# Supplementary material for: Optical tweezers-controlled hotspot for sensitive and reproducible surface-enhanced Raman spectroscopy characterization of native protein structures
Source: Nat Commun. 2021 Feb 26;12:1292. doi: 10.1038/s41467-021-21543-3 (PMC7910584; doi:10.1038/s41467-021-21543-3)
Supplement: Supplementary file 4 — Source Data [file 41467_2021_21543_MOESM4_ESM.zip]

Archive with 24 entries (21 files):
- source data file/
- source data file/Figure 2-5/
- source data file/Figure 2-5/Figure 2.xlsx
- source data file/Figure 2-5/Figure 3.xlsx
- source data file/Figure 2-5/Figure 4.xlsx
- source data file/Figure 2-5/Figure 5.xlsx
- source data file/SI/
- source data file/SI/Supplementary Figure 10.xlsx
- source data file/SI/Supplementary Figure 11.xlsx
- source data file/SI/Supplementary Figure 12.xlsx
- source data file/SI/Supplementary Figure 13.xlsx
- source data file/SI/Supplementary Figure 14.xlsx
- source data file/SI/Supplementary Figure 15.xlsx
- source data file/SI/Supplementary Figure 16.xlsx
- source data file/SI/Supplementary Figure 17.xlsx
- source data file/SI/Supplementary Figure 18.xlsx
- source data file/SI/Supplementary Figure 19.xlsx
- source data file/SI/Supplementary Figure 20.xlsx
- source data file/SI/Supplementary Figure 3.xlsx
- source data file/SI/Supplementary Figure 4.xlsx
- source data file/SI/Supplementary Figure 5.xlsx
- source data file/SI/Supplementary Figure 6.xlsx
- source data file/SI/Supplementary Figure 7.xlsx
- source data file/SI/Supplementary Figure 8.xlsx
