# Supplementary material for: Optical tweezers-controlled hotspot for sensitive and reproducible surface-enhanced Raman spectroscopy characterization of native protein structures
Source: Nat Commun. 2021 Feb 26;12:1292. doi: 10.1038/s41467-021-21543-3 (PMC7910584; doi:10.1038/s41467-021-21543-3)
Supplement: Supplementary file 4 — Source Data [file 41467_2021_21543_MOESM4_ESM.zip › source data file/Figure 2-5/Figure 2.xlsx]

## Sheet: Fig.2b
wavenumber	900nm	100nm	70nm	50nm	30nm	20nm	10nm	0nm
600.594	-271	-162	-427	-211	-714	-1215	-316	-2373
602.062	-330	-515	-418	-518	-908	-1505	210	-1551
603.53	-396	-177	-258	-443	-921	-1322	-294	-2902
604.998	-2	-74	-540	-191	-371	-690	-285	-2506
606.465	-727	-82	-523	-420	-747	-946	325	-2713
607.932	-627	-172	-160	-302	-553	-1074	-155	-1626
609.399	-502	-82	-373	-421	-1188	-1003	-517	-2608
610.866	-482	-326	-393	-802	-932	-1033	-375	-2783
612.332	-261	-425	-887	-794	-1086	-1364	-16	-2636
613.798	-340	136	-84	-313	-667	-1289	-67	-2734
615.264	-307	86	-32	-686	-517	-1012	4	-2481
616.729	-196	-169	-409	-737	-914	-1523	113	-1844
618.194	-83	-170	-548	-204	-591	-1057	359	-2383
619.659	-669	171	169	-172	-590	-987	-416	-2361
621.124	-748	-319	-185	-638	-641	-907	152	-2159
622.588	-884	-54	-260	-189	-444	-1101	193	-2465
624.052	-588	73	-179	-689	-715	-1161	313	-2051
625.516	-890	-509	-595	-522	-690	-1352	-362	-2876
626.979	-448	-681	-1076	-1134	-1325	-1308	-385	-3308
628.442	-229	-183	-493	-442	-894	-1081	192	-2731
629.905	-633	-26	-714	-605	-863	-1303	-343	-2514
631.367	-896	-101	327	-239	-779	-1053	-59	-2402
632.83	-472	-97	-397	-626	-1084	-1026	-260	-2658
634.292	-503	-473	-411	-657	-976	-1074	321	-2432
635.753	-464	-342	-631	-587	-1081	-1562	55	-2072
637.215	-368	-392	-433	-796	-818	-1497	-150	-2710
638.676	-1283	40	-343	-317	-671	-1223	-373	-2537
640.136	-762	-14	-158	-288	-570	-760	199	-2224
641.597	-652	146	-149	-111	-439	-691	-126	-2232
643.057	-56	1	-444	-611	-709	-1412	-199	-3114
644.517	-734	-60	-175	-186	-429	-1034	178	-2673
645.977	-770	-71	-354	-452	-559	-1130	-533	-2808
647.436	-417	161	19	-247	-235	-779	-61	-2250
648.895	-590	-233	-198	-484	-943	-1339	31	-2946
650.354	-507	82	-376	-523	-597	-1254	-408	-2260
651.812	-1046	-672	-513	-1004	-1258	-1968	-26	-2874
653.27	-963	21	-377	-277	-516	-1262	144	-2520
654.728	-463	-74	-214	-295	-671	-1073	-246	-3035
656.186	-233	-147	-454	-696	-789	-919	-352	-2725
657.643	-876	-440	-119	-621	-737	-1102	-21	-2938
659.1	-170	-105	130	-274	-824	-925	-110	-2687
660.557	-605	-543	-366	-738	-614	-1641	165	-2876
662.013	-590	-278	-495	-778	-802	-926	-131	-2735
663.469	-721	-190	-294	-294	-630	-1046	-476	-2433
664.925	-548	181	7	-426	-621	-1135	254	-2633
666.381	-266	-241	-569	-624	-972	-1262	7	-2608
667.836	-839	37	-443	-358	-1069	-1344	303	-3080
669.291	-1019	188	176	-233	-851	-710	-383	-2797
670.746	-915	-234	-635	-873	-822	-1615	-512	-2902
672.2	-619	-92	-641	-753	-1126	-1463	-66	-3231
673.654	-610	-287	-382	-550	-686	-816	-274	-2697
675.108	-379	-70	-445	-787	-652	-1062	-152	-2959
676.561	-702	-252	-437	-630	-1149	-1193	-290	-2854
678.015	-451	-77	-134	-428	-781	-1338	142	-2555
679.468	-439	326	12	-46	-305	-690	345	-2440
680.92	-156	-552	-263	-1015	-897	-1817	-400	-3049
682.373	16	-194	-568	-598	-688	-1249	-439	-2959
683.825	-529	110	-178	-177	-483	-1078	-258	-2526
685.277	-432	-179	-381	-883	-997	-1570	-384	-2865
686.728	-330	-105	-368	-390	-961	-1167	-51	-2180
688.179	-229	-461	-331	-849	-889	-1337	-220	-2628
689.63	-398	-11	-447	-484	-781	-1302	-8	-2607
691.081	-768	84	-185	-519	-715	-1059	-146	-3005
692.531	-710	-836	-739	-157	-804	-1808	-112	-2492
693.981	-301	-566	-769	-624	-1160	-1433	-51	-2840
695.431	-583	-29	-721	-601	-847	-1354	-202	-2787
696.881	-632	165	-100	-709	-589	-785	117	-2103
698.33	-827	-368	-755	-662	-1140	-1430	-392	-2093
699.779	-682	-433	-548	-705	-995	-1087	120	-2778
701.227	-315	-92	-84	-331	-466	-1347	29	-2183
702.676	-205	335	-306	-279	-528	-826	-34	-2458
704.124	-823	-80	-585	-447	-974	-1100	-329	-2810
705.572	-471	91	-120	-141	-603	-1097	-143	-2635
707.019	-443	-66	-506	-394	-889	-1213	-412	-2948
708.466	-440	-1	-66	-212	-922	-1188	141	-2940
709.913	-363	-192	-378	-565	-575	-786	272	-2834
711.36	-643	61	-227	-91	-534	-1193	-684	-2492
712.806	-871	82	-95	-437	-387	-1217	103	-2620
714.252	-731	-190	-185	-531	-898	-1017	-162	-2804
715.698	-247	-189	-453	-337	-809	-1342	533	-2997
717.144	-327	-530	-489	-555	-783	-1275	-163	-2920
718.589	-613	-321	138	-246	-592	-1113	-44	-2535
720.034	-202	-64	-647	-375	-692	-957	-301	-2432
721.478	-457	-182	-326	-614	-876	-1219	-91	-2892
722.923	-532	-293	-254	-777	-704	-1266	-126	-2721
724.367	-485	345	-500	-454	-665	-790	227	-2662
725.811	-681	-489	-458	-579	-977	-1415	-130	-2831
727.254	-743	-497	-444	-611	-972	-1252	158	-2889
728.697	-682	-373	-28	-427	-787	-1558	79	-2752
730.14	-194	268	-636	-345	-551	-1013	-55	-2356
731.583	-148	-232	-499	-353	-584	-1317	-335	-2742
733.025	-366	-162	-493	-720	-913	-1432	-254	-2729
734.467	-400	-151	-344	-411	-852	-1121	-173	-2925
735.909	-715	-530	-513	-824	-923	-1118	375	-3056
737.351	-636	487	228	-61	-455	-420	133	-2397
738.792	-635	-194	-660	-551	-1176	-1359	70	-2748
740.233	-729	-339	-684	-592	-982	-1286	-163	-2884
741.673	-726	-69	-377	-389	-775	-1209	-69	-2595
743.114	-524	-99	-467	-522	-681	-1016	-25	-2598
744.554	-223	-165	-492	-848	-697	-1379	-137	-2821
745.994	-558	-32	-251	-346	-556	-1259	-25	-2586
747.433	-417	-23	-674	-434	-386	-865	153	-2285
748.872	-515	-110	-243	-416	-246	-804	143	-2416
750.311	-210	-293	-422	-625	-775	-1254	-29	-2600
751.75	-833	-132	-440	-552	-622	-1336	-158	-2409
753.188	-712	106	-68	-401	-333	-837	-263	-2042
754.627	-134	-511	-496	-687	-752	-1321	198	-2830
756.064	-261	-293	-508	-557	-473	-994	-422	-2563
757.502	-831	-370	56	-669	-1028	-1081	-239	-2584
758.939	-456	-319	-502	-569	-832	-1255	-222	-2971
760.376	-835	-354	-647	-811	-955	-1492	55	-3035
761.813	-728	152	-226	-38	-374	-700	-167	-2351
763.249	-378	0	-688	-887	-808	-999	35	-2813
764.685	-900	-198	-106	-352	-768	-1124	-219	-2589
766.121	-644	-239	-763	-809	-964	-1156	201	-2968
767.557	-534	-168	-500	-646	-753	-1038	-164	-2811
768.992	-456	204	117	-267	-474	-407	202	-2149
770.427	-487	-549	-517	-684	-1021	-1548	-231	-2932
771.862	-347	-28	-92	-125	-422	-734	81	-2549
773.296	-360	109	-385	-610	-982	-1171	56	-2699
774.73	-654	-403	-532	-452	-792	-1166	58	-3066
776.164	-437	-319	-692	-697	-801	-1208	-287	-2643
777.597	-489	-435	-384	-524	-1020	-1178	112	-2495
779.031	-851	-208	-544	-449	-860	-1205	183	-2751
780.464	-625	125	-539	-398	-405	-959	104	-2410
781.896	-562	-572	-344	-443	-1011	-1076	-118	-2410
783.329	-912	-651	-710	-575	-916	-1466	113	-2893
784.761	-796	-194	-456	-424	-865	-1001	-73	-1575
786.193	-347	-107	-579	-343	-899	-1029	143	-2625
787.625	-493	-750	-511	-789	-826	-1221	-23	-2918
789.056	-405	482	-329	-410	-326	-574	35	-2115
790.487	-647	-391	-316	-837	-506	-1102	43	-2543
791.918	-423	-442	-672	-870	-1045	-1409	50	-2273
793.348	-893	-408	5	-431	-672	-1015	-189	-2259
794.778	-459	46	-179	-543	-535	-1159	-210	-2566
796.208	-1069	-624	-536	-268	-849	-926	-288	-2576
797.638	-771	-256	-296	-412	-303	-1160	75	-2201
799.067	-934	-168	-596	-639	-1140	-1076	9	-2584
800.496	-228	-251	-592	-548	-929	-1448	-148	-2744
801.925	-445	254	-36	-635	-335	-756	63	-2486
803.353	-363	-60	-110	-504	-692	-1024	-675	-2224
804.782	-248	-643	-771	-924	-1016	-1724	502	-2410
806.21	-574	-385	-596	-699	-918	-1144	314	-2471
807.637	-576	15	-142	-477	-693	-957	25	-2235
809.065	-510	-56	-44	-663	-702	-923	121	-2121
810.492	-438	-150	-27	-431	-689	-760	-69	-2066
811.918	-597	-300	-460	-666	-792	-884	268	-2111
813.345	-738	-105	10	-477	-483	-1064	286	-2374
814.771	-395	-218	-216	-859	-682	-975	114	-2251
816.197	-380	215	-178	-91	-250	-512	-149	-1546
817.623	-93	-536	-281	-494	-876	-1116	374	-2282
819.048	-452	-267	-740	-831	-885	-1176	37	-2036
820.473	-833	-179	-600	-620	-835	-916	115	-2345
821.898	-474	-229	-102	-142	-545	-718	-181	-1856
823.323	-607	503	-57	-181	-224	-1084	-91	-1802
824.747	-471	-531	86	-149	-814	-1114	154	-2194
826.171	-410	421	72	-194	-707	-762	58	-1855
827.595	-534	98	-121	-434	-528	-864	-266	-2052
829.018	-896	-14	-184	-588	-688	-1198	435	-2125
830.441	-579	-3	-316	-592	-852	-1153	306	-2346
831.864	-312	-482	-263	-418	-546	-1125	78	-1894
833.287	-434	-122	-210	-563	-825	-1182	-156	-1849
834.709	-819	-280	-659	-767	-968	-1720	628	-2340
836.131	-554	-316	-687	-449	-777	-1147	14	-2171
837.553	-465	-492	-729	-585	-724	-1112	198	-1878
838.975	-354	59	-251	-308	-508	-738	184	-1818
840.396	-446	-151	-402	-370	-792	-758	797	-1852
841.817	-632	-273	132	-279	-429	-953	-40	-1271
843.237	-484	-409	-195	-529	-385	-1098	413	-1221
844.658	-394	-405	-413	-297	-555	-972	382	-1823
846.078	-349	-46	-771	-589	-630	-962	76	-2150
847.498	-724	58	-250	-549	-548	-870	458	-1328
848.917	-1062	227	-76	139	-489	-516	365	-1365
850.337	-845	80	-231	-340	-405	-608	478	-1403
851.756	-480	-519	-89	-292	-750	-1136	510	-1439
853.174	-489	402	-296	24	-325	-615	671	-891
854.593	-642	-98	-155	-70	-180	-293	932	-546
856.011	-169	-237	-501	-539	-771	-861	674	-972
857.429	-585	74	300	-217	-343	-304	409	-479
858.846	-737	-325	12	100	51	-431	343	-14
860.264	-714	-210	-333	-509	-91	-519	666	-242
861.681	-306	270	358	92	-95	-450	1068	573
863.097	-217	17	54	-7	-660	-842	1365	459
864.514	-537	24	63	455	331	-50	774	1401
865.93	-514	-80	-434	84	-203	-382	1370	1747
867.346	-363	-561	-184	-190	204	-392	1452	2670
868.762	-566	-137	316	405	72	242	776	3998
870.177	-927	262	348	285	949	479	1674	5328
871.592	-664	-69	69	22	868	610	1692	6720
873.007	-695	311	680	897	1265	1002	2056	9432
874.422	-776	72	584	935	1533	1816	2968	12134
875.836	-216	619	1273	1750	2280	2756	3672	16102
877.25	-455	410	1188	1232	2493	2630	4141	19256
878.663	-746	849	1989	2455	3692	3473	5795	23555
880.077	-421	419	1923	2984	3605	4364	6403	27486
881.49	-403	876	2086	2629	4121	4919	6987	30764
882.903	-327	1075	2804	3303	4521	5391	9259	32467
884.316	-834	1467	2916	3385	5145	5815	9910	33843
885.728	-373	463	2672	2960	4199	5056	10648	33014
887.14	-465	614	2398	3240	4658	5411	11761	32964
888.552	-42	1068	2450	2946	4328	5372	10924	30712
889.963	-586	22	1972	2171	3131	4495	10148	27189
891.374	-619	678	1669	2021	2911	3812	10592	24223
892.785	-578	774	1810	2227	2698	3473	10335	21054
894.196	-977	225	1072	1253	2037	2207	9486	17288
895.606	-424	296	959	1113	1581	1513	6842	13860
897.017	-552	560	1116	958	1503	1579	6335	11168
898.426	-622	446	502	767	1101	886	6497	8274
899.836	-461	382	701	483	677	603	5037	6411
901.245	-808	-66	-165	71	69	-49	3327	4114
902.654	-26	509	602	300	607	357	3068	3663
904.063	-600	-332	385	461	70	-45	2372	2548
905.472	-715	-227	-153	-260	-569	-586	1722	1348
906.88	-607	173	43	39	-448	-341	1549	1094
908.288	-588	-30	-254	181	-488	-630	1528	569
909.695	-558	-375	-619	-334	-714	-878	900	-202
911.103	-302	-251	162	-488	-338	-636	752	102
912.51	-80	53	63	-116	8	-560	643	-159
913.917	-804	259	66	-165	-416	-456	386	-475
915.323	-525	-58	-437	-732	-522	-920	1011	-1091
916.729	-748	-49	-308	-225	-485	-733	681	-968
918.135	-149	-69	-500	-480	-730	-1060	142	-1528
919.541	-467	143	-222	-535	-199	-779	180	-734
920.946	-232	-191	-933	-611	-684	-1241	702	-1502
922.352	-453	54	-377	-321	-626	-530	678	-1081
923.757	-388	-339	-639	-281	-450	-1057	748	-1860
925.161	-574	222	241	-275	-385	-728	568	-1371
926.566	-632	56	-78	-49	-691	-1028	737	-1731
927.97	-486	-476	-752	-677	-1158	-1460	228	-2109
929.373	-257	-301	-157	-367	-491	-946	624	-1775
930.777	-496	-72	-14	-316	-165	-814	50	-1412
932.18	-291	-129	12	-513	-279	-562	246	-1427
933.583	-569	68	-832	-471	-429	-715	376	-2056
934.986	-461	-537	-749	-862	-1094	-1319	403	-1941
936.388	-406	10	-361	-342	-361	-1133	29	-2021
937.79	-530	55	-168	-581	-546	-789	-6	-1921
939.192	-671	-314	-222	-709	-1034	-1033	185	-2094
940.594	-261	-89	-329	-375	-978	-1286	665	-2197
941.995	-404	-312	-489	-679	-1008	-1211	220	-2112
943.396	-326	-140	-336	-497	-465	-615	398	-2294
944.797	-450	-393	-560	-637	-818	-1318	208	-1702
946.198	-681	-207	-161	-405	-666	-1068	73	-2238
947.598	-394	-323	-458	-565	-742	-689	363	-2311
948.998	-615	23	-166	-412	-342	-1298	775	-1872
950.398	-594	-73	-283	-269	-745	-983	168	-1713
951.797	-544	74	94	-341	-327	-838	-23	-1922
953.196	-861	-132	-349	-604	-1411	-1298	177	-2101
954.595	-766	-181	-361	-579	-561	-1244	56	-1997
955.994	-493	-368	-253	-360	-684	-636	149	-1958
957.392	-167	-260	-112	-528	-545	-971	371	-2280
958.79	-444	18	-345	-439	-602	-893	408	-2198
960.188	-782	-447	-83	-818	-787	-979	91	-2232
961.585	-883	-59	-479	-152	-405	-943	109	-2253
962.982	-457	-467	-590	-792	-923	-1354	-11	-2226
964.379	-261	-150	-139	-399	-575	-1108	-267	-2172
965.776	-814	-417	-68	-198	-723	-1026	497	-2250
967.173	-256	52	-525	-299	-867	-1309	284	-2397
968.569	-516	-475	-836	-653	-718	-1444	-258	-2579
969.965	-483	-169	-748	-914	-764	-943	-100	-2514
971.36	-568	-223	-434	-187	-343	-1053	485	-2400
972.756	-600	62	-126	-303	-841	-1438	57	-2301
974.151	-521	-108	-319	-481	-941	-880	236	-2107
975.545	-594	-326	-333	-825	-937	-1251	196	-2665
976.94	-757	-454	-530	-659	-816	-1280	353	-2178
978.334	-496	-445	-399	-571	-385	-777	272	-2124
979.728	-754	-374	-242	-690	-1005	-1374	335	-2380
981.122	-514	-189	-513	-181	-513	-890	527	-2017
982.515	-598	-415	-746	-767	-908	-1344	327	-2781
983.909	-608	375	234	-430	-28	-508	372	-1649
985.301	-343	-646	-787	-345	-853	-1072	-326	-2037
986.694	-628	52	-359	-334	-540	-664	194	-2029
988.086	-694	-24	-226	-359	-752	-1020	153	-2133
989.479	-465	-35	-454	-471	-567	-1142	-152	-2118
990.87	-778	187	-5	-249	-598	-878	338	-2051
992.262	-721	-169	-297	-342	-924	-930	309	-1903
993.653	-421	-179	-366	-493	-793	-628	111	-2032
995.044	-628	-413	-159	-557	-724	-1176	206	-2068
996.435	-609	-212	-592	-472	-841	-985	375	-2081
997.825	-294	330	-287	-155	-513	-1037	223	-1768
999.216	-303	-477	-387	-464	-759	-1441	654	-1768
1000.61	-419	-12	134	-53	-292	-525	419	-1561
1002	-782	-18	-417	-711	-1013	-1054	8	-2226
1003.38	-581	-317	-789	-484	-974	-1025	171	-2369
1004.77	-322	-81	-737	-659	-906	-1085	297	-2195
1006.16	-502	-313	-613	-256	-876	-1055	569	-2085
1007.55	-495	30	-90	-140	-475	-811	53	-2015
1008.94	-747	-118	173	-223	-243	-615	49	-2143
1010.33	-797	-136	103	-217	-184	-735	576	-1464
1011.72	-779	-515	-528	-872	-1074	-890	493	-2014
1013.1	-893	-498	-479	-592	-1194	-1027	196	-1852
1014.49	-468	-168	-218	-591	-370	-1044	294	-1556
1015.88	-661	78	-754	-513	-347	-1296	605	-1209
1017.26	-146	-409	-415	-660	-687	-816	477	-1489
1018.65	-1026	-398	-337	-633	-402	-605	464	-1465
1020.04	-716	7	2	48	-654	-969	524	-1117
1021.42	-451	126	-142	-178	-239	-855	461	-799
1022.81	-495	76	-73	-201	-395	-518	428	-758
1024.19	-573	-381	-248	-426	-469	-412	846	-605
1025.58	-688	-78	-577	-306	-624	-997	429	-697
1026.96	-530	124	57	-93	-378	-709	622	183
1028.35	-488	-440	-242	-438	-493	-948	1031	-43
1029.73	-499	-445	-203	-247	-545	-994	327	-160
1031.12	-250	163	173	-151	-324	-510	851	193
1032.5	-657	26	3	-38	-405	-575	928	587
1033.88	-609	109	-45	-264	-25	-486	998	1428
1035.27	-816	180	-64	-238	-121	-427	1115	1797
1036.65	-611	519	174	370	119	27	1097	2205
1038.03	-577	78	-117	150	73	-120	1532	2698
1039.41	-659	-112	383	371	70	-491	1404	3560
1040.8	-783	268	564	635	644	351	2161	4723
1042.18	-292	210	298	246	801	494	2038	5398
1043.56	-431	-175	318	352	449	92	2492	5648
1044.94	-603	133	635	689	832	743	2789	7279
1046.32	-586	-110	743	654	787	1215	2824	8306
1047.7	-337	-310	693	328	822	927	3005	8722
1049.08	-741	17	664	990	641	1074	3827	9448
1050.46	-652	112	939	743	978	847	4467	9875
1051.84	-620	253	933	726	1200	1502	3877	10287
1053.22	-167	114	524	614	1185	1374	4275	10313
1054.6	-417	21	712	777	1030	1495	4588	10001
1055.98	-329	121	547	874	759	959	4718	9217
1057.36	-329	335	713	539	1044	1129	4190	8549
1058.74	-768	531	823	884	1303	1185	3993	8451
1060.12	-323	-122	929	571	623	378	3756	7504
1061.5	-355	-127	127	321	520	522	3935	6331
1062.87	-835	340	504	417	633	566	3571	5505
1064.25	-634	-208	332	90	309	350	3439	4999
1065.63	-397	-123	202	363	438	155	3388	4857
1067.01	-389	64	274	-2	225	294	3099	4286
1068.38	-826	-154	-431	19	26	-61	3157	4197
1069.76	-400	505	961	304	439	523	2504	3915
1071.13	-584	238	615	131	449	186	2631	4272
1072.51	-467	454	674	269	604	376	2324	4474
1073.89	-926	-162	221	42	24	-49	2104	4218
1075.26	-413	-382	47	380	517	329	1912	4248
1076.64	-484	-291	-68	-85	199	236	1570	4565
1078.01	-376	416	24	-103	246	32	2575	5322
1079.39	-739	114	285	724	950	629	1962	5897
1080.76	-800	-86	245	-184	21	310	1836	5912
1082.13	-840	316	402	501	944	635	2303	7049
1083.51	-265	-98	-167	260	406	390	1798	6711
1084.88	-779	568	349	600	1175	1012	2539	7928
1086.26	-45	267	842	806	993	1212	3490	8546
1087.63	-455	-46	194	2	775	802	2647	8411
1089	-73	140	588	468	623	809	2585	8864
1090.38	-716	501	872	1066	1240	956	2611	9027
1091.75	-745	83	536	502	849	979	4136	8801
1093.12	-635	264	1150	636	1118	870	3169	9391
1094.49	-468	333	462	591	1029	1187	3604	8245
1095.86	-430	-284	298	356	460	627	3750	8060
1097.23	66	301	567	480	719	731	4353	7618
1098.6	-304	-234	53	-23	377	450	4265	6799
1099.97	-814	-238	278	221	471	-184	4952	5771
1101.35	-74	-136	168	408	429	310	4432	5224
1102.71	-560	113	284	556	298	17	4672	4815
1104.09	-255	107	200	171	312	417	3807	4026
1105.45	-409	90	-121	181	334	218	4202	3287
1106.82	-532	-320	-238	-633	-249	-510	4086	2227
1108.19	-899	254	147	-143	323	-144	3544	2298
1109.56	-542	-148	-94	-199	-164	-225	2722	1789
1110.93	-374	-87	-36	-131	-54	-91	2638	1933
1112.3	-616	-484	-206	-257	-415	-871	2314	1243
1113.67	-893	-94	-103	105	-414	-508	2143	1115
1115.04	-546	-112	-112	-152	-302	-640	2082	920
1116.4	-354	60	-137	79	118	-401	2221	597
1117.77	-632	-365	-127	-206	-407	-725	1563	200
1119.14	-683	-288	-466	-436	-414	-506	1483	523
1120.5	-542	-3	142	91	-496	-424	1307	840
1121.87	-278	186	43	-171	68	-581	1439	527
1123.24	-460	287	-66	206	-64	-347	1536	674
1124.6	-514	-98	22	-290	-224	-484	1337	68
1125.97	-284	-313	-110	-385	-822	-749	1417	172
1127.33	-334	-288	-38	-306	-338	-625	1516	324
1128.7	-147	-254	-393	-145	-454	-484	1119	341
1130.06	-803	-22	-344	-155	-144	-323	1076	219
1131.43	-715	-336	-325	-296	-542	-485	959	172
1132.79	-352	-150	-16	-87	-564	-694	973	64
1134.16	-916	-314	-195	-196	-438	-853	1430	-117
1135.52	-643	120	12	-460	-289	-534	500	-228
1136.88	-642	-69	-313	-556	-528	-634	606	-278
1138.25	-481	-340	-400	-517	-769	-625	818	-752
1139.61	-778	-127	-334	-430	-799	-821	537	-913
1140.97	-715	-16	175	-132	-258	-624	908	-663
1142.34	-892	142	-161	-303	-408	-625	982	-1126
1143.7	-624	207	23	164	-418	-496	368	-819
1145.06	-402	-376	-484	-208	-681	-894	559	-1490
1146.42	-555	-415	-181	-230	-528	-893	536	-1194
1147.78	-86	423	215	107	-245	-398	577	-1048
1149.14	-690	-449	-371	-288	-518	-1024	729	-1522
1150.5	-873	-47	-540	-342	-655	-1052	331	-1550
1151.87	-241	-164	-18	-299	-79	-451	609	-1630
1153.22	-203	-343	-236	-598	-563	-914	278	-1900
1154.59	-793	-58	-585	-356	-952	-1252	422	-1747
1155.94	-991	-35	-279	-448	-759	-770	559	-1696
1157.31	-533	-36	-417	-628	-578	-899	188	-1786
1158.66	-344	-48	-146	-372	-689	-864	675	-1969
1160.02	-731	125	-166	-222	-462	-816	695	-1749
1161.38	-315	-176	-255	-295	-508	-1048	152	-1998
1162.74	-650	229	-17	30	-431	-580	301	-1777
1164.1	-1281	-364	-240	-487	-662	-1024	708	-1956
1165.46	-858	314	-103	12	-308	-533	322	-2105
1166.82	-323	-676	-325	-645	-937	-1202	687	-2300
1168.17	-587	-180	-558	-682	-819	-1280	514	-2258
1169.53	-608	107	-228	-355	-417	-965	-105	-2140
1170.89	-355	71	-401	-329	-435	-794	242	-1891
1172.24	-827	-104	-134	-451	-502	-868	313	-2211
1173.6	-802	-94	-237	-133	-791	-967	301	-2325
1174.96	-666	-101	-191	-278	-609	-863	350	-2367
1176.31	-558	72	-171	-214	-361	-822	24	-2256
1177.67	-745	-552	-253	-618	-943	-1374	589	-2519
1179.02	-598	248	-276	-95	-631	-1012	571	-2428
1180.38	-661	-406	-642	-728	-530	-1092	768	-2462
1181.73	-344	-116	-218	-495	-882	-1148	262	-2485
1183.09	-478	71	-415	-435	-819	-1080	83	-2271
1184.44	-572	124	-142	-11	-788	-975	-116	-2190
1185.8	-469	-559	-621	-740	-1102	-1537	176	-2966
1187.15	-375	127	-440	-436	-607	-971	-191	-2479
1188.5	-797	-255	-512	-638	-945	-808	413	-2475
1189.86	-612	155	-336	-98	-412	-850	335	-2115
1191.21	-317	-525	-544	-428	-907	-1221	531	-2737
1192.56	-675	-137	-198	-355	-624	-892	524	-2108
1193.92	-671	225	-204	-292	-668	-904	299	-2528
1195.27	-556	-330	-389	-545	-737	-1129	243	-2617
1196.62	-388	-328	-303	-327	-532	-1032	151	-2583
1197.97	-591	-460	-700	-337	-723	-971	-385	-2538
1199.32	-681	-180	-460	20	-602	-804	-43	-2553
1200.67	-474	-229	-49	-194	-476	-750	667	-2606
1202.03	-745	-166	-309	-667	-706	-1003	387	-2568
1203.38	-737	-178	-237	-463	-598	-937	105	-2622
1204.73	-486	-391	-554	-743	-1037	-1353	120	-2950
1206.08	-319	-147	-442	-427	-828	-1229	323	-2651
1207.43	-304	-33	7	-143	-702	-1019	448	-2417
1208.78	-448	-107	-638	-705	-828	-876	391	-2874
1210.13	-403	-254	-465	-584	-870	-1205	29	-2828
1211.48	-485	-25	-495	-416	-677	-1017	383	-2355
1212.83	-368	-136	-187	-223	-859	-1005	110	-2741
1214.17	-301	-151	-138	-314	-600	-840	-33	-2126
1215.52	-712	-260	-617	-610	-850	-1296	581	-2942
1216.87	-490	-298	-370	-618	-914	-1322	411	-2214
1218.22	-573	-219	-351	-397	-946	-1230	703	-2682
1219.57	-344	-332	-557	-590	-1098	-1160	6	-2922
1220.91	-844	-171	-297	-460	-628	-992	272	-2449
1222.26	-482	-142	-475	-438	-792	-1127	234	-2656
1223.61	-438	-335	-121	-516	-683	-1017	289	-2393
1224.95	-939	-358	-417	-663	-606	-905	446	-2584
1226.3	-472	-157	-520	-392	-640	-1240	265	-2588
1227.65	-381	-505	-732	-777	-1120	-1198	663	-2663
1228.99	-875	-37	-303	-353	-539	-1000	-40	-2392
1230.34	-351	-88	-314	-423	-605	-1116	439	-2471
1231.68	-277	-140	-332	-505	-877	-1280	511	-2605
1233.03	-538	139	-427	-582	-369	-986	354	-2405
1234.37	-363	-243	-565	-321	-668	-1117	244	-2726
1235.72	-210	-259	-127	-535	-697	-1033	772	-2363
1237.06	-601	-247	-595	-650	-795	-1337	191	-2508
1238.4	-433	-401	-257	-551	-809	-1281	599	-2311
1239.75	-752	-228	-270	-546	-871	-1093	693	-2233
1241.09	-680	-150	-282	-430	-800	-969	400	-2442
1242.44	-559	48	-355	-521	-633	-994	295	-2389
1243.78	-463	-315	-432	-462	-832	-609	639	-2388
1245.12	-732	-300	-451	-141	-595	-1240	258	-2207
1246.46	-140	-446	-469	-773	-1035	-1331	-157	-2140
1247.81	-191	-63	-278	-308	-700	-1103	182	-1947
1249.15	-844	-782	-170	-666	-930	-758	838	-1823
1250.49	-455	123	-121	-200	-413	-323	463	-1859
1251.83	-778	-312	-534	-681	-638	-994	655	-1790
1253.17	-610	-41	-27	-134	-378	-747	665	-1563
1254.51	-936	-643	-527	-505	-461	-1169	700	-2001
1255.86	-785	-378	-497	-536	-666	-1273	494	-1421
1257.19	-782	8	-548	-573	-817	-1345	728	-1378
1258.54	-479	-174	-55	-81	-454	-959	590	-1596
1259.88	-545	38	-172	-173	-679	-1045	796	-1243
1261.21	-509	-367	-278	-419	-792	-1121	775	-1343
1262.55	-490	-295	-304	-251	-342	-788	875	-985
1263.89	-937	-401	-288	-482	-800	-884	394	-1287
1265.23	-279	-105	-147	-21	-265	-828	884	-306
1266.57	-443	22	46	83	-223	-570	1015	22
1267.91	-568	162	-230	-106	-211	-675	1314	-140
1269.25	-498	59	-215	-76	-334	-584	1331	-27
1270.59	-813	-45	-484	-108	-286	-557	1482	494
1271.92	-352	-196	192	-283	85	-658	1734	882
1273.26	-821	-105	-144	-509	-776	-800	1718	917
1274.6	-688	426	168	37	-204	-100	2467	2089
1275.93	-575	-146	-93	15	-498	-205	2049	1907
1277.27	-803	163	-5	152	-362	-15	2140	2294
1278.61	-492	-124	142	55	-22	-259	2024	2402
1279.94	-779	-255	88	-193	-149	-128	1815	2807
1281.28	-685	-161	-173	-315	-217	-268	1963	2898
1282.62	-434	346	234	451	595	227	1952	3092
1283.95	-785	15	191	536	-211	-180	1951	2935
1285.29	-402	-128	80	-435	-178	156	2064	3015
1286.62	-281	18	89	-23	72	-503	1390	2516
1287.95	-414	270	195	128	-57	-325	1592	2471
1289.29	-439	-365	-325	-249	-352	-309	1489	1802
1290.62	-761	145	-193	-169	160	-128	1727	1671
1291.96	-462	69	-386	-441	-290	-557	990	1333
1293.29	-375	352	122	191	96	-204	1314	1614
1294.62	-557	173	-155	-42	-325	-267	1416	622
1295.96	-675	-52	318	-33	-56	-355	931	268
1297.29	-452	-78	23	243	245	-564	1155	210
1298.62	-677	-207	-313	-400	-527	-623	907	-87
1299.95	-548	82	78	-76	-345	-459	641	-279
1301.29	-531	-120	-469	-425	-274	-471	681	-392
1302.62	-633	-193	-244	-535	-429	-587	187	-611
1303.95	-778	-141	-259	-382	-535	-948	728	-912
1305.28	-860	32	-499	-69	-340	-874	669	-1244
1306.61	-869	-109	-262	-490	-454	-459	770	-1198
1307.94	-650	124	-151	-416	-341	-626	460	-1275
1309.27	-380	-251	-91	-139	-432	-531	804	-1137
1310.6	-710	24	243	-277	-263	-804	523	-1113
1311.93	-472	-79	-28	-177	-448	-957	533	-1474
1313.26	-539	-133	46	-194	-629	-512	1063	-1249
1314.59	-483	-298	-660	-237	-683	-892	764	-1368
1315.92	-781	-397	-433	-409	-824	-908	861	-1887
1317.25	-607	-426	-543	-507	-735	-1185	766	-1718
1318.58	-538	-66	-711	-446	-620	-962	676	-1516
1319.91	-317	471	-63	79	-229	-671	610	-1425
1321.24	-825	-241	-216	-592	-237	-916	734	-1539
1322.56	-722	-332	-262	-451	-664	-1235	326	-1686
1323.89	-361	-608	-398	-480	-1109	-1119	434	-1754
1325.22	-552	-45	-54	-292	-466	-1028	813	-1294
1326.55	-550	-190	-458	-471	-488	-1092	358	-1740
1327.87	-777	-382	-23	-460	-850	-1494	530	-1749
1329.2	-247	-2	-450	-363	-408	-1145	544	-1344
1330.53	-840	86	-186	-371	-315	-898	530	-1451
1331.85	-697	-59	-252	-105	-626	-824	388	-1342
1333.18	-542	149	126	39	-355	-746	433	-1361
1334.51	-476	-118	-158	-414	-556	-780	473	-1379
1335.83	-638	-17	-209	-180	-350	-1054	536	-1490
1337.15	-745	62	119	-216	-416	-693	59	-1196
1338.48	-499	52	-94	-37	-371	-804	562	-1500
1339.81	-927	-373	-356	-599	-547	-684	845	-1585
1341.13	-571	-329	-140	-662	-586	-1130	896	-1743
1342.45	-828	-361	-772	-591	-877	-1448	933	-2183
1343.78	-766	-264	-320	-200	-271	-977	248	-1320
1345.1	-752	-40	-194	-442	-568	-973	355	-1510
1346.42	-116	-40	-205	-283	-353	-1138	173	-1735
1347.75	-663	-167	-338	-522	-411	-931	467	-1656
1349.07	-492	-171	-331	-614	-677	-1297	795	-1523
1350.39	-749	-110	-241	-480	-750	-793	308	-1634
1351.72	-648	-425	-216	-651	-852	-1120	723	-1607
1353.04	-752	146	-124	-80	-497	-664	1011	-1212
1354.36	-670	114	42	-71	-399	-1034	854	-1366
1355.68	-600	-359	-540	-562	-980	-1199	119	-1742
1357	-613	-286	-369	-108	-347	-1086	566	-1395
1358.32	-366	-413	-687	-798	-783	-1275	258	-1526
1359.64	-641	-423	-615	-660	-450	-1086	477	-1611
1360.97	-450	40	-99	-269	-620	-757	880	-1210
1362.29	-382	-379	-274	-492	-775	-914	886	-1658
1363.61	-637	66	75	-333	-380	-920	576	-1447
1364.93	-625	-246	-438	-464	-709	-976	624	-1460
1366.25	-548	-253	-497	-252	-769	-993	653	-1330
1367.57	-638	-309	-131	-531	-792	-908	213	-1703
1368.88	-526	-308	-357	-147	-935	-1021	585	-1096
1370.2	-556	-787	-399	-598	-678	-1246	989	-1311
1371.52	-533	-87	-318	-304	-338	-722	843	-1283
1372.84	-902	36	-192	-57	-523	-696	880	-771
1374.16	-661	-165	-216	-798	-466	-756	466	-1355
1375.48	-585	-44	-135	-458	-649	-908	738	-819
1376.79	-703	-273	-460	-549	-619	-1063	1078	-1017
1378.11	-468	-133	-127	-315	-572	-849	745	-647
1379.43	-156	-31	-140	-197	-299	-621	798	-626
1380.75	-609	-4	21	-19	-112	-746	1144	-370
1382.06	-846	-451	-340	-578	-636	-631	922	-472
1383.38	-633	152	-559	-446	-213	-708	499	-476
1384.69	-870	-374	-582	-601	-885	-1114	1359	-732
1386.01	-536	-72	-162	-369	-435	-654	1068	-183
1387.33	-464	-219	-168	-129	-274	-455	1325	-59
1388.64	-669	22	-62	-385	-481	-587	1274	343
1389.96	-613	27	48	-369	-167	-444	955	-170
1391.27	-531	-42	-145	165	-365	-598	1011	100
1392.59	-534	253	-23	264	80	-197	925	640
1393.9	-958	27	294	-69	-271	-183	1366	343
1395.21	-602	-403	-331	-282	-405	-758	878	578
1396.53	-671	177	-127	50	75	-274	1070	850
1397.84	-677	-145	-321	-607	-530	-982	1242	307
1399.16	-824	-215	30	-43	-499	-643	748	154
1400.47	-583	-365	-886	-648	-848	-1128	1399	-141
1401.78	-608	-87	-446	-128	-570	-944	1140	230
1403.1	-317	-363	-227	-482	-464	-662	1603	492
1404.41	-288	-93	-670	-202	-544	-484	1220	683
1405.72	-458	-105	8	-565	-209	-475	1130	574
1407.03	-448	341	119	15	199	-349	1212	1022
1408.34	-377	112	352	328	127	10	861	1144
1409.65	-393	-39	12	-198	-519	-678	1435	813
1410.97	-636	-670	-549	-384	-85	-947	1697	482
1412.28	-688	9	152	137	-270	-244	889	948
1413.59	-615	-109	-113	-275	-308	-649	1351	1165
1414.9	-1002	-206	-200	-143	-238	-680	1797	1285
1416.21	-303	-200	-198	-264	-57	-653	996	1381
1417.52	-345	-108	-50	-64	-163	-979	1896	1169
1418.83	-524	45	135	-308	-186	-769	1428	1430
1420.14	-990	-275	-320	-282	-455	-416	1357	1621
1421.45	-547	-335	-186	-18	-114	-385	1464	1465
1422.76	-618	-13	257	283	34	-134	1673	1916
1424.06	-568	40	274	115	80	-226	1931	1946
1425.37	-548	-42	99	-186	55	-157	2207	2438
1426.68	-630	-261	18	214	-120	-194	2231	2110
1427.99	-677	170	280	-86	-272	-22	2051	2776
1429.3	-687	244	549	526	382	-43	2507	3149
1430.6	-434	217	-96	132	424	27	2123	2852
1431.91	-619	-123	14	-229	164	-28	1486	3090
1433.22	-395	242	81	49	221	-71	2098	2948
1434.53	-450	-89	-260	455	297	82	2995	3336
1435.83	-526	-185	83	103	-37	-246	2914	3399
1437.14	-918	-5	-14	81	-196	81	2450	3577
1438.44	-658	41	380	410	431	98	3414	4122
1439.75	-565	177	304	131	201	116	2507	4235
1441.06	-56	-367	349	355	172	171	2870	4510
1442.36	-447	-63	26	122	351	54	3356	5269
1443.66	52	272	356	441	912	528	3561	5740
1444.97	-317	89	67	527	609	692	4259	6387
1446.27	-704	199	706	1052	923	1175	4198	7690
1447.58	-617	138	264	298	587	531	4527	8199
1448.88	-268	310	402	633	731	710	5122	9272
1450.19	-1181	298	795	736	1012	1216	4694	10763
1451.49	-715	605	865	880	1529	1269	5968	11959
1452.79	-306	123	671	861	1409	1425	5384	13605
1454.1	-281	804	1771	1690	1882	2267	6155	15535
1455.4	-765	306	841	1359	2091	1935	5519	15736
1456.7	-727	171	1231	1528	2164	2593	5808	17226
1458	-275	-138	939	1635	2050	2274	6303	17349
1459.31	-716	250	1106	1524	2482	2225	6664	17626
1460.61	-231	1127	1125	1921	2681	3083	6495	17763
1461.91	-687	615	1475	1261	2170	2043	5126	17148
1463.21	-647	622	1279	1496	1947	2528	4847	15746
1464.51	-479	312	873	1178	1764	2077	5532	14941
1465.81	-605	-112	1038	1001	1690	1919	4571	13459
1467.11	-194	84	761	966	1339	1315	4429	12185
1468.41	-441	-141	297	1019	828	1369	4325	11293
1469.71	-619	245	1366	1416	1209	1554	3663	10051
1471.01	-521	495	1011	1102	1382	1280	3263	8760
1472.31	-645	52	339	273	561	431	3687	7706
1473.61	-600	375	388	761	1162	760	3533	6618
1474.91	-714	-172	376	61	371	218	3031	6106
1476.21	-625	374	452	198	329	306	3009	5389
1477.51	-595	-241	-70	-352	145	-321	2307	4189
1478.81	-336	99	-9	484	339	300	3071	4791
1480.11	-328	-227	-35	-318	-66	-93	3092	4266
1481.4	-367	166	560	482	510	396	3412	5003
1482.7	-489	363	646	441	401	18	2659	4486
1484	-876	15	337	-75	237	220	3468	4511
1485.3	-483	354	461	134	363	241	2977	5020
1486.59	-577	-99	-264	190	86	62	2562	4110
1487.89	-338	333	198	643	663	585	2697	4831
1489.18	-539	-25	450	2	253	-105	2353	4256
1490.48	-762	243	697	583	674	176	2612	4959
1491.78	-392	207	110	269	109	-121	2639	4549
1493.07	-610	35	68	-32	341	-21	2380	3858
1494.37	-648	-165	-3	-222	-115	-187	2781	3674
1495.66	-764	12	247	154	405	-15	1972	3431
1496.96	-757	2	104	323	389	45	2885	3019
1498.25	-980	-472	-477	-403	-381	-521	2448	2118
1499.55	-737	-281	-294	-378	-40	-751	1511	2164
1500.84	-879	90	-34	150	-400	-347	1775	1963
1502.13	-770	-60	-17	-34	-545	-576	1166	1978
1503.43	-642	-520	-397	-294	-549	-957	2411	1137
1504.72	-610	-202	-465	-647	-128	-660	1304	942
1506.02	-478	282	-16	109	38	-361	652	754
1507.31	-404	107	-289	-157	-295	-642	1268	463
1508.6	-337	218	-113	96	24	-367	961	207
1509.89	-507	-4	44	-269	-40	-459	1276	107
1511.19	-558	193	-308	-290	-444	-574	938	-85
1512.48	-636	-97	-393	-306	-514	-1069	612	-444
1513.77	-350	-209	-208	-247	-496	-704	703	-323
1515.06	-162	173	-291	-184	-665	-935	1192	-565
1516.35	-550	3	0	-128	-918	-819	1009	-407
1517.64	-679	-166	-196	-293	-240	-880	1180	-720
1518.93	-568	-361	-471	-581	-779	-859	900	-935
1520.22	-776	203	-11	-299	-464	-915	931	-567
1521.52	-864	-53	-238	164	-725	-570	764	-1138
1522.81	-924	-81	-758	-484	-744	-1304	924	-870
1524.1	-400	-117	-259	62	-417	-469	863	-853
1525.38	-319	-158	-521	-344	-754	-1120	452	-1262
1526.67	-478	-134	-356	-565	-936	-1201	833	-1455
1527.96	-506	-286	-365	-694	-911	-1386	677	-1620
1529.25	-852	-223	-241	-376	-296	-848	549	-1141
1530.54	-720	-443	-327	-440	-419	-1145	685	-1604
1531.83	-283	-336	-109	-580	-613	-965	556	-1394
1533.12	-470	203	-633	-306	-1016	-1080	272	-1417
1534.4	-680	-339	-568	-263	-801	-1120	-253	-1590
1535.69	-462	79	-164	-361	-459	-720	423	-1464
1536.98	-647	85	104	171	-366	-835	393	-1195
1538.27	-695	-347	-262	-385	-732	-998	343	-1620
1539.55	-531	-187	-25	-200	-626	-1149	506	-1814
1540.84	-694	-154	-355	-654	-778	-1056	240	-1830
1542.13	-560	21	-181	-547	-639	-1261	343	-2036
1543.41	-310	-364	-573	-321	-880	-1237	668	-2261
1544.7	-549	-54	-152	9	-397	-588	269	-1867
1545.98	-431	-420	-567	-454	-666	-1025	13	-2125
1547.27	-600	226	-114	-112	-448	-865	335	-1613
1548.56	-461	-133	-642	-411	-827	-1316	424	-2210
1549.84	-758	-264	-413	-361	-810	-1348	289	-1980
1551.13	-600	349	-95	-393	-657	-1005	922	-1866
1552.41	-610	-261	-230	-542	-558	-1047	592	-1715
1553.69	-621	-162	-427	-429	-212	-1023	130	-2148
1554.98	-628	-243	-660	-846	-977	-1209	712	-2579
1556.26	-449	-512	-823	-795	-941	-1337	73	-2502
1557.55	-228	-434	-438	-574	-781	-913	197	-2348
1558.83	-642	-252	-184	-417	-724	-1084	209	-2420
1560.11	-535	-544	-639	-774	-930	-1447	134	-2914
1561.39	-615	5	-318	-820	-687	-1042	-168	-2196
1562.68	-771	1	-306	-297	-545	-740	285	-2064
1563.96	-346	-302	-473	-598	-432	-1103	133	-2674
1565.24	-564	141	-420	-389	-506	-703	189	-2272
1566.52	-158	-279	-395	-573	-802	-1049	189	-2661
1567.81	-729	-264	-429	80	-783	-891	351	-2548
1569.09	-362	-187	-195	-490	-477	-589	47	-2386
1570.37	-466	-377	-480	-644	-807	-1405	11	-2820
1571.65	-342	-372	-577	-512	-946	-1071	-147	-2765
1572.93	-611	78	-401	-317	-857	-1312	221	-2728
1574.21	-182	-39	-240	-336	-535	-1344	102	-2938
1575.49	-467	-65	-363	-318	-680	-900	173	-2765
1576.77	-663	-111	-456	-468	-496	-1034	-39	-2598
1578.05	-287	-366	-572	-471	-752	-1171	-122	-2749
1579.33	-725	-32	-111	-242	-651	-1069	340	-2535
1580.61	-208	148	-300	-392	-658	-958	269	-2590
1581.89	-288	-298	-686	-448	-987	-1244	232	-2951
1583.17	-670	-255	-583	-478	-1130	-1362	520	-2965
1584.44	-750	-268	-642	-647	-967	-1241	182	-3012
1585.72	-540	-161	-485	-524	-627	-1180	108	-3335
1587	-615	-2	-511	-253	-721	-1236	310	-2472
1588.28	-716	-386	-209	-387	-679	-1070	88	-2660
1589.56	-833	-311	-758	-486	-1207	-1311	-55	-3023
1590.83	-525	-107	-571	-628	-996	-1138	-179	-2849
1592.11	-464	-235	-577	-398	-1003	-1467	12	-2611
1593.39	-658	107	-426	-597	-871	-952	-161	-2699
1594.66	-698	-145	-335	-691	-715	-1229	393	-3325
1595.94	-367	-30	-661	-433	-1001	-1349	29	-2839
1597.22	-384	-388	-308	-590	-993	-1004	-56	-3113
1598.49	-344	-69	-285	-245	-502	-843	8	-2990
1599.77	-652	248	126	-488	-594	-990	51	-2677
1601.04	-552	-167	-432	-693	-845	-1248	378	-2851
1602.32	-538	-208	-402	-765	-1093	-1353	134	-3161
1603.59	-495	-526	-469	-805	-989	-1344	-154	-3135
1604.87	-1025	-344	-439	-850	-690	-986	13	-3007
1606.14	-540	-178	-361	-348	-502	-941	-196	-3143
1607.42	-836	-36	-331	-720	-732	-1418	-39	-2982
1608.69	-840	32	-252	-340	-928	-1287	-40	-2742
1609.96	-672	-63	-455	-386	-1109	-1142	-81	-3135
1611.24	-576	-38	-224	-671	-988	-1404	-133	-2915
1612.51	-758	-48	-579	-701	-713	-1166	-69	-3198
1613.78	-660	178	-36	-499	-270	-879	166	-2553
1615.06	-627	-29	-393	-794	-962	-901	13	-2761
1616.33	-864	-316	-361	-654	-1191	-1416	104	-3016
1617.6	-603	-2	-455	-584	-742	-999	-161	-2742
1618.87	-483	-600	-349	-461	-923	-1390	-52	-3241
1620.14	-516	-21	-328	-344	-1080	-934	-71	-2899
1621.42	-635	-200	-678	-690	-1350	-1469	-100	-3080
1622.69	-474	-473	-521	-977	-1046	-1309	101	-2844
1623.96	-800	-555	-452	-737	-922	-1625	-60	-2841
1625.23	-279	-228	-543	-719	-652	-1390	-80	-3101
1626.5	-767	-47	-361	-294	-783	-1077	102	-2987
1627.77	-746	-488	-836	-826	-895	-1296	-99	-3249
1629.04	-724	-514	-628	-572	-1002	-1230	434	-3023
1630.31	-799	-293	-378	-201	-908	-1351	-403	-2575
1631.58	-341	-45	-610	-840	-1003	-1438	-202	-3373
1632.85	-355	-118	-607	-598	-644	-1386	198	-2779
1634.12	-789	-29	-437	-425	-876	-1218	175	-3002
1635.39	-570	-415	-864	-1011	-1749	-1860	-106	-3554
1636.66	3	-101	-421	-574	-855	-1551	-145	-3077
1637.93	-704	-457	-435	-1030	-859	-1343	255	-3192
1639.19	-578	-369	-619	-531	-624	-1090	48	-2879
1640.46	-868	-116	-440	-666	-599	-1233	124	-3168
1641.73	-661	-396	-884	-761	-1188	-1322	-22	-3422
1643	-46	40	15	-706	-827	-981	-3	-2586
1644.27	-365	337	-363	-311	-516	-821	-167	-2657
1645.53	-364	-20	-335	-789	-916	-1029	-98	-2800
1646.8	-827	-411	-646	-913	-1357	-1321	-190	-3525
1648.07	-328	-107	-974	-681	-948	-1308	-397	-3329
1649.33	-653	-185	-784	-650	-968	-1345	-474	-3525
1650.6	-614	-231	-424	-499	-833	-1242	237	-3370
1651.86	-743	-64	-631	-633	-1200	-1016	-64	-2976
1653.13	-738	364	-21	-98	-931	-1178	-218	-2749
1654.39	-517	-193	-270	-320	-1043	-1258	38	-3295
1655.66	-803	-78	-464	-709	-390	-1359	-227	-2747
1656.92	-670	-628	-1079	-936	-1455	-1448	49	-3272
1658.19	-575	-146	-506	-524	-466	-1143	-169	-2791
1659.45	-712	-124	-510	-626	-735	-1154	-187	-3076
1660.72	-298	165	-476	-663	-875	-1348	-246	-3238
1661.98	-833	-270	-227	-247	-440	-1424	280	-2611
1663.25	-97	-118	-576	-626	-926	-1436	178	-2700
1664.51	-488	-72	-647	-557	-760	-1309	-361	-3187
1665.77	-760	232	-463	-219	-875	-1349	-155	-3007
1667.04	-716	151	-244	-524	-673	-984	126	-3145
1668.3	-395	-115	-601	-532	-718	-1348	303	-3259
1669.56	-343	146	-283	-456	-580	-1314	-271	-2746
1670.82	-781	-87	-888	-486	-953	-1291	5	-2996
1672.09	-824	-381	-136	-439	-648	-1037	-236	-3034
1673.35	-534	-389	-481	-523	-879	-1100	265	-3204
1674.61	-140	-259	-452	-361	-903	-1418	22	-2986
1675.87	-370	-230	-649	-761	-1234	-1448	-57	-3434
1677.13	-413	21	-309	-232	-642	-1177	-95	-2710
1678.39	-485	11	-420	-599	-713	-881	-91	-2952
1679.65	-471	-23	-236	-520	-518	-1107	-148	-2556
1680.91	-585	-161	-476	-472	-906	-1163	11	-2929
1682.17	-763	-85	-242	-594	-601	-1154	69	-3021
1683.43	-596	-156	-618	-825	-1075	-1749	213	-3363
1684.69	-832	-132	-246	-351	-244	-715	-122	-2763
1685.95	-250	-90	-386	-350	-694	-1194	38	-3219
1687.21	-504	133	-54	-460	-734	-1174	-200	-2980
1688.47	-1058	-129	-800	-564	-1101	-827	49	-3156
1689.73	-533	29	-83	-257	-796	-669	31	-2460
1690.99	-343	-280	-303	-1025	-1172	-1329	-83	-3100
1692.25	-177	-137	-564	-571	-863	-1072	202	-2960
1693.51	-575	-229	-654	-551	-526	-1271	317	-3193
1694.76	-673	-21	-443	-338	-1031	-932	355	-3098
1696.02	-187	-401	-182	-706	-940	-1270	414	-3122
1697.28	-593	171	3	-442	-726	-859	-427	-3092
1698.54	-450	-264	-257	-533	-774	-1206	-84	-2994
1699.79	-776	380	-250	-355	-332	-935	253	-2631
1701.05	-618	-1	-500	-484	-809	-1206	-265	-3160
1702.31	-529	-95	-634	-689	-1080	-1559	278	-3385
1703.56	-391	-121	-606	-831	-722	-1186	-100	-3059
1704.82	-557	-173	-512	-685	-937	-1469	248	-3023
1706.08	-598	-170	-605	-532	-716	-1409	-157	-3191
1707.33	-627	-548	-239	-517	-986	-1071	16	-2867
1708.59	-395	-649	-325	-774	-1083	-1387	-162	-3029
1709.84	-557	149	-508	-521	-860	-891	344	-2869
1711.1	-704	-334	-505	-709	-902	-1325	184	-3306
1712.35	-445	-377	-671	-742	-1180	-1532	-316	-3355
1713.6	-968	-299	-828	-628	-1266	-1532	117	-3296
1714.86	-565	-536	-365	-531	-841	-1229	-394	-3006
1716.11	-178	-127	-219	-337	-1159	-1231	98	-3212
1717.37	-389	53	-419	-460	-745	-1207	620	-2841
1718.62	-487	-211	-360	-594	-697	-1123	69	-2830
1719.87	-1134	-317	-423	-934	-1159	-1520	279	-3375
1721.13	-567	-259	-479	-526	-525	-1124	-97	-2824
1722.38	-866	117	-284	-337	-800	-1251	-50	-2793
1723.63	-563	-398	-844	-734	-918	-1152	-185	-3076
1724.88	-399	-568	-356	-581	-887	-1212	-288	-2926
1726.14	-663	-137	-305	-505	-738	-1131	-132	-3354
1727.39	-661	-369	-442	-560	-721	-1001	243	-2904
1728.64	-748	-294	-705	-389	-766	-1038	100	-3120
1729.89	-496	-546	-424	-601	-719	-1270	61	-3117
1731.14	-397	-73	-327	-526	-773	-1148	113	-2663
1732.39	-593	-327	-217	-414	-960	-1136	-202	-3187
1733.64	-764	-192	-314	-476	-541	-1120	238	-3058
1734.89	-664	-419	-239	-505	-617	-1068	150	-3186
1736.14	-749	-323	-735	-785	-1092	-1448	422	-3508
1737.39	-336	-601	-548	-915	-1219	-1371	-146	-3448
1738.64	-643	-169	15	-599	-675	-757	130	-2984
1739.89	-468	-158	-490	-572	-1105	-1072	198	-2973
1741.14	-474	-550	-519	-529	-1092	-1344	-62	-3229
1742.39	-626	117	-502	-400	-614	-906	-34	-2902
1743.64	-782	-176	-312	-94	-548	-679	308	-2772
1744.89	-765	253	-174	-397	-686	-968	-160	-3001
1746.14	-762	-220	-158	-419	-599	-1107	225	-3168
1747.38	-408	-142	-736	-593	-731	-1372	427	-3353
1748.63	-436	-19	-399	-694	-631	-1152	-123	-3157
1749.88	-585	-87	-686	-357	-473	-1185	19	-3109
1751.13	-780	-72	-371	-799	-1012	-1322	-161	-3187
1752.38	-384	-400	-560	-702	-729	-1452	-157	-3344
1753.62	-297	-120	-569	-363	-891	-1419	84	-3380
1754.87	-712	-305	-658	-691	-1084	-1458	204	-3518
1756.12	-587	156	-394	-179	-1035	-1136	241	-2898
1757.36	-535	-282	-298	-332	-1190	-1322	-66	-3223
1758.61	-793	52	-201	-571	-902	-1454	-86	-3430
1759.85	-360	-277	-193	-495	-922	-1005	-125	-2927
1761.1	-644	-65	-386	-483	-877	-1268	257	-3195
1762.35	-561	31	-246	-509	-528	-1003	155	-2872
1763.59	-712	-496	-631	-1009	-913	-1382	-47	-3568
1764.84	-542	45	-102	17	-461	-1158	-8	-2963
1766.08	-212	-418	-660	-988	-1115	-1613	-59	-3644
1767.32	-610	-695	-560	-454	-944	-1221	106	-3418
1768.57	-585	-123	-363	-776	-1084	-1104	209	-3064
1769.81	-357	-367	-562	-633	-1061	-1187	-74	-3352
1771.06	-459	-110	-481	-131	-933	-934	-343	-3259
1772.3	-523	-98	-550	-584	-801	-1136	293	-3364
1773.54	-823	-237	-153	-426	-437	-654	-118	-3258
1774.79	-509	-238	-604	-723	-1076	-1313	-400	-3516
1776.03	-680	-125	-272	-295	-705	-1204	-122	-2990
1777.27	-854	-453	-411	-616	-762	-957	187	-3142
1778.51	-830	-110	-330	-432	-511	-786	14	-3338
1779.76	-490	-163	-487	-394	-805	-966	130	-3344
1781	-483	-129	-656	-744	-787	-1313	-163	-3429
1782.24	-707	-691	-488	-591	-749	-1152	104	-3171
1783.48	-434	-173	-397	-709	-744	-825	4	-2861
1784.72	-440	43	-183	-283	-495	-857	-197	-2920
1785.96	-700	128	-263	-334	-509	-990	16	-3116
1787.2	-481	-223	-499	-550	-777	-1089	-70	-3241
1788.44	-712	-152	-303	-328	-629	-1056	208	-3281
1789.68	-532	-80	-288	-17	-353	-957	13	-3173
1790.92	-997	-139	-430	-498	-934	-1280	479	-3103
1792.16	-201	-192	-587	-562	-754	-1306	300	-3433
1793.4	-707	-137	-272	-760	-926	-1181	-197	-3040
1794.64	-764	-150	-464	-592	-671	-1120	55	-3266
1795.88	-705	-296	-411	-614	-609	-1080	-284	-3212
1797.12	-338	-47	-58	-31	-760	-766	-95	-3070
1798.36	-578	-431	-369	-507	-576	-1453	151	-3283
1799.6	-407	-286	-256	-737	-838	-1056	72	-3279
1800.84	-435	93	-156	48	-641	-832	-98	-3019
1802.08	-765	-252	-687	-688	-1029	-1342	-81	-3402
1803.31	-1037	-869	-999	-1084	-1042	-1496	253	-3769
1804.55	-561	-137	-544	-433	-629	-1159	-16	-3310
1805.79	-890	-231	-520	-576	-812	-1142	189	-3336
1807.02	-350	-136	-323	-410	-898	-1071	296	-3323
1808.26	-718	-567	-841	-771	-981	-1556	151	-3397
1809.5	-608	-349	-505	-690	-560	-1246	-30	-3473
1810.73	-740	-16	-638	-829	-1090	-1004	137	-3429
1811.97	-281	-560	-592	-532	-964	-1223	-172	-3331
1813.21	-925	26	-453	-356	-478	-1127	61	-3354
1814.44	-752	-332	-760	-811	-877	-1258	-127	-3214
1815.68	-374	-166	-294	-767	-839	-900	-14	-3324
1816.91	-474	-554	-401	-733	-844	-1213	119	-3224
1818.15	-788	-72	-685	-370	-632	-881	-17	-3300
1819.38	-664	-269	-606	-730	-998	-1364	43	-3329
1820.62	-691	-96	-629	-651	-955	-1416	-34	-3432
1821.85	-575	-2	8	-382	-615	-780	253	-3207
1823.09	-630	-62	-333	-624	-808	-1084	444	-3270
1824.32	-678	84	-222	-393	-843	-958	24	-2932
1825.55	-571	43	-287	-180	-613	-1228	-8	-3198
1826.79	-646	-36	125	-113	-564	-584	13	-2909
1828.02	-669	-436	-868	-664	-1095	-1283	-84	-3519
1829.25	-725	-171	-659	-671	-701	-1061	51	-3256
1830.49	-503	82	-333	-522	-562	-931	-94	-3181
1831.72	-446	-3	-314	-483	-899	-1017	-22	-3109
1832.95	-447	-112	-478	-627	-919	-1224	-139	-3097
1834.18	-563	-180	-617	-927	-925	-1190	-161	-3368
1835.41	-638	-435	-889	-822	-1067	-1255	238	-3488
1836.65	-499	74	-563	-334	-830	-1059	-311	-3573
1837.88	-502	-284	-157	-425	-696	-1051	227	-3231
1839.11	-850	62	-288	-590	-768	-922	-171	-3285
1840.34	-731	-230	-932	-956	-1163	-1291	-89	-3366
1841.57	-304	-285	-649	-523	-799	-1063	-58	-3340
1842.8	-241	79	-237	-356	-690	-911	-66	-3171
1844.03	-103	-271	-228	-682	-1053	-1082	115	-3295
1845.26	-922	-369	-741	-990	-947	-1637	0	-3517
1846.49	-628	40	-243	-204	-673	-840	-10	-3381
1847.72	-421	-639	-391	-735	-1016	-1246	205	-3511
1848.95	-591	-21	59	-289	-456	-832	58	-3109
1850.18	-500	-231	-333	-644	-992	-799	-74	-3282
1851.41	-478	-410	-699	-887	-1232	-1446	278	-3398
1852.64	-520	-181	-587	-584	-565	-1217	66	-3489
1853.87	-403	-377	-598	-596	-770	-1069	-11	-3486
1855.09	-589	-175	-213	-267	-566	-983	-56	-3086
1856.32	-628	78	132	-522	-525	-803	-168	-3253
1857.55	-792	-57	-688	-588	-1039	-1250	-89	-3431
1858.78	-670	-17	-361	-407	-820	-1103	63	-3299
1860	-759	-27	-625	-641	-920	-1653	96	-3397
1861.23	-504	-79	-304	-528	-833	-1066	-128	-3250
1862.46	-786	35	-344	-307	-697	-905	51	-2977
1863.68	-465	-195	-485	-368	-774	-1179	-169	-3074
1864.91	-585	-159	-614	-758	-926	-1315	73	-3500
1866.14	-470	-381	-204	-541	-799	-995	216	-3361
1867.36	-513	-185	-579	-748	-713	-1178	11	-3426
1868.59	-473	-338	-521	-644	-748	-1397	236	-3277
1869.82	-713	-520	-388	-688	-904	-1247	-200	-3301
1871.04	-630	245	-79	-494	-539	-1005	313	-3218
1872.27	-573	-231	-530	-900	-901	-1413	-152	-3333
1873.49	-950	214	-387	-256	-549	-1215	-223	-2913
1874.71	-502	-177	-207	-377	-657	-952	85	-3236
1875.94	-546	54	-550	-646	-943	-809	-397	-3295
1877.16	-761	40	-540	-852	-869	-1220	-29	-3375
1878.39	-548	-105	-786	-638	-1123	-1368	-254	-3342
1879.61	-1274	-665	-573	-611	-1117	-1360	-377	-3510
1880.83	-721	-295	-399	-298	-971	-996	-303	-3424
1882.06	-609	-526	-765	-687	-1117	-1084	71	-3687
1883.28	-532	-82	-120	-535	-825	-884	13	-3435
1884.5	-599	-221	-376	-503	-1078	-1512	-294	-3239
1885.73	-823	-156	-509	-620	-962	-1321	129	-3368
1886.95	-406	-27	-349	-699	-828	-1344	-156	-3305
1888.17	-515	130	-256	-99	-595	-716	-24	-3035
1889.39	-811	-332	-741	-442	-703	-1496	-174	-3280
1890.61	-656	79	-396	-354	-538	-1205	62	-2786
1891.84	-729	209	-438	-762	-742	-1209	-159	-3266
1893.06	-890	-318	-483	-612	-815	-1093	98	-3219
1894.28	-780	-477	-585	-770	-1119	-1209	-197	-3347
1895.5	-584	-24	-17	-481	-753	-1088	-67	-3108
1896.72	-590	-282	-292	-699	-606	-1188	42	-3274
1897.94	-532	-9	-133	-380	-887	-997	-136	-3192
1899.16	-621	-376	-748	-936	-804	-1504	221	-3519
1900.38	-517	-181	-973	-587	-722	-1211	450	-3574
1901.6	-353	-422	-286	-420	-893	-1160	-225	-3449
1902.82	-627	-270	-577	-579	-1064	-1213	171	-3670
1904.04	-909	-223	-246	-468	-616	-1032	-384	-2962
1905.26	-665	134	-171	-358	-820	-1094	284	-3070
1906.48	-331	-11	-246	-327	-560	-969	-272	-2835
1907.69	-558	-207	-150	-339	-703	-1009	-161	-3231
1908.91	-486	-174	-407	-742	-670	-1272	-383	-2935
1910.13	-302	-248	-249	-420	-1097	-1369	20	-3216
1911.35	-596	-197	-456	-557	-1087	-1247	46	-3438
1912.57	-822	-82	-388	-627	-377	-900	215	-3122
1913.78	-448	-395	-477	-753	-861	-1141	-245	-3309
1915	-546	-480	-267	-684	-984	-1281	23	-3279
1916.22	-537	-309	-697	-652	-916	-1439	4	-3513
1917.43	-574	112	-344	-436	-849	-1384	-118	-3268
1918.65	-383	-158	-595	-915	-1006	-1162	-110	-3500
1919.87	-495	-166	-412	-548	-616	-643	109	-3190
1921.08	-643	-174	-347	-509	-746	-1186	-36	-3171
1922.3	-677	-192	-287	-450	-531	-1021	-125	-2919
1923.52	-538	-26	-520	-824	-550	-670	7	-3020
1924.73	-380	-112	-262	-220	-800	-643	444	-3260
1925.95	-383	-272	-550	-769	-1182	-1413	219	-3344
1927.16	-532	42	18	-150	-536	-557	-17	-2665
1928.38	-592	70	-395	-548	-785	-1168	101	-3255
1929.59	-419	-163	-308	-657	-847	-1405	86	-3504
1930.8	-475	-221	-274	-370	-539	-1149	-105	-3044
1932.02	-720	-230	-558	-450	-732	-1362	95	-3742
1933.23	-800	-20	-254	-180	-380	-784	258	-2915
1934.45	-577	-213	-403	-470	-592	-1141	-153	-3168
1935.66	-521	-406	-724	-688	-1030	-854	-271	-3378
1936.87	-1011	-160	-277	-354	-399	-1215	-48	-2834
1938.09	-388	-212	-183	-693	-824	-933	-138	-3158
1939.3	-668	-361	-474	-677	-1020	-1195	230	-3487
1940.51	-719	-270	-620	-465	-663	-919	64	-3426
1941.72	-537	-246	-461	-605	-963	-1437	41	-3332
1942.93	-360	-229	-446	-276	-766	-908	306	-3194
1944.15	-534	-50	-194	-542	-844	-1061	176	-3018
1945.36	-1090	70	-65	-362	-704	-792	212	-2860
1946.57	-198	-225	-159	-387	-1020	-1395	-68	-3103
1947.78	-426	-272	-234	-257	-731	-1002	12	-3074
1948.99	-495	-288	-144	-627	-745	-1072	6	-3097
1950.2	-664	-214	-337	-439	-699	-943	-174	-3460
1951.41	-765	-250	-395	-475	-724	-1173	84	-3219
1952.62	-804	-259	-306	-715	-727	-1214	-24	-3328
1953.83	-619	108	-349	-415	-796	-806	-369	-3097
1955.04	-837	-404	-567	-705	-989	-1154	-275	-3530
1956.25	-758	-251	-415	-726	-1090	-1141	9	-3481
1957.46	-745	-353	-355	-729	-912	-1002	34	-3303
1958.67	-619	-151	-650	-899	-780	-1214	-74	-3383
1959.88	-592	-253	-201	-591	-671	-1412	-489	-3143
1961.09	-462	-81	-383	-314	-896	-1261	-186	-3449
1962.3	-405	-162	-117	-869	-1064	-1237	250	-3444
1963.51	-767	-184	-584	-77	-915	-1176	-166	-3400
1964.71	-570	-305	-424	-454	-763	-1082	-168	-3375
1965.92	-748	2	-236	-401	-1044	-1286	292	-3151
1967.13	-774	-316	-236	-127	-825	-1017	378	-2988
1968.34	-614	-76	-172	-575	-510	-1032	-299	-2925
1969.55	-410	-591	-545	-885	-1092	-1473	173	-3562
1970.75	-688	6	-542	-87	-536	-809	473	-2977
1971.96	-421	-233	-538	-712	-685	-1267	-172	-3185
1973.17	-616	-65	-356	-590	-656	-1234	209	-2945
1974.37	-482	-50	-709	-365	-975	-1253	-21	-3413
1975.58	-375	-107	-79	-651	-548	-860	91	-3127
1976.78	-543	-293	-433	-589	-548	-1280	-380	-3167
1977.99	-613	-374	-437	-612	-1074	-1412	398	-3424
1979.19	-468	-116	-407	-777	-953	-1333	67	-3455
1980.4	-452	-439	-368	-553	-1001	-1186	-39	-3247
1981.61	-225	82	-564	-498	-716	-1138	-201	-3234
1982.81	-819	-83	-368	-585	-1017	-1216	-118	-2924
1984.02	-442	-397	-549	-607	-782	-1159	-54	-3423
1985.22	-658	-403	-254	-853	-1010	-1466	250	-3354
1986.42	-673	-371	-417	-742	-976	-1218	73	-3135
1987.63	-675	326	-334	-563	-513	-1041	269	-2723
1988.83	-529	8	-131	-194	-491	-969	-413	-3046
1990.04	-263	-468	-539	-657	-1170	-1040	106	-3187
1991.24	-533	-47	-257	-399	-845	-950	-52	-3085
1992.44	-457	-351	-468	-473	-760	-1246	-201	-2771
1993.64	-710	-160	-448	-560	-821	-1145	169	-3198
1994.85	-404	-303	-377	-345	-1027	-1184	189	-3305
1996.05	-667	-387	-548	-372	-591	-1106	-156	-3135
1997.25	-527	-37	-409	-527	-895	-1264	-59	-3085
1998.45	-600	-168	-240	-575	-729	-1204	55	-3250
1999.65	-668	-250	-624	-310	-1157	-1371	-392	-3206
2000.86	-734	-183	-420	-524	-409	-1186	160	-3054

## Sheet: Fig.2c
beads approaching:					beads seperating
distance	intensity at 1458 cm-1				distance	intensity at 1458 cm-1
100	1038.01				20	3915.59
70	1454.1				30	3611.57
50	2245.8				50	2569.58
30	3318.24				70	1358.51
20	3931.18				100	1101.46
10	6057.56
0	19599

## Sheet: Fig.2d
wavenumber	0nm	20nm	50nm	70nm	100nm	600nm
600.594	-2373	-1709	-639	-157	-447	-389
602.062	-1551	-1622	-742	-513	76	-528
603.53	-2902	-1425	-704	-396	-58	-601
604.998	-2506	-1399	-466	36	-379	-125
606.465	-2713	-1417	-848	-29	-107	-645
607.932	-1626	-1259	-556	-167	151	-358
609.399	-2608	-1278	-455	-303	-133	-260
610.866	-2783	-1321	-970	-439	-75	-580
612.332	-2636	-1574	-712	-311	67	-279
613.798	-2734	-1222	-681	120	-158	-180
615.264	-2481	-932	-435	70	-502	-594
616.729	-1844	-1246	-833	-295	-117	-12
618.194	-2383	-1100	-611	62	-214	-572
619.659	-2361	-1145	-564	113	-161	-668
621.124	-2159	-867	-367	-118	-221	-757
622.588	-2465	-983	-236	-29	-614	-598
624.052	-2051	-1327	-388	-61	-229	-699
625.516	-2876	-1568	-1026	-239	-418	-703
626.979	-3308	-1776	-1079	-635	133	-443
628.442	-2731	-1226	-854	-275	-252	-236
629.905	-2514	-1537	-486	-390	-356	-642
631.367	-2402	-1183	-408	115	-420	-881
632.83	-2658	-1662	-376	-312	-142	-642
634.292	-2432	-1481	-555	31	-589	-447
635.753	-2072	-1878	-1167	-488	413	-433
637.215	-2710	-1579	-650	-347	-183	-469
638.676	-2537	-1513	-673	-274	-447	-834
640.136	-2224	-973	-563	-106	-369	-303
641.597	-2232	-1126	-523	-13	-501	-727
643.057	-3114	-1068	-650	54	-571	-483
644.517	-2673	-1284	-593	74	-909	-717
645.977	-2808	-1192	-843	168	-797	-577
647.436	-2250	-702	6	-89	-882	-492
648.895	-2946	-1276	-771	-180	-366	-423
650.354	-2260	-1185	-684	73	-295	-741
651.812	-2874	-1459	-971	-778	-111	-431
653.27	-2520	-1354	-720	-249	-531	-624
654.728	-3035	-1661	-736	-189	-728	-371
656.186	-2725	-1066	-954	-105	-432	-460
657.643	-2938	-1370	-739	-222	-87	-570
659.1	-2687	-1002	-365	237	-474	-470
660.557	-2876	-1509	-828	-440	-296	-720
662.013	-2735	-1196	-704	-110	-254	-303
663.469	-2433	-1034	-364	31	-662	-469
664.925	-2633	-1025	-568	164	-563	-552
666.381	-2608	-1238	-755	-185	-382	-329
667.836	-3080	-1557	-905	-402	149	-1119
669.291	-2797	-850	-138	27	-472	-902
670.746	-2902	-1632	-1059	166	65	-966
672.2	-3231	-1249	-578	-442	163	-301
673.654	-2697	-1198	-576	-122	-487	-421
675.108	-2959	-1482	-517	-324	-563	-366
676.561	-2854	-1181	-513	-162	-419	-546
678.015	-2555	-1143	-516	205	-538	-359
679.468	-2440	-796	-238	301	-154	-530
680.92	-3049	-1851	-959	62	-313	-203
682.373	-2959	-1340	-931	-493	-114	-233
683.825	-2526	-1143	-438	241	-415	-583
685.277	-2865	-1371	-927	-538	-27	-452
686.728	-2180	-1296	-647	-244	-175	-102
688.179	-2628	-1459	-972	-305	99	-230
689.63	-2607	-1332	-526	54	-325	-681
691.081	-3005	-1577	-650	368	-377	-1222
692.531	-2492	-1267	-1009	-482	-130	-548
693.981	-2840	-1843	-709	-432	572	-615
695.431	-2787	-1344	-808	-250	-441	-701
696.881	-2103	-820	-65	364	-576	-626
698.33	-2093	-1387	-837	-401	-512	-980
699.779	-2778	-1564	-611	-385	57	-514
701.227	-2183	-1407	-221	48	-277	-892
702.676	-2458	-1412	-365	-15	-866	-78
704.124	-2810	-1373	-738	-244	-73	-837
705.572	-2635	-795	-335	47	-532	-612
707.019	-2948	-1223	-691	-228	-572	-607
708.466	-2940	-1151	-588	-106	-684	-630
709.913	-2834	-1231	-625	142	-378	-521
711.36	-2492	-787	-501	-41	-625	-749
712.806	-2620	-1035	-536	-276	-365	-623
714.252	-2804	-1643	-681	-233	-112	-430
715.698	-2997	-1404	-584	-405	-572	-475
717.144	-2920	-1609	-569	-365	12	-205
718.589	-2535	-1114	-634	-425	-388	-825
720.034	-2432	-911	-422	-3	-96	-580
721.478	-2892	-1345	-678	122	-269	-808
722.923	-2721	-1298	-755	9	-289	-815
724.367	-2662	-893	-508	253	-529	-441
725.811	-2831	-1360	-495	-192	238	-974
727.254	-2889	-1427	-770	-365	-124	-840
728.697	-2752	-1727	-744	-77	-793	-955
730.14	-2356	-1223	-659	-96	-182	-276
731.583	-2742	-1034	-585	-89	-57	-527
733.025	-2729	-1735	-813	-304	-41	-858
734.467	-2925	-1178	-705	61	-110	-521
735.909	-3056	-1046	-969	-153	-346	-838
737.351	-2397	-623	-56	190	-752	-453
738.792	-2748	-1294	-789	21	-468	-902
740.233	-2884	-1674	-669	-153	-338	-600
741.673	-2595	-1142	-797	-82	-265	-630
743.114	-2598	-1285	-700	12	-139	-481
744.554	-2821	-1046	-923	-43	-391	-609
745.994	-2586	-1342	-759	7	-335	-496
747.433	-2285	-1159	-493	100	-313	-508
748.872	-2416	-998	-480	16	-712	-656
750.311	-2600	-1141	-584	-54	-717	-246
751.75	-2409	-1098	-793	-182	-393	-561
753.188	-2042	-1021	-653	398	-669	-389
754.627	-2830	-1812	-659	-396	107	-532
756.064	-2563	-1548	-651	-101	-102	-506
757.502	-2584	-1180	-556	-107	-345	-801
758.939	-2971	-1271	-612	-101	-274	-570
760.376	-3035	-1415	-1087	-102	-327	-939
761.813	-2351	-881	-11	110	-573	-882
763.249	-2813	-1030	-825	-177	-209	-495
764.685	-2589	-1168	-418	-360	-522	-553
766.121	-2968	-1384	-799	-474	-374	-528
767.557	-2811	-1013	-591	-116	-14	-513
768.992	-2149	-962	-339	147	-729	-479
770.427	-2932	-1468	-747	-619	-289	-511
771.862	-2549	-1076	-452	102	-676	-471
773.296	-2699	-1333	-735	-366	-408	-304
774.73	-3066	-1074	-860	-317	-140	-580
776.164	-2643	-996	-770	-236	-450	-851
777.597	-2495	-1225	-706	-329	-109	-657
779.031	-2751	-1115	-583	-335	-363	-962
780.464	-2410	-1382	-533	-9	-229	-431
781.896	-2410	-941	-750	-95	-217	-211
783.329	-2893	-1473	-649	-452	-160	-570
784.761	-1575	-1492	-748	-251	-226	-762
786.193	-2625	-1085	-416	-242	-326	-704
787.625	-2918	-1316	-1296	-544	-98	-647
789.056	-2115	-735	-325	302	-286	-471
790.487	-2543	-1256	-742	-34	-400	-467
791.918	-2273	-1100	-761	-357	-22	-1029
793.348	-2259	-997	-651	20	-434	-695
794.778	-2566	-1030	-227	162	-329	-135
796.208	-2576	-1194	-564	-110	-58	-921
797.638	-2201	-1282	-552	-133	-475	-762
799.067	-2584	-1844	-1006	-559	-4	-837
800.496	-2744	-1380	-1305	-403	170	-258
801.925	-2486	-848	-613	234	-268	-396
803.353	-2224	-1381	-829	-329	-457	-749
804.782	-2410	-1737	-1058	-480	-168	-491
806.21	-2471	-1268	-849	-189	-102	-770
807.637	-2235	-1063	-474	-280	-752	-645
809.065	-2121	-983	-201	-101	-633	-637
810.492	-2066	-932	-422	-124	-401	-756
811.918	-2111	-1070	-857	169	-461	-700
813.345	-2374	-1034	-583	-205	-38	-274
814.771	-2251	-1314	-795	-226	-358	-897
816.197	-1546	-673	-579	101	-479	-809
817.623	-2282	-1642	-948	-178	-354	-880
819.048	-2036	-1401	-637	-272	-420	-683
820.473	-2345	-1302	-527	-77	-100	-635
821.898	-1856	-1221	-548	-129	-311	-559
823.323	-1802	-1096	-340	259	-496	-510
824.747	-2194	-1088	-654	-297	-377	-367
826.171	-1855	-677	-288	84	-612	-686
827.595	-2052	-755	-585	-32	-617	-472
829.018	-2125	-1038	-585	23	-404	-719
830.441	-2346	-1316	-566	-191	-491	-471
831.864	-1894	-1340	-757	-112	-519	-211
833.287	-1849	-943	-574	-275	-301	-460
834.709	-2340	-1628	-898	-280	96	-637
836.131	-2171	-1585	-624	-205	-16	-482
837.553	-1878	-1111	-574	-268	-321	-808
838.975	-1818	-932	-174	8	-254	-361
840.396	-1852	-1416	-476	-439	-83	-355
841.817	-1271	-1247	-652	-26	-487	-491
843.237	-1221	-1193	-651	298	-269	-569
844.658	-1823	-1087	-623	92	-235	-471
846.078	-2150	-1431	-688	-326	-313	-255
847.498	-1328	-1462	-192	-103	-242	-761
848.917	-1365	-835	-135	123	-590	-953
850.337	-1403	-715	-282	-95	-17	-471
851.756	-1439	-752	-817	-153	-13	-385
853.174	-891	-614	-1	149	-242	-589
854.593	-546	-656	-262	257	-342	-566
856.011	-972	-950	-672	-334	-12	-626
857.429	-479	-662	-378	19	-464	-190
858.846	-14	-683	198	211	-355	-594
860.264	-242	-905	-404	-54	-182	-735
861.681	573	-622	-139	230	-556	-366
863.097	459	-713	-430	74	237	-611
864.514	1401	-531	111	263	-250	-382
865.93	1747	-502	-222	327	-181	-681
867.346	2670	-589	-248	21	197	-413
868.762	3998	51	214	153	118	-579
870.177	5328	448	729	553	-182	-666
871.592	6720	531	412	367	97	-263
873.007	9432	788	846	406	421	-786
874.422	12134	1736	1309	797	171	-399
875.836	16102	2383	2107	1433	475	-381
877.25	19256	2701	2003	834	965	-648
878.663	23555	3572	2903	1560	984	-773
880.077	27486	4420	3043	1422	799	-589
881.49	30764	5073	3628	1750	1169	-587
882.903	32467	5424	3842	2273	588	-547
884.316	33843	6254	4474	2682	884	-802
885.728	33014	5615	3527	1787	1569	-698
887.14	32964	5445	3815	2217	1277	-303
888.552	30712	5880	3905	1959	868	137
889.963	27189	4563	3002	962	1002	-805
891.374	24223	3719	2148	1208	890	-562
892.785	21054	3100	2199	1498	943	-778
894.196	17288	2480	1264	636	853	-774
895.606	13860	1319	1226	879	695	-544
897.017	11168	1198	822	977	314	-564
898.426	8274	803	418	744	-669	-487
899.836	6411	337	760	617	122	-365
901.245	4114	-483	-147	101	203	-541
902.654	3663	-186	265	350	-208	-104
904.063	2548	-549	102	326	-59	-776
905.472	1348	-627	-102	-200	22	-685
906.88	1094	-431	-339	106	206	-414
908.288	569	-1110	-286	-85	189	-896
909.695	-202	-736	-919	-164	27	-719
911.103	102	-888	-394	87	-429	-547
912.51	-159	-699	-520	295	-477	-149
913.917	-475	-754	-148	263	-530	-987
915.323	-1091	-1003	-724	-119	420	-703
916.729	-968	-1019	-342	-263	79	-430
918.135	-1528	-976	-814	-162	-401	-659
919.541	-734	-709	193	-57	-379	-667
920.946	-1502	-1288	-988	-277	-382	-706
922.352	-1081	-687	-69	142	-582	-737
923.757	-1860	-1473	-852	-394	133	-403
925.161	-1371	-951	-375	110	-476	-472
926.566	-1731	-1035	-628	-185	-679	-634
927.97	-2109	-1623	-474	-411	247	-567
929.373	-1775	-1139	-606	-361	-240	-978
930.777	-1412	-1025	-192	36	-244	-656
932.18	-1427	-970	-354	-96	-564	-198
933.583	-2056	-930	-384	-335	-239	-429
934.986	-1941	-1548	-721	-497	183	-649
936.388	-2021	-1355	-519	-445	300	-227
937.79	-1921	-1399	-630	-344	-537	-440
939.192	-2094	-1383	-769	63	-35	-655
940.594	-2197	-1763	-810	151	-58	-346
941.995	-2112	-1786	-872	-78	-43	-229
943.396	-2294	-1252	-450	-109	-576	-692
944.797	-1702	-1233	-731	-122	-108	-406
946.198	-2238	-1198	-229	-3	-219	-868
947.598	-2311	-980	-561	-130	-371	-410
948.998	-1872	-1139	-460	28	-221	-449
950.398	-1713	-1199	-515	-265	-425	-558
951.797	-1922	-919	-623	-259	-321	-639
953.196	-2101	-2035	-872	-130	223	-619
954.595	-1997	-1118	-489	-445	-232	-567
955.994	-1958	-1197	-461	533	-545	-724
957.392	-2280	-1389	-487	66	-493	-111
958.79	-2198	-1176	-803	-20	-60	-652
960.188	-2232	-1276	-956	-315	95	-336
961.585	-2253	-1309	-602	273	-476	-837
962.982	-2226	-1662	-408	-416	-314	-433
964.379	-2172	-1190	-804	-209	-83	-516
965.776	-2250	-1180	-558	-154	-228	-776
967.173	-2397	-1524	-675	-58	-210	-385
968.569	-2579	-1313	-973	-339	-198	-26
969.965	-2514	-1424	-417	-277	-174	-352
971.36	-2400	-1132	-367	133	-487	-559
972.756	-2301	-1280	-366	-245	-318	-173
974.151	-2107	-1522	-587	-232	-261	-472
975.545	-2665	-1554	-566	-461	43	-354
976.94	-2178	-1451	-469	-87	-327	-576
978.334	-2124	-1000	-589	125	-125	-535
979.728	-2380	-1351	-768	-228	382	-468
981.122	-2017	-1496	-707	146	-206	-878
982.515	-2781	-1295	-769	-250	150	-690
983.909	-1649	-777	-268	145	-950	-822
985.301	-2037	-1298	-661	-55	-115	-227
986.694	-2029	-984	-295	199	-436	-510
988.086	-2133	-1138	-549	-116	-103	-548
989.479	-2118	-1124	-406	-184	-285	-296
990.87	-2051	-1123	-177	210	-467	-966
992.262	-1903	-1026	-721	7	-179	-378
993.653	-2032	-927	-753	-39	-446	-472
995.044	-2068	-1361	-596	-331	-363	-590
996.435	-2081	-1374	-594	-129	-375	-486
997.825	-1768	-1162	-446	-107	-501	-637
999.216	-1768	-1400	-739	-65	-23	-592
1000.61	-1561	-906	-351	-94	-340	-638
1002	-2226	-1226	-584	-12	-307	-419
1003.38	-2369	-1171	-768	-515	-88	-672
1004.77	-2195	-1281	-659	-326	58	-672
1006.16	-2085	-1136	-294	185	-112	-374
1007.55	-2015	-791	-237	185	-332	-593
1008.94	-2143	-858	190	184	-484	-676
1010.33	-1464	-1072	-502	-54	-273	-912
1011.72	-2014	-1478	-795	-381	276	-376
1013.1	-1852	-1101	-885	-356	123	-856
1014.49	-1556	-1255	-691	-58	-153	-679
1015.88	-1209	-1177	-757	225	-193	-899
1017.26	-1489	-1316	-472	-311	-102	-302
1018.65	-1465	-1185	-404	10	-52	-930
1020.04	-1117	-920	-89	445	-182	-789
1021.42	-799	-1006	-559	-72	-626	-323
1022.81	-758	-691	-244	-18	-350	-424
1024.19	-605	-588	-375	-159	-329	-249
1025.58	-697	-1119	-643	132	-360	-767
1026.96	183	-632	38	342	-420	-393
1028.35	-43	-1146	-635	-277	-170	-698
1029.73	-160	-761	-524	-117	-80	-876
1031.12	193	-499	82	-5	-131	-414
1032.5	587	-507	-31	82	-383	-550
1033.88	1428	-467	-249	135	-224	-405
1035.27	1797	-166	50	-128	-585	-553
1036.65	2205	282	53	406	-317	-472
1038.03	2698	-107	37	302	-90	-546
1039.41	3560	-425	72	38	59	-602
1040.8	4723	30	383	582	-519	-495
1042.18	5398	334	348	305	212	-259
1043.56	5648	348	301	111	110	-527
1044.94	7279	659	428	318	257	-532
1046.32	8306	1035	684	399	242	-377
1047.7	8722	1062	790	471	518	-744
1049.08	9448	1224	830	402	307	-627
1050.46	9875	1058	952	587	515	-885
1051.84	10287	1371	1061	606	154	-830
1053.22	10313	1448	427	543	61	-228
1054.6	10001	1215	940	388	511	-491
1055.98	9217	822	717	408	300	-372
1057.36	8549	813	636	212	349	-227
1058.74	8451	1194	1353	852	-216	-779
1060.12	7504	725	898	642	170	-388
1061.5	6331	356	554	370	401	-778
1062.87	5505	810	874	672	-358	-1042
1064.25	4999	188	115	180	74	-577
1065.63	4857	12	682	297	-10	-581
1067.01	4286	-132	144	370	296	-419
1068.38	4197	-32	26	255	293	-803
1069.76	3915	253	465	461	-245	-329
1071.13	4272	-141	318	68	54	-768
1072.51	4474	518	370	403	-59	-141
1073.89	4218	-2	245	198	95	-1153
1075.26	4248	237	-35	292	139	-597
1076.64	4565	-4	314	35	333	-597
1078.01	5322	135	-66	14	487	-361
1079.39	5897	241	797	427	-200	-497
1080.76	5912	208	61	-190	551	-694
1082.13	7049	604	320	376	-30	-429
1083.51	6711	255	60	113	579	-489
1084.88	7928	869	1055	817	30	-624
1086.26	8546	778	845	557	100	-407
1087.63	8411	618	669	-77	716	-451
1089	8864	1192	723	685	263	-311
1090.38	9027	1045	650	363	128	-424
1091.75	8801	974	461	238	434	-641
1093.12	9391	1309	669	363	-37	-578
1094.49	8245	792	740	281	396	-807
1095.86	8060	640	557	206	302	-673
1097.23	7618	503	547	757	113	-403
1098.6	6799	325	349	381	580	-595
1099.97	5771	283	297	96	263	-828
1101.35	5224	221	478	199	301	-249
1102.71	4815	103	369	157	54	-792
1104.09	4026	494	336	509	-399	-515
1105.45	3287	123	-152	283	31	-391
1106.82	2227	-455	-537	-355	271	-636
1108.19	2298	-190	-258	304	-174	-756
1109.56	1789	-241	-6	109	32	-809
1110.93	1933	-143	252	249	-306	-474
1112.3	1243	-699	-367	-129	113	-396
1113.67	1115	-531	-385	59	-296	-1111
1115.04	920	-696	-367	186	-74	-515
1116.4	597	-496	-434	157	-151	-546
1117.77	200	-753	-372	-225	-116	-614
1119.14	523	-365	-534	14	-151	-579
1120.5	840	-484	55	213	-421	-301
1121.87	527	-896	-399	-36	-185	-691
1123.24	674	-214	157	165	-222	-443
1124.6	68	-555	-239	-107	-230	-379
1125.97	172	-996	-627	-430	214	-669
1127.33	324	-558	-314	312	-55	-531
1128.7	341	-821	-453	66	62	-363
1130.06	219	-687	-252	-243	-252	-1010
1131.43	172	-494	-508	274	-247	-730
1132.79	64	-890	-295	149	100	-199
1134.16	-117	-860	-165	-43	-170	-686
1135.52	-228	-793	-308	-14	-384	-938
1136.88	-278	-916	-306	-71	115	-666
1138.25	-752	-1291	-539	-531	132	-774
1139.61	-913	-1031	-624	-173	-215	-646
1140.97	-663	-764	-216	460	-322	-736
1142.34	-1126	-1098	-181	-92	-319	-594
1143.7	-819	-812	-350	-343	-221	-537
1145.06	-1490	-1139	-650	114	-514	-403
1146.42	-1194	-1192	-573	-180	-253	-500
1147.78	-1048	-608	13	642	-646	-478
1149.14	-1522	-951	-312	212	-11	-639
1150.5	-1550	-804	-196	246	-386	-951
1151.87	-1630	-761	-142	1	-521	-531
1153.22	-1900	-892	-652	-250	74	-521
1154.59	-1747	-1318	-664	-32	-33	-758
1155.94	-1696	-1272	-234	-179	-179	-804
1157.31	-1786	-1220	-424	-224	-138	-514
1158.66	-1969	-906	-468	326	-581	-302
1160.02	-1749	-924	-261	111	-305	-750
1161.38	-1998	-1359	-730	52	-336	-418
1162.74	-1777	-1356	-367	80	-417	-649
1164.1	-1956	-1104	-145	-179	-266	-1011
1165.46	-2105	-861	-247	295	-606	-614
1166.82	-2300	-1498	-650	-274	2	-477
1168.17	-2258	-913	-732	-275	-40	-624
1169.53	-2140	-897	-582	140	-475	-504
1170.89	-1891	-1207	-603	-38	-341	-674
1172.24	-2211	-887	-601	-208	-534	-689
1173.6	-2325	-1393	-642	-243	-82	-569
1174.96	-2367	-687	-499	150	-395	-738
1176.31	-2256	-825	-989	-63	-349	-635
1177.67	-2519	-1591	-810	-352	-129	-854
1179.02	-2428	-996	-341	-37	-509	-530
1180.38	-2462	-1050	-408	-347	-455	-484
1181.73	-2485	-1564	-486	79	-643	-526
1183.09	-2271	-1426	-713	-168	-432	-389
1184.44	-2190	-1102	-329	-94	-561	-713
1185.8	-2966	-1617	-941	-360	93	-436
1187.15	-2479	-1307	-584	-109	-195	-559
1188.5	-2475	-1316	-877	-411	-565	-726
1189.86	-2115	-1379	-477	-115	-464	-637
1191.21	-2737	-1816	-512	-103	49	-648
1192.56	-2108	-1044	-466	-50	-290	-591
1193.92	-2528	-711	-657	262	-278	-737
1195.27	-2617	-883	-638	178	-124	-724
1196.62	-2583	-1290	-526	-251	-365	-596
1197.97	-2538	-1249	-470	-128	-388	-719
1199.32	-2553	-1115	-506	-181	231	-708
1200.67	-2606	-1177	-492	-251	-524	-673
1202.03	-2568	-1180	-609	92	-135	-935
1203.38	-2622	-1189	-529	-55	-333	-804
1204.73	-2950	-1361	-1005	-198	-25	-759
1206.08	-2651	-1388	-533	-163	-79	-485
1207.43	-2417	-1178	-688	-46	-536	-568
1208.78	-2874	-1156	-928	17	-407	-566
1210.13	-2828	-1256	-801	-125	-22	-676
1211.48	-2355	-1057	-648	-240	-174	-700
1212.83	-2741	-1140	-330	-149	-414	-392
1214.17	-2126	-1279	-473	83	-358	-688
1215.52	-2942	-1589	-793	-305	246	-478
1216.87	-2214	-1268	-554	-79	-205	-579
1218.22	-2682	-1689	-793	-303	-155	-738
1219.57	-2922	-1906	-614	48	75	-380
1220.91	-2449	-1338	-554	-4	-395	-917
1222.26	-2656	-1258	-911	-70	-136	-493
1223.61	-2393	-669	-630	-24	-402	-359
1224.95	-2584	-1436	-424	-401	-368	-425
1226.3	-2588	-1243	-454	-186	-371	-532
1227.65	-2663	-1552	-970	-144	4	-539
1228.99	-2392	-1204	-496	214	-467	-669
1230.34	-2471	-1097	-677	-120	-685	-518
1231.68	-2605	-966	-349	-120	139	-500
1233.03	-2405	-925	-537	62	-142	-641
1234.37	-2726	-1085	-485	-27	-298	-390
1235.72	-2363	-1324	-672	-99	-414	-495
1237.06	-2508	-1394	-1015	137	-187	-468
1238.4	-2311	-1297	-452	-61	-134	-541
1239.75	-2233	-1393	-454	-110	-187	-717
1241.09	-2442	-1145	-665	-142	-259	-853
1242.44	-2389	-1063	-491	39	-42	-321
1243.78	-2388	-1009	-556	-450	-86	-787
1245.12	-2207	-1398	-590	-103	-19	-772
1246.46	-2140	-1328	-821	-316	-45	-515
1247.81	-1947	-1051	-413	158	-177	-600
1249.15	-1823	-1119	-559	-192	-78	-944
1250.49	-1859	-882	-341	410	-545	-377
1251.83	-1790	-1183	-642	-141	-243	-754
1253.17	-1563	-976	-206	-10	-446	-788
1254.51	-2001	-1061	-427	-310	12	-913
1255.86	-1421	-1239	-453	39	-134	-716
1257.19	-1378	-1232	-404	-65	27	-1075
1258.54	-1596	-1032	-364	-181	-202	-394
1259.88	-1243	-786	-264	119	-168	-655
1261.21	-1343	-1229	-425	-191	-362	-863
1262.55	-985	-1426	-437	42	-579	-519
1263.89	-1287	-1129	-732	-268	-247	-1008
1265.23	-306	-704	-24	163	-631	-331
1266.57	22	-869	-96	462	-492	-767
1267.91	-140	-671	-126	-195	-286	-763
1269.25	-27	-959	-437	8	-190	-449
1270.59	494	-594	-609	-420	-78	-1119
1271.92	882	-589	-46	491	-152	-448
1273.26	917	-1025	-250	-51	106	-835
1274.6	2089	-403	-92	225	67	-859
1275.93	1907	-483	-249	28	-227	-578
1277.27	2294	-348	-17	130	-193	-605
1278.61	2402	-409	-5	369	127	-846
1279.94	2807	-294	0	25	-114	-785
1281.28	2898	-201	-211	-151	173	-554
1282.62	3092	-4	196	270	-294	-611
1283.95	2935	-167	207	289	-122	-690
1285.29	3015	-455	-253	377	-170	-512
1286.62	2516	-295	125	547	351	-564
1287.95	2471	-197	-115	341	-85	-250
1289.29	1802	-547	-19	-89	327	-689
1290.62	1671	-561	85	54	35	-680
1291.96	1333	-919	-319	-459	87	-625
1293.29	1614	-227	18	459	-457	-659
1294.62	622	-891	-160	261	-116	-1120
1295.96	268	-550	-110	11	-473	-479
1297.29	210	-476	-93	-266	-365	-559
1298.62	-87	-823	-65	228	68	-901
1299.95	-279	-897	-320	-67	-315	-788
1301.29	-392	-773	-236	-57	-341	-570
1302.62	-611	-576	-355	38	-116	-438
1303.95	-912	-1321	-477	7	53	-564
1305.28	-1244	-960	-723	16	-327	-779
1306.61	-1198	-747	-412	-18	-196	-916
1307.94	-1275	-713	-599	-69	-411	-876
1309.27	-1137	-822	-467	-7	-295	-324
1310.6	-1113	-1099	-273	94	-99	-599
1311.93	-1474	-1068	-323	172	-400	-408
1313.26	-1249	-751	-451	23	-273	-119
1314.59	-1368	-1339	-574	-255	-195	-403
1315.92	-1887	-1315	-397	237	37	-451
1317.25	-1718	-1594	-980	-232	-193	-753
1318.58	-1516	-1127	-453	6	-295	-837
1319.91	-1425	-1035	-3	259	-578	-706
1321.24	-1539	-902	-304	-27	-394	-1068
1322.56	-1686	-1233	-298	-315	-107	-1155
1323.89	-1754	-1648	-717	-393	54	-365
1325.22	-1294	-1373	-486	-73	-305	-475
1326.55	-1740	-1257	-739	-389	-194	-542
1327.87	-1749	-1625	-751	127	-275	-841
1329.2	-1344	-1282	-933	-110	-524	-396
1330.53	-1451	-1125	-752	125	-478	-902
1331.85	-1342	-1103	-262	124	-302	-629
1333.18	-1361	-832	1	-72	-721	-577
1334.51	-1379	-927	-260	62	-414	-629
1335.83	-1490	-798	-295	103	-556	-922
1337.15	-1196	-713	-134	147	-462	-993
1338.48	-1500	-1102	-439	-38	-304	-489
1339.81	-1585	-1171	-771	-83	-273	-891
1341.13	-1743	-1070	-835	-58	-59	-654
1342.45	-2183	-1671	-665	-386	-145	-855
1343.78	-1320	-1401	-585	1	-526	-1031
1345.1	-1510	-1127	-423	-85	-404	-708
1346.42	-1735	-1231	-742	-48	-38	-565
1347.75	-1656	-925	-595	-42	-159	-1008
1349.07	-1523	-806	-684	-70	-142	-719
1350.39	-1634	-1207	-405	-107	-97	-609
1351.72	-1607	-1159	-875	-230	-271	-961
1353.04	-1212	-840	-253	-28	-619	-737
1354.36	-1366	-986	-510	282	-466	-692
1355.68	-1742	-1729	-730	-326	-237	-529
1357	-1395	-1106	-661	-157	-560	-746
1358.32	-1526	-1490	-727	-460	-55	-455
1359.64	-1611	-1222	-757	-102	-102	-524
1360.97	-1210	-897	-289	94	-499	-487
1362.29	-1658	-1079	-519	-82	-59	-670
1363.61	-1447	-638	-220	-217	-663	-681
1364.93	-1460	-1050	-460	-190	-437	-797
1366.25	-1330	-895	-584	-183	-374	-693
1367.57	-1703	-1034	-683	-201	-71	-449
1368.88	-1096	-775	-586	151	-13	-771
1370.2	-1311	-1550	-956	-414	-251	-744
1371.52	-1283	-918	-477	-91	-290	-548
1372.84	-771	-816	-311	385	-385	-986
1374.16	-1355	-1329	-642	-25	-177	-823
1375.48	-819	-1158	-533	110	-224	-561
1376.79	-1017	-1525	-771	-287	-229	-946
1378.11	-647	-659	-427	-43	-229	-536
1379.43	-626	-880	-228	75	-392	-472
1380.75	-370	-730	34	296	-458	-213
1382.06	-472	-1064	-457	-86	-302	-660
1383.38	-476	-1328	-93	181	-173	-400
1384.69	-732	-1142	-677	-416	18	-856
1386.01	-183	-768	-182	-259	-146	-404
1387.33	-59	-796	-222	149	-64	-417
1388.64	343	-1119	-232	84	-242	-529
1389.96	-170	-832	-419	79	-241	-551
1391.27	100	-731	-374	281	-321	-700
1392.59	640	-253	61	533	-744	-347
1393.9	343	-411	38	374	-205	-816
1395.21	578	-1099	-584	-232	114	-838
1396.53	850	-482	98	204	-426	-862
1397.84	307	-900	-425	-128	78	-775
1399.16	154	-914	86	132	-93	-801
1400.47	-141	-1157	-674	-218	150	-742
1401.78	230	-959	-553	-27	-145	-777
1403.1	492	-1041	-673	-87	-206	-339
1404.41	683	-1012	-304	143	-250	-439
1405.72	574	-407	-360	-87	-337	-623
1407.03	1022	-195	72	429	-564	-545
1408.34	1144	-283	271	349	-545	-448
1409.65	813	-527	-96	8	-410	-884
1410.97	482	-771	-413	-502	301	-564
1412.28	948	-196	107	343	-227	-750
1413.59	1165	-485	-354	85	-165	-527
1414.9	1285	-1133	57	28	-16	-1094
1416.21	1381	-709	-329	-357	-344	-293
1417.52	1169	-745	26	71	-349	-771
1418.83	1430	-866	64	54	-25	-581
1420.14	1621	-584	-244	138	-159	-573
1421.45	1465	-431	-367	178	253	-556
1422.76	1916	-339	-27	91	-277	-801
1424.06	1946	-451	-16	45	-310	-632
1425.37	2438	75	57	308	-38	-427
1426.68	2110	-361	-11	100	54	-396
1427.99	2776	-484	-296	23	-225	-728
1429.3	3149	-247	654	274	-551	-557
1430.6	2852	-154	375	438	-298	-447
1431.91	3090	116	36	459	-4	-734
1433.22	2948	-10	-116	218	-306	-566
1434.53	3336	-244	138	17	152	-267
1435.83	3399	-608	-218	250	12	-686
1437.14	3577	-278	147	165	34	-1137
1438.44	4122	-50	136	452	97	-676
1439.75	4235	149	46	281	115	-460
1441.06	4510	72	119	307	580	-353
1442.36	5269	25	271	401	-207	-758
1443.66	5740	664	687	273	173	-172
1444.97	6387	696	428	705	-137	-742
1446.27	7690	727	888	552	-1	-645
1447.58	8199	632	623	252	215	-603
1448.88	9272	945	830	497	301	-637
1450.19	10763	1301	872	994	7	-971
1451.49	11959	1482	1197	1082	488	-685
1452.79	13605	1583	967	418	461	-365
1454.1	15535	2022	1813	1500	313	-593
1455.4	15736	1619	1276	968	593	-633
1456.7	17226	2229	1768	1001	368	-952
1458	17349	1939	1554	953	346	-299
1459.31	17626	2400	1958	473	637	-486
1460.61	17763	2951	2252	1178	395	-510
1461.91	17148	2517	2152	1089	338	-534
1463.21	15746	2542	1559	1036	552	-731
1464.51	14941	2089	1344	670	524	-708
1465.81	13459	1773	1691	745	444	-587
1467.11	12185	1116	1280	315	575	-98
1468.41	11293	917	490	464	646	-779
1469.71	10051	1518	1204	1240	-331	-820
1471.01	8760	1184	1105	878	-217	-425
1472.31	7706	983	395	731	-60	-668
1473.61	6618	616	850	423	-82	-668
1474.91	6106	225	259	329	-142	-548
1476.21	5389	383	561	95	-264	-800
1477.51	4189	-43	-52	278	12	-461
1478.81	4791	349	427	195	65	-419
1480.11	4266	-184	-238	-188	13	-438
1481.4	5003	71	595	715	-161	-474
1482.7	4486	211	300	792	-86	-734
1484	4511	11	117	-13	40	-684
1485.3	5020	180	301	185	-394	-784
1486.59	4110	-368	-16	-88	138	-671
1487.89	4831	472	215	532	-366	-592
1489.18	4256	44	141	-104	180	-829
1490.48	4959	175	204	330	-363	-755
1491.78	4549	-244	329	251	-58	-722
1493.07	3858	59	-57	132	-99	-486
1494.37	3674	-552	-304	34	279	-544
1495.66	3431	64	196	490	-240	-885
1496.96	3019	-124	-131	420	-460	-643
1498.25	2118	-899	-356	-456	195	-870
1499.55	2164	-896	-292	-55	127	-1048
1500.84	1963	-632	-85	99	-267	-970
1502.13	1978	-790	-193	495	-510	-820
1503.43	1137	-1337	-706	-98	51	-473
1504.72	942	-968	-549	24	-93	-731
1506.02	754	-418	-57	168	-615	-904
1507.31	463	-752	-209	115	-217	-691
1508.6	207	-524	-59	205	-343	-709
1509.89	107	-719	-249	-172	-413	-443
1511.19	-85	-865	-194	69	-285	-791
1512.48	-444	-1299	-556	-143	-83	-733
1513.77	-323	-938	-704	-1	-199	-840
1515.06	-565	-801	-629	372	-347	-499
1516.35	-407	-1298	-564	-238	-209	-923
1517.64	-720	-906	-501	115	-295	-741
1518.93	-935	-1112	-597	59	-127	-461
1520.22	-567	-880	-342	76	-118	-260
1521.52	-1138	-411	-202	130	-526	-577
1522.81	-870	-1180	-714	-52	-106	-974
1524.1	-853	-796	-308	339	-477	-501
1525.38	-1262	-1329	-597	-103	-275	-241
1526.67	-1455	-1284	-554	-11	-189	-715
1527.96	-1620	-1407	-665	-278	-298	-793
1529.25	-1141	-1229	-386	-151	-394	-774
1530.54	-1604	-1172	-540	-10	-245	-421
1531.83	-1394	-1361	-234	-353	-318	-630
1533.12	-1417	-1370	-438	-286	-50	-705
1534.4	-1590	-1227	-647	-537	-383	-677
1535.69	-1464	-1063	-496	-29	-371	-757
1536.98	-1195	-838	-254	222	-615	-668
1538.27	-1620	-1178	-442	228	-200	-656
1539.55	-1814	-1240	-547	10	-229	-448
1540.84	-1830	-1284	-504	41	-450	-710
1542.13	-2036	-1356	-526	-97	-637	-476
1543.41	-2261	-1023	-843	-246	-220	-593
1544.7	-1867	-1117	-306	108	-374	-521
1545.98	-2125	-1770	-451	174	-468	-535
1547.27	-1613	-1174	-163	292	-366	-642
1548.56	-2210	-1371	-629	81	-179	-386
1549.84	-1980	-1396	-430	-53	-237	-663
1551.13	-1866	-1336	-447	-32	-155	-691
1552.41	-1715	-1317	-676	-7	-193	-602
1553.69	-2148	-1066	-544	-4	-317	-940
1554.98	-2579	-1365	-772	-244	332	-420
1556.26	-2502	-1454	-888	-678	-114	-457
1557.55	-2348	-1624	-462	-170	-299	-445
1558.83	-2420	-1428	-769	-214	-69	-509
1560.11	-2914	-1888	-1122	-715	-164	-1010
1561.39	-2196	-1264	-617	-99	-688	-656
1562.68	-2064	-1162	-574	-98	-529	-838
1563.96	-2674	-1471	-739	-310	-473	-709
1565.24	-2272	-1057	-589	168	-358	-601
1566.52	-2661	-1096	-707	-165	-330	-627
1567.81	-2548	-1195	-576	-5	-767	-620
1569.09	-2386	-712	-587	92	-374	-271
1570.37	-2820	-1398	-798	-294	-196	-812
1571.65	-2765	-1421	-801	28	-405	-710
1572.93	-2728	-1136	-667	-171	-450	-337
1574.21	-2938	-1175	-474	-158	-363	-391
1575.49	-2765	-1481	-461	53	-487	-522
1576.77	-2598	-901	-387	-25	-441	-600
1578.05	-2749	-1749	-872	-139	-155	-352
1579.33	-2535	-994	-399	3	-543	-1052
1580.61	-2590	-1046	-352	206	-410	-257
1581.89	-2951	-1443	-811	-137	-294	-373
1583.17	-2965	-1358	-648	-525	-346	-324
1584.44	-3012	-1278	-639	-384	-358	-1146
1585.72	-3335	-1324	-728	-132	-711	-996
1587	-2472	-1237	-862	-261	-366	-550
1588.28	-2660	-1484	-632	75	-826	-579
1589.56	-3023	-1434	-771	-78	-168	-823
1590.83	-2849	-1596	-962	-243	-84	-849
1592.11	-2611	-1319	-692	236	-319	-884
1593.39	-2699	-1068	-601	-88	-379	-644
1594.66	-3325	-1110	-743	192	-374	-671
1595.94	-2839	-1550	-756	-302	-347	-433
1597.22	-3113	-1570	-655	-445	-362	-709
1598.49	-2990	-943	-609	-179	-644	-422
1599.77	-2677	-1280	-215	97	-938	-954
1601.04	-2851	-1572	-764	-372	-358	-647
1602.32	-3161	-1665	-861	48	-281	-762
1603.59	-3135	-1643	-847	-464	-6	-818
1604.87	-3007	-1412	-649	-99	-824	-837
1606.14	-3143	-1254	-519	1	-443	-141
1607.42	-2982	-1319	-550	24	-213	-696
1608.69	-2742	-1518	-585	248	-518	-836
1609.96	-3135	-1442	-902	-6	143	-677
1611.24	-2915	-1483	-940	-12	-399	-552
1612.51	-3198	-1582	-532	-74	-449	-998
1613.78	-2553	-1022	-406	29	-779	-618
1615.06	-2761	-1376	-450	-210	-804	-720
1616.33	-3016	-1242	-513	-268	-702	-662
1617.6	-2742	-1052	-652	-414	-426	-230
1618.87	-3241	-1363	-717	-98	-487	-685
1620.14	-2899	-1615	-593	-39	-610	-441
1621.42	-3080	-1620	-822	-121	-345	-785
1622.69	-2844	-1724	-587	-269	-193	-567
1623.96	-2841	-1585	-952	-234	-157	-817
1625.23	-3101	-1750	-759	-355	-211	-402
1626.5	-2987	-1333	-566	-46	-584	-434
1627.77	-3249	-1340	-1106	-596	-188	-238
1629.04	-3023	-1387	-491	-295	-325	-677
1630.31	-2575	-1274	-652	-99	-467	-605
1631.58	-3373	-1467	-914	-26	-630	-640
1632.85	-2779	-1378	-659	137	-239	-637
1634.12	-3002	-1163	-782	20	-265	-703
1635.39	-3554	-1506	-1093	-903	-41	-869
1636.66	-3077	-1687	-704	-240	-166	-419
1637.93	-3192	-1741	-940	-440	-85	-735
1639.19	-2879	-1437	-419	-300	-445	-503
1640.46	-3168	-1675	-787	16	-214	-646
1641.73	-3422	-1743	-912	-342	-219	-825
1643	-2586	-1282	-743	142	-711	-442
1644.27	-2657	-1209	-327	-88	-727	-640
1645.53	-2800	-1156	-602	-511	-405	-457
1646.8	-3525	-1756	-872	-509	116	-516
1648.07	-3329	-1648	-794	-35	113	-469
1649.33	-3525	-1665	-1126	-358	131	-593
1650.6	-3370	-1469	-953	-264	-432	-707
1651.86	-2976	-1539	-569	-86	-208	-1030
1653.13	-2749	-1366	-699	173	-675	-733
1654.39	-3295	-1268	-775	-412	-584	-804
1655.66	-2747	-1176	-50	140	-747	-731
1656.92	-3272	-1927	-1101	-269	-360	-595
1658.19	-2791	-1082	-565	-191	-403	-510
1659.45	-3076	-1112	-716	-33	-368	-851
1660.72	-3238	-1340	-938	-305	-286	-741
1661.98	-2611	-1135	-832	-209	-418	-707
1663.25	-2700	-1524	-710	-217	-523	-141
1664.51	-3187	-1296	-868	21	-267	-465
1665.77	-3007	-1473	-661	-229	-382	-747
1667.04	-3145	-1498	-398	-140	-324	-878
1668.3	-3259	-1614	-831	-368	-268	-301
1669.56	-2746	-1667	-760	-268	-352	-261
1670.82	-2996	-1731	-634	-175	-331	-689
1672.09	-3034	-1355	-172	92	-708	-916
1673.35	-3204	-1392	-872	-236	-342	-610
1674.61	-2986	-978	-694	8	-326	-488
1675.87	-3434	-1592	-842	-273	-143	-270
1677.13	-2710	-1408	-444	150	-771	-524
1678.39	-2952	-1363	-755	-122	-209	-445
1679.65	-2556	-1296	-623	29	-379	-550
1680.91	-2929	-1555	-643	-127	-220	-388
1682.17	-3021	-1401	-437	-32	-322	-452
1683.43	-3363	-1606	-909	-852	-214	-610
1684.69	-2763	-1294	-499	34	-191	-698
1685.95	-3219	-1423	-723	-285	-280	-326
1687.21	-2980	-1447	-761	-308	-401	-755
1688.47	-3156	-1709	-946	-186	-266	-845
1689.73	-2460	-1096	-197	266	-592	-268
1690.99	-3100	-1865	-1096	-193	-46	-717
1692.25	-2960	-1281	-706	-162	-551	-704
1693.51	-3193	-1078	-856	-348	-295	-875
1694.76	-3098	-1205	-464	4	-532	-719
1696.02	-3122	-1756	-748	-322	-647	-652
1697.28	-3092	-1259	-523	250	-463	-541
1698.54	-2994	-1270	-748	-3	-700	-471
1699.79	-2631	-1079	-490	134	-679	-878
1701.05	-3160	-1218	-701	207	-269	-632
1702.31	-3385	-1479	-866	-652	-225	-412
1703.56	-3059	-1594	-650	-188	-95	-484
1704.82	-3023	-1142	-723	126	-126	-831
1706.08	-3191	-1982	-785	-315	-319	-604
1707.33	-2867	-1448	-725	-21	-159	-712
1708.59	-3029	-1568	-682	-235	-15	-505
1709.84	-2869	-1492	-585	-153	-415	-619
1711.1	-3306	-1368	-795	-321	22	-899
1712.35	-3355	-1680	-1071	-573	-31	-383
1713.6	-3296	-1590	-692	-528	61	-816
1714.86	-3006	-1295	-988	-270	-384	-560
1716.11	-3212	-1647	-597	-20	-204	-577
1717.37	-2841	-1266	-726	-200	-548	-573
1718.62	-2830	-1530	-931	-199	-81	-645
1719.87	-3375	-1254	-757	-290	-295	-994
1721.13	-2824	-1230	-889	-386	-322	-499
1722.38	-2793	-1002	-827	-234	-654	-485
1723.63	-3076	-1701	-801	-137	-169	-515
1724.88	-2926	-1408	-488	-210	-644	-609
1726.14	-3354	-1403	-754	-448	-209	-860
1727.39	-2904	-1377	-309	-307	-492	-640
1728.64	-3120	-1771	-848	-335	-226	-478
1729.89	-3117	-1291	-549	-210	-395	-538
1731.14	-2663	-1519	-514	-205	-629	-304
1732.39	-3187	-1373	-437	-435	-213	-366
1733.64	-3058	-1468	-409	-139	-186	-544
1734.89	-3186	-1440	-697	-37	-183	-573
1736.14	-3508	-1407	-949	-270	-141	-407
1737.39	-3448	-1295	-647	-599	-7	-450
1738.64	-2984	-1135	-772	-52	-413	-434
1739.89	-2973	-1309	-562	-119	-362	-285
1741.14	-3229	-1179	-685	-35	-413	-588
1742.39	-2902	-1099	-516	-163	-424	-443
1743.64	-2772	-887	-176	35	-680	-978
1744.89	-3001	-1351	-523	142	-490	-999
1746.14	-3168	-1158	-894	198	-241	-658
1747.38	-3353	-1517	-648	-110	-463	-337
1748.63	-3157	-1568	-310	56	-290	-778
1749.88	-3109	-1341	-784	34	-474	-589
1751.13	-3187	-1820	-487	-301	-298	-849
1752.38	-3344	-1491	-564	-39	-260	-668
1753.62	-3380	-1244	-841	-330	-267	-787
1754.87	-3518	-1216	-895	-298	-297	-728
1756.12	-2898	-1131	-625	-228	-510	-459
1757.36	-3223	-1459	-630	-385	-462	-736
1758.61	-3430	-1326	-842	-247	-258	-804
1759.85	-2927	-1445	-515	-53	-904	-545
1761.1	-3195	-1372	-527	-136	-497	-649
1762.35	-2872	-1237	-644	-141	-310	-405
1763.59	-3568	-1514	-588	-476	-224	-592
1764.84	-2963	-1087	-542	180	-589	-887
1766.08	-3644	-1786	-925	-507	-6	-437
1767.32	-3418	-1240	-773	33	-257	-813
1768.57	-3064	-1296	-858	-4	-463	-819
1769.81	-3352	-1717	-1000	-412	-110	-251
1771.06	-3259	-1279	-477	148	-292	-316
1772.3	-3364	-1415	-707	-109	-349	-624
1773.54	-3258	-1176	-930	-72	-384	-714
1774.79	-3516	-1651	-690	-351	-194	-746
1776.03	-2990	-1375	-636	-266	-655	-461
1777.27	-3142	-1489	-873	-13	-223	-493
1778.51	-3338	-1220	-825	36	-767	-711
1779.76	-3344	-1431	-706	125	-164	-406
1781	-3429	-1059	-818	-299	-74	-706
1782.24	-3171	-1416	-801	-46	-526	-669
1783.48	-2861	-1410	-620	-19	-201	-713
1784.72	-2920	-1511	-481	56	-722	-376
1785.96	-3116	-1009	-518	400	-745	-790
1787.2	-3241	-1391	-642	26	-394	-681
1788.44	-3281	-1136	-605	-104	-276	-648
1789.68	-3173	-780	-639	-135	-553	-640
1790.92	-3103	-1399	-735	15	-263	-950
1792.16	-3433	-1368	-838	40	-236	-577
1793.4	-3040	-1262	-601	-103	-114	-523
1794.64	-3266	-1522	-724	-34	-363	-660
1795.88	-3212	-1173	-761	-303	-147	-611
1797.12	-3070	-967	-435	5	-576	-495
1798.36	-3283	-1568	-875	-98	-322	-859
1799.6	-3279	-1491	-683	-320	-479	-627
1800.84	-3019	-953	-536	-248	-587	-339
1802.08	-3402	-1580	-719	-117	-188	-879
1803.31	-3769	-1626	-1204	-750	-134	-1072
1804.55	-3310	-1448	-740	-147	-558	-655
1805.79	-3336	-1238	-529	-245	-414	-870
1807.02	-3323	-1305	-609	-148	-669	-629
1808.26	-3397	-1377	-485	-338	-200	-1023
1809.5	-3473	-1167	-784	-511	-426	-697
1810.73	-3429	-1347	-814	-524	-188	-827
1811.97	-3331	-1671	-887	-534	-362	-198
1813.21	-3354	-1200	-497	201	-736	-482
1814.44	-3214	-1000	-717	-224	3	-769
1815.68	-3324	-1067	-734	-524	-91	-511
1816.91	-3224	-1515	-664	-305	-337	-826
1818.15	-3300	-1213	-270	38	-608	-601
1819.38	-3329	-1672	-573	-15	-102	-743
1820.62	-3432	-1424	-776	-307	-145	-562
1821.85	-3207	-985	-521	63	-806	-948
1823.09	-3270	-1226	-451	-375	-256	-765
1824.32	-2932	-905	-367	124	-765	-869
1825.55	-3198	-1287	-245	-54	-676	-639
1826.79	-2909	-1096	-414	265	-404	-534
1828.02	-3519	-1584	-959	-237	-321	-1011
1829.25	-3256	-1050	-833	-66	-507	-576
1830.49	-3181	-979	-639	-95	-547	-658
1831.72	-3109	-1427	-552	-59	-242	-279
1832.95	-3097	-1213	-694	166	-353	-410
1834.18	-3368	-1499	-815	-510	-538	-578
1835.41	-3488	-1720	-913	-526	-38	-800
1836.65	-3573	-1393	-672	-52	-185	-630
1837.88	-3231	-1428	-593	-262	-545	-509
1839.11	-3285	-1377	-676	-91	-344	-437
1840.34	-3366	-1667	-794	-474	-326	-531
1841.57	-3340	-1206	-566	-121	-338	-624
1842.8	-3171	-865	-556	93	-724	-190
1844.03	-3295	-1261	-474	76	-438	-529
1845.26	-3517	-1668	-847	-468	-84	-813
1846.49	-3381	-1411	-482	-47	-494	-523
1847.72	-3511	-1471	-865	-320	-191	-563
1848.95	-3109	-1010	-246	366	-756	-385
1850.18	-3282	-1156	-366	-459	-630	-755
1851.41	-3398	-1697	-1047	-579	-17	-539
1852.64	-3489	-1273	-596	-33	-615	-465
1853.87	-3486	-1424	-495	-58	-353	-263
1855.09	-3086	-1305	-521	42	-396	-565
1856.32	-3253	-1160	-310	-225	-527	-671
1857.55	-3431	-1477	-922	-295	-185	-829
1858.78	-3299	-1411	-731	-158	-262	-774
1860	-3397	-1343	-801	-416	-69	-713
1861.23	-3250	-1239	-804	12	-115	-683
1862.46	-2977	-1402	-424	192	-361	-696
1863.68	-3074	-1653	-587	-32	-393	-612
1864.91	-3500	-1391	-1009	-285	-410	-686
1866.14	-3361	-1352	-823	-374	-497	-514
1867.36	-3426	-1349	-731	-313	-325	-321
1868.59	-3277	-1453	-899	-206	-339	-510
1869.82	-3301	-1809	-1143	-241	-606	-441
1871.04	-3218	-1208	-583	61	-416	-865
1872.27	-3333	-1739	-878	-561	67	-227
1873.49	-2913	-1088	-520	-42	-370	-1012
1874.71	-3236	-1058	-521	-98	-488	-544
1875.94	-3295	-1350	-785	-99	-685	-733
1877.16	-3375	-1251	-740	-225	-252	-818
1878.39	-3342	-1798	-955	-371	-338	-544
1879.61	-3510	-1369	-850	-386	-246	-1064
1880.83	-3424	-1497	-896	-368	-210	-860
1882.06	-3687	-1642	-873	-803	202	-764
1883.28	-3435	-1210	-939	-197	-201	-813
1884.5	-3239	-1203	-910	-79	-85	-842
1885.73	-3368	-1401	-751	-366	-599	-724
1886.95	-3305	-1402	-663	-254	-467	-581
1888.17	-3035	-956	-467	-36	-537	-790
1889.39	-3280	-1386	-478	-207	-517	-361
1890.61	-2786	-1285	-544	93	-441	-630
1891.84	-3266	-1043	-324	-255	-599	-900
1893.06	-3219	-1196	-995	-129	-719	-601
1894.28	-3347	-1425	-860	13	-222	-933
1895.5	-3108	-1408	-759	66	-390	-480
1896.72	-3274	-1459	-548	-425	-694	-509
1897.94	-3192	-1366	-622	-183	-419	-611
1899.16	-3519	-1172	-1044	-184	-464	-704
1900.38	-3574	-1507	-1000	-500	-326	-574
1901.6	-3449	-1724	-931	-67	-274	-513
1902.82	-3670	-1593	-773	-452	-14	-488
1904.04	-2962	-1035	-582	-253	-463	-607
1905.26	-3070	-1223	-636	-20	-497	-645
1906.48	-2835	-1127	-454	63	-636	-635
1907.69	-3231	-1419	-383	-78	-559	-428
1908.91	-2935	-1409	-456	-101	-442	-287
1910.13	-3216	-1780	-867	59	-515	-585
1911.35	-3438	-1512	-743	-366	-88	-628
1912.57	-3122	-1236	-695	-103	-580	-553
1913.78	-3309	-1462	-386	-331	-305	-258
1915	-3279	-1206	-610	-541	-372	-771
1916.22	-3513	-1590	-1000	-634	-329	-389
1917.43	-3268	-1215	-581	2	-383	-550
1918.65	-3500	-1614	-744	-351	-357	-742
1919.87	-3190	-1250	-485	-38	-574	-601
1921.08	-3171	-1308	-724	-83	-388	-705
1922.3	-2919	-1385	-684	-386	-315	-699
1923.52	-3020	-1073	-783	-301	-148	-592
1924.73	-3260	-799	-908	-31	-611	-382
1925.95	-3344	-1391	-1148	-778	-332	-310
1927.16	-2665	-1046	-477	467	-596	-797
1928.38	-3255	-1408	-806	44	-480	-686
1929.59	-3504	-1612	-1019	-497	-467	-640
1930.8	-3044	-894	-534	30	-537	-677
1932.02	-3742	-1578	-1015	-578	-247	-577
1933.23	-2915	-951	-505	-85	-781	-640
1934.45	-3168	-1182	-590	-164	-598	-635
1935.66	-3378	-1157	-497	-388	-252	-589
1936.87	-2834	-1347	-627	-101	-373	-1007
1938.09	-3158	-1535	-831	-219	-353	-559
1939.3	-3487	-1359	-803	-532	-331	-892
1940.51	-3426	-1436	-758	-21	-421	-703
1941.72	-3332	-1516	-757	-300	-477	-422
1942.93	-3194	-1373	-589	-219	-89	-767
1944.15	-3018	-1513	-559	42	-415	-683
1945.36	-2860	-1161	-434	65	-551	-868
1946.57	-3103	-1092	-655	-96	-328	-717
1947.78	-3074	-1040	-705	-78	-417	-453
1948.99	-3097	-1421	-738	-98	-388	-772
1950.2	-3460	-1492	-1023	-259	-22	-547
1951.41	-3219	-1349	-578	-332	-603	-690
1952.62	-3328	-1392	-460	58	-382	-609
1953.83	-3097	-1184	-529	-31	-496	-659
1955.04	-3530	-1290	-651	-182	-449	-832
1956.25	-3481	-1252	-942	-448	-474	-827
1957.46	-3303	-1314	-753	-319	-378	-759
1958.67	-3383	-1063	-693	-350	-397	-471
1959.88	-3143	-1525	-911	-16	-236	-660
1961.09	-3449	-1379	-716	-138	-575	-811
1962.3	-3444	-1721	-463	-226	-213	-535
1963.51	-3400	-1210	-636	-393	-240	-929
1964.71	-3375	-1610	-800	-513	-648	-470
1965.92	-3151	-1447	-625	35	-427	-573
1967.13	-2988	-1236	-93	54	-347	-673
1968.34	-2925	-626	-393	-235	-478	-875
1969.55	-3562	-1578	-986	-365	-43	-547
1970.75	-2977	-1112	-440	119	-506	-455
1971.96	-3185	-1256	-963	-327	-522	-796
1973.17	-2945	-1124	-898	-361	-117	-711
1974.37	-3413	-1472	-841	-65	4	-773
1975.58	-3127	-1207	-404	236	-533	-327
1976.78	-3167	-1208	-662	1	-473	-535
1977.99	-3424	-1556	-819	-427	-261	-601
1979.19	-3455	-1676	-975	-148	-69	-610
1980.4	-3247	-1506	-698	-101	-662	-378
1981.61	-3234	-1050	-333	57	-537	-444
1982.81	-2924	-1687	-487	-296	-466	-623
1984.02	-3423	-1663	-970	-241	-469	-313
1985.22	-3354	-1471	-990	-488	-134	-800
1986.42	-3135	-1102	-645	76	-335	-639
1987.63	-2723	-1282	-596	48	-708	-719
1988.83	-3046	-885	-431	-59	-621	-678
1990.04	-3187	-1372	-974	-149	-237	-418
1991.24	-3085	-1429	-637	-169	-517	-601
1992.44	-2771	-1342	-530	-94	-420	-394
1993.64	-3198	-1140	-834	-270	-212	-468
1994.85	-3305	-1325	-334	-252	-320	-843
1996.05	-3135	-1283	-670	-167	-318	-634
1997.25	-3085	-1618	-904	-253	-83	-461
1998.45	-3250	-1223	-500	-76	-617	-774
1999.65	-3206	-1437	-687	-608	-354	-476
2000.86	-3054	-1184	-685	4	-576	-872
