# Supplementary material for: Optical tweezers-controlled hotspot for sensitive and reproducible surface-enhanced Raman spectroscopy characterization of native protein structures
Source: Nat Commun. 2021 Feb 26;12:1292. doi: 10.1038/s41467-021-21543-3 (PMC7910584; doi:10.1038/s41467-021-21543-3)
Supplement: Supplementary file 4 — Source Data [file 41467_2021_21543_MOESM4_ESM.zip › source data file/Figure 2-5/Figure 3.xlsx]

## Sheet: Fig.3a
wavenumber		10 nm	20 nm	30 nm	50 nm
800.496		2062.67	16.855	194.338	169.765
801.925		1902.8	-17.6462	88.8096	127.009
803.353		1665.34	-62.8334	-55.233	46.9389
804.782		1612.95	65.5506	-57.39	1.15457
806.21		1943.42	245.534	-19.1758	8.59896
807.637		2113.77	240.86	26.6096	98.9292
809.065		2021.89	181.242	-51.1478	85.5165
810.492		1789.35	58.8817	-91.1627	-6.66742
811.918		1898.41	-14.3369	-116.492	-125.708
813.345		1900.92	60.4444	-3.33583	-37.5494
814.771		1792.37	216.769	109.849	75.2383
816.197		1760.1	176.664	153.576	141.083
817.623		1790.26	18.2154	71.7895	69.2137
819.048		1790.88	89.0238	102.917	63.0587
820.473		1590.37	244.632	119.386	12.561
821.898		1254.64	184.611	46.9135	-55.9083
823.323		1129.05	97.2189	-16.1026	-116.177
824.747		1274.48	123.569	18.3955	-46.1036
826.171		1448.62	271.461	103.379	-34.344
827.595		1318.99	268.61	62.5054	9.6728
829.018		1553.04	255.587	120.317	2.06113
830.441		1285.51	188.078	161.615	14.3924
831.864		1237.42	288.655	178.712	9.75219
833.287		1176.4	279.203	129.495	34.8264
834.709		1241.73	251.836	26.7063	0.67206
836.131		920.678	217.04	-89.5969	-34.2536
837.553		842.058	303.873	-180.557	-35.9793
838.975		731.407	243.591	-116.575	10.6951
840.396		434.179	79.2224	-121.135	-56.4018
841.817		535.43	-34.8326	-111.982	-108.127
843.237		516.995	-119.973	-110.572	-105.453
844.658		458.472	-119.886	22.9817	25.4793
846.078		142.636	-29.2551	85.4206	115.583
847.498		17.2477	92.0028	106.859	6.22892
848.917		-185.169	64.0036	55.0405	-57.5533
850.337		-137.644	11.7758	18.4789	-134.393
851.756		-171.523	-46.1957	-56.0258	-74.8891
853.174		-236.037	-89.5391	-24.3878	-95.2711
854.593		-338.322	-140.454	102.85	-55.7103
856.011		-266.379	-127.769	164.317	-29.8065
857.429		-564.759	-170.314	-4.67451	-27.5312
858.846		-547.396	-181.573	-68.6085	-24.2273
860.264		-543.234	-142.518	-16.5424	-87.1805
861.681		-413.049	-39.2346	9.52331	-159.391
863.097		-267.239	-17.095	35.7317	-165.429
864.514		-319.003	38.473	93.9114	-28.1824
865.93		-489.967	15.7267	58.8625	52.7504
867.346		-674.791	-26.4201	0.67064	76.8547
868.762		-420.99	-35.253	69.2215	-24.4981
870.177		-470.365	-9.48651	57.4006	-149.937
871.592		-503.372	45.4795	14.6367	-210.603
873.007		-384.606	88.2172	81.6444	-146.613
874.422		-132.843	52.6402	96.8233	-113.823
875.836		-1.17062	111.148	81.1448	13.8246
877.25		-151.049	193.913	93.5231	38.8151
878.663		85.8453	361.934	228.301	109.691
880.077		-499.92	-50.5877	-16.4061	-172.375
881.49		-636.629	-72.7095	-39.8565	-141.47
882.903		-465.913	-3.06026	43.4072	-144.137
884.316		275.287	236.931	266.556	30.454
885.728		243.824	141.123	227.763	0.55912
887.14		212.53	170.799	246.883	39.35
888.552		185.805	164.875	255.946	42.8267
889.963		163.332	95.8363	202.066	-6.41078
891.374		353.456	76.1684	177.929	-13.5053
892.785		406.467	106.644	202.077	34.9715
894.196		488.045	119.861	175.454	111.563
895.606		545.309	164.879	137.574	167.097
897.017		719.166	120.724	136.779	146.631
898.426		558.423	182.626	180.269	107.794
899.836		702.445	100.071	156.246	125.042
901.245		541.038	31.3435	187.25	103.834
902.654		522.084	10.873	116.969	110.711
904.063		341.703	193.774	42.945	67.56
905.472		677.09	266.989	4.80658	95.1517
906.88		723.188	236.289	78.1251	128.058
908.288		715.706	165.417	196.529	192.535
909.695		-17.8617	-100.255	101.704	-41.8441
911.103		-362.431	-218.156	0.82211	-232.738
912.51		-30.3145	-117.286	-44.2313	-179.346
913.917		371.88	157.498	125.829	99.8462
915.323		146.156	133.538	242.718	131.438
916.729		170.686	54.292	301.292	104.831
918.135		417.36	31.2749	282.067	95.6801
919.541		697.487	170.6	230.67	56.6725
920.946		593.785	81.2966	216.644	-15.4494
922.352		835.025	37.0786	148.904	-67.3142
923.757		914.945	8.88864	193.563	-8.00737
925.161		1287.63	145.069	322.994	73.9567
926.566		1412.63	109.336	389.854	146.921
927.97		1410.06	283.602	312.484	185.885
929.373		1375.31	425.21	227	155.506
930.777		1642.47	423.732	230.43	113.013
932.18		1871.34	326.54	253.803	-27.3365
933.583		1802.44	367.404	291.976	-2.37206
934.986		1770.91	463.84	363.406	94.7924
936.388		1997.4	527.246	340.865	188.986
937.79		2227.35	502.223	210.98	112.036
939.192		2496.87	500.087	146.038	131.972
940.594		2925.3	430.35	158.039	174.508
941.995		3113.38	539.526	231.554	169.673
943.396		3032.17	536.845	307.44	166.352
944.797		2920.4	557.993	360.412	132.574
946.198		3179.22	496.197	305.698	155.767
947.598		3423.26	577.115	287.869	155.104
948.998		3482.65	553.175	298.012	173.155
950.398		3511.31	527.864	289.612	164.206
951.797		3647.55	474.752	250.554	138.085
953.196		3760.26	467.554	272.725	167.108
954.595		3754.46	415.413	365.353	167.987
955.994		3681.15	401.444	413.467	281.181
957.392		3835.14	548.502	389.523	300.261
958.79		3586.82	551.617	323.379	259.169
960.188		3493.38	401.56	310.12	142.735
961.585		3542.17	380.331	321.89	189.272
962.982		3791.06	575.845	361.403	261.352
964.379		3735.3	629.558	346.83	269.461
965.776		3817.71	615.644	450.743	247.741
967.173		3792.2	701.957	373.884	182.621
968.569		3818.61	719.813	280.139	165.044
969.965		3708.63	732.753	247.623	147.267
971.36		3691.14	699.008	346.877	280.462
972.756		3693.68	829.119	402.561	268.857
974.151		3974.93	744.802	442.558	316.509
975.545		4095.11	693.426	435.612	233.675
976.94		4392.24	630.251	431.867	259.47
978.334		4494.02	798.875	512.264	268.608
979.728		4457.55	775.728	582.403	264.917
981.122		4554.95	853.78	531.514	252.598
982.515		4612.78	826.432	475.683	207.764
983.909		4683.24	991.969	481.108	244.96
985.301		4357.47	997.963	503.218	297.041
986.694		4563.63	1009.36	643.843	363.807
988.086		4430.22	906.635	662.925	334.917
989.479		4445.84	899.771	670.149	373.37
990.87		4455.34	811.935	580.574	410.365
992.262		4914.64	802.641	645.998	386.989
993.653		5021.82	937.29	625.393	316.328
995.044		5167.11	975.567	544.017	402.124
996.435		5237.31	880.472	539.212	384.719
997.825		5359.03	980.006	552.779	370.772
999.216		5079.17	1141.37	574.374	292.225
1000.61		5064.88	1131.07	592.769	377.25
1002		4987.98	1113.2	680.42	372.96
1003.38		5227.75	1218.57	669.929	324.071
1004.77		5530.56	1224.1	584.381	202.981
1006.16		5658.66	1076.66	595.432	264.863
1007.55		5587.41	1109.67	603.569	270.031
1008.94		5315.25	1317.92	592.963	248.398
1010.33		5294.4	1411.05	553.957	192.509
1011.72		5167.49	1239.95	554.522	197.448
1013.1		5185.52	972.909	579.23	232.702
1014.49		5166.17	975.81	669.423	277.013
1015.88		5270.28	1062.68	712.588	432.381
1017.26		5343.07	1000.3	564.267	379.178
1018.65		5173.57	843.252	421.031	413.26
1020.04		5214.36	880.808	452.681	365.828
1021.42		5261.94	992.422	552.36	407.368
1022.81		5360.78	929.692	573.81	314.137
1024.19		5357.24	776.733	518.545	286.019
1025.58		5481.93	619.116	566.823	367.959
1026.96		5518.64	680.728	602.072	471.071
1028.35		5422.15	727.739	665.036	418.325
1029.73		5344.01	749.951	631.085	342.208
1031.12		5159.09	682.361	562.162	330.377
1032.5		5105.02	801.971	464.954	358.26
1033.88		5006.49	711.581	419.231	332.172
1035.27		4762.53	622.391	484.651	345.541
1036.65		4504.23	504.8	529.785	349.395
1038.03		4266.98	607.981	572.691	328.364
1039.41		4174.81	656.903	561.281	417.391
1040.8		4037.38	747.711	587.044	441.503
1042.18		3928.15	732.662	476.891	372.815
1043.56		3892.4	706.669	473.996	354.841
1044.94		4072.17	808.276	461.929	461.496
1046.32		4051.28	830.398	517.834	563.751
1047.7		4212.09	683.461	448.053	615.864
1049.08		4291.99	570.067	373.643	643.062
1050.46		4500.82	715.044	405.261	680.432
1051.84		4244.29	939.706	498.794	658.858
1053.22		4349.76	966.283	577.355	627.457
1054.6		4513.76	974.231	455.659	632.455
1055.98		4904.02	1042.75	469.477	716.253
1057.36		5203.21	1106.3	467.923	676.795
1058.74		5165.29	1132.04	480.94	633.908
1060.12		5270	1143.3	478.672	717.82
1061.5		5226.02	1174.93	492.233	735.676
1062.87		5596.55	1234.02	601.107	674.961
1064.25		5640.02	1209.34	622.809	674.36
1065.63		5992.83	1243.97	573.169	715.673
1067.01		6073.23	1180.74	482.872	677.157
1068.38		6367.58	1159.8	489.174	620.042
1069.76		6583.84	1086.71	607.219	658.412
1071.13		6794.01	1173.69	753.636	672.069
1072.51		6808.26	1257.37	705.452	710.782
1073.89		7126.91	1295.2	550.097	651.524
1075.26		7589.25	1300.06	627.541	631.009
1076.64		7698.72	1301.83	715.128	738.409
1078.01		7690.85	1300.63	528.973	782.065
1079.39		7756.12	1528.2	490.902	759.865
1080.76		7802.44	1575.68	728.232	626.807
1082.13		7502.41	1529.96	884.79	601.092
1083.51		7549.42	1340.59	778.32	644.863
1084.88		7841.53	1433.61	653.249	767.206
1086.26		7948.19	1539.24	710.978	737.52
1087.63		7896.15	1553.98	817.336	616.263
1089		7836.06	1491.37	787.665	624.748
1090.38		8185.14	1448.83	712.508	750.519
1091.75		8308.01	1643.14	697.437	754.662
1093.12		8668.48	1748.59	741.08	727.234
1094.49		8807.92	1723.44	805.779	766.663
1095.86		8960.18	1703.06	901.908	770.52
1097.23		8796.73	1688.8	940.235	713.12
1098.6		8892.67	1741.31	869.849	594.749
1099.97		9178.19	1659.16	851.777	591.464
1101.35		9323.95	1658.61	709.905	595.293
1102.71		9283.86	1635.45	736.775	662.55
1104.09		9075.31	1673.53	799.617	679.408
1105.45		8967.24	1559.5	896.201	703.209
1106.82		9026.91	1452.14	837.986	721.581
1108.19		9539.35	1524.91	869.398	654.753
1109.56		9915.25	1563.01	722.154	554.754
1110.93		10093.7	1574.94	716.624	478.812
1112.3		9810.6	1437.59	729.607	516.87
1113.67		9895.37	1535.49	752.819	570.871
1115.04		10358.7	1659.51	707.917	518.043
1116.4		10522.3	1854.64	845.929	578.873
1117.77		10390	1780.52	861.398	609.789
1119.14		10338	1866.45	766.524	616.361
1120.5		10595.7	1971.46	785.135	573.162
1121.87		10799.5	1949.65	924.29	613.849
1123.24		11160.8	1956.44	876.273	580.251
1124.6		11646.2	1976.45	868.341	610.709
1125.97		11717.3	1998.27	870.58	575.825
1127.33		11691	2038.37	914.105	572.027
1128.7		11719.6	2177.58	907.202	420.771
1130.06		12146	2204.6	900.527	400.659
1131.43		12591.7	2217.1	945.509	347.803
1132.79		13066.3	2407.4	916.69	558.805
1134.16		13507.9	2376.98	950.215	583.721
1135.52		13845.5	2264.31	865.996	573.038
1136.88		14160.7	2167.29	875.863	537.497
1138.25		14202.9	2328.84	962.273	579.099
1139.61		14447.2	2372.28	1126.34	592.072
1140.97		14781.1	2203.5	1120.18	589.189
1142.34		15157.6	2170.45	957.245	627.162
1143.7		15161.1	2219.52	972.968	541.222
1145.06		15221.7	2374.36	1068.81	577.281
1146.42		15466.2	2338.82	1070.41	623.198
1147.78		15406.4	2448.49	1003.97	681.601
1149.14		15338.7	2388.84	1039.98	544.003
1150.5		15229.5	2485.31	1083.13	507.034
1151.87		15684.9	2536.49	1041.88	536.894
1153.22		16107.5	2544.61	1123.34	593.068
1154.59		16600.4	2482.3	1171.95	545.386
1155.94		16866	2573.74	1136.22	587.76
1157.31		16835.9	2608.11	1184.4	585.02
1158.66		17144.2	2710.41	1290.2	587.68
1160.02		17408.3	2655.98	1339.07	558.712
1161.38		17771.5	2602.99	1227.36	651.8
1162.74		18366.9	2547.91	1276.2	698.918
1164.1		19251.3	2642.6	1394.43	631.321
1165.46		19591.9	2734.95	1511.3	539.953
1166.82		19689.6	2866.98	1534.62	502.156
1168.17		19961.6	3198.61	1419.11	552.502
1169.53		20075	3245.45	1398.95	561.02
1170.89		19923	3330.82	1374.92	565.823
1172.24		19848.5	3305.14	1382.05	572.17
1173.6		19677.8	3384.37	1391.05	542.459
1174.96		19427.1	3258.77	1488.4	537.949
1176.31		18838	3262.52	1583.98	507.21
1177.67		18450.6	3255.43	1466.93	512.842
1179.02		17972	3057.95	1352.22	441.903
1180.38		17570.7	2849.32	1203.65	461.478
1181.73		17032.3	2704.24	1214.37	528.225
1183.09		16722	2703.35	1055.95	549.801
1184.44		16348.9	2460.24	1013.21	482.833
1185.8		16011	2338.69	996.274	337.152
1187.15		15662.6	2212.03	1031.25	322.042
1188.5		15201.4	2209.12	986.855	366.217
1189.86		14720.3	2014.4	995.974	467.536
1191.21		14469	1993.54	995.922	396.855
1192.56		14510.9	1844.34	873.526	373.602
1193.92		14345.8	1711.37	749.302	385.207
1195.27		14175.4	1708.14	777.535	435.468
1196.62		14073.5	1838.05	933.139	397.016
1197.97		14512.8	1777.82	957.514	303.706
1199.32		14530.4	1706.15	832.318	280.111
1200.67		14519.6	1726.35	773.35	327.316
1202.03		14385.5	1878.92	860.411	404.921
1203.38		14476.6	1926.57	960.214	407.126
1204.73		14606.3	1925.51	877.503	363.502
1206.08		14963.5	1855.93	809.592	328.536
1207.43		15249.4	1794.44	831.081	318.026
1208.78		15228.2	1756.37	867.741	365.175
1210.13		14947.5	1808.2	854.372	350.808
1211.48		14988.8	1864.22	847.318	338.185
1212.83		15182.1	1819.53	966.177	312.676
1214.17		15351	1790.72	945.437	297.853
1215.52		15230.2	1903.94	798.782	329.773
1216.87		15502.1	1953.84	721.041	350.607
1218.22		15823.9	2017.35	887.271	417.984
1219.57		15917.2	2097.4	1030.02	393.504
1220.91		15929.8	2127.82	995.76	431.081
1222.26		16451.1	2026.46	1000.42	460.287
1223.61		16774.9	1937.37	1056.25	402.292
1224.95		16635.3	2057.19	1092.62	402.67
1226.3		16725.9	2306.58	1018.08	368.533
1227.65		17277.4	2458.45	985.853	357.596
1228.99		17765.2	2343.9	1026.28	284.059
1230.34		18068.2	2288.2	1152.37	366.18
1231.68		18340.1	2506.19	1097.31	377.129
1233.03		18726.3	2617.03	1153.97	380.906
1234.37		18882.1	2538.1	1250.91	364.827
1235.72		19116.2	2405.23	1322.11	488.547
1237.06		19305.3	2512.88	1214.77	457.268
1238.4		19487.8	2603.41	1158.26	524.532
1239.75		19681.5	2631.65	1180.34	494.91
1241.09		20118.7	2512.41	1189.74	442.859
1242.44		20812.3	2573.19	1131.94	309.209
1243.78		20916.6	2601.46	1188.54	461.444
1245.12		20513.5	2562.25	1242.37	587.851
1246.46		20162.7	2507.66	1203.28	537
1247.81		20385.4	2587.7	1056.17	429.722
1249.15		20598.7	2656.71	1232.05	414.128
1250.49		21130.1	2556.41	1341.16	371.107
1251.83		21444.8	2402.53	1347.28	460.914
1253.17		21821.4	2402.6	1264.93	543.721
1254.51		21776.9	2474.98	1281.16	623.414
1255.86		21924.5	2461.08	1202.99	499.307
1257.19		21758.9	2400.12	1147.18	439.286
1258.54		21737	2621.3	1134.87	421.607
1259.88		21792.7	2653.02	1131.64	521.215
1261.21		21736.3	2667.18	1140.46	474.279
1262.55		21683.1	2521.56	1094.03	411.087
1263.89		21630.3	2546.19	1160.77	408.895
1265.23		21823.4	2617.09	1255	436.616
1266.57		21971.1	2849.89	1321.45	387.653
1267.91		21934.6	2818.73	1264.28	458.546
1269.25		21874	2804.99	1287.13	456.525
1270.59		22119.5	2755.43	1348.59	442.99
1271.92		22294.7	2852.32	1295.96	379.313
1273.26		22430.9	2806.75	1287.98	388.778
1274.6		22393.9	2917.08	1309.03	356.643
1275.93		22518.1	2863.28	1328.72	394.68
1277.27		22727.7	2774.31	1317.88	453.974
1278.61		23254.3	2779.32	1320.79	415.41
1279.94		23192.3	2868.44	1364.19	375.162
1281.28		23149.8	2839.55	1286.59	322.399
1282.62		23303.2	2782.39	1347.9	348.55
1283.95		23466.4	2689.19	1318.35	392.644
1285.29		23343.3	2608.08	1308.89	505.538
1286.62		23285.7	2522.37	1156.31	493.575
1287.95		23403.1	2574.37	1262.16	447.898
1289.29		23381.3	2506.54	1274.3	414.136
1290.62		23228.7	2478.29	1259.81	365.802
1291.96		23103.8	2450.32	1221.78	396.525
1293.29		23313.2	2466	1335.71	451.791
1294.62		23472.1	2558.17	1286.17	592.571
1295.96		23351	2705.23	1245.87	504.151
1297.29		23342.3	2712.86	1216.58	412.675
1298.62		23720.5	2650.06	1286.92	328.57
1299.95		23799.4	2739.72	1279	426.979
1301.29		23768.6	2875.6	1349.65	429.216
1302.62		23939.7	2790.74	1350.36	462.597
1303.95		24581.2	2704.88	1475.78	361.235
1305.28		24905.4	2866.14	1554.46	450.302
1306.61		24872.5	3023.13	1612.05	535.968
1307.94		24946.7	2900.02	1516.3	594.778
1309.27		25396.3	2822.64	1451.95	510.673
1310.6		25739.4	3037.98	1425.55	454.226
1311.93		25735.6	3156.49	1450.45	505.207
1313.26		25977.5	3063.03	1620.7	587.474
1314.59		26285.9	2996.74	1775.15	691.655
1315.92		26183.2	3056.62	1772.4	677.493
1317.25		26110.7	3149.59	1645.65	535.903
1318.58		26308.5	3194.84	1643.36	443.227
1319.91		26615.8	3396.03	1559.06	511.066
1321.24		26888.2	3481.77	1497.97	497.305
1322.56		26952.2	3474.42	1576.59	506.286
1323.89		26887.4	3385.64	1727.55	422.468
1325.22		26913.8	3326.75	1638	520.964
1326.55		27171.3	3426.51	1478.54	522.917
1327.87		27370.9	3542.45	1533.5	579.27
1329.2		27622.6	3704.18	1768.52	505.566
1330.53		27651.8	3581.46	1780.02	539.063
1331.85		27572.2	3422.88	1633.67	546.473
1333.18		28018	3261.07	1501.15	526.055
1334.51		28485.7	3325.77	1418.05	547.895
1335.83		28818.9	3455.76	1407.13	665.62
1337.15		29044.3	3585.52	1530.09	652.888
1338.48		29448.9	3434.97	1639.48	532.67
1339.81		29527	3297.16	1600.79	596.281
1341.13		29742.9	3283.23	1665	631.292
1342.45		30001.6	3423.91	1785.42	647.217
1343.78		30060.3	3452.38	1739.44	619.857
1345.1		30378.5	3397.31	1581.03	697.782
1346.42		30744.1	3406.13	1579.93	639.679
1347.75		30846.9	3474.29	1639.1	607.262
1349.07		30760	3580.99	1742.71	612.016
1350.39		30920.7	3572.37	1752.59	540.17
1351.72		30965.3	3491.7	1749.61	495.467
1353.04		31004	3413.14	1691.68	560.393
1354.36		31254	3467.67	1711.15	614.519
1355.68		31573.3	3506	1718	595.073
1357		31484.8	3495.1	1540.85	608.856
1358.32		31440.5	3421.43	1436.29	601.497
1359.64		31409.8	3493.78	1502.36	571.251
1360.97		31245.9	3529.42	1643.78	562.777
1362.29		31162.2	3558.41	1668.08	620.846
1363.61		31383.5	3565.82	1584.5	581.716
1364.93		31591.9	3604.23	1578.8	524.213
1366.25		31952.6	3840.58	1647.76	515.425
1367.57		32564.9	3947.99	1835.43	570.066
1368.88		32964.3	4076.8	1902.88	555.964
1370.2		32819.3	4012.59	1828.32	623.404
1371.52		32810.5	4073.02	1810.97	606.331
1372.84		32779.1	4141.72	1845.87	539.372
1374.16		32990.4	4393.64	1995.68	461.584
1375.48		33020.3	4445.36	2130.93	526.454
1376.79		33171.7	4509	2206.46	624.867
1378.11		32708.1	4576.75	2122.84	665.879
1379.43		32403.3	4666.02	2060.6	757.12
1380.75		31928.4	4426.05	2080.99	742.076
1382.06		31703.8	4393.12	2134.6	770.089
1383.38		31198.1	4289.41	2107.53	649.501
1384.69		30700.7	4251.01	2024.09	574.2
1386.01		30354.1	4013.16	1989.16	478.184
1387.33		29893.2	3913.08	2006.83	592.94
1388.64		29381.7	3796.03	1972.67	598.553
1389.96		28969.4	3862.41	1806.66	638.566
1391.27		28582.5	3796.5	1745.39	544.065
1392.59		28321.6	3757.59	1824.83	594.335
1393.9		28036.2	3724.33	1856.38	499.749
1395.21		28021.2	3861.08	1765.31	525.362
1396.53		28078.7	3823.17	1787.41	564.718
1397.84		28360.5	3834.54	1879.39	699.275
1399.16		28578.7	3849.2	1968.92	690.774
1400.47		28641.3	3975.63	1895.28	696.102
1401.78		28678	4013.84	1887.89	636.915
1403.1		28832.9	4005.75	1839.87	538.329
1404.41		28809.9	3977.55	1916.11	470.714
1405.72		28716.9	3874.21	1857.67	476.728
1407.03		28464.2	3830.33	1877.4	486.399
1408.34		28556.8	3828.9	1876.24	514.784
1409.65		28612.9	3942.87	1866.22	560.569
1410.97		28315.4	4027.47	1758.49	547.955
1412.28		28067.8	3992.07	1629.56	552.655
1413.59		28082.1	3827.1	1643.34	570.84
1414.9		27953.6	3721.69	1797.78	661.597
1416.21		27382.2	3613.09	1839.54	734.554
1417.52		27069.5	3567.15	1783.35	664.854
1418.83		26896.5	3580.55	1698.1	486.24
1420.14		26365.6	3669.6	1724.68	473.14
1421.45		26077.1	3570.74	1645.75	550.012
1422.76		26108.8	3575.77	1604.59	529.226
1424.06		26102	3650.13	1587.86	554.012
1425.37		25885.3	3823.61	1620.58	515.227
1426.68		25666.6	3862.07	1647.68	539.127
1427.99		25882.7	3835.49	1600.66	515.913
1429.3		26071.6	3918.12	1609.3	586.9
1430.6		26091.8	3958.54	1633.25	636.657
1431.91		25875.4	4051.88	1688.69	617.987
1433.22		25864	3935.27	1684.21	494.459
1434.53		25625.6	4041.86	1671.19	411.274
1435.83		25358.7	4067.86	1724.95	519.032
1437.14		25615.5	4153.76	1728.1	570.561
1438.44		25774.5	4139.3	1701.76	530.491
1439.75		25858.5	4231.92	1764.34	571.592
1441.06		26012.6	4185.14	1780.24	559.407
1442.36		26239.6	4156.13	1744.91	439.194
1443.66		25975.4	4190.58	1665.29	459.752
1444.97		25421.7	4147.23	1857.35	561.853
1446.27		25313.9	3941.39	1848.85	537.697
1447.58		25441.9	3949.35	1834.17	411.17
1448.88		25743.1	4018.34	1736.4	423.157
1450.19		25506.9	3933.39	1747.16	479.716
1451.49		25266.9	3863.89	1712.28	570.617
1452.79		25308.4	3922.46	1716.06	636.918
1454.1		25304	3921.87	1750.61	574.049
1455.4		25202.9	3779.15	1807.19	587.665
1456.7		25069.4	3746.45	1865.68	660.852
1458		25065.4	3727.89	1836.26	688.554
1459.31		24915.5	3693.51	1725.12	635.77
1460.61		24827.5	3664.44	1752.61	690.186
1461.91		25153	3571.17	1749.51	661.574
1463.21		25183.9	3519.13	1918	692.133
1464.51		25105.8	3627.48	1923.01	762.035
1465.81		25037.4	3771.04	1883.9	787.223
1467.11		25567.8	3599.51	1768.79	670.868
1468.41		25989	3446.27	1835.34	618.741
1469.71		26044.5	3423.54	1825.2	643.301
1471.01		26037.5	3447.1	1767.41	729.032
1472.31		25759.3	3413.05	1759.79	758.077
1473.61		25789.1	3549.58	1738.25	692.036
1474.91		25533.2	3559.82	1638.85	608.224
1476.21		25520.3	3507.23	1633.95	546.641
1477.51		25328.5	3456.64	1677.81	552.287
1478.81		25698	3403.62	1630.87	553.447
1480.11		25970	3309.78	1571.59	574.121
1481.4		26180.5	3230.7	1635.02	489.595
1482.7		26174	3282.28	1573.77	534.498
1484		26299.4	3212.15	1537.26	583.429
1485.3		26467.9	3160.93	1550.04	596.189
1486.59		26528.2	3199.11	1682.87	502.235
1487.89		26556	3284.24	1647.73	483.681
1489.18		26734.9	3362.99	1673.45	482.327
1490.48		26956.7	3309.8	1551.28	555.001
1491.78		27288.9	3246.95	1558.4	467.848
1493.07		27408.4	3086.18	1635.72	437.151
1494.37		27470.6	3267.25	1687.81	477.711
1495.66		27522.1	3455.51	1673.47	604.472
1496.96		27590.2	3552.66	1752.24	531.118
1498.25		27695.7	3508.72	1774.31	470.022
1499.55		27899.7	3545.64	1615.65	377.24
1500.84		27978	3589.31	1672.23	467.6
1502.13		27905.7	3727.66	1758.2	385.104
1503.43		28158.2	3863.66	1739.6	391.979
1504.72		28300.6	3856.01	1670.03	435.883
1506.02		28248	3855.53	1681.24	601.501
1507.31		28311.9	3989.19	1652.67	578.862
1508.6		28583.8	4221.65	1674.81	600.423
1509.89		28733.6	4179.85	1767.73	604.013
1511.19		28944.9	4081.46	1775.3	562.831
1512.48		29268	3970.03	1635.96	501.507
1513.77		29245.2	3968.69	1554.05	483.725
1515.06		29219.9	3811.01	1542.94	458.943
1516.35		29287.7	3786.24	1623.31	495.933
1517.64		29743.6	3739.15	1603.71	535.409
1518.93		30110.7	3815.64	1631.8	541.599
1520.22		30557.6	3723.58	1576.09	541.332
1521.52		31016.4	3809.55	1628.8	478.637
1522.81		31177	3685.95	1682.83	443.113
1524.1		31533.9	3696.21	1820.8	421.675
1525.38		31819.1	3607.07	1868.98	484.122
1526.67		32041.9	3877.18	1859.26	557.57
1527.96		32268	3977.55	1905.61	616.274
1529.25		32833.2	3906.06	1899.43	535.351
1530.54		33063.8	3782.8	1909.29	543.77
1531.83		33414	3812.8	1878.83	634.675
1533.12		34158	4010.31	1901.66	632.094
1534.4		34869.2	4060.17	1963.29	524.656
1535.69		35208	4258.51	2036.69	542.847
1536.98		35725.6	4301.59	2101.35	686.067
1538.27		35997.2	4317.02	1934.69	638.572
1539.55		36272	4243.75	1847.83	481.62
1540.84		36772.3	4392.41	1844.63	362.525
1542.13		37021.8	4511.57	1956.92	395.516
1543.41		37127.9	4626.77	1986.4	435.136
1544.7		37518.8	4659.73	2103.6	466.413
1545.98		38241.1	4622.53	1996.37	499.947
1547.27		38897.8	4734.27	1982.94	572.367
1548.56		39471.3	4989.26	1967.8	672.415
1549.84		40071.7	5100.88	2114.8	647.264
1551.13		40354.4	4966.88	2150.45	532.855
1552.41		40679.5	5127.9	2119.05	541.19
1553.69		40945	5296.46	2147.56	592.524
1554.98		41287.7	5400.22	2228.73	622.83
1556.26		41829.6	5319.5	2247.5	633.308
1557.55		42241.4	5433.69	2203.18	742.699
1558.83		42618.4	5551	2240.49	725.863
1560.11		42973.2	5725.22	2225.15	687.455
1561.39		43558.4	5779.35	2067.15	507.389
1562.68		43625.2	5671.63	2037.32	551.067
1563.96		43293.5	5444.79	2093.26	605.573
1565.24		43362.9	5504.23	2200.68	696.165
1566.52		43632.2	5598.05	2330.51	665.015
1567.81		43682.4	5562.53	2363.13	738.521
1569.09		43779.5	5418.03	2314.1	701.742
1570.37		43797.1	5352.16	2313.98	699.449
1571.65		43680.7	5274.78	2361.06	695.898
1572.93		43858.2	5383.34	2326.8	774.662
1574.21		44422.2	5496.52	2268.4	847.112
1575.49		44161.4	5426.17	2248.31	909.361
1576.77		43770.7	5363.9	2290.3	802.097
1578.05		44055.3	5455.71	2294.67	750.775
1579.33		44829.4	5537.98	2295.24	699.996
1580.61		45063.9	5476.43	2391.46	708.103
1581.89		44872.8	5554.55	2464.69	708.01
1583.17		44518	5638.31	2416.11	696.146
1584.44		44479.3	5656.84	2409.68	692.082
1585.72		44382.5	5545.11	2593.67	741.932
1587		44278.8	5597.89	2726.81	824.725
1588.28		44589.4	5849.91	2654.35	782.118
1589.56		44983	5979.35	2649.4	860.74
1590.83		44957.1	5971.53	2653.19	823.562
1592.11		44940.2	5957.91	2766.9	758.812
1593.39		45210	5844.67	2708.52	649.577
1594.66		45055.6	5740.53	2711.49	812.142
1595.94		44697.8	5731.6	2621.51	855.678
1597.22		44481.5	5958.07	2641.11	800.414
1598.49		44594.4	5870.39	2582.87	697.065
1599.77		44424.5	5771.83	2612.55	730.373
1601.04		43935.2	5544.18	2598.29	681.681
1602.32		43467.5	5494.65	2532.6	689.789
1603.59		43204.6	5400.54	2418.67	697.097
1604.87		42893.4	5344.64	2340.18	744.719
1606.14		42390.5	5192.85	2368.15	763.884
1607.42		41992.9	5133.8	2324.65	702.907
1608.69		41664.9	5198.03	2389.5	587.072
1609.96		41036	5157.07	2373.72	552.409
1611.24		40589.3	5063.93	2405.2	591.546
1612.51		40219.2	5039.14	2251.77	580.826
1613.78		39991.6	5149.54	2266.33	558.505
1615.06		39333.7	5116.98	2235.55	534.728
1616.33		38878.5	5092.21	2301.71	600.98
1617.6		38661.7	5143.25	2227.56	672.888
1618.87		38343.2	5157.96	2205.76	638.74
1620.14		37898.2	5063.03	2164.2	515.42
1621.42		37362.2	5093.12	2158	564.015
1622.69		37312.4	5117.86	2273.16	660.923
1623.96		37343.6	5196.55	2250.38	691.804
1625.23		36894.2	5110.01	2244.34	573.77
1626.5		36488.6	5219.99	2185.42	505.279
1627.77		36223.8	5357.56	2247.64	510.045
1629.04		36256.9	5460.88	2301.57	554.897
1630.31		35818.7	5192.59	2377.19	569.492
1631.58		35262.8	5102.77	2379.92	548.401
1632.85		35023.4	5209.37	2244.66	449.139
1634.12		34737.6	5247.94	2274.22	470.305
1635.39		34680.1	5159.31	2298.95	513.186
1636.66		33977.4	5108.54	2316.6	526.467
1637.93		33707.9	5142.31	2254.96	427.748
1639.19		33195.3	5056.8	2249.04	428.086
1640.46		33019.3	4929.68	2112.97	454.939
1641.73		32551.1	4782.91	2112.96	484.305
1643		32111.3	4716.28	2056.23	503.186
1644.27		30966.9	4630.74	2044.74	550.782
1645.53		29970.8	4442.31	1912.3	499.606
1646.8		29328.4	4394.53	1957.8	471.944
1648.07		29279.3	4307.59	1990.28	483.683
1649.33		28958.7	4330.56	2001.18	539.764
1650.6		28209	4215.44	1941.6	487.217
1651.86		27238.7	4103.69	1893.16	457.527
1653.13		26119.2	3861.72	1758.8	369.666
1654.39		25303.6	3773.86	1726.13	452.833
1655.66		24514.7	3644.85	1662.72	497.029
1656.92		23908.5	3472.68	1594.03	537.454
1658.19		23181	3480.87	1439.01	429.878
1659.45		22300.6	3470.55	1458.83	474.646
1660.72		21404.6	3314.77	1497.53	435.071
1661.98		20866.5	3213.45	1522	440.324
1663.25		20177.9	3196.22	1429.39	367.463
1664.51		19388.9	3105.01	1392.55	414.06
1665.77		18578	2985.32	1315.94	447.456
1667.04		18332.5	3027.08	1268.64	471.51
1668.3		17959.6	2943.25	1222.97	443.992
1669.56		17277.8	2933.35	1351.33	411.674
1670.82		16586.4	2863.2	1249.69	381.499
1672.09		16120	2768.14	1130.47	361.467
1673.35		15659.7	2571.24	1002.49	323.864
1674.61		14949.9	2520.06	1039.05	294.947
1675.87		14423.5	2513.11	1046.55	336.972
1677.13		14044.9	2564.79	1077.28	363.483
1678.39		13469.3	2452.4	1050.95	278.337
1679.65		13113.1	2322.88	975.163	235.077
1680.91		12470.5	2259.07	972.892	310.103
1682.17		11986.4	2250.09	847.249	374.671
1683.43		11309.9	2156.88	869.892	333.811
1684.69		11160.9	1965.21	934.077	287.237
1685.95		10757.3	1775.91	1005.63	248.606
1687.21		10338.5	1745.98	918.42	273.117
1688.47		9863.98	1807.06	852.033	236.8
1689.73		9596.18	1737.81	798.161	268.998
1690.99		9374.35	1561.63	679.518	263.652
1692.25		8999.15	1490.05	689.531	299.707
1693.51		8674.97	1465.09	682.744	263.048
1694.76		8122.82	1354.25	649.158	265.217
1696.02		7716.16	1277.72	633.914	165.757
1697.28		7253.83	1301.39	664.212	110.212
1698.54		6940.24	1291.32	624.339	201.81
1699.79		6511.94	1216.53	557.323	238.751
1701.05		6244.2	1077.43	473.564	142.52
1702.31		6085.95	1037.18	489.263	48.1749
1703.56		5970.1	990.768	524.818	140.087
1704.82		5855.11	1063.24	550.802	104.999
1706.08		5582.99	1048.99	470.442	153.769
1707.33		5467.47	1013	372.14	305.71
1708.59		5143.47	944.471	313.009	457.08
1709.84		4998.14	884.282	332.249	465.678
1711.1		4800.94	854.064	460.804	336.619
1712.35		4729.12	790.188	488.501	295.046
1713.6		4507.02	811.626	527.969	282.216
1714.86		4399.24	908.579	534.381	288.757
1716.11		4188.25	918.503	523.02	277.527
1717.37		3981.54	825.226	479.231	330.754
1718.62		3724.91	705.063	492.642	301.41
1719.87		3670.63	574.443	536.682	218.409
1721.13		3634.14	554.079	441.178	215.751
1722.38		3502.68	577.601	428.446	131.035
1723.63		3262.88	561.437	349.627	92.0339
1724.88		2879.36	432.445	329.152	80.8042
1726.14		2616.61	452.994	184.077	167.746
1727.39		2316.16	362.743	215.486	136.259
1728.64		2380.26	336.663	245.039	86.8872
1729.89		2418.67	385.898	251.163	25.9148
1731.14		2484.03	454.446	239.23	73.914
1732.39		2443.66	365.537	241.268	145.399
1733.64		2312.27	332.714	210.449	120.255
1734.89		2044.87	350.862	145.487	130.912
1736.14		1989.19	271.694	201.897	116.111
1737.39		2128.56	203.67	287.334	65.9677
1738.64		2310.38	246.531	312.315	69.5101
1739.89		2077.28	409.305	228.038	84.5668
1741.14		1805.07	436.165	178.218	94.3951
1742.39		1872.52	345.396	144.884	86.6233
1743.64		2130.05	298.513	204.892	169.423
1744.89		1875.46	198.801	152.729	121.308
1746.14		1514.15	180.174	190.909	86.2797
1747.38		1516.16	228.719	209.631	159.851
1748.63		1742.42	367.806	256.011	214.765
1749.88		1725.14	391.407	249.447	191.708
1751.13		1610.14	285.607	182.512	117.994
1752.38		1603.39	329.493	173.491	143.222
1753.62		1451.16	381.436	173.013	140.708
1754.87		1293.3	373.864	273.964	213.937
1756.12		1174.49	222.721	161.971	132.737
1757.36		1485.42	272.092	113.807	85.6232
1758.61		1441.41	222.319	86.5854	47.1093
1759.85		1294.62	288.26	105.707	122.881
1761.1		1044.97	297.63	108.714	190.539
1762.35		1018.46	306.885	125.777	213.082
1763.59		846.187	186.911	104.956	150.283
1764.84		761.872	146.251	22.8477	83.6833
1766.08		866.558	192.648	112.368	107.255
1767.32		937.356	191.873	154.089	14.5989
1768.57		935.096	296.355	178.752	51.714
1769.81		857.918	324.437	158.987	177.6
1771.06		973.651	353.661	256.85	264.287
1772.3		946.212	258.799	245.57	93.5737
1773.54		827.801	204.48	231.147	46.9175
1774.79		681.184	130.732	224.553	78.69
1776.03		742.134	166.012	216.673	207.577
1777.27		843.197	135.149	158.621	204.035
1778.51		877.064	107.915	157.883	249.693
1779.76		676.78	81.7938	109.717	228.295
1781		481.695	88.7013	45.6647	228.696
1782.24		348.208	49.6656	-5.07331	68.5545
1783.48		408.065	-40.8555	31.5888	-30.4442
1784.72		531.917	84.7369	30.5363	-25.0142
1785.96		576.765	232.843	24.4551	136.502
1787.2		466.812	248.406	45.3453	226.075
1788.44		337.396	90.0832	18.8637	236.105
1789.68		318.148	34.1024	36.4677	126.735
1790.92		258.129	68.6931	-50.1854	34.194
1792.16		150.569	170.37	57.5615	51.0529
1793.4		135.091	160.503	112.194	164.34
1794.64		191.893	57.2927	127.312	219.371
1795.88		227.75	-60.4609	-56.3132	160.201
1797.12		303.836	-33.7857	14.5189	172.003
1798.36		317.147	-8.93959	161.494	160.52
1799.6		166.514	26.2207	138.583	190.836
1800.84		43.8229	129.209	19.0717	121.438
1802.08		154.327	105.712	54.2747	147.183
1803.31		128.197	-2.90079	109.735	207.5
1804.55		228.638	-96.0278	182.194	190.531
1805.79		196.621	-11.9549	145.483	73.8472
1807.02		229.428	102.946	106.971	24.8496
1808.26		173.466	149.647	-0.05502	125.766
1809.5		412.985	72.462	-10.9384	116.683
1810.73		371.047	-19.2374	-59.5647	161.286
1811.97		136.16	-1.4233	2.60879	125.945
1813.21		-5.47246	81.5619	17.8964	124.348
1814.44		300.208	101.975	0.29823	103.951
1815.68		234.89	16.5606	9.21442	136.925
1816.91		21.0513	-7.2835	69.7589	142.871
1818.15		-70.6753	17.5292	60.5318	157.302
1819.38		234.052	19.1699	16.6188	197.734
1820.62		183.207	-89.1894	39.6201	98.5651
1821.85		24.8742	-93.9775	63.3355	150.597
1823.09		-109.144	-49.1085	36.3653	192.857
1824.32		25.5435	-10.612	-25.8625	258.317
1825.55		228.774	-35.6583	-48.1761	201.577
1826.79		376.403	112.095	-37.3754	247.581
1828.02		90.9163	146.706	-52.0033	176.213
1829.25		-31.0021	148.315	-2.51717	132.33
1830.49		-2.95253	13.3536	-7.71689	157.305
1831.72		206.268	31.8774	58.6834	143.794
1832.95		66.4577	-15.7706	42.7978	77.7405
1834.18		49.2763	-23.1899	28.0551	185.058
1835.41		14.6862	-11.8675	-0.3166	340.919
1836.65		130.439	57.1406	100.597	247.523
1837.88		-30.2097	122.148	66.1685	92.7835
1839.11		98.6559	-21.1579	-51.889	53.1301
1840.34		180.598	-91.694	-16.9184	86.2482
1841.57		70.2556	-116.087	42.7666	47.9664
1842.8		-355.175	29.748	73.88	128.027
1844.03		-309.635	94.0116	45.9363	163.117
1845.26		19.8726	77.5889	81.3351	174.521
1846.49		66.2673	35.995	37.3055	126.582
1847.72		-72.5128	47.7435	24.1043	178.472
1848.95		-80.3837	11.1486	-3.46855	168.676
1850.18		14.8563	46.8103	39.4727	125.995
1851.41		-42.5591	105.015	27.1854	74.7134
1852.64		-4.6066	81.7051	-11.3877	123.318
1853.87		2.68382	20.3945	-24.7325	199.979
1855.09		114.171	124.855	-39.9347	203.298
1856.32		116.83	141.944	21.3775	12.8168
1857.55		133.833	-1.85253	64.8326	-50.6645
1858.78		-2.65334	-28.5352	83.3161	101.654
1860		-124.23	8.41	-13.6864	252.316
1861.23		-359.211	19.0119	-59.3747	160.349
1862.46		-413.246	-28.586	20.6513	87.697
1863.68		-269.772	-22.0128	67.82	128.787
1864.91		-96.8729	-122.612	77.5027	207.621
1866.14		-32.9207	-97.0684	26.3852	223.026
1867.36		85.0325	-19.8962	57.2678	209.545
1868.59		-142.756	-0.69542	69.4076	109.321
1869.82		-169.292	-47.4094	42.0615	55.9836
1871.04		-185.432	-89.0954	-34.1134	133.989
1872.27		-84.5174	-54.0674	-16.8599	172.737
1873.49		-290.949	-30.0971	44.5077	176.913
1874.71		-154.011	-36.8982	5.96106	74.0043
1875.94		93.7548	-163.243	-64.0429	39.7811
1877.16		145.834	-151.673	-77.704	3.95782
1878.39		-99.9762	-88.8174	-30.5653	94.8775
1879.61		-376.675	-73.134	-71.7695	90.2544
1880.83		-92.9209	-105.766	-96.8312	122.031
1882.06		130.486	-22.7118	-82.0359	64.6656
1883.28		21.3519	-53.2008	-28.6977	50.6426
1884.5		-82.7247	-164.004	8.41202	66.1911
1885.73		-2.94763	-194.35	-8.13561	125.111
1886.95		47.8816	-101.755	-89.5978	132.374
1888.17		-67.464	-36.3595	-15.3744	206.551
1889.39		-105.122	-46.7068	28.8205	175.443
1890.61		-144.642	-72.1976	93.558	135.506
1891.84		-7.93367	-75.2314	-11.3902	153.34
1893.06		281.716	-128.637	-21.2242	221.632
1894.28		448.19	-67.6712	-74.7156	129.81
1895.5		636.83	-28.192	10.2214	126.73
1896.72		532.525	78.144	-5.98465	96.4221
1897.94		330.196	27.7663	3.52385	162.057
1899.16		86.6032	-5.61236	19.8034	160.834
1900.38		135.922	-132.391	120.626	228.012
1901.6		252.011	-59.0561	73.6765	232.79
1902.82		490.415	-21.3779	20.7846	267.596
1904.04		634.214	-31.2433	-2.622	214.974
1905.26		583.896	-170.309	39.9999	132.867
1906.48		312.232	-113.004	10.1931	215.359
1907.69		344.905	-77.7563	5.38596	261.023
1908.91		475.923	48.7485	55.8932	263.687
1910.13		573.025	54.8245	207.258	187.265
1911.35		306.581	53.1286	115.679	211.386
1912.57		332.277	-39.5103	19.2715	203.907
1913.78		418.176	54.7366	-106.879	211.714
1915		724.554	41.0686	9.99946	235.835
1916.22		769.416	34.143	-18.094	254.613
1917.43		941.76	-26.0114	-17.9304	229.649
1918.65		1019.64	20.8619	8.20435	135.028
1919.87		929.239	-34.7502	38.2249	71.5491
1921.08		879.92	-15.4769	2.07388	51.1849
1922.3		873.656	-18.1754	-42.2773	101.906
1923.52		996.418	64.4973	112.314	140.942
1924.73		786.153	76.2559	113.306	177.178
1925.95		933.14	41.0138	102.583	174.243
1927.16		1011.86	-30.7721	10.06	143.65
1928.38		1125.56	16.6992	77.1653	122.201
1929.59		893.506	23.9702	49.4134	88.6654
1930.8		808.912	53.1268	49.7187	147.702
1932.02		773.656	-15.6314	-56.2335	187.709
1933.23		919.516	34.9249	-40.557	305.974
1934.45		922.572	91.8806	53.4622	260.725
1935.66		1022.37	166.065	119.31	216.99
1936.87		974.51	64.9346	69.6433	134.283
1938.09		954.073	45.7466	-1.53792	207.434
1939.3		902.203	56.2437	41.7378	242.756
1940.51		1135.16	-29.3737	103.471	196.25
1941.72		1235.8	-26.3912	101.203	207.315
1942.93		1277.18	28.4479	93.0788	211.752
1944.15		1193.62	59.2587	120.497	123.417
1945.36		1045.75	-7.93107	139.915	44.4825
1946.57		850.952	-22.7495	105.391	82.2907
1947.78		798.157	49.9748	55.2657	145.528
1948.99		1036.59	150.613	29.655	115.879
1950.2		1166.75	177.85	41.9297	80.0301
1951.41		1092.78	36.3156	76.8615	79.3244
1952.62		800.34	-33.6474	21.1932	82.1329
1953.83		907.472	-16.1823	-30.6753	190.684
1955.04		1086.09	48.1686	-30.3722	179.264
1956.25		1057.11	62.2334	20.7021	156.759
1957.46		973.89	2.69761	25.8619	-9.26106
1958.67		1175.78	-111.753	9.67861	-35.0236
1959.88		1268.73	-101.032	3.40968	55.928
1961.09		1025.43	-43.9395	29.2837	168.48
1962.3		890.978	-48.3617	93.9003	116.889
1963.51		889.093	-118.985	104.002	31.9547
1964.71		1002.32	-27.3794	91.1044	38.1352
1965.92		876.547	93.9404	-10.9365	91.63
1967.13		1017.43	91.1453	-170.778	75.0963
1968.34		1078.25	-83.3642	-191.276	98.2483
1969.55		1138.81	-35.3881	-51.2311	120.8
1970.75		1073.03	-31.127	91.2703	145.01
1971.96		1233.84	-15.1807	-3.34272	87.1904
1973.17		1177.02	-166.663	-17.6701	1.48557
1974.37		1062.89	-158.689	-24.0547	-67.7907
1975.58		1110.61	-158.143	-32.9538	-60.6669
1976.78		1362.08	-58.3118	-184.453	39.114
1977.99		1332.88	-43.9096	-223.295	118.324
1979.19		1307.65	-22.3074	-100.251	157.905
1980.4		1312.48	-6.47699	-21.8363	121.571
1981.61		1443.31	-100.761	-40.7927	-6.41888
1982.81		1515.3	-203.817	-162.321	-71.2662
1984.02		1569.81	-40.7591	-121.221	16.2008
1985.22		1547.94	93.7271	-118.149	144.182
1986.42		1530.56	112.842	-53.2491	102.935
1987.63		1505.94	84.5272	-69.2922	49.8878
1988.83		1641.38	178.327	-116.278	32.2693
1990.04		1569.22	188.412	-159.607	54.6794
1991.24		1397.03	155.382	-116.136	17.5181
1992.44		1057.69	47.9522	-82.7795	-13.1003
1993.64		1208.69	-18.8775	-74.0515	-127.204
1994.85		1320.81	-62.222	-120.466	-126.651
1996.05		1383.41	7.40428	-139.796	-29.6123
1997.25		1221.34	46.0872	-146.154	90.0838
1998.45		1199.31	23.4847	-33.341	71.0371
1999.65		1121.33	37.5674	-94.5851	60.9619
2000.86		1020.49	50.221	-261.544	36.8868

## Sheet: Fig.3b
wavenumber		5% power	10% power	25% power	65% power	100% power
800.496		103.11	250.651	308.248	452.167	1156.59
801.925		82.2927	289.137	236.417	447.905	1107.38
803.353		26.332	79.7656	-163.642	320.671	851.514
804.782		140.057	53.194	-186.673	246.836	1006.1
806.21		54.2389	138.965	-258.819	500.797	1053.28
807.637		-95.7795	271.935	-67.396	441.183	1099.29
809.065		-44.3694	168.391	4.79883	427.054	1293.92
810.492		33.7262	99.7602	82.0208	2.69345	1177
811.918		103.879	-63.2994	-21.2157	100.815	1192.06
813.345		126.602	20.098	-28.3954	115.706	971.334
814.771		171.326	166.324	51.3104	395.883	1142.78
816.197		151.021	215.607	152.33	590.715	1278.83
817.623		135.916	124.689	9.60518	637.544	1395.02
819.048		72.096	12.8563	36.0508	677.427	1221.43
820.473		156.905	54.0805	7.20979	786.907	1363.63
821.898		56.6275	15.7907	-9.48791	656.789	1273.44
823.323		21.6074	182.072	-76.0437	429.382	971.214
824.747		-41.6702	172.524	117.913	426.029	692.471
826.171		110.281	193.661	97.5269	546.759	869.296
827.595		123.117	123.627	-13.3174	410.202	1019.23
829.018		248.153	188.535	81.8369	586.326	1049.36
830.441		340.275	109.814	172.104	604.591	803.463
831.864		238.911	42.8074	256.258	557.457	647.907
833.287		152.347	78.1433	183.383	475.121	615.29
834.709		89.6394	119.993	129.934	363.695	485.182
836.131		98.7604	139.442	53.1417	288.438	365.5
837.553		152.396	142.549	153.978	290.554	451.59
838.975		285.774	235.512	154.843	310.152	568.049
840.396		116.352	109.761	-72.3512	-81.1662	351.989
841.817		-45.2995	-31.3631	-47.6902	-29.8336	84.0346
843.237		24.6778	-36.7439	-105.715	209.042	31.8525
844.658		164.284	85.0178	-202.026	379.373	68.6111
846.078		0.8038	56.8367	-271.451	236.048	95.7129
847.498		-39.1337	-7.74537	-322.393	155.258	-120.88
848.917		55.0144	-18.756	-410.02	108.984	-233.758
850.337		78.334	-70.2525	-292.391	-13.6921	-489.581
851.756		33.4533	-133.864	-197.163	-31.543	-327.523
853.174		17.5436	-44.8471	-322.908	-37.5118	-298.384
854.593		20.1768	-55.9735	-494.795	49.6041	-146.532
856.011		0.35288	-62.6426	-487.083	57.606	-105.223
857.429		86.0427	-164.999	-530.574	-138.913	-246.951
858.846		94.1325	-89.7544	-520.664	-108.889	-288.907
860.264		151.022	-108.596	-361.526	-64.0942	-253.122
861.681		194.255	-4.98118	-257.618	-95.3604	-94.1992
863.097		286.401	-50.3383	-490.054	-230.459	-145.51
864.514		280.461	-36.5527	-586.976	-348.901	-218.622
865.93		197.065	-58.31	-445.87	-534.515	-531.277
867.346		52.5823	-79.1249	-480.565	-602.589	-723.965
868.762		27.7281	-136.054	-658.26	-353.437	-723.712
870.177		150.588	-131.87	-388.557	-116.459	-897.665
871.592		288.019	-52.4577	-351.398	-201.741	-1080.88
873.007		320.193	-7.73083	-480.638	-161.194	-935.632
874.422		325.481	69.6242	-706.365	-200.277	-881.619
875.836		411.712	91.2074	-457.064	-42.6208	-745.409
877.25		552.656	79.6182	-465.394	-375.999	-723.294
878.663		603.201	132.086	-293.553	-301.434	-437.721
880.077		154.46	-188.132	-673.626	-959.985	-1485.75
881.49		20.7754	-323.635	-659.071	-954.251	-1577.35
882.903		250.12	-230.711	-584.375	-820.891	-1189.1
884.316		674.549	84.4703	-216.678	-134.561	-455.878
885.728		657.436	11.6796	-273.727	-395.892	-585.719
887.14		570.38	62.46	-328.375	-446.34	-602.963
888.552		403.466	137.212	-432.396	-752.732	-593.323
889.963		364.066	84.3339	-508.362	-452.099	-523.375
891.374		474.895	-12.2013	-397.499	-163.727	-34.3158
892.785		474.866	32.8923	-131.522	196.133	7.11649
894.196		366.58	133.157	-102.832	87.2468	-52.2271
895.606		380.18	9.25001	-277.485	141.904	26.8867
897.017		444.009	-71.229	-314.51	200.584	283.165
898.426		346.522	-77.2796	-66.165	327.378	542.3
899.836		274.121	54.0976	-43.85	377.053	534.314
901.245		222.435	20.6177	-152.706	482.242	508.899
902.654		269.719	123.937	-131.05	250.771	441.537
904.063		240.204	134.657	-30.421	289.215	562.034
905.472		279.517	218.062	177.235	421.4	548.271
906.88		219.744	121.124	131.576	515.41	642.074
908.288		375.542	38.4136	74.6005	471.186	761.27
909.695		159.026	-189.64	-315.632	-75.0668	-48.5918
911.103		69.0238	-235.693	-325.523	-288.178	-280.655
912.51		207.793	-54.8612	-110.727	-185.689	-176.461
913.917		456.848	177.827	39.7517	353.451	654.296
915.323		413.331	177.429	-13.4562	316.588	573.392
916.729		346.785	27.4026	64.3635	301.922	814.284
918.135		303.039	-20.4811	242.527	357.544	730.236
919.541		255.836	95.7489	327.203	415.648	972.097
920.946		175.633	146.007	138.393	363.122	772.129
922.352		190.858	148.437	8.81139	484.054	728.788
923.757		224.683	16.4952	-88.1715	527.552	665.785
925.161		462.194	142.01	143.787	764.133	1185.32
926.566		528.904	147.41	312.774	955.342	1653.05
927.97		424.5	203.609	518.474	1328.86	1870.07
929.373		408.553	79.4368	475.83	1303.78	1852.28
930.777		451.748	211.093	558.186	1233.89	1986.15
932.18		538.658	185.692	796.227	1449.29	2223.01
933.583		493.167	226.833	834.409	1452.66	2386.47
934.986		562.562	177.888	700.534	1561.06	2682.62
936.388		639.157	270.971	807.23	1828.31	2935.36
937.79		623.295	219.482	971.267	2113.13	3122.38
939.192		541.689	231.994	989.19	1864.77	3271.77
940.594		397.255	254.877	994.798	1806.48	3528.97
941.995		383.307	249.902	1098.98	1650.6	3529.27
943.396		497.472	333.04	983.267	1778.53	3577.45
944.797		637.866	309.665	977.787	1975.97	3544.23
946.198		600.546	337.803	935.85	2307.89	3689.33
947.598		536.139	376.97	1024.94	2198.32	3642.65
948.998		459.161	386.965	1000.43	2200.44	3656.08
950.398		428.669	219.188	1127.26	2470.7	3857.28
951.797		509.89	161.068	1109.35	2736.04	3933.61
953.196		553.112	199.775	1204.4	2635.35	4112.23
954.595		437.39	223.312	1316.2	2516.69	4082.54
955.994		410.097	252.105	1428.12	2564.45	4143.33
957.392		550.49	460.67	1350.63	2675.82	4072.4
958.79		484.882	519.033	1229.28	2290.49	3999.66
960.188		442.131	472.826	1143.48	2357.16	4157.15
961.585		460.466	342.989	1361.48	2678.4	4243.44
962.982		517.629	297.551	1427.47	2971.44	4248.21
964.379		464.392	361.142	1446.15	2530.13	3982.72
965.776		599.469	486.02	1387.46	2441.43	3888.58
967.173		648.261	578.696	1579.8	2580.18	3901.06
968.569		668.109	468.487	1668.22	2737.5	4249.08
969.965		657.214	493.676	1794.18	2717.49	4402.72
971.36		771.805	557.723	1667.71	2751.03	4581.28
972.756		810.053	590.655	1665.25	2825.35	4414.86
974.151		814.586	497.444	1578.21	2852.54	4754.56
975.545		747.633	589.576	1764.82	2902.01	4719.27
976.94		816.252	730.678	1787.55	2809.49	5015.76
978.334		793.87	766.923	1743.14	2916.96	4710.07
979.728		906.603	646.711	1739.27	2941.63	4816.18
981.122		881.85	620.213	2008.31	3072.48	4691.26
982.515		853.753	754.457	2110.72	3179.83	4975.71
983.909		718.971	720.072	1929.65	3307.21	4862.55
985.301		775.875	618.23	1817.63	3190.81	4857.19
986.694		1004.66	588.444	1897.02	3178.3	4624.31
988.086		983.624	690.631	1926.37	3195.31	4537.27
989.479		825.07	671.988	1929.49	3062.73	4560.7
990.87		635.172	630.716	1883.84	2972.59	4658.3
992.262		820.818	639.9	1995.37	3148.3	4755.81
993.653		854.034	736.656	1942.14	3275.09	4753.58
995.044		858.051	806.555	1889.81	3224.05	4796.8
996.435		861.039	852.167	1879.84	3250.99	4607.77
997.825		872.426	874.494	2031.05	3336.95	4563.07
999.216		689.414	902.506	2038.14	3379.62	4562.62
1000.61		670.63	900.517	2042.6	3402.8	4722.86
1002		714.559	782.556	2113.94	3272.35	4716.67
1003.38		858.289	784.825	2243.54	3476.99	4669.7
1004.77		775.562	762.35	2239.26	3732.19	4597.05
1006.16		818.149	853.731	2193.8	3796	4688.25
1007.55		845.306	870.798	2235.4	3553.54	4538.1
1008.94		891.864	971.951	2422.91	3529.37	4522.92
1010.33		792.879	931.845	2424.03	3591.39	4575.42
1011.72		624.722	887.455	2340.28	3468.93	4673.79
1013.1		564.022	962.464	2339.34	3240.67	4682.34
1014.49		683.98	991.844	2294.67	2968.89	4793.7
1015.88		750.451	921.737	2161.72	2868.08	4678.02
1017.26		736.493	779.002	1883.6	2732.12	4391.79
1018.65		664.907	800.552	1677.6	2643.73	4225.71
1020.04		699.321	772.73	1365.05	2595.97	4211
1021.42		645.163	754.08	1256.07	2405.01	4119.71
1022.81		718.519	709.944	1285.12	2153.36	3875.19
1024.19		703.046	718.778	1249.39	1941.34	3526.35
1025.58		687.059	642.841	999.125	2081	3618.48
1026.96		689.729	713.447	854.199	1996.46	3587.64
1028.35		789.484	622.795	863.302	2055.4	3451.96
1029.73		720.411	624.885	1043.15	2065.4	3158.63
1031.12		647.223	585.918	1027.93	1982.53	3250.32
1032.5		575.893	683.951	983.89	1898.15	3179.38
1033.88		605.133	669.555	786.874	1780.77	3144.06
1035.27		567.173	794.044	717.202	1750.91	3113.32
1036.65		674.814	808.39	710.9	1843.81	3099.08
1038.03		564.74	711.079	777.511	2047.16	2897.65
1039.41		540.379	561.053	988.35	2045.15	2977.09
1040.8		507.19	579.284	921.845	1934.72	3194.39
1042.18		737.744	566.428	864.711	1947.99	3456.57
1043.56		660.298	555.487	877.805	1841.65	3428.61
1044.94		569.423	607.403	1160.1	1986.97	3363.16
1046.32		549.976	720.69	1081.28	2166.2	3455.74
1047.7		659.501	640.519	985.055	2129.23	3866.11
1049.08		673.797	531.548	861.745	1967.53	4031.53
1050.46		637.035	604.205	857.006	2193.9	4091.89
1051.84		727.731	668.833	854.638	2300.2	4337.74
1053.22		668.626	704.404	1103.59	2421.08	4747.25
1054.6		594.179	721.375	1192.33	2267.65	4633.47
1055.98		591.56	834.117	1152.39	2312	4703.59
1057.36		740.74	827.972	1159.28	2275.36	4824.48
1058.74		762.52	837.742	1120.16	2516.37	5152.03
1060.12		779.758	935.911	1195.99	2815.52	5358.18
1061.5		798.795	897.223	1346.67	2997.76	5517.47
1062.87		812.404	885.249	1623.44	3025.56	5689.55
1064.25		846.726	831.274	1707.12	2964.27	6005.86
1065.63		814.192	935.956	1757.63	2881.7	6419.42
1067.01		715.828	922.096	1761.86	3067.59	6113.55
1068.38		622.55	996.035	1708.23	3088.56	5840.34
1069.76		736.358	955.545	1702.53	3275.61	5913.61
1071.13		826.394	992.454	1770.01	3287.12	6206.59
1072.51		840.23	1089.56	1903.01	3541.28	6495.03
1073.89		827.123	1152.1	1977.63	3612.84	6757.6
1075.26		903.416	1152.12	1902.53	3846.48	7005.43
1076.64		905.137	1205.17	2008.46	4107.66	6867.86
1078.01		840.801	1254.85	2050.42	4063.96	6897.2
1079.39		805.293	1280.96	2254.78	4078.34	7084.65
1080.76		782.1	1342.87	2373.6	4019.89	7436.15
1082.13		711.649	1325.95	2430.76	4363.92	7445.45
1083.51		705.769	1292.57	2349.66	4369.07	7376.15
1084.88		825.947	1177.42	2580.53	4507.9	7471.13
1086.26		921.352	1175.1	2694.97	4560.12	7951.17
1087.63		939.015	1186.52	2602.53	4833.21	8043.54
1089		910.364	1320.19	2491.51	4777.26	8177.01
1090.38		900.255	1413.99	2597.21	4798	8417.84
1091.75		917.117	1492.86	2756.79	4985.82	8620.46
1093.12		947.865	1425.37	2935.97	5392.32	8584.97
1094.49		938.727	1330.67	3108.13	5505.28	8525.36
1095.86		1000.47	1311.97	3017.93	5531.77	8657.75
1097.23		1022.42	1335.79	2930.83	5329.12	8592.87
1098.6		1170.8	1436.81	2920.35	5232.02	8432.54
1099.97		1148.43	1430.23	2980.73	5316.14	8327.98
1101.35		1139.69	1411.02	2950.96	5637.77	8647.41
1102.71		1019.24	1327.49	2970.59	5940.69	8798.87
1104.09		1060.93	1291.28	2984.4	5966.66	8627.67
1105.45		894.474	1229.58	2986.63	5846.58	8559.9
1106.82		846.649	1401.08	3128.09	5652.46	8889.98
1108.19		892.795	1447.81	3299.4	5687.88	8926
1109.56		961.226	1385.14	3293.26	5697.67	9032.42
1110.93		910.886	1311.13	3262.38	5996.95	9090.69
1112.3		882.946	1454.2	3362.4	6188.88	9285.5
1113.67		914.263	1482.61	3547.4	6268.61	9398
1115.04		1016.47	1410.63	3761.2	6244.71	9494.49
1116.4		1029.01	1375.33	3829.88	6526.01	9579.4
1117.77		977.927	1409.85	3835.45	6595.41	10000
1119.14		919.472	1469.52	3867.16	6561.53	10413.3
1120.5		1010.7	1455.74	3999.47	6661.54	10579
1121.87		992.904	1395.49	4119.52	6993.09	10612.8
1123.24		978.448	1435.02	4212.37	7039.69	10826
1124.6		1021.45	1463.34	4430.68	7120.94	10825.6
1125.97		1069.76	1497.53	4759.01	7244.08	11094.2
1127.33		1124.79	1357.51	4987.63	7641.05	11446
1128.7		1121.57	1488.06	4988.25	7698.67	11785
1130.06		1089.05	1591.27	4938.81	7740.43	11647.6
1131.43		1170.25	1805.2	5174.92	7897.71	11816.1
1132.79		1248.14	1739.95	5376.16	8193.12	11873
1134.16		1150.68	1715.56	5504.35	8307.17	12074.3
1135.52		1145.74	1536.6	5297.59	8325.66	12349.8
1136.88		1289.34	1581.29	5155.58	8389.67	12510.4
1138.25		1344.14	1597.44	5242.82	8509.73	12502.1
1139.61		1248.48	1730.51	5407.26	8696.45	12604.3
1140.97		1310.11	1737.57	5324.53	8867.57	12876.8
1142.34		1288.62	1741.75	5190.89	8749.29	12729.7
1143.7		1280.42	1615.25	5093.3	8425.72	12833.7
1145.06		1232.42	1619.08	5133.65	8543.49	13166.2
1146.42		1291.48	1690.46	5329.92	8736.57	13408.3
1147.78		1361.28	1947.15	5673.44	8996.19	13604.1
1149.14		1416.76	2054.76	5802.51	8931.4	13926.4
1150.5		1406.41	1932.28	5838.11	9172.82	13847.3
1151.87		1369.93	1724.31	5940.32	9298.75	13935
1153.22		1322.01	1762.18	6120.47	9685.6	14541.9
1154.59		1343.18	1807.29	6398.64	10033.9	15447.1
1155.94		1393.86	1863.76	6667.56	10251.7	15692.9
1157.31		1426.43	1785.73	7008.77	10436.3	16101.5
1158.66		1495.49	1988.16	7073.94	10809.9	16519.7
1160.02		1672.28	2002.37	7170.43	11472	16832.4
1161.38		1676.45	2078.11	7332.37	11799.3	17140.3
1162.74		1748.08	1912.69	7960.52	12005.8	17869.1
1164.1		1726.85	2002.23	8278.12	12068.3	18372.4
1165.46		1777.24	1986.01	8510.43	12483	18591.4
1166.82		1722.84	2011.72	8687.8	12871.4	18836.1
1168.17		1811.72	2124.78	8896.4	13050.2	19065
1169.53		1792.35	2311.61	8853.59	13074.3	19193.3
1170.89		1810.94	2338.16	9048.02	13210.2	19190.7
1172.24		1748.28	2286.59	9136.33	13609.7	19404.8
1173.6		1812.96	2309.42	9092.52	13685.8	19185.1
1174.96		1864.41	2264.27	9040.83	13377.8	19141.6
1176.31		1874.27	2083.96	9237	13014	19159.3
1177.67		1824.32	2175.1	9007.9	12749.8	19106.7
1179.02		1846.74	2337.93	8758.41	12507.2	18553.4
1180.38		1867.42	2291.19	8532.4	12116.1	17892.8
1181.73		1846.82	1931.99	8077.93	11775.9	17688.4
1183.09		1692.41	1785.3	7310.92	11364.4	17337
1184.44		1598.23	1798.35	6680.08	10860.4	16959.4
1185.8		1601.23	1745.15	6353.44	10511.7	16336.4
1187.15		1718.96	1672.55	6080.29	10222.4	16043.3
1188.5		1727.39	1598.29	5874.99	9833.53	15804.9
1189.86		1661.64	1478.71	5845.23	9480.12	15673.9
1191.21		1516.4	1320.45	5794.1	9200.96	15365.9
1192.56		1397.31	1342.76	5648.14	9200.03	15109.2
1193.92		1467.73	1290.59	5387.21	9062.47	15042.7
1195.27		1518.24	1209.18	5349.68	9096.68	14731.8
1196.62		1571.18	1158.81	5198.55	9218.86	14656.1
1197.97		1479.83	1185.63	5169.81	9296.23	14802.8
1199.32		1552.1	1122.17	5377.28	9222.29	14928.9
1200.67		1461.41	1096.71	5476.43	8893.1	14762.7
1202.03		1351.6	1158.07	5453.3	8972.27	14692.3
1203.38		1246.88	1139.29	5563.3	9210.69	14808.9
1204.73		1265.76	1093.2	5689.8	9548.03	14850.6
1206.08		1307.06	1071.71	5585.8	9547.19	15048.2
1207.43		1356.14	1095.27	5388.18	9583.13	15138.7
1208.78		1416.19	1085.64	5701.5	9579.17	15102.2
1210.13		1428.12	1101.52	5936.9	9703.5	15167.2
1211.48		1484.09	1205.28	6230.62	9918.83	15379.8
1212.83		1536.08	1251.1	6113.59	10136.5	15700.7
1214.17		1498.01	1310.46	6250.14	10272.3	15705.6
1215.52		1451.6	1310.77	6269.97	10390.8	15894.6
1216.87		1474.14	1358.62	6396.97	10530	16177.5
1218.22		1632.13	1489.52	6533.42	10639.4	16257.7
1219.57		1715.57	1526.2	6691.85	10781.9	16413
1220.91		1562.13	1527.76	6854.73	10959.1	16796.6
1222.26		1512.04	1501.49	6886.1	11070.4	17099.3
1223.61		1644.06	1600.94	6886.75	11273.3	17088.4
1224.95		1751.68	1629.84	6941.92	11224.2	17326.5
1226.3		1691.81	1707.49	7338.91	11360.6	17829.6
1227.65		1624.54	1665.96	7491.54	11578.9	18038.9
1228.99		1652.64	1779.46	7489.62	11905.1	18210.8
1230.34		1744.4	1783.28	7473.84	12340	18555.6
1231.68		1878.48	1892.58	7704.89	12531.9	19242
1233.03		2007.21	1881.25	7773.45	12581.3	19554.4
1234.37		1992.14	1895.61	7983.58	12551.6	19564.2
1235.72		1943.13	1970.88	8063.31	12936.6	19858.9
1237.06		1932.29	1954.67	8236.67	13050.8	20266.1
1238.4		1978.88	1910.4	8256.06	13234.2	20757.4
1239.75		2094.26	1832.24	8434.34	13262.5	21044.9
1241.09		2109.42	1952.06	8499.81	13458	21191
1242.44		2084.75	1947.76	8618.11	13623.8	21154.2
1243.78		2016	1945.77	8632.81	13708.6	21117.9
1245.12		2013.13	1881.18	8476.68	13505.5	21103.1
1246.46		2078.43	1816.85	8424.92	13583.3	21170.6
1247.81		2103.99	1769.32	8404.42	13933.1	21341.1
1249.15		2119.09	1842.28	8527.4	13939	21525
1250.49		1999.42	1967.63	8553.04	13743.1	21495.2
1251.83		2095.86	2042.59	8800.42	13786.7	21705.2
1253.17		2119.11	1912.45	8957.03	13900.9	21710.3
1254.51		2127.72	1763.26	8899.29	13891	21910.4
1255.86		2040.36	1748.28	8798.93	13895.3	21941.1
1257.19		2116.26	1786.26	8651.14	14240.9	22214.8
1258.54		2145.82	1812.27	8705.05	14250.2	22035
1259.88		2228.72	1806.25	8718.66	14054.8	21828.3
1261.21		2292.13	1861.83	8666.12	13828.9	22162.2
1262.55		2351.32	1920.61	8541.01	13814	22380.5
1263.89		2221.05	1901.47	8679.33	13889.8	22546.9
1265.23		2216.03	2000.94	8792.07	14125.7	22465.9
1266.57		2247.3	2062.66	8691.1	14285.8	22717
1267.91		2305.43	2123.07	8553.5	14183.7	22681
1269.25		2269.76	2106.65	8796.33	14312	22876
1270.59		2398.91	2184.8	8759.59	14308.3	22964.7
1271.92		2422.58	2124.55	8521.5	14352.7	22884.2
1273.26		2250.71	2077.41	8315.02	14132.7	22972.5
1274.6		2304.78	2077.65	8536.41	14282.7	23214.2
1275.93		2457.73	2192.91	8548.92	14328.2	23400.9
1277.27		2530.32	2217.72	8518.58	14514.7	23689.9
1278.61		2368.5	2207.72	8486.8	14566.8	23907.9
1279.94		2379.97	2169.76	8584.11	14643.6	24007.9
1281.28		2273.24	2121.73	8578.1	14586.3	23963.2
1282.62		2222.85	2076.79	8633.87	14771.3	23969.7
1283.95		2165.75	2096.08	8529.37	14837.1	24000.1
1285.29		2177.5	2102.52	8573.56	15049.5	23774.4
1286.62		2094.97	2070.01	8702.27	14698	23936.8
1287.95		2066.41	2164.01	8809.69	14827	24092.3
1289.29		2052.25	2239.87	8777.13	14873	24397.5
1290.62		2139.89	2099.73	8927.81	15137.9	24388
1291.96		2092.04	2081.33	9093.2	14736.3	24560.3
1293.29		2012.16	2108.16	9106.58	14766.8	24750.3
1294.62		1945.52	2240.02	8969.51	15039.7	24768.8
1295.96		2094.96	2125.11	9083.3	15351	24595.7
1297.29		2111.97	2097	9189.28	15160.6	24666.3
1298.62		2168.83	2226.68	9392.33	15261.5	24885.7
1299.95		2175.59	2496.45	9424.74	15335.4	25148.9
1301.29		2308.94	2447.6	9420.89	15590.6	25094.9
1302.62		2369.63	2310.83	9482.36	15608.1	25182.3
1303.95		2411.64	2334.45	9855.97	15729.3	25289.9
1305.28		2383.14	2444.25	10122.8	15863	25749.2
1306.61		2363.72	2384.54	10121	16286.8	26153.5
1307.94		2374.01	2406.48	10421.6	16568.5	26446.9
1309.27		2407.02	2490.08	10607.7	16734.4	26226
1310.6		2496.63	2582.39	10740.5	16882.3	26008
1311.93		2518.35	2540.7	10906.9	16973.8	26230.6
1313.26		2552.61	2620.79	11227.3	16964.2	26744.4
1314.59		2543.28	2607.24	11178.9	16994.8	26818.9
1315.92		2605.86	2556.38	10966.2	17088.4	26837.1
1317.25		2594.52	2536.81	10825	16975.9	26955.8
1318.58		2635.44	2670.66	11050.2	17097.5	26796
1319.91		2680.74	2594.83	11236.1	17153.3	26924.5
1321.24		2695.89	2595.08	11078.4	17302.1	27515.3
1322.56		2701.69	2575.65	10645.1	17243.9	27695.8
1323.89		2779.19	2652.19	10705.4	17098.4	27316.4
1325.22		2841.28	2582.21	10686.3	16817.7	27025.9
1326.55		2820	2622.52	10651.5	17058.6	27087.5
1327.87		2801.12	2668.31	10672.2	17515.3	27150.9
1329.2		2857.38	2726.05	11011	17717.2	27508.8
1330.53		2816.16	2725.56	11117.9	17461.9	27748.7
1331.85		2827.08	2498.81	11114.5	17245.3	27637.9
1333.18		2771.83	2372.57	11077	17343.7	27818.8
1334.51		2643.32	2307.94	11126.7	17526.9	28183.4
1335.83		2576.15	2483.01	10959.8	17633.6	28366
1337.15		2625.73	2476.44	10942.1	17419	28391.5
1338.48		2697.71	2451.83	11071.8	17617.2	28490.9
1339.81		2665.22	2351.08	11357	17992.2	28145.2
1341.13		2731.74	2428.24	11443	18118	28232.8
1342.45		2710.81	2466.97	11557.9	18095	28815.7
1343.78		2657.24	2578.36	11709.3	18272.2	29290.4
1345.1		2721.9	2647.47	12066.4	18669.7	29495.4
1346.42		2716.96	2791.14	12100.5	18718.7	29935.7
1347.75		2768.22	2707.56	12131.3	18966.8	30172.5
1349.07		2713.51	2765.9	12357.7	19229.1	30229
1350.39		2750.57	2825.11	12609.1	19215.3	30445.5
1351.72		2577.55	2852.96	12459.3	19183.9	30563.5
1353.04		2707.89	2675.43	12365.3	19275.2	30986.2
1354.36		2794.32	2678.02	12535.1	19720.9	31558.9
1355.68		2746.24	2772.73	12584.1	19628.7	31876.4
1357		2590.5	2852	12580.6	19791.4	31698.7
1358.32		2565.39	2863.56	12484.7	19680.8	31965.2
1359.64		2503.39	2842.06	12524	20128.7	32101
1360.97		2599.42	2843.22	12596	20117.9	32131.2
1362.29		2713.4	2887.06	12794.8	20493.7	32410.1
1363.61		2811.23	2887.1	12807	20548.9	32932.3
1364.93		2674.54	2782	13000.9	20709.2	33352.8
1366.25		2685.75	2707.05	13201.6	20902.2	33473.3
1367.57		2723.49	2623.66	13682.9	21583.8	33818
1368.88		2877.21	2861.79	13855	21896.9	33899.3
1370.2		2924.04	3014.97	14089.5	21984.9	34078.3
1371.52		2898.84	3104.39	14331.2	22186.1	34407.2
1372.84		2888.21	2988.83	14866.5	22732.4	34957.8
1374.16		2931.73	3122.41	15132.4	22875.5	35127.2
1375.48		3001.93	3279.03	15192.3	22942.8	35003.4
1376.79		3045.7	3299.12	15485.7	23147.7	35044
1378.11		2999.96	3189.82	15528.1	23231.3	34835.9
1379.43		3027.64	3110.49	15413.6	22823.6	34479.5
1380.75		3065.87	3123.07	15015.9	22422.8	34163.7
1382.06		3115.81	3086.42	14958.5	22013.4	33961.7
1383.38		3168.84	3012.89	14487.9	21658	33258.8
1384.69		3210.67	3005.25	14112.3	21410.5	32759.8
1386.01		3098.58	2919.8	13708.2	21315.2	32568.4
1387.33		2998.75	2878.29	13639	20841.8	32248.9
1388.64		2950.1	2920.27	13496.2	20457.4	31535.7
1389.96		2998.21	2991.03	13274.3	20214.8	31057.6
1391.27		2901.21	2818.49	12995	19821.7	31080.6
1392.59		2914.64	2637.87	12885.7	19380.4	31184.7
1393.9		2764.35	2534.39	12773.8	19460.2	31079.6
1395.21		2838.32	2675.63	12516.8	19674.1	30829.2
1396.53		2720.4	2760.18	12602.3	19672.6	30645.1
1397.84		2860.91	2817.45	12790.9	19626.2	30534.2
1399.16		2905.14	2681.79	12760.5	19404.8	30686
1400.47		2930.85	2607	12855	19610.9	30618.5
1401.78		2642.48	2597.61	12861.8	19719.2	30233.1
1403.1		2520.16	2564.19	13028.5	19709.3	29993.9
1404.41		2557.59	2613.71	13077.1	19572.6	29905.4
1405.72		2715.41	2681.85	13335	19428.3	29656.3
1407.03		2619.98	2730.55	12998.2	19423.8	29389.3
1408.34		2575.55	2624.01	12853.8	19119.3	29223
1409.65		2577.29	2592.18	12646.4	19184	29000.2
1410.97		2732.2	2614.93	12526.1	18787.2	28585.2
1412.28		2709	2565.08	12258.5	18823.3	28294.6
1413.59		2732.25	2511.99	12086.4	18355.4	27950.7
1414.9		2578.62	2394.91	11805.5	18042.9	27648.7
1416.21		2507.41	2376.46	11455.3	17897.7	27211.9
1417.52		2513.67	2536.98	11374.7	18092.9	26714.7
1418.83		2618.43	2719.04	11576.2	17697.3	26303.6
1420.14		2610.03	2749.87	11560.9	17194.8	26182.4
1421.45		2571.71	2721.18	11171.2	16966.4	26038.5
1422.76		2584.82	2769.78	10832.9	16959.6	26130.4
1424.06		2604.79	2720.24	10761.9	17112.7	26040.5
1425.37		2544.64	2660.39	10830.7	17264.7	25808.7
1426.68		2527.83	2662.24	11149.4	17364.6	25299.5
1427.99		2539.94	2734.02	11206.1	17296.6	25123.8
1429.3		2689.37	2788.36	11271.3	17388.4	25017.3
1430.6		2657.36	2747.39	11094.8	17595.9	24824
1431.91		2535.53	2680.24	11094.6	17655.3	24835.1
1433.22		2442.72	2693.07	11001	17514.5	24934.8
1434.53		2566.71	2741.96	11303.5	17431.1	25071.9
1435.83		2655.22	2848.73	11483.3	17542.1	24761.4
1437.14		2714.04	2952.55	11489.9	17627.6	24612.3
1438.44		2621.72	3008.44	11521.1	17784.8	24740.5
1439.75		2736.66	2871.46	11546.6	17725.9	24986.4
1441.06		2821.51	2867.83	11567.8	17770.4	25139.7
1442.36		2945.7	2885.49	11285.4	17886.8	24737.1
1443.66		2775.5	2883.49	11278	18131.8	24530
1444.97		2793.66	2717.25	11297.6	17944.7	24376
1446.27		2773.17	2707.34	11376.5	17527.8	24595.7
1447.58		2789.5	2759.56	11218.9	17352.7	24469.2
1448.88		2866.52	2909.73	10997.3	17249.9	24417.2
1450.19		2901.34	2843.55	10877.6	17296.4	24492.6
1451.49		2903.16	2716.49	10608.2	16970.9	24698.9
1452.79		2827.5	2674.4	10496.1	16810.3	25057.2
1454.1		2815.92	2696.51	10337.3	16783.6	25126
1455.4		2702.51	2771.76	10689.5	16923.1	25078.6
1456.7		2759.76	2776.55	10693.9	16644.4	25059.5
1458		2759.15	2767.4	10740.1	16260.6	25284.8
1459.31		2738.71	2741.11	10515.7	16336	25335.6
1460.61		2780.79	2836.48	10438.5	16734.1	25632
1461.91		2809.84	2825.38	10241.6	16956.2	25512.3
1463.21		2766.49	2773.18	10235.4	16765.8	25918.3
1464.51		2597.16	2707.8	10443.9	16796.6	26103.3
1465.81		2625.09	2607.13	10678.8	16919.8	26469.8
1467.11		2681.94	2547.95	10903.8	17291.5	26085
1468.41		2740.96	2549.2	10888.2	17355.1	26274.5
1469.71		2720.18	2476.22	10777.1	17392.2	26684.4
1471.01		2740.25	2527.53	10655.5	17329.1	27005.7
1472.31		2839.67	2619.8	10636.4	17384.1	26859.7
1473.61		2815.92	2597.65	10649.8	17355.7	26717.7
1474.91		2729.25	2574.27	10590.3	17507	26782.6
1476.21		2641.67	2554.23	10473.5	17592.1	26651.8
1477.51		2557.51	2467.45	10423.8	17428.6	26628.1
1478.81		2435.1	2425.09	10524.6	17433.7	26590.6
1480.11		2503.15	2538.28	10732.7	17461.5	26667
1481.4		2582.51	2532.93	10782	17430.7	26999.9
1482.7		2530.01	2554.83	10754	17420.8	27694
1484		2503.57	2650.25	10565.4	17729.6	27790.6
1485.3		2583.25	2626.29	10825.4	18049.7	27726.3
1486.59		2516.4	2626.91	11140.9	18329.2	28053
1487.89		2403.56	2647.47	11355	18389	28383.3
1489.18		2389.78	2650.43	11329.8	18011.8	28798.3
1490.48		2278.37	2669.01	11317.1	17948.9	28934.1
1491.78		2134.04	2820.17	11269.8	18203.8	29091.4
1493.07		2226.23	2936.76	11217.8	18536.5	29072.7
1494.37		2318.47	2860.17	11498.4	18691.3	29323.5
1495.66		2344.29	2957.78	11720.3	18791.2	29490.2
1496.96		2393.36	3129.71	11826.3	18800.7	29660.2
1498.25		2454.86	3129.38	11649.7	18828.8	29912.5
1499.55		2392.45	3020.74	11755.9	18947.7	29769.2
1500.84		2309.43	2961.09	11971.9	19157.3	29568.6
1502.13		2362.71	2958.51	12083.9	19241.1	29811.2
1503.43		2381.03	2890.03	11943.1	19320.7	30067.7
1504.72		2403.19	3017.39	12135.1	19405.6	29942.7
1506.02		2366.95	3074.89	12145.4	19711.6	29818.3
1507.31		2408.39	3099.07	12386.2	19815.2	30132.8
1508.6		2353.23	3139.22	12405.9	19882.2	30516.3
1509.89		2282.53	3178.89	12506.6	19804.1	30565.3
1511.19		2236.92	3114.27	12366.5	19974.2	30812.3
1512.48		2303.25	3088.37	12454	20171.3	30882.8
1513.77		2370.46	3017.55	12576.1	20381.4	30956.5
1515.06		2401.04	2966.42	12789.8	20484.3	30940.1
1516.35		2282.77	2876.51	12881.7	20606.5	31091.7
1517.64		2292.13	2857.26	12877.8	20626.2	31678.5
1518.93		2336.63	2918.16	12954.1	20597.3	32383.9
1520.22		2390.72	2940.28	13092.1	20801.7	32761.9
1521.52		2296.45	2828.35	13120.2	21001.4	32845.1
1522.81		2297.18	2699.13	13048.6	21128.1	33189
1524.1		2299.19	2766.25	13014.8	21581.2	33445.2
1525.38		2361.69	2707.17	13135.1	21949.9	33526.8
1526.67		2410.04	2744.69	13397.3	22147.4	33610.5
1527.96		2309.63	2799.38	13600.9	21939.9	33882.1
1529.25		2242.27	2854.42	13684.4	22091.9	34318.5
1530.54		2290.45	2746.45	13698	22347.8	34655.5
1531.83		2482.89	2682.4	13836.7	22488.1	34749.8
1533.12		2503.39	2726.09	14043.1	22699	34969.4
1534.4		2454.05	2888.73	14230.8	22961.1	35301.4
1535.69		2486.32	3023.48	14512	23541.7	35743.9
1536.98		2611.42	3057.37	14558.8	23605.9	36208.8
1538.27		2555.63	3130.71	14505.5	23879	36344
1539.55		2418.1	3158.09	14264.4	23979.2	36207.6
1540.84		2392.51	3186.75	14557.8	24199.2	36186.3
1542.13		2574.03	3136.32	14758.9	24388.9	36596.9
1543.41		2593.93	3169.3	15087.1	24696.7	36520.3
1544.7		2471.11	3210.36	15193.8	24960.3	36776.9
1545.98		2419.23	3264.42	15331	25172.7	37331.7
1547.27		2545.84	3340.54	15528.7	25496.8	37937.3
1548.56		2655.65	3429	15799	25855	38192.3
1549.84		2671.95	3476.17	16015.8	26197.3	38623.9
1551.13		2702.21	3355.46	16262.4	26549.8	38853.8
1552.41		2733.76	3453.52	16614.3	26787.5	38916.3
1553.69		2793.2	3609.43	16914.3	26985.9	39316.5
1554.98		2770.07	3787.57	16823.8	27377.3	39838.3
1556.26		2734.65	3705.69	16934.1	27635.5	39875.4
1557.55		2788.91	3735.95	17059.4	27773.7	39843.9
1558.83		2931.35	3788.83	17406	27843.9	40173.9
1560.11		2972.47	3902.75	17558.6	28312.4	40681.9
1561.39		3080.39	3836.09	17953.1	28645	41398.5
1562.68		3032.06	3877.89	18006.1	28994.6	42187.1
1563.96		3036.7	3933	18038.1	29165.4	42225.1
1565.24		3021.39	3991.69	17958.8	29339.8	42100.5
1566.52		3241.94	3998.8	18141.1	29290.6	42114.3
1567.81		3269.6	4016.17	18284.5	29596.7	42599.7
1569.09		3264.41	4008.05	18441.4	29845.2	42915
1570.37		3236.13	3916.39	18470.3	29829.9	43087.1
1571.65		3269.74	3827.87	18294.5	29745.4	43182.2
1572.93		3218.75	3735.39	18608.3	29865.2	43104.6
1574.21		3139.52	3809.87	18811.5	29932	43348.4
1575.49		3146.56	3819.44	18839.6	29867.8	43731.6
1576.77		3153.94	3899.35	18639.7	30042	43995.3
1578.05		3156.54	3942.91	18839.2	30027.6	44040.5
1579.33		3187.98	4015.85	18922.1	29878.3	44072.8
1580.61		3287.3	3856.07	18947.5	29929.2	44537
1581.89		3420.9	3857.87	18986.6	30153.7	44519.6
1583.17		3418.25	3950.69	18841	30066.9	44217.8
1584.44		3411.74	4042.77	18733.4	29881.4	43620.3
1585.72		3324.12	4034.02	18773.7	30070.5	44019.6
1587		3364.67	4132.3	18892.6	30140.6	44814.9
1588.28		3291.64	4265.27	18837.9	30030	45049.2
1589.56		3476.68	4334.4	18929.7	30001.5	44506.3
1590.83		3599.82	4320.71	19117.8	30142.6	44513.8
1592.11		3620.83	4353.9	19322.5	29970.1	44795.3
1593.39		3552	4430.52	19169.7	29669.6	44575.9
1594.66		3605.92	4453.32	18836.9	29512.4	44172.4
1595.94		3568.64	4468.45	18948.3	29470.2	43673.8
1597.22		3339.59	4476.21	19226.7	29276.1	43184.4
1598.49		3200.02	4419.15	19198.7	29169.5	42723.6
1599.77		3090.25	4332.83	18729.6	28906.3	42614.1
1601.04		3041.54	4359.87	18268.2	28641.4	42239.6
1602.32		3045.8	4362.18	17993.4	28034.7	41786.8
1603.59		3000.8	4262.94	17785.9	27851.3	41034.7
1604.87		3039.32	4100.47	17672.1	27906	40764.5
1606.14		2993.15	4038.63	17224.6	27549.6	40452.9
1607.42		2943.55	4024.28	16947.6	26887.6	40063
1608.69		2765.61	4045.84	16664.4	26677.9	39549.4
1609.96		2789.93	4070.63	16581.1	26750.8	39582
1611.24		2750.02	4098.5	16359.5	26736.9	39165.7
1612.51		2686.76	4034.06	16398.4	26513	38871.1
1613.78		2741.14	3948.36	16421.7	26185.2	38613.5
1615.06		2769.05	3890.07	16260.1	25869.2	38805.4
1616.33		2764.68	3905.08	15947.9	25915.4	38696.9
1617.6		2635.46	3917.98	15938.5	25980.6	38539.2
1618.87		2760.32	3991.88	16120.8	25544.1	38083.8
1620.14		2862.03	4026.16	15984.5	25285.8	37586.6
1621.42		2959.86	3938.83	15696.8	25340.6	37392.7
1622.69		2955.12	3825.33	15537.9	25397.7	37290.7
1623.96		2959.92	3832.17	15443.1	25149.8	37374.3
1625.23		2875.29	3863.73	15575.5	24841	37036.2
1626.5		2750.49	3867.4	15639.2	24650.6	36759.4
1627.77		2786.81	3887.3	15611.7	24292.6	36364
1629.04		2890.38	4069.65	15225.9	23839	35958.2
1630.31		2984.41	4096.92	14937.9	23788.5	35329
1631.58		2913.81	4123.31	14684.7	23485.6	34780.9
1632.85		2832.12	4208.2	14589	23217.3	34295.8
1634.12		2874.24	4224.3	14646.1	22611.5	33952.7
1635.39		2824.49	4196.63	14355.2	22564.2	33885.5
1636.66		2706.58	4226.01	13974.2	22082.4	33288.2
1637.93		2695.81	4341.62	13707.1	21611.3	32835.7
1639.19		2790.03	4344.78	13772.3	21422.7	32369.5
1640.46		2684.12	4245.99	13627.5	21294.8	31852
1641.73		2689.8	4119.42	13341.2	20994	31258.6
1643		2654.03	4033.98	12928.8	20315.4	31087.1
1644.27		2522.14	3968.42	12544	19395.2	30260.5
1645.53		2287.85	3887.77	11984.9	18670.8	29170.6
1646.8		2381.94	3789.63	11506.3	18191.9	28504.5
1648.07		2348.42	3748.67	11224.8	18007.8	28207
1649.33		2396.68	3679.42	10958.3	17197.7	27300.1
1650.6		2226.73	3579.23	10434.2	16608.7	26407.5
1651.86		2211.3	3403.75	9886.39	15988	25621.3
1653.13		2071.47	3255.68	9525.61	15343.7	24842.7
1654.39		2060.84	3185.97	9032.64	14607.2	24293
1655.66		1940.61	3122.8	8523.26	14058.4	23480.5
1656.92		1918.75	3052.35	7947.94	13428.9	22712.5
1658.19		1875.06	2966.65	7564.93	12771.1	21878.8
1659.45		1858.6	2877.91	7280.3	12364.3	21468.5
1660.72		1842.17	2790.74	6926.63	12028.6	20647.5
1661.98		1803.88	2828.12	6543.22	11450.1	19869.8
1663.25		1770.85	2843.87	6547.1	10855.8	19209.9
1664.51		1776.64	2753.33	6518.69	10531.6	18866.3
1665.77		1649.84	2661.22	6282.62	9961.22	18374.2
1667.04		1574.69	2678.69	5902.04	9773.6	17966
1668.3		1516.03	2578.78	5680.48	9619.86	17520.5
1669.56		1683.68	2465.55	5347.16	9466.64	16685.8
1670.82		1623.28	2298.01	5264.57	9004.27	16108.3
1672.09		1551.93	2240.99	5174.22	8696.62	15759.2
1673.35		1431.98	2127.65	5003.03	8529.48	15287.9
1674.61		1407.58	2134.11	4677.9	8029.36	14532.5
1675.87		1317.2	2067.62	4463.51	7718.56	14072.1
1677.13		1274.51	1893.94	4471.84	7357.7	13571.6
1678.39		1272.93	1767.34	4461.48	7255.72	12739.9
1679.65		1398.21	1785.29	4304.95	6943.65	12487.7
1680.91		1326.27	1750.15	4043.95	6666.13	12181.6
1682.17		1317.49	1652.75	3797.08	6464.25	12014.1
1683.43		1220.23	1616.95	3687.66	6185.47	11596.9
1684.69		1336.3	1664.69	3525.55	5951.03	11329.3
1685.95		1306.64	1579.69	3439.13	5570.27	10892.7
1687.21		1278.98	1591.58	3084.05	5355.48	10459.4
1688.47		1209.06	1513.49	2931.51	5205.6	10196.3
1689.73		1263.39	1331.86	2686.66	5047.6	9700.13
1690.99		1252.47	1209.09	2628.41	4861.38	9393.56
1692.25		1094.04	1133.23	2430.87	4424.12	8860.25
1693.51		959.544	1154.38	2366.87	4265.64	8576.82
1694.76		901.623	1118.09	2233.16	4158.07	8261.99
1696.02		917.13	1088.74	2159.22	4076.78	8129.35
1697.28		882.579	966.171	2073.74	3772.88	7615.17
1698.54		898.315	974.826	2077.39	3640.93	7288.56
1699.79		830.393	983.023	1892.16	3632.47	6899.26
1701.05		707.927	911.706	1792.74	3549.57	6633.7
1702.31		642.977	825.046	1831.59	3315.07	6440.46
1703.56		651.997	724.471	1830.13	3074.83	6436.89
1704.82		692.446	716.354	1560.53	2995.7	6481.05
1706.08		626.838	702.721	1330.21	2887.34	6190.48
1707.33		564.143	706.831	1184.15	2766.35	5843.36
1708.59		542.677	700.769	1238.37	2543.33	5436.96
1709.84		609.44	690.107	1244.23	2581.9	5179.61
1711.1		667.916	585.731	1094.93	2621.14	5196.69
1712.35		628.05	520.583	1067.56	2502.42	5079.94
1713.6		624.812	456.12	1179.61	2275.39	5202.87
1714.86		627.489	508.058	1065.6	2134.85	4986.37
1716.11		532.136	499.68	823.076	2246.39	4809.1
1717.37		479.355	437.788	868.238	2068.84	4466.11
1718.62		448.059	341.838	865.799	1804.38	4493.97
1719.87		514.478	383.86	682.474	1523.28	4269.78
1721.13		505.125	398.31	529.749	1674.76	3947.78
1722.38		461.514	325.274	608.851	1794.43	3680.49
1723.63		336.961	339.523	552.753	1693.19	3469.44
1724.88		263.351	399.744	529.168	1449.94	3238.15
1726.14		276.397	361.993	490.297	1211.18	3164.25
1727.39		350.186	391.555	405.596	1094.3	2938.93
1728.64		357.632	353.003	381.894	1166.71	2641.57
1729.89		328.193	333.623	372.508	1178.12	2434.56
1731.14		258.81	209.185	368.777	912.635	2507.2
1732.39		301.913	198.147	99.9025	765.464	2431.58
1733.64		241.73	164.451	77.6846	866.407	2478.04
1734.89		258.032	132.47	171.953	909.894	2353.28
1736.14		233.506	179.402	323.191	731.634	2390.25
1737.39		312.694	205.963	362.057	746.057	2202.99
1738.64		290.939	209.837	258.008	820.935	2072.47
1739.89		324.27	164.969	263.243	789.324	2002.98
1741.14		298.514	237.157	142.049	723.425	2144.08
1742.39		268.159	213.716	144.569	748.612	2107.61
1743.64		289.403	123.047	13.2898	821.629	2063.03
1744.89		245.762	114.835	43.0951	876.271	2056.33
1746.14		245.177	147.165	10.1276	794.709	1921.49
1747.38		348.45	145.066	27.5877	761.745	1834.66
1748.63		437.751	77.3673	102.763	564.325	1805.47
1749.88		326.166	122.24	178.965	609.817	1674.71
1751.13		262.181	110.083	135.252	395.219	1570.53
1752.38		336.51	160.668	36.7948	530.991	1581.33
1753.62		380.211	93.1112	108.709	508.391	1392.58
1754.87		312.94	151.468	19.1101	629.935	1305.49
1756.12		218.24	130.911	-21.7474	413.647	1280.49
1757.36		214.483	101.353	14.4509	346.328	1228.45
1758.61		266.44	123.652	124.763	285.72	1095.03
1759.85		250.225	154.264	105.131	282.139	1291.13
1761.1		296.382	157.106	85.5272	282.643	1494.17
1762.35		238.824	162.69	36.323	402.602	1357.24
1763.59		141.724	195.902	-81.7668	391.476	1045.76
1764.84		128.651	85.2276	-86.9161	276.601	914.816
1766.08		186.636	-20.5324	-12.9796	249.154	1023.47
1767.32		142.849	58.7074	94.3277	246.22	970.528
1768.57		181.491	-0.62428	79.0635	255.371	913.554
1769.81		338.933	7.07217	-29.2304	344.834	885.29
1771.06		408.717	-24.9461	-32.7823	311.123	1068.74
1772.3		304.815	12.7785	18.0657	168.155	909.184
1773.54		183.456	-50.3257	23.1133	80.871	721.601
1774.79		100.012	-34.8304	-76.6405	142.326	274.698
1776.03		110.452	-4.4214	-247.253	180.464	295.962
1777.27		146.236	7.27306	-336.551	292.485	550.653
1778.51		166.476	32.8252	-80.7343	228.739	780.919
1779.76		165.117	-2.1092	78.6236	133.444	623.778
1781		109.243	-30.7581	-234.705	150.205	533.064
1782.24		28.6255	-2.32159	-509.862	152.507	450.433
1783.48		30.4085	-35.9706	-267.048	51.6676	476.404
1784.72		144.963	66.1227	-38.8067	124.71	315.74
1785.96		238.974	67.9299	-235.337	81.3495	361.988
1787.2		192.128	70.7368	-264.698	-76.6125	266.89
1788.44		243.252	-9.88549	-202.745	-163.007	264.845
1789.68		292.377	32.7776	-171.393	43.2249	94.3099
1790.92		231.131	-19.1878	-182.184	91.6	-57.1098
1792.16		79.8554	-35.296	8.88282	-99.4527	43.4143
1793.4		186.723	-57.776	29.7199	-150.308	109.392
1794.64		193.019	19.2006	-191.759	-76.1958	259.164
1795.88		240.486	-27.7661	-348.467	87.8282	151.362
1797.12		144.838	-66.6183	-376.317	151.168	47.9326
1798.36		223.22	-157.1	-275.94	123.504	-72.3869
1799.6		98.7435	-108.981	-310.507	-66.3601	85.5787
1800.84		170.525	-115.12	-249.302	121.232	4.60028
1802.08		118.877	-165.059	-116.898	190.278	-85.9261
1803.31		153.571	-75.4843	-175.639	44.9479	-116.6
1804.55		128.666	19.0044	-564.665	-151.583	90.8383
1805.79		169.418	11.2359	-540.549	-72.6279	39.8479
1807.02		185.112	-151.219	-303.72	-187.505	46.8815
1808.26		147.864	-189.016	-265.062	-186.066	83.8027
1809.5		66.3294	-92.3285	-552.691	30.0544	-34.5949
1810.73		18.8236	-10.2121	-602.805	140.204	-59.5065
1811.97		-30.1969	-28.2965	-553.864	-191.337	-30.7105
1813.21		8.18252	-31.8953	-393.553	-336.079	207.026
1814.44		64.3332	50.3627	-309.184	-157.137	185.99
1815.68		164.284	99.0495	-218.444	-18.5655	-60.9881
1816.91		107.435	46.7928	-215.762	-111.455	-157.6
1818.15		108.442	-35.1785	-240.053	-229.861	11.3275
1819.38		131.649	-29.7217	-320.116	-99.2129	232.423
1820.62		169.228	-23.5506	-252.493	-180.251	67.7182
1821.85		104.206	-84.494	-194.614	-141.09	-110.046
1823.09		34.4993	-182.409	5.77927	-190.643	-54.8098
1824.32		112.477	-82.9247	25.6561	-107.203	-51.0112
1825.55		137.255	-26.812	-141.296	-109.249	29.9306
1826.79		79.9762	55.2148	-410.905	-46.9526	10.0988
1828.02		105.783	25.1559	-399.857	-72.4285	-72.7051
1829.25		91.5317	77.7822	-211.182	-13.3928	-165.284
1830.49		75.9092	10.151	-149.222	57.9831	-133.981
1831.72		73.0295	68.7197	-127.234	134.273	159.179
1832.95		241.493	-5.48325	-133.732	-62.5531	13.4512
1834.18		149.356	-33.1147	-62.8582	-139.979	64.8663
1835.41		94.9895	-93.7472	-251.644	-248.44	-92.4703
1836.65		50.7949	-135.151	-244.23	-108.786	-205.635
1837.88		143.457	-162.441	-269.559	-91.3915	-483.888
1839.11		80.1769	-28.3593	-167.117	2.91788	-321.655
1840.34		83.8388	-49.993	-127.335	-16.9222	-68.1449
1841.57		62.5008	-92.9981	84.191	-25.0478	-65.6918
1842.8		188.791	-42.432	23.916	-79.2034	-197.298
1844.03		187.967	28.4769	-192.416	-43.9595	-207.905
1845.26		249.086	26.4711	-331.407	81.0811	-36.7158
1846.49		205.576	23.2368	-267.854	221.037	133.075
1847.72		182.38	74.0879	-201.388	36.5623	-66.6526
1848.95		98.5843	-125.605	-289.866	-222.916	-233.528
1850.18		79.931	-108.469	-275.946	-404.169	-380.492
1851.41		125.706	-179.304	-173.539	-214.735	-323.398
1852.64		163.881	-113.711	-254.447	-109.732	-217.45
1853.87		152.885	-122.719	-275.956	-2.27552	11.6356
1855.09		166.574	-20.5275	-256.381	-140.679	-160.854
1856.32		134.491	-3.07848	-265.977	-209.11	-392.371
1857.55		82.2944	-35.8294	-520.344	-141.741	-476.658
1858.78		105.012	-26.5521	-367.684	-46.0882	-346.235
1860		170.329	-45.4754	-223.739	-313.211	-352.246
1861.23		65.2742	-98.8277	-208.281	-252.965	-405.631
1862.46		-21.3232	-119.723	-320.766	-169.603	-477.786
1863.68		7.59358	-100.989	-210.965	-39.2724	-481.317
1864.91		132.939	-26.0853	-194.938	-159.974	-266.766
1866.14		172.512	-40.2673	-303.225	14.4358	-195.277
1867.36		190.943	-138.221	-347.684	67.5606	-217.5
1868.59		37.2303	-284.174	-277.571	26.1718	-331.266
1869.82		-31.8536	-202.556	-248.288	-10.1053	-512.464
1871.04		-33.2234	-99.139	-261.206	-182.843	-504.895
1872.27		42.1779	-67.2935	-372.41	-124.869	-581.472
1873.49		-4.47802	-137.591	-345.673	-190.24	-580.196
1874.71		9.32313	-133.718	-174.593	-159.583	-572.806
1875.94		39.3527	-78.8444	-190.199	-190.271	-425.075
1877.16		103.639	-36.4283	-242.891	-22.5586	-366.287
1878.39		118.04	-122.898	-214.299	44.0938	-472.503
1879.61		-18.302	-201.826	-59.9066	-148.656	-402.894
1880.83		-74.0445	-147.297	-157.345	-163.809	-199.432
1882.06		-23.7301	-117.082	-249.098	29.3205	0.2264
1883.28		127.413	-36.9819	-296.365	224.765	-20.0574
1884.5		26.6131	13.147	-311.261	226.325	-251.797
1885.73		67.356	-62.8102	-237.814	119.339	-244.827
1886.95		111.013	-144.882	-232.541	15.2065	-203.004
1888.17		103.927	-101.64	-160.125	-37.9858	-124.699
1889.39		38.812	-81.1413	-205.567	-13.4909	-363.792
1890.61		54.8114	-102.728	-181.666	13.4863	-512.119
1891.84		65.8679	-60.6298	-185.08	-37.7941	-463.503
1893.06		19.3814	-22.0742	-114.981	70.4675	-234.631
1894.28		155.695	-111.548	-51.8535	-76.0746	-70.4788
1895.5		261.779	-157.822	21.7008	100.551	102.183
1896.72		229.063	-168.239	-67.8597	158.346	34.2423
1897.94		105.834	-84.7986	-128.248	358.917	-36.522
1899.16		87.4034	-69.6446	-152.152	210.482	-234.208
1900.38		154.573	106.395	64.9436	233.902	-354.725
1901.6		113.514	45.4911	94.6669	210.55	-319.586
1902.82		126.712	23.4447	54.105	376.742	-130.503
1904.04		146.053	-9.43089	-115.401	316.672	74.0306
1905.26		263.451	43.8646	-167.394	369.514	102.505
1906.48		212.163	-104.612	-92.9878	594.212	299.548
1907.69		277.074	-119.117	30.7599	775.82	308.271
1908.91		228.672	-35.108	88.6509	570.6	343.624
1910.13		243.697	-93.5849	2.85566	471.95	227.346
1911.35		170.809	-141.005	-62.0547	497.784	167.237
1912.57		168.177	-168.654	-109.508	573.074	245.212
1913.78		113.774	-11.6169	-63.5331	588.993	314.645
1915		97.1136	90.9337	-7.95946	657.508	374.072
1916.22		140.767	137.913	-48.6151	681.078	312.211
1917.43		179.078	0.91972	-99.6428	665.589	392.691
1918.65		261.331	-47.3881	-33.2151	644.524	333.478
1919.87		94.4987	-68.4671	124.527	512.174	362.953
1921.08		24.5519	-93.975	162.412	646.452	299.797
1922.3		-16.9095	-173.055	183.382	529.271	223.924
1923.52		146.572	-90.363	147.323	642.888	278.621
1924.73		123.711	-45.1569	95.6923	613.163	504.576
1925.95		227.82	0.59142	117.889	762.377	721.726
1927.16		284.844	-53.1469	244.998	682.672	542.125
1928.38		313.268	-32.1708	103.993	821.052	436.639
1929.59		122.863	-37.395	-18.67	806.83	377.951
1930.8		18.3719	-60.7907	-3.5903	583.409	433.319
1932.02		-66.4335	-35.4154	16.0882	404.669	473.597
1933.23		57.7327	-59.4971	-39.6327	582.046	436.163
1934.45		121.384	-46.0079	-3.41204	850.333	592.153
1935.66		92.9503	-41.2045	98.6371	795.162	616.599
1936.87		87.2018	-28.4583	11.7144	585.134	477.415
1938.09		183.596	-64.2841	33.6475	576.388	236.027
1939.3		205.533	-81.0249	50.1507	667.009	306.69
1940.51		131.555	-52.6514	40.8535	800.43	609.581
1941.72		189.52	-45.1923	156.699	877.078	729.585
1942.93		185.285	-28.0194	96.9434	944.123	720.899
1944.15		49.7927	-79.3035	81.5883	831.341	470.272
1945.36		20.786	-71.5309	-57.5967	864.47	510.441
1946.57		82.1792	-49.1013	135.647	838.656	575.924
1947.78		125.23	10.2711	94.147	901.584	539.033
1948.99		98.051	-68.3571	150.789	782.022	480.366
1950.2		64.9865	33.6999	8.68632	809.057	478.437
1951.41		66.0647	51.1567	-47.045	792.205	669.164
1952.62		30.7143	25.3277	-109.834	885.352	772.291
1953.83		73.278	-59.5018	54.2336	814.354	815.127
1955.04		56.2132	20.7261	87.9585	609.842	626.936
1956.25		87.891	53.5821	3.56812	610.128	727.256
1957.46		19.6257	-92.4481	-38.9093	692.924	768.142
1958.67		53.2745	-121.736	11.7837	809.318	616.34
1959.88		9.46614	-96.9379	43.6484	563.855	520.452
1961.09		125.944	51.1745	72.9419	572.136	584.079
1962.3		180.392	96.7436	-46.0798	478.414	796.189
1963.51		150.641	55.6836	-139.131	706.46	638.322
1964.71		4.94589	-7.83395	-165.984	847.903	616.394
1965.92		10.137	-35.4085	-72.7792	942.29	594.125
1967.13		51.2707	-33.7835	18.6246	723.246	830.48
1968.34		-17.5099	-76.3014	119.4	673.429	746.949
1969.55		37.7094	-41.9337	183.66	715.84	785.417
1970.75		130.443	-89.7381	181.376	651.277	787.851
1971.96		172.861	-86.8859	143.005	545.709	759.88
1973.17		68.3087	7.05196	17.8056	595.141	713.051
1974.37		101.042	39.9897	-9.56575	792.943	893.935
1975.58		51.26	-13.7302	90.1474	718.428	928.272
1976.78		45.2785	-124.536	91.4325	693.714	750.725
1977.99		25.3824	-32.0844	146.602	974.654	761.888
1979.19		60.8577	10.081	208.029	1166.17	701.279
1980.4		6.96148	70.8176	177.255	920.618	666.011
1981.61		-5.13474	-14.0172	-0.2337	748.385	743.314
1982.81		72.0257	-55.4815	102.247	899.517	986.294
1984.02		71.0147	-16.9458	157.071	929.449	1032.85
1985.22		-24.2822	18.3896	184.58	828.036	1025.14
1986.42		-101.95	38.7537	221.174	831.481	1036.49
1987.63		-19.362	58.1738	446.795	1109.78	798.944
1988.83		-13.1451	83.0512	506.988	1145.36	856.628
1990.04		-57.4711	71.2712	372.408	1104.51	1016.02
1991.24		-17.4257	-29.4804	195.714	747.232	1194.36
1992.44		46.6765	-41.3181	83.6756	758.151	1015.13
1993.64		-36.964	-152.984	168.552	752.814	759.576
1994.85		-86.719	-105.908	229.485	894.932	616.879
1996.05		6.98291	-33.1178	313.388	801.418	875.407
1997.25		81.7989	95.5576	268.775	961.815	1100.5
1998.45		-111.528	36.8903	248.392	1088.73	1152.48
1999.65		-77.0265	39.5653	242.15	1024.84	1122.95
2000.86		57.6177	54.9543	236.051	817.515	997.123

## Sheet: Fig.3c
wavenumber		spontaneous Raman*0.1		representative spec1	representative spec2	representative spec3	representative spec4	representative spec5
800.496		266.194		1494.23	1776.94	1869.6	1927.91	1697.06
801.925		245.62		1485.09	1614.23	1771.63	1782.94	1503.97
803.353		206.117		1475.37	1509.66	1685.74	1716.69	1412.74
804.782		202.837		1483.89	1468.43	1817.94	1789.06	1384.49
806.21		253.237		1394.97	1460	1920.46	1648.51	1468.57
807.637		272.477		1488.29	1493.46	1836.34	1687.31	1599.86
809.065		210.149		1485.86	1547.03	1815.34	1834.91	1494.63
810.492		154.274		1503.31	1477.83	1789.06	1929.31	1424.31
811.918		126.183		1448.63	1456.26	1771.71	1795.89	1259.57
813.345		202.049		1486.43	1371.34	1750.69	1750.97	1341.29
814.771		233.471		1438.34	1565.8	1817.97	1874.77	1485.83
816.197		267.143		1337.06	1568.14	1814.43	1906.71	1533.43
817.623		261		1352.23	1567.86	1758.57	1820.46	1440.83
819.048		284.557		1306.34	1549.11	1678.06	1781.91	1327.31
820.473		283.074		1402	1637.06	1671.91	1930.74	1366.86
821.898		212.617		1379	1533.29	1717.6	1806.31	1326.89
823.323		196.811		1377.74	1383.69	1801.2	1739.06	1491.49
824.747		206.091		1270.31	1414.66	1833.14	1707.4	1480.26
826.171		205.831		1297.69	1563.66	1829.74	1898.37	1499.71
827.595		172.823		1296.91	1663.89	1775.03	1823.14	1428
829.018		221.809		1327.66	1657.86	1868.77	1943.37	1491.23
830.441		203.92		1404.43	1667.97	2009.89	1966.31	1410.83
831.864		159.457		1422.86	1675.26	2002.66	1887.2	1342.14
833.287		127.763		1349.83	1648.89	1912.23	1863.37	1375.8
834.709		154.403		1366.89	1534.69	1815.54	1789.69	1415.97
836.131		168.32		1336.09	1428.91	1817.63	1893.49	1433.74
837.553		166.049		1335.51	1469.83	1800.97	1835.8	1435.17
838.975		161.363		1298.91	1459.23	1873.2	1986.23	1526.46
840.396		120.106		1214.66	1280.26	1768.86	1744.14	1399.03
841.817		176.56		1180.03	1328.46	1771.6	1618.86	1256.23
843.237		228.403		1308.2	1446.63	1674.31	1442.6	1249.17
844.658		270.6		1451.77	1516.6	1680.94	1555.17	1369.26
846.078		205.003		1353.94	1407.77	1596.09	1549.97	1339.4
847.498		182.349		1327.51	1469.6	1680.63	1606.37	1273.14
848.917		205.766		1253.51	1404.89	1656.86	1673.6	1260.46
850.337		192.837		1165.77	1420.86	1592.14	1679.26	1207.29
851.756		129.349		1040.91	1348.31	1574.71	1588.89	1142
853.174		122.371		1088.31	1254.51	1690.86	1608.09	1229.34
854.593		146.457		1073.37	1232.34	1695.63	1538.03	1216.54
856.011		157.166		1190.09	1276.03	1621.06	1518.74	1208.2
857.429		105.583		1275.37	1172.89	1512.37	1464.26	1104.17
858.846		75.5114		1343.83	1222.8	1593.26	1543.63	1177.74
860.264		64.7114		1260.97	1283.66	1687.69	1555.03	1157.23
861.681		84.8857		1260.34	1309.66	1695.26	1627	1259.17
863.097		95.5371		1166.8	1203.89	1551.49	1634.71	1212.14
864.514		102.497		1171.57	1268.66	1499.66	1558.66	1224.26
865.93		110.566		1295.89	1260.51	1552.09	1521.54	1200.83
867.346		120.254		1356.14	1266.17	1664.83	1529.6	1178.34
868.762		143.649		1229.29	1230.43	1658.11	1507.11	1119.74
870.177		138.42		1122.11	1354.06	1731.34	1503.26	1122.26
871.592		121.434		1164.6	1391.6	1768.57	1497.2	1200
873.007		147.771		1152.43	1512.29	1777.2	1650.89	1243.06
874.422		163.543		1236.6	1512	1736.97	1706.11	1318.74
875.836		138.666		1326.2	1589.49	1692.51	1831.46	1338.66
877.25		101.326		1503.23	1493.46	1757.74	1823.09	1325.4
878.663		151.151		1507.83	1609.71	1849.6	1925.37	1376.2
880.077		93.1971		1137.11	1358.86	1556.94	1589.66	1054.31
881.49		53		965.943	1342.03	1295.34	1477.37	917.143
882.903		77.4		1092.46	1440.54	1436.49	1552.54	1008.4
884.316		185.514		1458.74	1677.23	1811.86	1816.54	1321.91
885.728		212.703		1481.66	1558.8	1817.03	1887.03	1247.46
887.14		193.426		1498.57	1638.09	1776.71	1828.03	1296.57
888.552		218.149		1370.66	1614.31	1692.29	1796.11	1369.66
889.963		248.063		1265.43	1524.74	1678.34	1696.89	1315.11
891.374		292.103		1325.6	1387.77	1685.97	1798.6	1216.91
892.785		341.263		1433.46	1474.43	1726.57	1731.54	1260.34
894.196		366.86		1425.86	1513.74	1642.09	1678.31	1358.94
895.606		400.511		1335.97	1531.11	1707.09	1598.74	1233.37
897.017		419.36		1324.06	1381.09	1703.66	1628.63	1151.23
898.426		421.963		1305.94	1387.17	1645.63	1639.54	1143.51
899.836		377.786		1345.91	1444.8	1505.63	1726.6	1273.23
901.245		356.786		1364.66	1484	1571.97	1728.8	1238.09
902.654		383.566		1400.14	1343.97	1570.23	1738.51	1339.74
904.063		383.406		1399.49	1368.8	1628.37	1743.51	1348.8
905.472		373.891		1357	1504.29	1636.11	1792.8	1430.54
906.88		342.551		1308.37	1580.69	1701.11	1677.6	1331.94
908.288		355.109		1332.71	1481.8	1620.2	1664.94	1247.57
909.695		289.343		1161.54	1223.03	1405.69	1521.31	1017.86
911.103		252.123		1076.6	1135.6	1259.63	1485.6	970.143
912.51		291.954		1093.71	1281.94	1301.17	1451.63	1149.31
913.917		381.674		1296	1517.11	1542.89	1661.46	1380.34
915.323		387.149		1316.14	1525.71	1662.8	1738.74	1378.29
916.729		363.1		1358.03	1357.54	1662.4	1774.17	1226.6
918.135		398.643		1252.66	1414.74	1701.89	1755.29	1177.06
919.541		433.629		1192.54	1518.06	1593.77	1736.03	1291.63
920.946		434.114		1146.71	1397.11	1521.63	1677.57	1340.23
922.352		395.234		1177.34	1301.34	1480.8	1679.94	1341
923.757		399.549		1254.91	1294.03	1651.11	1729.14	1207.4
925.161		433.669		1351.23	1479.71	1702	1850.29	1331.26
926.566		475.046		1380.54	1474.29	1688.94	1751.14	1335
927.97		513.94		1321.51	1506.29	1582.11	1658.57	1389.54
929.373		493.257		1344.14	1459.29	1556.29	1601.51	1263.71
930.777		446.92		1316.54	1571.11	1622.69	1708.8	1393.71
932.18		468.363		1349.71	1660	1735.83	1754.57	1366.66
933.583		508.491		1388.86	1609.03	1811.66	1779.54	1406.14
934.986		506.331		1427.51	1523.4	1826.26	1763.29	1355.54
936.388		468.894		1425.66	1503.63	1811.57	1855.23	1446.97
937.79		466.671		1441.94	1441.8	1813.63	1912.51	1393.83
939.192		473.011		1427.94	1503.37	1743.06	1912.91	1404.69
940.594		472.754		1409.23	1574.97	1631.6	1852.49	1425.91
941.995		485.82		1379.83	1538	1689.29	1923.54	1419.29
943.396		464.549		1369.51	1435.51	1843.2	1874.57	1500.77
944.797		481.771		1288.26	1459.57	1794.09	1764.03	1475.74
946.198		464.154		1334.8	1485.89	1773.4	1755.11	1502.23
947.598		477.42		1371.03	1484.11	1805.23	1818.8	1539.74
948.998		459.251		1403.03	1641	1795.74	1920.11	1548.09
950.398		445.337		1405.49	1719.74	1687.51	1949.23	1378.66
951.797		430.474		1399.09	1663.03	1728	1959.8	1318.89
953.196		427.071		1417.2	1623.4	1727.46	1917.74	1355.94
954.595		435.269		1457.03	1705.2	1736.03	1896.51	1377.83
955.994		418.691		1480.29	1624.37	1766.66	1922.4	1404.97
957.392		454.926		1534.86	1613.09	1805.4	1955.74	1611.89
958.79		416.509		1471.17	1563.03	1764.37	1878.09	1668.6
960.188		406.723		1453.26	1611.57	1783.06	1838.74	1620.74
961.585		396.917		1452.54	1619.97	1806.43	1884.37	1489.26
962.982		431.223		1460.11	1651.46	1906.51	1981.89	1442.17
964.379		446.08		1392.17	1566.66	1880.66	1907.86	1504.11
965.776		486.846		1346.51	1557.46	1834.83	2007.46	1627.34
967.173		502.663		1449.23	1642.37	1857.29	2104.83	1718.37
968.569		484.066		1550.4	1693	1939.94	2193.69	1606.51
969.965		478.866		1654.89	1736.6	1957.23	2178.43	1630.06
971.36		478.957		1601.69	1704.86	1982.54	2152.34	1692.46
972.756		485.351		1547.91	1806.94	2040.03	2129.8	1723.74
974.151		536.646		1532.69	1802.89	1980.11	2130.74	1628.89
975.545		551.603		1534.34	1907.37	1905.71	2177.29	1719.37
976.94		539.809		1569.29	1860.11	1932.4	2212	1858.83
978.334		536.283		1557.34	1839.74	2063.4	2294.66	1893.43
979.728		569.111		1599.14	1813.69	2139.97	2291.97	1771.57
981.122		598.326		1708.51	1919.46	2065.26	2188.91	1743.43
982.515		583.149		1701.34	2032.09	2008.74	2075.23	1876.03
983.909		546.18		1653.6	2000.37	2033.03	2119.83	1840
985.301		543.689		1578.43	2007.97	2096.34	2148.66	1736.51
986.694		589.306		1704.06	1953.34	2046.91	2213.63	1705.09
988.086		615.269		1727.03	2034.77	2103.89	2127.26	1805.63
989.479		569.746		1831	2000.03	2119.49	2116.66	1785.34
990.87		555.269		1770.31	1982.06	2122.74	2111.66	1742.43
992.262		581.44		1748.77	1963.43	2059.49	2224.49	1749.97
993.653		608.237		1747.77	2118.06	2164.06	2264.09	1845.09
995.044		643.106		1769.66	2118.4	2263.46	2252.49	1913.34
996.435		660.709		1772.34	2124.26	2190.4	2223.09	1957.31
997.825		661.229		1740.94	2043.94	2075.14	2250.37	1978
999.216		634.866		1824.89	2046.89	2101.8	2431.83	2004.37
1000.61		677.134		1840.43	2072.37	2215	2528.57	2000.74
1002		731.22		1878	2061.26	2283.43	2485.77	1881.14
1003.38		760.349		1861.89	2111.4	2249.89	2533.69	1881.77
1004.77		823.209		1903.89	2173.89	2262.51	2697.91	1857.66
1006.16		828.883		1862.63	2140.03	2184.2	2758.23	1947.4
1007.55		809.249		1947.11	2103.11	2162.26	2632.06	1962.83
1008.94		747.249		2033.86	2242.29	2305.91	2647.11	2062.34
1010.33		747.3		2080.77	2277.09	2405.26	2615.09	2020.6
1011.72		686.52		1936.54	2125.26	2304.37	2614.51	1974.57
1013.1		640.86		1827.06	2048.8	2208.03	2531.6	2047.94
1014.49		614.857		1723.57	2114	2336.57	2526.69	2075.69
1015.88		601.871		1734.11	2082.83	2289.06	2473.86	2003.94
1017.26		519.037		1802.37	2088.51	2207.17	2470.03	1859.57
1018.65		432.129		1797.86	1963.66	2204.89	2431.06	1879.49
1020.04		405.334		1712.14	1910.91	2183.06	2212.6	1850.03
1021.42		373.369		1701.51	1836.26	2077.63	2150.46	1829.74
1022.81		327.991		1650.51	1875.4	2063.74	2068.2	1783.97
1024.19		318.429		1565.63	1872.46	2085.03	2116.94	1791.17
1025.58		327.28		1453.86	1831.29	2015.71	2070	1713.6
1026.96		311.166		1592.2	1744.37	1943.8	2106.74	1782.57
1028.35		274.543		1561.51	1751	2017.4	1950.97	1690.29
1029.73		279.131		1557.26	1898.63	2065.26	1971.71	1690.74
1031.12		288.574		1546.57	1902.6	1999	2096.14	1650.14
1032.5		312.606		1634.51	1770.37	1976.26	2197.11	1746.54
1033.88		316.866		1528.8	1608.46	1988.54	2036.6	1730.51
1035.27		278.891		1531.74	1648.23	1977.91	1906.89	1853.37
1036.65		261.1		1532.14	1729.17	1927.14	1852.03	1866.09
1038.03		255.991		1463.23	1775.09	1968.71	1865.2	1767.14
1039.41		273.48		1398.29	1815.51	1912.14	1932.09	1615.49
1040.8		253.043		1468.29	1775.06	1943.43	2025.66	1632.09
1042.18		278.023		1460.94	1850.86	1922.86	2117.37	1617.6
1043.56		270.774		1519.6	1903.91	1841.86	2149	1605.03
1044.94		249.103		1606.83	2009.49	1824.23	2109.57	1655.31
1046.32		205.326		1728.11	1979.37	1990.8	2018.6	1766.97
1047.7		213.114		1599.09	1940.71	2126.29	1921.43	1685.17
1049.08		240.569		1555.2	1851.29	2063.91	1954.26	1574.57
1050.46		257.397		1512.71	1818.43	1958.43	2142.37	1645.6
1051.84		267.883		1636.2	1813.8	2022.63	2313.51	1708.6
1053.22		238.249		1652.14	1791.4	2060.37	2224.91	1742.54
1054.6		257.791		1631.83	1846.31	2045.86	2094.74	1757.89
1055.98		250.917		1694.86	1995.03	2050.66	2194.14	1869
1057.36		291.909		1778.91	2051.46	2139.46	2289.97	1861.23
1058.74		260.223		1795	1955.69	2170.71	2299.34	1869.37
1060.12		283.323		1832.03	1927.71	2158.11	2248.57	1965.91
1061.5		298.474		1825.86	2040.03	2231.23	2321.57	1925.6
1062.87		330.911		1902.94	2117.51	2236.2	2269.37	1912
1064.25		327.009		1942.89	2162.83	2323.86	2373.77	1856.4
1065.63		323.829		2032	2188.86	2204.23	2297	1959.46
1067.01		351.631		1864.66	2195.09	2116.11	2389.09	1943.97
1068.38		368.791		1816.09	2175.57	2150.94	2371.03	2016.29
1069.76		401.194		1839.63	2154.14	2329.17	2479.26	1974.17
1071.13		383.169		1873.94	2230.54	2426.49	2485.34	2009.46
1072.51		378.911		1919.29	2261	2379.46	2506.66	2104.94
1073.89		410.429		1988.83	2231.17	2386.91	2427.51	2165.86
1075.26		503.443		2116	2165.23	2331.29	2382.34	2164.26
1076.64		522.497		2117.06	2189.46	2451.69	2447.4	2215.69
1078.01		544.049		2129.43	2288.74	2465.86	2437.06	2263.74
1079.39		539.794		2135.97	2370.91	2522.74	2440.26	2288.23
1080.76		559.971		2116.89	2405.23	2446.77	2504.29	2348.51
1082.13		558.011		2114.54	2430.46	2395.11	2570.14	2329.97
1083.51		568.994		2230.63	2391.71	2495.4	2670.8	2294.97
1084.88		563.794		2398.43	2417.77	2578.69	2616.57	2178.2
1086.26		586.557		2362.46	2352.66	2538.83	2680.63	2174.26
1087.63		631.52		2254	2404.37	2392.29	2603.51	2184.06
1089		644.071		2270.14	2392.51	2476.71	2653.09	2316.11
1090.38		617.574		2376	2435.43	2628.74	2673.71	2408.29
1091.75		604.246		2504.6	2497.23	2695.29	2785.46	2485.54
1093.12		612.837		2401.43	2472.71	2559.86	2695.83	2416.43
1094.49		652.971		2265.31	2377.86	2433.66	2711.83	2320.11
1095.86		627.914		2131.4	2315.2	2527.8	2804.97	2299.8
1097.23		620.389		2241.57	2297.51	2642.74	2770.57	2322
1098.6		633.403		2312.14	2274.17	2615.11	2727.11	2421.4
1099.97		616.08		2256.6	2295.71	2636.74	2721.54	2413.2
1101.35		575.834		2084.6	2388.8	2625.89	2771.26	2392.37
1102.71		587.186		2182.71	2284.03	2573.26	2735.91	2307.23
1104.09		616.331		2314.34	2347.86	2441.46	2744.49	2269.4
1105.45		593.709		2297.66	2260.97	2569.89	2736.31	2206.09
1106.82		577.703		2209.91	2313.94	2552.6	2666.77	2375.97
1108.19		578.163		2225.54	2240.46	2488.94	2572.37	2421.09
1109.56		563.42		2172.89	2335.46	2329.91	2466.11	2356.8
1110.93		596.277		1980.46	2268.83	2351.8	2528.51	2281.17
1112.3		599.183		1987.63	2290.34	2394.09	2507.83	2422.63
1113.67		596.283		2084.26	2325.46	2470.17	2630.66	2449.43
1115.04		577.914		2235.6	2399.54	2568.46	2739.03	2375.83
1116.4		636.551		2163.11	2520.66	2586	2823.43	2338.91
1117.77		703.714		2117.89	2494.29	2614.4	2682.63	2371.83
1119.14		742.006		2026.86	2347	2619.94	2609.51	2429.89
1120.5		748.277		2058.89	2357.43	2712.2	2690.14	2414.49
1121.87		731.237		2126.94	2400.94	2819.51	2819.37	2352.63
1123.24		762.82		2207.8	2407.34	2722.77	2856.46	2390.54
1124.6		780.174		2181.2	2381.2	2627.66	2901.77	2417.26
1125.97		845.517		2185.26	2531.2	2625.11	2996.23	2449.83
1127.33		875.426		2160.26	2557.2	2774.51	3046.57	2308.2
1128.7		929.92		2269.43	2548.77	2791.29	3021.26	2437.14
1130.06		927.951		2418.97	2572.69	2775.49	3051.17	2538.74
1131.43		921.531		2549.94	2619.06	2821.63	3067.23	2751.06
1132.79		893.243		2526.2	2575.57	2784.09	3151.8	2684.2
1134.16		892.766		2448.49	2559.26	2761.83	3239.17	2658.2
1135.52		915.766		2372.8	2733.43	2831.31	3232.49	2477.63
1136.88		924.331		2288.4	2758.57	2947.6	3128.06	2520.71
1138.25		897.671		2306.23	2675.11	2933.26	3179.8	2535.26
1139.61		834.043		2354.97	2562.17	2861.11	3125.51	2666.71
1140.97		802.363		2323.09	2609.06	2777.69	3087.57	2672.17
1142.34		790.571		2247	2715.89	2601.6	2916.97	2674.74
1143.7		744.706		2207.77	2716.54	2651.23	3017.14	2546.63
1145.06		733.474		2291.86	2735.31	2710.97	2912.57	2548.86
1146.42		736.811		2322.66	2652.74	2832.09	2955.34	2618.63
1147.78		711.543		2387.69	2835.91	2821.94	3030.71	2873.71
1149.14		673.857		2431.03	2839.34	2916	3185.43	2979.71
1150.5		699.569		2420.43	2885	2877.46	3195.91	2855.63
1151.87		737.057		2339.11	2819.31	2921.09	3168.69	2646.06
1153.22		746.126		2394.57	2867.14	3008.03	3259.17	2682.31
1154.59		739.377		2516.66	2847.83	2797.49	3344	2725.83
1155.94		739.231		2543.8	2731.54	2739.51	3330.86	2780.69
1157.31		783.1		2513.66	2744.83	2742.71	3362.89	2701.06
1158.66		802.963		2427.63	2824.54	2960	3360.86	2901.89
1160.02		781.989		2448.34	2974.86	2950.11	3444.83	2914.49
1161.38		777.786		2372.69	2822.86	2884.54	3404.63	2988.63
1162.74		822.929		2481.14	2779.23	2788.17	3474.63	2821.6
1164.1		819.283		2507.31	2758.46	2802.37	3472.63	2909.54
1165.46		849.777		2584.43	2834.09	2912.83	3491.89	2891.71
1166.82		903.031		2516.09	2747.49	2823.4	3683.29	2915.83
1168.17		956.137		2544.89	2824.77	2861.71	3848.2	3027.29
1169.53		999.369		2590.34	2960.06	3094.86	3829.26	3212.51
1170.89		1052.41		2675.43	3008.31	3308.17	3796.26	3237.46
1172.24		1095.09		2698.89	3001.43	3245.4	3970.6	3184.29
1173.6		1154.5		2789.31	2891.97	3062.31	3942.11	3205.51
1174.96		1218.61		2726.46	2761.51	3099.37	3907.2	3158.77
1176.31		1243.12		2756.43	2715.49	3132.63	3950.09	2976.86
1177.67		1250.52		2681.83	2874.11	3187.11	4053.46	3066.4
1179.02		1221.77		2650.37	2851.31	3043.06	3798.69	3227.63
1180.38		1169.62		2528.29	2797.29	2941.14	3545.86	3179.29
1181.73		1104.01		2494.2	2692.46	2789.14	3275.71	2818.49
1183.09		1039.87		2339.71	2670.89	2685.11	3149.09	2670.2
1184.44		966.989		2193.17	2644.89	2688.09	3076.77	2681.66
1185.8		907.117		2142.37	2533.51	2712.14	3129.6	2626.86
1187.15		887.003		2126.83	2303.94	2667.2	3061.54	2552.66
1188.5		854.137		2052.2	2238.86	2526.29	2934.97	2476.8
1189.86		782.66		2032.34	2361.94	2455.51	2771.06	2355.63
1191.21		697.686		2051.6	2383.74	2342	2657.63	2195.77
1192.56		657.131		1860.46	2287.8	2267.03	2569.89	2216.49
1193.92		639.666		1850.37	2268.34	2279.66	2531.09	2162.71
1195.27		571.014		2023.26	2332.26	2287.74	2457.66	2079.71
1196.62		583.426		2071.17	2216.69	2235.29	2347.49	2027.74
1197.97		590.689		1885.66	2033.51	2199.46	2458.31	2052.97
1199.32		591.183		1807.57	1995.77	2104.49	2472.91	1987.91
1200.67		558.806		1879.14	2144.14	2127.49	2422.63	1960.86
1202.03		568.42		1870.2	2133.83	2206.17	2345.6	2020.63
1203.38		571.966		1863.37	1993.49	2174.11	2435.37	2000.26
1204.73		563.977		1722.37	1985.46	2254.17	2339.97	1952.57
1206.08		556.829		1662	2019.29	2320.97	2342.91	1929.49
1207.43		544.749		1720.86	1995.09	2351.37	2314.31	1951.46
1208.78		571.737		1822.6	1953.2	2195.91	2368.97	1940.23
1210.13		613.531		1858.46	2030.31	2168.97	2379.03	1954.51
1211.48		621.566		1816.03	2096.4	2158.74	2461.77	2056.69
1212.83		605.76		1763.77	2176.14	2182.8	2381.26	2100.91
1214.17		626.16		1831.63	2288.09	2252.34	2385.6	2158.69
1215.52		624.471		1887.49	2218.37	2195.23	2382.54	2157.4
1216.87		627.811		1837.77	2094.46	2212.86	2452	2203.66
1218.22		633.957		1791.37	2248.51	2167.03	2508.6	2332.97
1219.57		672.217		1817.66	2384.51	2189.54	2662.57	2368.06
1220.91		695.929		1770	2344.89	2214.86	2472.43	2368.03
1222.26		734.723		1842.83	2216.29	2365.8	2359	2340.17
1223.61		759.251		1921.2	2346.49	2438	2351.74	2438.03
1224.95		792.326		1951.8	2377.26	2434.4	2595.83	2465.34
1226.3		809.56		1939.06	2403.91	2337.2	2665.6	2541.4
1227.65		814.711		1996.29	2372.74	2296.11	2638.74	2498.29
1228.99		783.3		1975.09	2311.57	2398.8	2468.46	2610.2
1230.34		845.229		2006.17	2323.26	2634.23	2550.91	2612.43
1231.68		895.74		2046.23	2335.83	2736.11	2650.37	2720.14
1233.03		910.237		2099.37	2486.69	2670.14	2905.14	2707.23
1234.37		866.317		2079.8	2553.8	2622.86	2971.4	2720
1235.72		864.109		2069.97	2608.94	2552.83	2999.03	2793.69
1237.06		869.137		2104.43	2546.63	2538.2	2820.69	2775.89
1238.4		860.52		2205.8	2555.94	2578.86	2865.2	2730.03
1239.75		888.631		2244.71	2577.69	2709.69	2922.46	2650.29
1241.09		900.077		2111.29	2497.94	2643.43	3094.57	2768.51
1242.44		892.829		2098.54	2488.83	2667.57	2954.57	2762.63
1243.78		850.486		2161.26	2528.91	2767.74	2860.83	2759.06
1245.12		812.449		2198.31	2553.14	2788.11	2917.69	2692.89
1246.46		817.434		2133.43	2465.86	2711.31	3086.37	2626.97
1247.81		848.514		2143.03	2376.34	2737.63	2982.49	2577.86
1249.15		896.96		2128.17	2358.49	2735.46	2855.03	2649.23
1250.49		906.977		2099.83	2383.6	2708.09	2898.86	2773
1251.83		918.906		2190.57	2425.4	2737.69	2958.2	2846.37
1253.17		901.466		2179.49	2411.09	2801.11	3006.17	2714.66
1254.51		874.351		2130.4	2481.2	2696.03	2965.97	2563.89
1255.86		877.011		2189	2511.26	2644.49	2984.37	2547.31
1257.19		877.723		2360.51	2514.43	2722.89	2970.89	2583.71
1258.54		893.04		2253.14	2529.43	2740	3031.83	2608.14
1259.88		888.511		2178.97	2595.03	2799.37	2982.2	2600.54
1261.21		877.46		2240.57	2587.11	2833.91	3043.89	2654.54
1262.55		847.834		2257.71	2484.63	2857.51	2967.4	2711.74
1263.89		842.523		2139	2508.37	2786	2995.66	2691.03
1265.23		840.68		2222.49	2588.46	2896.54	2860.09	2788.91
1266.57		842.869		2221.23	2635.74	2939.37	2987.86	2849.06
1267.91		831.017		2304.43	2716.46	2902.31	3006.57	2907.89
1269.25		845.497		2355.29	2756.29	2775.26	2996.83	2889.89
1270.59		851.989		2463.51	2784.29	2831.11	2947.8	2966.46
1271.92		838.703		2327.2	2830.43	2978.91	3107.43	2904.63
1273.26		795.009		2437.49	2955.97	3107.4	3192	2855.91
1274.6		799.189		2553.2	2996.63	3105.23	3197.63	2854.57
1275.93		821.814		2615.26	2932.54	3112	3229.06	2968.26
1277.27		822.583		2530.97	2951.94	3173.69	3239.37	2991.49
1278.61		821.966		2447.89	2966.2	3172.63	3224.71	2979.91
1279.94		842.103		2388.14	2950.23	3171.11	3098.94	2940.37
1281.28		818.197		2491	2896.77	3119.31	2969	2890.77
1282.62		787.446		2445.89	2793.23	3110.29	2951.51	2844.26
1283.95		784.34		2319.11	2676.91	3015.94	2956.43	2861.97
1285.29		797.114		2302.31	2756.31	2955.63	2924.71	2866.83
1286.62		768.669		2309.66	2883.34	2867.06	2803	2832.74
1287.95		759.154		2213	2805.71	2769.54	2823.37	2925.17
1289.29		769.217		2118.54	2589.37	2616.17	2755.37	2999.46
1290.62		788.146		2195.51	2570.66	2576.09	2744.69	2857.74
1291.96		804.857		2136.46	2674.26	2577.71	2714.86	2837.77
1293.29		846.937		2203.97	2714.37	2636.66	2709.2	2863.03
1294.62		874.209		2155.57	2650.51	2621.06	2678.17	2993.31
1295.96		860.706		2067.83	2662.34	2581.43	2614.91	2876.83
1297.29		835.954		2078.77	2761.69	2528.29	2569.6	2847.14
1298.62		849.926		2247.66	2830.14	2635.17	2532.03	2975.26
1299.95		878.283		2260.03	2764.43	2639.97	2681.06	3243.46
1301.29		917.029		2143.91	2750.43	2647.71	2755.94	3193.03
1302.62		970.266		2201.06	2740.8	2568.94	2814.54	3054.69
1303.95		1048.69		2317.66	2659.71	2599.43	2824.63	3076.74
1305.28		1100.06		2397.37	2688.4	2599.77	2926.91	3184.97
1306.61		1161.51		2346.34	2803.14	2665.26	3023.2	3123.69
1307.94		1229.9		2318.31	2884.71	2679.57	3070.43	3144.06
1309.27		1318.03		2395.03	2769.83	2804.71	3103.2	3226.09
1310.6		1366.65		2506.71	2915.29	2930.11	3102.69	3316.83
1311.93		1368.15		2561.31	3039.4	2992.49	3253.94	3273.57
1313.26		1342.48		2557.6	3046.31	2928.66	3366.69	3352.09
1314.59		1334.34		2628.51	3008.09	2947.23	3355.49	3336.97
1315.92		1340.93		2674.71	3125.77	3013.43	3303.77	3284.54
1317.25		1321.09		2788.86	3183.06	3124.6	3236.23	3263.4
1318.58		1317.08		2759.51	3185.71	3096.89	3331.91	3395.69
1319.91		1301.82		2657.46	3191.63	3009.77	3436.23	3318.29
1321.24		1285.87		2655.63	3268.57	2988.6	3618.57	3316.97
1322.56		1221.61		2845.37	3232.23	3150.03	3633.63	3295.97
1323.89		1191.22		2826.89	3122	3297.14	3497.06	3370.94
1325.22		1169.41		2752.91	3049.4	3228.97	3412.31	3299.4
1326.55		1151.8		2723.74	3141.66	3103.03	3378.2	3338.14
1327.87		1149.94		2823.06	3277.94	3126.97	3444.14	3382.37
1329.2		1169.78		2830.2	3420.6	3215.94	3497.6	3438.54
1330.53		1159.1		2802.57	3378.86	3116.29	3490.2	3436.49
1331.85		1143.48		2700.69	3191.69	3017.14	3434.57	3208.17
1333.18		1150.17		2709.89	2998.63	3032.6	3360.26	3080.37
1334.51		1189.27		2790.97	2986.71	3209.17	3362.74	3014.17
1335.83		1227.31		2784.37	3041.4	3101.34	3359.69	3187.69
1337.15		1290.08		2722.11	3155.91	2939.77	3375.54	3179.54
1338.48		1346.21		2638	3168.2	2933.71	3490.94	3153.37
1339.81		1390.11		2610.74	3210.31	3079.74	3440.23	3051.06
1341.13		1470.2		2609.34	3317.09	2976.91	3448.8	3126.66
1342.45		1551.42		2665.06	3421.23	2977.94	3398.8	3163.83
1343.78		1599.91		2674.51	3447.37	3165.71	3453.31	3273.66
1345.1		1655.31		2824.4	3444.34	3287.29	3429.09	3341.2
1346.42		1716.28		2913	3444.6	3203.09	3526.89	3483.31
1347.75		1731.39		2991.17	3472.06	3236.37	3675.54	3398.17
1349.07		1733.19		2954.14	3617.86	3287.97	3680.14	3454.94
1350.39		1748.81		3055.14	3628.89	3281.8	3509.69	3512.6
1351.72		1696.1		3036.91	3493.34	3290.69	3428.49	3538.89
1353.04		1632.89		2938.74	3494.91	3331.29	3414.26	3359.8
1354.36		1605.31		2948.37	3465.31	3315.94	3568.06	3360.83
1355.68		1647.92		2993.77	3520.29	3225.86	3494.8	3453.97
1357		1625.2		3035.97	3529.69	3225.97	3434.74	3531.69
1358.32		1609.01		3010.34	3571.03	3185.31	3380.46	3541.69
1359.64		1550.33		3037.66	3507.57	3161.54	3492.89	3518.63
1360.97		1539.75		3014.89	3505.14	3187.2	3429.8	3518.23
1362.29		1528		2971.2	3468.26	3179.51	3449.34	3560.51
1363.61		1520.39		2938.29	3379.34	3121	3456.26	3559
1364.93		1584.68		2842.26	3427.11	2987.06	3469.6	3452.34
1366.25		1623.44		2904.69	3457.83	3113.2	3421.4	3375.83
1367.57		1685.21		2960.49	3452.83	3148.26	3598.89	3290.89
1368.88		1683.39		3115.06	3392.74	3179.17	3724.03	3527.46
1370.2		1701.01		3163.4	3477.54	3263.4	3867.26	3679.09
1371.52		1731.7		3252.74	3552.23	3398.66	3960.97	3766.94
1372.84		1844.17		3374.89	3631.11	3533.71	4035.54	3649.83
1374.16		1909.74		3499.4	3552.54	3584.17	4161.31	3781.86
1375.48		1917.15		3524.71	3712.17	3719.77	4338.26	3936.91
1376.79		1934.51		3533.69	3772.09	3753.71	4456	3955.46
1378.11		1931.4		3598.26	3790.46	3753.06	4442.91	3844.6
1379.43		1880.15		3514.51	3699.49	3676.83	4482.83	3763.71
1380.75		1828.58		3397.49	3681.23	3552.4	4468.86	3774.74
1382.06		1800.45		3384.49	3574.14	3507.83	4335.23	3736.54
1383.38		1726.38		3430.09	3517.51	3541.34	4218.51	3661.46
1384.69		1653.65		3357	3500.71	3471.2	4019.34	3652.26
1386.01		1628.95		3227.37	3466.94	3313.2	3842.8	3565.26
1387.33		1579.39		3155.91	3380.26	3266.43	3713.91	3522.2
1388.64		1493.59		3142.11	3338.69	3303.54	3733.54	3562.63
1389.96		1453.43		3066.91	3185.23	3265.2	3673.77	3631.83
1391.27		1467.04		2878.29	3176.66	3241.83	3613.09	3457.74
1392.59		1456.76		2831.94	3180.2	3284	3527.63	3275.57
1393.9		1430.53		2870.69	3071.2	3269.14	3447.29	3170.54
1395.21		1388.48		3042.49	3015.34	3196.71	3454.86	3310.23
1396.53		1367.39		3075.49	3065.09	3228	3528.14	3393.23
1397.84		1372.4		3103.63	3072.66	3232.23	3539.94	3448.94
1399.16		1464.63		3048.14	2953.43	3135.4	3471.57	3311.74
1400.47		1495.59		3000.46	3046	3035.4	3447.06	3235.4
1401.78		1494.25		2965	3102.34	3100.26	3553.23	3224.46
1403.1		1468.68		2972.23	3142.97	3318.37	3532.11	3189.49
1404.41		1526.67		3044.31	3124.46	3337.86	3498.03	3237.46
1405.72		1521.85		3080.31	3069.23	3219.23	3479.66	3304.06
1407.03		1484.54		2971.43	2944.09	2998.71	3592.14	3351.2
1408.34		1448.56		2984.29	3048.63	3070.03	3489.66	3243.11
1409.65		1424.9		3044.77	3132.94	3107.14	3443.74	3209.74
1410.97		1349.96		2972	3103.97	3022.6	3343.51	3230.94
1412.28		1293.15		2782.23	2956.14	2846.83	3340.63	3179.54
1413.59		1250.49		2755.8	2940.89	2932.17	3262.83	3124.91
1414.9		1189.13		2771.4	2806.74	2888.49	3241.03	3006.29
1416.21		1120.03		2642.23	2736.2	2821.86	3134	2986.29
1417.52		1073.63		2464.83	2774.34	2780.51	3141.2	3145.26
1418.83		1105.87		2519.06	2792	2706.06	3168.46	3325.77
1420.14		1146.22		2516.49	2688.06	2621.66	3200.29	3355.06
1421.45		1158.01		2493.11	2733.57	2695.06	3111.66	3324.83
1422.76		1118.69		2320.8	2741.31	2796.09	3030.11	3371.89
1424.06		1110.79		2439.69	2669.37	2770	3004.11	3320.8
1425.37		1096.29		2421.23	2681.2	2721.03	2932.37	3259.4
1426.68		1130.79		2604.06	2878	2724.49	2857.77	3259.71
1427.99		1194.99		2684.11	2887.23	2589.03	2899.6	3329.94
1429.3		1262.8		2664.06	2878.71	2653.74	2945.97	3382.74
1430.6		1287.02		2457.8	2863.74	2657.69	2875.34	3340.23
1431.91		1266.76		2382.49	2909.89	2792.97	2892.23	3271.54
1433.22		1296.65		2561.86	2992.46	2796.91	3036.4	3282.83
1434.53		1326.84		2691.63	3051.86	2873.37	3092.91	3330.17
1435.83		1359.85		2759.97	2991.17	2898.89	3141.37	3435.4
1437.14		1346.75		2839.43	2926.14	2890	3184	3537.69
1438.44		1381.81		2813.46	2922.74	2854.74	3315.29	3592.03
1439.75		1368.32		2744.6	2949.29	2871.29	3218.89	3453.51
1441.06		1356.17		2696.4	2936.89	3052.77	3232.51	3448.34
1442.36		1330.96		2780.46	2953.91	3153.91	3182.8	3464.46
1443.66		1322.81		2781.89	2906.74	3210.31	3317.91	3460.91
1444.97		1307.99		2822.4	2937.91	3144.66	3353.77	3293.14
1446.27		1289.37		2891.74	2933	3026.06	3331.89	3281.69
1447.58		1279.73		2958.23	2808.74	2942.57	3212.4	3332.37
1448.88		1289.79		2888.57	2782.43	2918.71	3110.2	3481
1450.19		1327.65		2816.91	2923.34	2899.17	3083.14	3413.29
1451.49		1298.44		2752.8	3008.26	2871.8	3018.63	3284.69
1452.79		1283.16		2795.97	2900.2	2935.2	3109.6	3241.06
1454.1		1311.15		2745.77	2842.71	2939.86	3262.14	3261.63
1455.4		1357.84		2750.51	2908.77	2987.8	3257.31	3335.34
1456.7		1321.8		2858.8	2875.83	2930.91	3170.17	3338.6
1458		1290.97		2922.29	2739.43	2862.69	3089.23	3327.91
1459.31		1262.97		2889.26	2707.03	2706.23	3035.49	3300.09
1460.61		1405.84		2762.03	2743.6	2762.2	3078.89	3393.91
1461.91		1591.54		2673.2	2803.86	2782.14	3074	3381.29
1463.21		1727.34		2614.91	2672.66	2852.74	3038.74	3327.54
1464.51		1656.79		2529.37	2735.03	2846.17	2978.83	3260.63
1465.81		1584.82		2518.51	2693.17	2817.43	3041.54	3158.43
1467.11		1535.39		2550.49	2753.63	2719.4	2964.34	3097.71
1468.41		1507.87		2580.63	2699.29	2648.37	2945.43	3097.43
1469.71		1443.21		2511.37	2751.86	2582.14	2818.49	3022.91
1471.01		1417.1		2421.6	2678.23	2563.66	2843.89	3072.69
1472.31		1409.11		2448.97	2597.06	2642.14	2791.57	3163.43
1473.61		1443.6		2494.49	2558.66	2652.09	2926.46	3139.74
1474.91		1364.82		2453.03	2636.86	2609.26	2807.63	3114.83
1476.21		1239.9		2297.14	2612.69	2568	2728.51	3093.26
1477.51		1121.28		2274.11	2543.34	2598.6	2622.86	3004.94
1478.81		1090.52		2288.54	2478.11	2530.66	2676.23	2961.06
1480.11		1053.57		2309.66	2512.74	2480.17	2572.94	3072.71
1481.4		1033.53		2355.37	2609.54	2463.91	2539.17	3065.83
1482.7		1057.29		2354.6	2591.74	2492	2622.29	3086.2
1484		1080.67		2352.66	2545	2543.74	2646.03	3180.09
1485.3		1104.98		2409.4	2473	2621.4	2689.69	3154.6
1486.59		1098.27		2483.86	2564.09	2609.69	2815.31	3153.69
1487.89		1035.06		2365	2547.11	2597.51	2834.91	3172.71
1489.18		955.994		2361.09	2517.14	2545.2	2723.46	3174.14
1490.48		966.706		2453.77	2543.46	2651.09	2748.2	3191.2
1491.78		1005.25		2437.63	2650.26	2587.8	2891.66	3340.83
1493.07		1013.35		2360.86	2667.14	2693.57	2819.77	3455.89
1494.37		1028.21		2337.43	2649.23	2650.51	2722.86	3377.77
1495.66		1043.61		2469.83	2709.77	2717.11	2864.69	3473.86
1496.96		1038.53		2526.74	2736.8	2762.49	3056.2	3644.26
1498.25		1014.28		2570.06	2894	2757.54	3054.46	3642.4
1499.55		1041.27		2535.89	3051.37	2805.17	2943.09	3532.23
1500.84		1087.36		2709.11	3107.86	2828.46	3060.89	3471.06
1502.13		1081.56		2818.57	3037.46	3086.97	3162.4	3466.94
1503.43		1064.52		2921.74	3172.17	3059.31	3206.77	3396.94
1504.72		1057.26		2872.89	3214.49	3094.94	3175.57	3522.77
1506.02		1106.91		2929.71	3265.69	3031.11	3299.74	3578.74
1507.31		1114.74		2913.8	3431.26	3159.03	3469.46	3601.4
1508.6		1141.34		3048.6	3613.14	3205.43	3499.86	3640.03
1509.89		1138.54		2980.46	3530.66	3233.54	3396.49	3678.17
1511.19		1174.6		2754.09	3415.74	3237.8	3364.31	3612.03
1512.48		1190.16		2726.37	3377.4	3227.43	3405.51	3584.6
1513.77		1225.58		2876.34	3330.6	3166.2	3344.06	3512.26
1515.06		1215.71		2950.54	3249.2	3038.43	3339.57	3459.6
1516.35		1207.46		2820.89	3169.31	2982.11	3319.86	3368.17
1517.64		1191.2		2799.2	3091.66	3007.11	3256.89	3347.4
1518.93		1246.33		2781.4	3040.63	2985.71	3205.09	3406.77
1520.22		1271.84		2747.31	3148.51	2889.2	3276.83	3427.37
1521.52		1293.45		2742.17	3143.14	2791.37	3248.89	3313.91
1522.81		1247.71		2648.54	2927.17	2873.8	3218.83	3183.17
1524.1		1408.35		2578.23	2789.54	2928.51	3179.66	3248.77
1525.38		1592.39		2476.94	2855.83	2939.11	3295.17	3188.17
1526.67		1689.92		2622.86	2972.66	2789.43	3241.26	3224.17
1527.96		1595.95		2631.71	2959.97	2793.89	3174.89	3277.34
1529.25		1576.34		2617.71	3017.51	2829.09	3029.74	3330.86
1530.54		1578.97		2483.26	2992.54	2850.34	3000.37	3221.37
1531.83		1596.4		2580.14	3018.2	2786.37	3017.34	3155.8
1533.12		1609.42		2668.6	3061.63	2807.03	3040.43	3197.97
1534.4		1606.13		2704.51	3092.31	2900.06	3091.63	3359.09
1535.69		1618.37		2665.57	3138.51	3014.11	3075.71	3492.31
1536.98		1655.81		2562.4	3169.4	2977.09	3054.14	3524.69
1538.27		1664.1		2522.54	3215.71	2802.74	3087.51	3596.51
1539.55		1619.37		2555	3110.97	2886.11	3206.03	3622.37
1540.84		1635.15		2595.31	3149.09	3020.43	3223.6	3649.51
1542.13		1688.17		2531.57	3167.31	3029.23	3071.11	3597.57
1543.41		1730.03		2587.91	3246.8	2965.97	3023.14	3629.03
1544.7		1766.34		2629.26	3237.09	3022.94	3153.37	3668.57
1545.98		1878.88		2589.63	3270.29	3027.26	3324.83	3721.11
1547.27		1941.87		2551.09	3255.34	2995.14	3342.86	3795.71
1548.56		2006.46		2649.51	3434.14	3029.91	3381	3882.66
1549.84		2008.22		2766.97	3528.2	2981.91	3315.83	3928.31
1551.13		2049.22		2875.23	3547.09	3128.14	3365.14	3806.09
1552.41		2087.04		2982.29	3504.11	3239.91	3439.91	3902.63
1553.69		2166.83		2945.09	3502.43	3345.77	3596.37	4057.03
1554.98		2190.77		2891.43	3520.74	3255.29	3628.26	4233.66
1556.26		2198.13		2912.8	3635.86	3267.74	3785.03	4150.26
1557.55		2221.05		2978.14	3732.89	3245.06	3837.09	4179
1558.83		2242.94		3052.83	3709.86	3287.63	3865.23	4230.37
1560.11		2317.09		3106.4	3585.14	3348.49	3742.83	4342.77
1561.39		2361.04		3194.77	3555.74	3399.54	3880.31	4274.6
1562.68		2441.3		3315.97	3559.11	3479.86	3967.94	4314.89
1563.96		2475.53		3321.94	3567.03	3449.51	3945.97	4368.49
1565.24		2526.96		3390.34	3568.23	3427.54	3797.23	4425.66
1566.52		2534.8		3382.69	3582.43	3403.4	3822.57	4431.26
1567.81		2543.85		3430.46	3559.34	3522.11	3951.43	4447.11
1569.09		2555.8		3436.31	3512.71	3521.23	4028.74	4437.49
1570.37		2555.52		3440.8	3616.26	3543.03	4097.54	4361.46
1571.65		2559.09		3501.83	3627.6	3474.83	4088.34	4185.71
1572.93		2510.43		3474.29	3566.46	3528.89	4093.57	4063.14
1574.21		2515.18		3479.4	3472.69	3557.6	4015.89	4164.69
1575.49		2458.17		3315.03	3518.06	3620.26	3949.89	4258.46
1576.77		2405.44		3304.69	3548.37	3576.43	3882.17	4319.71
1578.05		2380.47		3241.03	3665.77	3651.31	4074.26	4361.77
1579.33		2429.79		3274.91	3693.86	3675.51	4245.46	4433.2
1580.61		2455.06		3283.54	3676.09	3663.46	4383.2	4271.91
1581.89		2498.29		3405.97	3690.77	3584.66	4270.51	4272.2
1583.17		2595.61		3438.74	3674.29	3612.03	4255.86	4363.51
1584.44		2718.45		3494.77	3655.69	3679.83	4291.11	4454.09
1585.72		2858.05		3405.83	3726.63	3785.2	4353.63	4443.83
1587		2927.22		3504.6	3962.4	3881.31	4314.74	4540.6
1588.28		3031.73		3659.49	4064.77	3944.74	4481	4672.06
1589.56		3095.84		3845.2	4006.09	4007.26	4608.43	4739.69
1590.83		3220.45		3835.77	4025.06	3939.63	4649.26	4724.49
1592.11		3240.81		3878.89	4157.54	3920.03	4646.31	4756.17
1593.39		3287.81		3924.83	4203.4	3887.77	4685.91	4831.29
1594.66		3288.22		3981.37	4196.46	3911.09	4732.57	4852.57
1595.94		3283.78		4025.66	4240.66	3999.69	4676.86	4866.2
1597.22		3179.53		4114.29	4258.03	4006.54	4666.26	4872.46
1598.49		3081.43		4184.66	4122.91	3811.49	4618	4813.89
1599.77		3006.38		4132.14	4052.23	3519.46	4630.11	4726.06
1601.04		2923.2		3964.74	4029.89	3618.94	4511.6	4751.6
1602.32		2897.41		3912.6	4076.31	3703.26	4457.29	4752.4
1603.59		2851.41		3840.57	3902.2	3679.17	4432.63	4651.66
1604.87		2789.67		3851.54	3950.11	3511.06	4351.97	4487.69
1606.14		2697.7		3797.74	3841.23	3525.4	4282.74	4424.34
1607.42		2725.91		3780.2	3837.54	3394.89	4186.91	4408.49
1608.69		2724.87		3648.46	3623.31	3356.89	4143.63	4428.54
1609.96		2691.37		3685.31	3681.71	3318.97	4025.66	4451.83
1611.24		2626.38		3710.86	3637.49	3406.14	3998	4478.2
1612.51		2613.44		3700.23	3680.29	3404.37	4078.89	4412.26
1613.78		2618.37		3672.31	3654.63	3535.26	4031.46	4325.06
1615.06		2580.49		3643.91	3598.34	3574.29	3947.51	4265.26
1616.33		2572.25		3598.29	3663.8	3628.83	3908.8	4278.77
1617.6		2566.74		3479.54	3672.31	3516.43	4078.97	4333.03
1618.87		2545.37		3422.77	3672.57	3392.23	4004.37	4191.14
1620.14		2501.3		3308.26	3428.97	3402.49	3976.43	4152.49
1621.42		2477.87		3314.31	3472.57	3569.97	4024.2	4135.09
1622.69		2458.61		3233.66	3600.09	3675.71	4125.09	4234.37
1623.96		2425.87		3379.69	3757.63	3577.74	4208.89	4196.86
1625.23		2397.68		3483	3655.37	3499.74	4263.14	4226.91
1626.5		2347.49		3423.86	3603.11	3400.77	4220.69	4229.09
1627.77		2327.83		3303.23	3686.43	3524.23	4097.66	4247.49
1629.04		2337.29		3295.71	3732.34	3532.03	4071.49	4428.34
1630.31		2343.7		3361.14	3695.11	3505.09	4091.83	4454.11
1631.58		2316.66		3368.4	3658.49	3454.43	4175.94	4479
1632.85		2306.06		3314.46	3684.97	3582.17	4120.34	4562.4
1634.12		2275.03		3295.57	3729.71	3477.94	4074.2	4577
1635.39		2246.65		3307.86	3722.51	3468.11	4002	4582.11
1636.66		2277.11		3405.37	3677.34	3393.86	4033.37	4498.57
1637.93		2307.4		3376.4	3735.94	3541.77	4078.11	4255.54
1639.19		2350.79		3373.57	3793.77	3487.03	4203.8	4214.34
1640.46		2394.56		3438.2	3756.54	3585.91	4270.23	4385.49
1641.73		2435		3513.17	3696.4	3476.37	4222.34	4523.14
1643		2466.3		3493.2	3711.66	3467.51	4238.43	4376.2
1644.27		2440.62		3288.46	3586.71	3388.74	4088.51	4309.14
1645.53		2418.76		3226.77	3482.66	3363.66	3928.17	4227
1646.8		2352.5		3209.34	3455.17	3266.8	3887.23	4127.37
1648.07		2362.32		3173.49	3492.89	3242.06	3971.34	4084.91
1649.33		2309.43		3084.23	3285.43	3291.17	3837.77	4014.17
1650.6		2257.38		3155.46	3149	3252.11	3552.54	3912.49
1651.86		2172.22		3048.77	3039.74	3059.8	3482.03	3735.51
1653.13		2059.81		2847.34	3120.51	2866	3463.51	3585.94
1654.39		1945.54		2742.54	3078.97	2923.2	3276.31	3514.74
1655.66		1898.14		2763.57	2943.11	2967.37	3121.63	3450.09
1656.92		1851.22		2623	2747.34	2827.03	3184.43	3378.14
1658.19		1743.8		2483.77	2721.66	2694.86	3201.29	3290.94
1659.45		1623.17		2391.31	2718.8	2574.57	2923.17	3200.71
1660.72		1599.13		2354.91	2627.29	2575.49	2673.06	3112.06
1661.98		1602.81		2436.83	2505.14	2470.97	2681.23	3147.94
1663.25		1561.47		2355.66	2471.51	2490.37	2593.54	3162.2
1664.51		1501.86		2144.54	2429.49	2331.69	2481.06	3070.17
1665.77		1510.07		1962.09	2346.54	2344.14	2388.91	2976.57
1667.04		1518.55		2072.97	2288.77	2275.11	2457	2992.54
1668.3		1506.61		2049.03	2301.09	2225.03	2410.74	2891.14
1669.56		1438.53		2029	2232.43	2129.49	2315.06	2776.43
1670.82		1373.61		1977.91	2133.57	2087.2	2238.31	2607.4
1672.09		1370.07		2009.49	2161	2024.74	2057.26	2548.89
1673.35		1401.25		1858.09	2127.77	2007.54	2000.26	2434.06
1674.61		1388.59		1785.83	2052.37	2031.23	1987.77	2439.03
1675.87		1334.3		1749.6	1914.4	1922.49	2080.8	2371.06
1677.13		1313.38		1830.46	1937.54	1858.97	2023.29	2195.89
1678.39		1294.83		1727.83	1822.51	1824.97	2027.06	2067.8
1679.65		1290.41		1675.09	1779.97	1944.14	1991.11	2084.26
1680.91		1267.03		1654.71	1751.74	1951.26	1988.71	2047.63
1682.17		1259.23		1647.09	1764.31	1912.17	1853.8	1948.74
1683.43		1237.51		1535.29	1756.86	1787.4	1730.2	1911.46
1684.69		1208.49		1535.26	1733.06	1728.8	1706.86	1957.71
1685.95		1196.5		1493.4	1661.43	1597.71	1786.31	1871.23
1687.21		1183.05		1416.57	1612.86	1620.6	1733.4	1881.63
1688.47		1169.97		1348.14	1506.03	1575.83	1621.74	1802.06
1689.73		1149.74		1371.51	1511.83	1569.91	1555.09	1618.94
1690.99		1133.12		1326.49	1466.46	1486.4	1568.57	1494.69
1692.25		1091.06		1294.03	1519.94	1524.51	1595.54	1417.34
1693.51		1064.86		1222.49	1431.37	1489.6	1514.74	1437
1694.76		1040.01		1161.51	1359.29	1480.83	1463.06	1399.23
1696.02		997.846		1050.91	1376.6	1513.57	1328.66	1368.4
1697.28		954.974		1117.83	1442.51	1481.2	1316.57	1244.34
1698.54		937.877		1084.06	1408.29	1486.86	1243.89	1251.51
1699.79		897.709		1137.86	1175.09	1341.29	1210.23	1258.23
1701.05		866.883		1021.4	1234.09	1313.09	1091.09	1185.43
1702.31		859.029		967.371	1241.37	1257.46	1044.14	1097.29
1703.56		858.963		921.486	1171.89	1266.77	1049.23	995.229
1704.82		829.834		949.429	1067.69	1232.8	1109.91	985.629
1706.08		816.811		913.457	1195.09	1206.37	1034.83	970.514
1707.33		846.26		839.743	1155.63	1217.51	1025.54	973.143
1708.59		799.111		815.514	1077.8	1229.2	1069.77	965.6
1709.84		753.214		853.486	1062.14	1257.26	1107.46	953.457
1711.1		735		939.429	1069.4	1210.49	962.943	847.6
1712.35		739.791		914.143	933.886	1117.34	892.743	780.971
1713.6		720.506		762.086	927.857	1113.26	945.086	715.029
1714.86		741.123		747.286	962.2	1099.09	973.143	765.486
1716.11		763.454		881.057	930.057	1116	865.629	755.629
1717.37		744.68		898.029	821.314	1008.86	758.457	692.257
1718.62		697.786		775.057	915.514	964.057	728.714	594.829
1719.87		686.943		694.343	945.143	967.657	749.457	635.371
1721.13		680.077		693.229	775.343	1085.86	647.6	648.343
1722.38		665.574		626.229	631.4	1007.23	544.143	573.829
1723.63		619.76		519.114	684.743	818.343	562.971	586.6
1724.88		632.451		512.429	741.286	677.857	656.971	645.343
1726.14		630.926		544.914	684.514	837.286	676.257	606.114
1727.39		611.754		539.657	639.6	943.114	648.743	634.2
1728.64		592.654		554.971	657.714	953.057	574.086	594.171
1729.89		608.974		588.229	663.286	779.171	535.857	573.314
1731.14		635.434		596.229	617.057	653.857	578.343	447.4
1732.39		670.44		632.4	594.629	693.8	614.771	434.886
1733.64		651.431		554.171	671.286	811.114	572.714	399.714
1734.89		638.829		454.829	587.286	844.343	515.714	366.257
1736.14		602.629		382.2	536.743	831.086	601.286	411.714
1737.39		621.28		403.457	515.457	834.429	676.286	436.8
1738.64		597.929		375.914	579.457	823.943	668.6	439.2
1739.89		620.094		430.429	584.429	796.971	554.857	392.857
1741.14		591.711		431	602.029	720.029	585.771	463.571
1742.39		552.857		413.286	534.457	715.429	605.714	438.657
1743.64		555.8		384.743	518.771	749.257	515.8	346.514
1744.89		624.711		430.8	549	810.2	419.6	336.829
1746.14		669.131		493.629	502.257	808.743	439.371	367.686
1747.38		659.169		513.429	552.171	834.286	462.371	364.114
1748.63		640.109		529.514	657.257	833.771	348.743	294.943
1749.88		620.143		384.343	718.114	778.6	407.543	338.343
1751.13		628.283		445.429	593.486	743.286	369.171	324.714
1752.38		665.597		436.8	528.514	648.8	427.857	373.829
1753.62		672.966		414.714	419.8	634.743	455.971	304.8
1754.87		679.611		319.971	411.6	699.314	523.771	361.686
1756.12		734.469		363.029	403.4	739.571	494.971	339.657
1757.36		726.637		430.314	369.829	772.229	484.886	308.629
1758.61		663.214		355.971	394.4	749.371	477.571	329.457
1759.85		683.206		372.314	474.686	691.143	429.086	358.6
1761.1		730.166		336.914	599.171	624.086	431.971	359.971
1762.35		743.08		392.171	486.657	705.514	359.857	364.086
1763.59		762.414		356.029	340.4	792.286	381.171	395.829
1764.84		786.671		333.857	302.914	810.8	429.057	283.686
1766.08		789.494		268.571	410	745.686	419.057	176.457
1767.32		796.977		258.743	463.714	679.029	341.914	254.229
1768.57		828.886		156.086	375.657	610.086	375.114	193.429
1769.81		853.457		212.829	320	646.743	332.6	199.657
1771.06		928.443		326.8	287.943	691.429	301.314	166.171
1772.3		952.066		468	299.457	763.6	312.6	202.429
1773.54		927.343		336.286	350.771	772.971	343.114	137.857
1774.79		918.809		244.714	425.429	710.4	381.8	151.886
1776.03		936.949		185.857	482.943	685.171	395.057	180.829
1777.27		915.877		210.086	332.171	738.029	331.6	191.057
1778.51		898.306		186.457	298.971	736.429	201.086	215.143
1779.76		906.694		232.6	305.829	662.257	241.6	178.743
1781		898.463		266.171	415.143	672.371	245.657	148.629
1782.24		873.489		206.971	322.429	664.143	310.829	175.6
1783.48		848.451		219.8	313.486	629.486	358.343	140.486
1784.72		832.117		284.657	285.657	570.971	271.629	241.114
1785.96		843.174		307.886	338.914	607.286	131.857	241.457
1787.2		831.406		267.257	272.257	583.771	95.1143	242.8
1788.44		802.017		252.2	247	646.486	261.143	160.714
1789.68		759.111		163.4	235.943	610.771	229.886	201.914
1790.92		732.609		53.3429	254.143	630.657	153.743	148.486
1792.16		722.82		72.4857	352.743	601.371	122.543	130.914
1793.4		732.611		194.8	314.086	649.657	215.171	106.971
1794.64		763.654		195.343	269.314	639.086	308.657	182.486
1795.88		737.511		146.657	210.514	571	297.029	134.057
1797.12		717.783		165.429	327.229	447.543	348.829	93.7429
1798.36		710.654		266.657	371.257	487.457	301.2	1.8
1799.6		758.651		227.343	329.6	563.2	239.943	48.4571
1800.84		776.537		118.057	265.8	560.914	183.257	40.8571
1802.08		761.566		167.171	218.029	510.914	258.4	-10.5429
1803.31		746.297		195.543	205.314	556.2	285.886	77.5714
1804.55		757.846		230.286	197.743	496.971	267.543	170.6
1805.79		741.031		129.114	248.8	422.771	299.057	161.371
1807.02		673.489		110.571	363.4	506.429	274.143	-2.54286
1808.26		671.869		21.3143	342.771	558.143	246.8	-41.8
1809.5		697.709		102.857	387.114	562.886	227.571	53.4286
1810.73		732.771		181.114	248.257	518.571	247.943	134.086
1811.97		710		177.229	203.143	525.914	241	114.543
1813.21		689.254		68.0286	158.914	454.6	174.771	109.486
1814.44		648.594		79.9429	242.857	488.829	104.457	190.286
1815.68		671.166		239.914	221.629	475.114	65.2857	237.514
1816.91		691.343		238.486	230.943	512.629	284.6	183.8
1818.15		739.297		140.857	245.6	516.429	320.371	100.371
1819.38		720.377		185.514	230.143	524.771	265.714	104.371
1820.62		691.809		270.486	272.229	437.486	138.057	109.086
1821.85		631.749		258.743	233	430.114	230.029	46.6857
1823.09		653.254		243.686	222.371	445.657	166.914	-52.6857
1824.32		662.88		242.571	173.629	454.657	120.371	45.3429
1825.55		680.674		236.314	266.4	463.771	241.143	100
1826.79		682.471		183.457	255.714	424.686	278.857	180.571
1828.02		688.74		118.657	211.429	420.343	242.886	149.057
1829.25		647.02		151.257	63.6	360.914	255.4	200.229
1830.49		640.56		156.743	73.1429	335.743	241.257	131.143
1831.72		678.734		156.514	125.657	399.829	202.314	188.257
1832.95		713.989		71.2857	247.829	507.371	202.286	112.6
1834.18		710.134		179	130.943	495.657	325.971	83.5143
1835.41		695.811		190.914	122.571	423.314	190.886	21.4286
1836.65		719.466		189.229	162.686	455.914	146.629	-21.4286
1837.88		731.423		137.343	248.314	440.657	143.314	-50.1714
1839.11		754.86		131.914	174.314	470.057	201.914	82.4571
1840.34		776.746		103.486	151.114	457.4	226.571	59.3714
1841.57		766.529		74.5143	170.686	514.057	255.457	14.9143
1842.8		757.546		95.3143	150.714	478.314	330.914	64.0286
1844.03		728.2		117.886	175.4	489.914	316.343	133.486
1845.26		742.257		189.171	135.086	449.4	293.914	130.029
1846.49		738.577		228.571	137.257	486.114	261.657	125.343
1847.72		772.343		220.029	174.257	474.486	267.229	174.743
1848.95		793.814		126.457	208.886	452.257	211.086	-26.4
1850.18		810.051		41.5143	284.429	537.714	185.886	-10.7143
1851.41		775.4		28.9143	259.971	567.943	169.8	-83
1852.64		745.343		16.0571	193.829	542.743	212.8	-18.8571
1853.87		743.857		146.629	128.657	436	183.771	-29.3143
1855.09		773.494		191.171	166.486	432.286	190.514	71.4286
1856.32		790.386		245.257	128.514	342	125.314	87.4286
1857.55		769.389		108.886	128.343	354.943	147.343	53.2286
1858.78		768.731		129.4	186.286	403.914	166.543	61.0571
1860		790.051		151.343	228.286	428.657	267.914	40.6857
1861.23		821.777		124.286	297.457	422.514	179.314	-14.1143
1862.46		792.523		50.5429	302.4	327.886	138.343	-36.4571
1863.68		768.906		35.0571	124	340.4	54.3429	-19.1714
1864.91		751.574		69.5714	36.0857	435.371	135.143	54.2857
1866.14		730.671		36.7143	118.314	511.171	101.371	38.6571
1867.36		709.746		85.9143	200.571	481.629	129.429	-60.7429
1868.59		724.029		71.2571	106.086	343.514	63.2857	-208.143
1869.82		761.943		118.2	132.8	312.343	159.314	-127.971
1871.04		747.811		92.5714	183.943	286.314	189	-26
1872.27		705.686		128.686	89.3714	455.486	227.2	4.4
1873.49		681.609		85.5714	13.0857	379.286	134.029	-67.3429
1874.71		707.237		88.0286	97.8571	247.943	190.429	-64.9143
1875.94		731.197		12.5714	249.514	212.943	201.514	-11.4857
1877.16		724.677		120.514	184.2	379.114	148	29.4857
1878.39		687.186		155.514	52.0857	421.343	42.0571	-58.4286
1879.61		679.426		159.6	1.42857	418.143	139.4	-138.8
1880.83		715.337		-23.5143	58.9143	467.429	212	-85.7143
1882.06		725.509		-69.2857	112.657	441.657	163.771	-56.9429
1883.28		721.257		-25.3714	132.629	343.829	188.886	21.7143
1884.5		712.84		108.571	154.429	329.857	162.514	70.4
1885.73		690.291		109.143	217.229	379.829	58.3714	-7
1886.95		663.549		106.2	125.257	342.857	-63.5429	-90.5143
1888.17		712.58		64.8857	102.486	353.857	110.943	-48.7143
1889.39		744.894		68.6571	151.829	313.2	134.4	-29.6571
1890.61		728.209		53.3714	214.771	316.286	153.771	-52.6857
1891.84		684.657		132.314	155.943	319.886	24.5143	-12.0286
1893.06		699.563		134.629	112.143	424.629	93.4857	25.0857
1894.28		702.463		100.514	145.8	413.114	164.829	-65.8286
1895.5		696.511		50.1714	151.571	420.314	187.886	-113.543
1896.72		708.403		64.8571	143.571	469.543	188.314	-125.4
1897.94		740.251		114.743	75.9429	450.2	94.6286	-43.4
1899.16		704.92		32.9429	-18.7143	380.314	117.286	-29.6857
1900.38		658.183		-64.5714	-32.2857	368.743	156.371	144.914
1901.6		676.229		-50.5429	2.08571	415.314	247.771	82.5714
1902.82		694.511		83.4	98.5714	424.114	119.886	59.0857
1904.04		698.466		77.0571	241.057	417.657	120.057	24.7714
1905.26		701.509		107.543	261.457	349.2	172.171	76.6286
1906.48		692.994		119.457	244.429	293.486	259.771	-73.2857
1907.69		680.986		161.914	145.943	258.971	208.457	-89.2286
1908.91		677.357		32.9714	153.943	261.886	146.629	-6.65714
1910.13		748.651		77.1429	50.7429	284.657	16.5143	-66.5714
1911.35		764.194		38.8	96.1714	416.886	50.5429	-115.429
1912.57		760.589		110.343	181.143	414.857	55.7429	-144.514
1913.78		734.146		67.9143	303.286	308.629	133.514	11.0857
1915		753.137		71.0571	245.029	387.114	174.686	112.2
1916.22		767.863		132.629	137.743	489.314	203.343	157.743
1917.43		761.474		172.343	132.4	519.714	73.8	19.3143
1918.65		774.946		109.514	46.0857	405.714	111.514	-30.4286
1919.87		778.711		49.1143	43.9714	482.143	183.029	-52.9429
1921.08		771.571		201.743	101.514	438.286	253.6	-79.8857
1922.3		749.651		199.857	175.543	412.857	196.086	-160.4
1923.52		728.009		56	45.3714	342.857	140.029	-79.1429
1924.73		750.443		-3.82857	13.1143	341.257	24.6	-35.3714
1925.95		787.037		71.8286	106.114	346.8	79.4286	8.94286
1927.16		789.194		94.8857	93.5714	362.6	169.657	-46.2286
1928.38		783.066		48.3429	97.1143	329.029	178.114	-26.6857
1929.59		773.811		113.314	18.3714	279.8	18.7714	-33.3429
1930.8		826.086		101.886	59.9714	236.429	-32.5429	-58.1714
1932.02		860.237		57.2	49.2571	323.114	57.7429	-34.2286
1933.23		862.826		80.7714	27.2	362.543	105.714	-59.7429
1934.45		846.629		120.229	-4.77143	400.771	169.686	-47.6857
1935.66		830.937		34.8857	2.65714	401.114	126.629	-44.3143
1936.87		828.783		45.7714	146.971	386.114	88.9714	-33
1938.09		845.266		98.7714	114.114	299.571	-1.28571	-70.2571
1939.3		900.809		84.3429	54.3714	238.429	5.68571	-88.4286
1940.51		882.434		15.3429	-97.4286	259.143	31.9429	-61.4857
1941.72		810.66		39.9143	17.6857	313.771	136.771	-55.4571
1942.93		766.36		0.45714	104.429	309.8	185.371	-39.7143
1944.15		813.649		8.22857	131.343	356.371	111.686	-92.4286
1945.36		830.694		56	69.8857	326.8	120.571	-86.0857
1946.57		774.489		80.9143	-58.6	322.143	147.629	-65.0857
1947.78		786.26		69.7429	-54.6	292.914	125.657	-7.14286
1948.99		836.131		86.3714	76.3714	289.057	66.5429	-87.2
1950.2		845.337		199.486	213.457	385.914	56.0857	13.4286
1951.41		769.783		242.543	83.8	335.257	71.0286	29.4571
1952.62		744.126		114.8	59.1714	383.057	126.943	2.2
1953.83		742.314		77.2286	78.2571	328.171	139.057	-84.0571
1955.04		770.66		154.314	134.686	393.686	152.4	-5.25714
1956.25		763.429		204.457	80.8	378.514	130.686	26.1714
1957.46		753.126		-30.4857	25.4571	352.714	199.314	-121.286
1958.67		777.171		-54.2	17.6286	282.829	78	-152
1959.88		775.089		-29.6571	50.7429	292.686	48.9714	-128.629
1961.09		733.766		80.2571	37.2286	292.971	-64.5429	18.0571
1962.3		746.2		40.9714	-21.8571	253.171	29.2286	62.2
1963.51		719.577		8.6	-24.8	224.543	51.9429	19.7143
1964.71		686.546		-29.9714	-61.8857	318.457	67.0857	-45.2286
1965.92		664.766		-4.25714	-121.714	294.571	-3.2	-74.2286
1967.13		702.237		-77.1143	-92.2857	301.657	4.34286	-74.0286
1968.34		669.763		-100.143	-51.9143	272.514	110.2	-117.971
1969.55		653.077		-11.7714	4.25714	295.857	181.457	-85.0286
1970.75		644.863		57.0286	19.8286	283.314	175.829	-134.257
1971.96		653.86		59.8	65.1143	277.457	59.9143	-132.829
1973.17		642.286		120.857	-9.97143	268.686	57.8	-40.3143
1974.37		656.777		117.8	-87.0286	316.657	149.114	-8.8
1975.58		675.529		47.1429	13.9429	329.771	204.943	-63.9429
1976.78		682.331		-20.4571	85	367.714	98.6857	-176.171
1977.99		644.609		27.5143	106	404.514	69.6	-85.1429
1979.19		651.111		68.1429	59.9714	447.571	158.629	-44.4
1980.4		648.166		54.2	85.3714	349.886	255.629	14.9143
1981.61		663.6		-24.5429	73.5143	327.486	169.629	-71.3429
1982.81		656.631		77	48.5143	333.943	123.057	-114.229
1984.02		662.046		132.429	48.5143	271.571	53.1714	-77.1143
1985.22		636.32		107.486	-21.3714	222.286	151.943	-43.2
1986.42		656.36		47.9143	58.3714	183.8	121.429	-24.2571
1987.63		684.877		62.1143	56.3429	218.514	159.971	-6.25714
1988.83		702.946		22.1429	147.514	228.143	15.0857	17.2
1990.04		718.271		26.6571	54.4	273.114	121.514	4
1991.24		708.894		-51.5429	26.8286	283.657	123.229	-98.1714
1992.44		723.214		-40.2857	-38.8857	257.257	219.629	-111.429
1993.64		721.723		-39.4286	116.229	354.686	157.114	-224.514
1994.85		725.714		-28.9714	110.914	362.2	175.314	-178.857
1996.05		672.166		-114.8	144.629	314.514	145.057	-107.486
1997.25		676.28		-44.2286	68.5143	150	108.343	19.7714
1998.45		670.431		27.4571	10.9714	176.743	-16.7429	-40.3143
1999.65		721.94		36.6286	-16.5143	213.686	-51.9714	-39.0571
2000.86		711.5		0.94286	-37.5714	243.886	-50.0571	-25.0857

## Sheet: Fig.3d
	spec1	spec2	spec3	spec4	spec5	spec6	spec7	spec8	spec9	spec10	spec11	spec12	spec13	spec14	spec15	spec16	spec17	spec18	spec19	spec20	spec21	spec22	spec23	spec24	spec25	spec26	spec27	spec28	spec29	spec30	spec31	spec32	spec33	spec34	spec35	spec36	spec37	spec38	spec39	spec40	spec41	spec42	spec43	spec44	spec45	spec46	spec47	spec48	spec49
800.496	1697.06	1776.94	1662.37	1614.09	1612.51	2038.91	1847.77	1594.4	1494.23	1927.91	1842.37	1288.37	1324.91	1399.23	1203.11	1720.49	1447.03	1639.63	1454.97	1417.37	1653.94	1250.2	1060.51	1869.6	1219.94	1673.71	1190.03	1159.63	1155.94	1292.66	1461.51	1378	1670.94	1187.34	1719.29	1221.63	1476.49	1453.94	1075.91	1340.29	1159.69	1359.11	1976.43	1717.14	1214.86	1539.74	1550.34	1340.49	2286.37
801.925	1503.97	1614.23	1643.71	1459.66	1430.94	1848.74	1608.51	1551	1485.09	1782.94	1802.91	1247.11	1385.54	1389.69	1156.54	1724.26	1462.49	1502.49	1384.31	1402.91	1503.43	978.2	841.143	1771.63	1302.63	1440.94	1158.89	1060.89	1183.03	911.171	1195.54	1278.2	1584.03	1247.03	1682.86	986.486	1323.66	1333.23	1089.54	1101.66	1043.26	1271.94	1818.89	1593.03	1052.77	1619.63	1501.63	1250.26	2062.91
803.353	1412.74	1509.66	1626.63	1428.51	1334.09	1766.29	1487.83	1487.6	1475.37	1716.69	1777.03	1223.43	1401.89	1341.57	1161.69	1699.31	1481.37	1481.77	1363.23	1415.03	1478.06	908.2	737.486	1685.74	1326.46	1362.89	1133.17	1032.57	1230.26	783.543	1111.29	1232.4	1538.26	1251.86	1669.71	895.771	1274.11	1274.66	1106.89	1051.31	993.114	1217.49	1745.77	1544.06	995.543	1652.66	1517.06	1184.31	1912.03
804.782	1384.49	1468.43	1574.83	1555	1344.77	1851.2	1536.06	1402.2	1483.89	1789.06	1716.94	1133.43	1326.63	1158.03	1258.46	1623.8	1506.4	1546.37	1403.06	1449.74	1635.74	1085.29	811.686	1817.94	1335.77	1464.74	1068.43	1065.49	1274.91	956.171	1260.74	1229.2	1511.91	1221.17	1661.91	1019.6	1353.26	1282.6	1151.43	1302.89	1006.89	1195.31	1730.6	1540.54	1084.03	1683.11	1608.83	1157.14	1833.31
806.21	1468.57	1460	1623.77	1733.09	1301.6	1860.29	1614.03	1316.4	1394.97	1648.51	1808.91	1246.23	1299.71	1215.57	1231.49	1597.46	1527.03	1752.2	1475.66	1421.09	1642.23	1224.6	846.029	1920.46	1164.6	1572.74	1030.29	1171.29	1318.74	1216.14	1299.23	1330.46	1588	1155.43	1724.26	933.914	1401.57	1272.51	1056.69	1292.26	1036.09	1168.2	1754.83	1564.83	1149.06	1595.34	1721.34	1090.69	1804.17
807.637	1599.86	1493.46	1672.63	1726.51	1449.03	1748.43	1506.6	1260.69	1488.29	1687.31	1881.46	1313.26	1233.6	1348.91	1196.06	1657.31	1509.57	1806.89	1565.29	1396.4	1623.46	1261.43	879.086	1836.34	1193.43	1571.06	1141.09	1181.17	1367.71	1234.14	1469.26	1344.06	1680.49	1316.26	1817.63	991.057	1476.51	1379.11	1021.43	1180.11	1075.54	1220.8	1901.11	1685.29	994.686	1641.71	1665.6	1247.14	1925.46
809.065	1494.63	1547.03	1578.97	1665	1374.37	1717.37	1551.09	1324.09	1485.86	1834.91	1957.66	1213.09	1295.09	1353.51	1037.8	1575.37	1531.49	1628.6	1557.23	1317.91	1572.57	1178.51	980.686	1815.34	1324.31	1498.37	1113.97	1069.51	1423.06	1148.77	1367.29	1319.03	1816.77	1416.6	1865.51	874.286	1426.69	1305.4	1001.86	1114.71	1082.54	1343.29	1942.09	1675.51	985.029	1750.51	1653.57	1397.17	1993.46
810.492	1424.31	1477.83	1517.11	1540.74	1201.91	1620.49	1625.49	1347.14	1503.31	1929.31	1878.06	1009.66	1354.94	1269.17	1013.91	1337.51	1457.74	1570.94	1412.66	1395.8	1541.49	1102.34	902.829	1789.06	1375.6	1453.97	1090.03	1016.23	1421.57	1068.89	1350.66	1216	1600.97	1268.4	1732.91	842.714	1286.97	1231.51	995.143	1200.23	1131.2	1280.4	1837.46	1689.77	949.257	1660.8	1566.4	1383.63	1936.14
811.918	1259.57	1456.26	1682.54	1465.63	1114.94	1553.09	1772.06	1384.54	1448.63	1795.89	1862.34	941	1355.94	1227.91	1061.71	1376.09	1509.37	1502.26	1338.6	1510.34	1446.31	1040.71	789.314	1771.71	1336.63	1499.4	969.029	1065	1380.4	1107.46	1365.17	1103.74	1644.71	1243.51	1742.29	813	1170.03	1307.8	912.6	1030.2	1204.34	1091.97	1827.09	1709.89	983.257	1621.17	1696.43	1306.94	1808.31
813.345	1341.29	1371.34	1662.34	1538.51	1304.83	1669.54	1768.57	1343.43	1486.43	1750.97	1855.54	956.486	1385.89	1254.29	1364.23	1450.37	1495.03	1551.46	1382.49	1533.46	1480.74	1113.03	808.114	1750.69	1231.4	1472.2	1055.86	1089.43	1278.09	1118.49	1539.31	1098.83	1676.63	1303.66	1691.37	928.8	1217.11	1462.71	815.429	898.743	1130.8	981.886	1913.57	1731.17	1044.51	1639.91	1517.54	1218	1919.49
814.771	1485.83	1565.8	1627.63	1692.94	1457.69	1835.03	1691.49	1363.4	1438.34	1874.77	1869.14	1190.31	1369.23	1191.91	1330.94	1541.57	1461.09	1534.26	1476.46	1616.11	1647.17	1102.43	951.257	1817.97	1270.77	1527.26	1088.66	1127.03	1229	1140.46	1520.49	1111.63	1775.71	1357	1725.74	936.686	1370.09	1467.03	909.086	1010.6	1043.34	1235.43	2056.43	1626.66	1183.23	1762.8	1535.57	1186.74	1991.29
816.197	1533.43	1568.14	1503.17	1650.94	1353.74	1794.11	1591.2	1370.03	1337.06	1906.71	1962.37	1304.09	1353.63	1189.37	1179.43	1498.23	1344.2	1623.83	1482.77	1543.17	1608.03	1068.31	965.657	1814.43	1307.29	1481.43	1154.54	1157.4	1128.4	1160.66	1453.2	1197.06	1566.83	1312.46	1710.51	936.543	1416.74	1287.69	904.429	1158.34	1028.6	1249.23	2069.51	1466.46	1150.29	1696.2	1476.54	1163.86	2051.6
817.623	1440.83	1567.86	1553.49	1490.6	1254.34	1706.69	1621.29	1391.66	1352.23	1820.46	1953.51	1343.26	1288.37	1196.46	1026.74	1420.69	1366.69	1556.97	1478.46	1499.11	1470.14	1094.37	863.771	1758.57	1251.97	1526.31	1105.2	1164.66	1145.51	1085.31	1395.03	1191.43	1563.54	1236.97	1855.43	967.229	1412.51	1305.94	950.857	1104.29	1108.71	1197.66	2048.77	1504.6	1129.83	1711.77	1712.11	1170.69	1975
819.048	1327.31	1549.11	1479	1559.51	1302.91	1678.66	1557.74	1368.94	1306.34	1781.91	1987.46	1211.94	1311.83	1205.29	1174.94	1335.26	1200.97	1615.57	1596.66	1519.34	1567.66	1144.89	782.4	1678.06	1208.14	1505.49	1009.11	1276.11	1215.17	1103.2	1483.31	1174.66	1624.23	1269.09	1802.6	999.057	1411.11	1364.09	1007.63	1120.37	1150.6	1181.37	2080.51	1663.66	1153.83	1669.74	1625.97	1120.23	2031.34
820.473	1366.86	1637.06	1550.4	1713.23	1394.06	1674.54	1535.66	1360.77	1402	1930.74	2012.4	1223.11	1322.23	1248.09	1247.34	1361.11	1234.74	1682.17	1667.57	1639.6	1734.69	1156.23	729.429	1671.91	1255.26	1553.17	970.371	1249.49	1212.66	1063.31	1489.8	1124.14	1775.63	1248.97	1872.77	1057.09	1442.43	1370.66	1202.43	1160.03	1039.03	1320.57	2115.83	1697.29	1096.03	1798.71	1649.57	1178.29	1901.89
821.898	1326.89	1533.29	1490.46	1651.31	1245.14	1580.86	1357.97	1291.4	1379	1806.31	1966.71	1104.31	1301.97	1146.17	1279.11	1408.26	1191.34	1672.51	1483.94	1418.86	1588.43	1032.2	725.2	1717.6	1205	1389.23	1001.49	994.886	1040.69	1005.03	1346.29	1002.37	1635.14	1270.17	1743.37	964.543	1319.26	1240.77	1085.34	1013.49	821.4	1122.49	2171.37	1476.57	914.429	1625.09	1492.06	1065.77	1822.71
823.323	1491.49	1383.69	1505.8	1562.03	1192.74	1587.29	1455.89	1275.37	1377.74	1739.06	1864.86	1180.97	1181.63	1182.69	1232.77	1351.63	1258.86	1524.77	1264.57	1343.91	1422.09	909.771	802.371	1801.2	1199.83	1371.4	1059.71	834.714	977.057	984.543	1236.89	1032.11	1555.34	1300.8	1786.23	870.571	1364.11	1279.97	997.371	923.429	824.886	1056.74	2135.63	1490.57	954.714	1572.09	1581.46	995.286	1730.57
824.747	1480.26	1414.66	1480.89	1586.49	1252.03	1635.66	1521.71	1298.69	1270.31	1707.4	1863.26	1175.6	1080.31	1093.6	1183.09	1349.71	1265.89	1563.46	1314.34	1349.83	1525.8	864.857	858.914	1833.14	1126	1327.17	1024.06	883.886	1117.63	1086.89	1347.14	1098.63	1519.26	1420.8	1735.83	934.057	1332.31	1413.63	938.571	1034.03	937.229	1131.91	2153.09	1548.46	1072.57	1557.49	1550.54	1025.17	1812.54
826.171	1499.71	1563.66	1604.43	1732.49	1358.51	1648.14	1678.57	1372.91	1297.69	1898.37	1983.49	1250.49	1128.69	1075.57	1153.66	1373.43	1333.34	1592.54	1365.83	1465.74	1635.34	981.257	942.743	1829.74	1205.69	1454.23	1054.89	1019.74	1295.09	1080.97	1463.49	1185.09	1616.17	1283.11	1840.26	1185.86	1349.6	1390.29	1026.17	1138.91	1054.57	1138.6	2188.89	1706.31	1140.31	1701.46	1610.03	1150.74	1859.63
827.595	1428	1663.89	1667.94	1727.74	1304.83	1612.11	1587.54	1330.74	1296.91	1823.14	1850.54	1237.57	1179.6	1066.31	1151.57	1336.54	1288.63	1550.14	1357.74	1391.29	1497.63	905.914	955.829	1775.03	1044.97	1471.69	1046.66	1085.17	1275.63	991.571	1419.8	1152.57	1463.86	1236.63	1843.26	1069.54	1338.57	1320.51	887.086	1066.46	961.743	1039.37	2109.71	1655	1028.03	1750.74	1551.34	1148.31	1931.57
829.018	1491.23	1657.86	1788.09	1712.83	1359.94	1669.34	1701.46	1300.77	1327.66	1943.37	1905.34	1312.23	1328.31	1287.89	1160.89	1422.71	1303.34	1523.03	1403.2	1465.69	1350.09	994.943	972.886	1868.77	1174.43	1504.51	1077.74	1208.51	1333.69	1021.77	1458.94	1265.11	1581.8	1522.14	1873.23	1020.6	1508.97	1331.23	939.429	1202.31	998.086	996.6	2097.11	1661.8	1025.54	1821.14	1735.49	1227.51	2055.06
830.441	1410.83	1667.97	1758.66	1643.43	1384.37	1738.91	1649.03	1239.49	1404.43	1966.31	1806.03	1228.34	1364.86	1359.6	1215.77	1424.11	1291.83	1582.97	1438.83	1472.71	1417.34	1114.8	844.514	2009.89	1176.8	1376.06	1003.03	1231.26	1297.89	1183.03	1525.91	1280.54	1673.49	1538.71	1841	937.714	1469.29	1412.97	908.429	1210.31	1026.69	1152.77	1975.2	1591.63	976.571	1746.43	1793.54	1247.14	2101.91
831.864	1342.14	1675.26	1643.8	1742.11	1386.74	1594.06	1707.51	1275.66	1422.86	1887.2	1839.37	1188.86	1325.66	1226.14	1240.29	1370.97	1224.77	1490.14	1423.8	1426.97	1409.57	1277.94	878.086	2002.66	1365.23	1323.43	951.457	1158.54	1310.74	1242.66	1478.86	1165.37	1755.31	1343.63	1834.71	996.086	1326.69	1289.97	1003.31	1063.4	953.857	1216.43	1781.49	1489.54	933.571	1613.6	1723.91	1051.94	1980.51
833.287	1375.8	1648.89	1582.37	1730.77	1425.23	1628.8	1589.37	1329.29	1349.83	1863.37	1944.54	1284.97	1217.66	1295	1312.34	1347.29	1199.57	1411.14	1429.2	1420.11	1417.29	1104.14	710.171	1912.23	1289.97	1447.54	889.914	1062.6	1243.46	1222.74	1369.23	1052.83	1683.6	1148.6	1837.86	925.571	1254.17	1333.29	1012.11	952.029	973.029	1281.26	1603.77	1449.74	992.571	1635.6	1598.94	1024.43	1943.43
834.709	1415.97	1534.69	1603.74	1701.51	1436.66	1672.86	1586.14	1419.09	1366.89	1789.69	2077.46	1144.89	1180.83	1346.29	1244.37	1371	1229.71	1449.86	1491.71	1419.51	1501.2	914.829	705.4	1815.54	1153.91	1577.6	882.886	1058.29	1249.57	1185.46	1293.2	1014.03	1710.23	1271.49	1760.77	937.971	1258.89	1349.43	919.257	1163.4	974.2	1171.74	1534.14	1444.94	1031.86	1616.69	1550.11	1078.91	1943.54
836.131	1433.74	1428.91	1749.29	1664.83	1382.29	1700.74	1634.4	1410.74	1336.09	1893.49	2125.57	1070.4	1134.66	1291.71	1211.23	1345.71	1301.26	1522.2	1425.51	1430.91	1664.69	826.429	818.857	1817.63	1047.2	1452.26	889.057	1248	1150.8	1142.74	1271.6	1085.4	1796.03	1326.34	1713.94	909.857	1206.94	1357.11	900.086	1155	992.457	1087.46	1649.97	1565.4	967.857	1669.89	1482.17	1113.14	2004.03
837.553	1435.17	1469.83	1832.14	1749.77	1337.03	1593.34	1734.66	1297.31	1335.51	1835.8	2029.2	1205	1155.37	1223.8	1255.4	1351.77	1313.03	1507.31	1269.11	1469.91	1598.51	955.771	932.971	1800.97	1017.46	1377.03	937.943	1278.4	1225.4	1164.91	1308.66	1074.2	1733.57	1371.6	1864.34	951.743	1252.63	1313.17	983.743	1038.2	907.371	1191.14	1824.17	1505.91	916.257	1673.34	1445.17	1118.14	1853.83
838.975	1526.46	1459.23	1824.46	1687.6	1350.86	1813.77	1648.97	1190.89	1298.91	1986.23	1982.91	1400.37	1236.2	1316.14	1293.54	1315.94	1331.74	1498.49	1174.31	1388.54	1472.14	1117.17	829.371	1873.2	1114.46	1483.2	971	1255.51	1266.23	1124.09	1212.23	1020.49	1546.74	1299.94	1891.43	901.371	1374.86	1427.37	1090.17	1086.74	982.229	1242.91	1808.8	1421.91	1065.2	1675.69	1436.37	1160.89	1925.03
840.396	1399.03	1280.26	1665.03	1521.34	1287.09	1757.94	1362.31	1116.34	1214.66	1744.14	1868	1252.54	1132.37	1297.71	1175.4	1305.51	1300.34	1415.29	1236.83	1276.23	1355.51	1089.31	665.743	1768.86	1020.23	1500.17	917.029	1026.34	1239.51	975.4	1082.91	898.086	1421.17	1112.2	1689.71	785.4	1333.83	1381.34	880.171	1169.94	1036.43	1206.57	1595.66	1401.57	946.657	1548.51	1316.86	1182.86	1735.09
841.817	1256.23	1328.46	1610.91	1405.4	1215.37	1585.29	1351.51	1175.43	1180.03	1618.86	1965.51	1232.14	1053.91	1181.03	1055.49	1243.6	1235.66	1339.2	1375.54	1291.66	1315.2	960.486	663.514	1771.6	994.657	1303.86	964.914	975.8	1096.49	815.571	955.457	903.943	1527.54	995.343	1581.31	776.257	1123.14	1317.69	815.571	1079.63	1064.86	1078.57	1447.14	1464.91	855.286	1523.14	1337.31	1062.37	1691.6
843.237	1249.17	1446.63	1496.66	1318.37	1217.09	1465.63	1406.91	1242.37	1308.2	1442.6	2040.43	1322.4	1016.34	1151.83	1154.71	1323.49	1195.29	1402.17	1363.49	1404.8	1419.83	913.771	536.714	1674.31	947.8	1189.69	927.743	1011.66	1123.91	929.629	1090.49	914.143	1596.89	1103	1624.97	880.571	982	1225.37	820.857	909.6	1062.49	1102.03	1502.51	1492.29	844.314	1548.86	1434.17	1034.14	1751.8
844.658	1369.26	1516.6	1421.83	1316.57	1315.03	1555.83	1498.2	1296.37	1451.77	1555.17	2042.8	1388.91	1199.57	1217.37	1157.86	1347.74	1290.26	1470.46	1313.51	1411.54	1560.77	999.771	609.571	1680.94	1055.49	1224.74	928.4	1057.31	1102.11	1064.03	1233.26	912.657	1638	1239.17	1684.17	949.543	1123.69	1290.97	903.114	955.714	1071.46	1191.77	1512.03	1522.77	1056.2	1610.49	1553.06	942.514	2018.11
846.078	1339.4	1407.77	1386.6	1405.31	1389.91	1514.11	1452.09	1216.26	1353.94	1549.97	2020.89	1269.97	1324.8	1274.6	1172.83	1422.86	1309.86	1531.91	1159.46	1446.29	1456.34	972.4	678.829	1596.09	1080.09	1250.31	863.571	1016.54	1108.77	973.114	1299.49	930.857	1481.54	1272.77	1541.03	900.514	1149.46	1207.74	927.2	938.086	998.771	1190.71	1449.4	1514.63	1013.09	1664.11	1534.37	1008.46	1992.97
847.498	1273.14	1469.6	1417.31	1524.69	1302.14	1452.74	1512.63	1118.57	1327.51	1606.37	2040.66	1275.14	1328.74	1236.06	1203.14	1401.46	1288.77	1474.03	1177	1470.77	1327.63	898.714	735.257	1680.63	1086.51	1298.63	983.914	968.829	1132.89	903.343	1287.17	934.114	1504.77	1141.4	1574.09	870.257	1143.63	1236.43	927.114	820.771	969.829	1114.4	1461.77	1451.69	1058.63	1626.49	1506.43	1148.29	1879.09
848.917	1260.46	1404.89	1458.69	1494.8	1251.31	1495.89	1582.23	1098.77	1253.51	1673.6	2090.34	1317.8	1282.17	1258.43	1205.34	1323.89	1291.66	1540.71	1268.94	1450.91	1423.37	964.429	722.829	1656.86	1097.49	1361.49	1045.91	1061.09	1165.66	1047.29	1297.17	964.771	1466	1180.86	1588.37	831.971	1186.51	1172.37	903.314	850.8	982.571	1126.2	1525.57	1494.46	1034.57	1641.69	1373.43	1316.2	1850.91
850.337	1207.29	1420.86	1526.49	1440.69	1198.17	1420.57	1477.54	1137.09	1165.77	1679.26	1989.26	1288.86	1296.63	1200.91	1101.14	1265.69	1240.43	1574.4	1338.2	1423	1469.49	1016.43	751.2	1592.14	1088.57	1260.14	1079.43	978.114	1086.23	1092.4	1306.83	909.771	1510.91	1254.46	1493.63	844.514	1249.63	1238.09	908.314	856.6	974.514	1209.63	1492.37	1497.29	913.257	1591.46	1236.46	1167.29	1830.29
851.756	1142	1348.31	1492.06	1380.83	1251.06	1343.8	1394.83	1144.03	1040.91	1588.89	2065.63	1166	1252.66	1186.97	1079.34	1183.46	1042.74	1615	1233.54	1451.57	1430.77	970.543	722.886	1574.71	1084.37	1222.03	992.486	948.143	1088.23	991.714	1202.89	887.743	1367.89	1255.11	1466.17	759.743	1196.11	1180.03	823.086	799.286	946.629	1184.71	1288.23	1526.03	862.6	1525	1234.83	1035.51	1778.91
853.174	1229.34	1254.51	1332.09	1335.6	1279.66	1268.17	1388.17	1136.63	1088.31	1608.09	2144.06	1291.31	1261.2	1162.89	1101.74	1322.71	1056.6	1530.26	1152.03	1442.66	1419.17	1084.43	585.229	1690.86	1046.69	1451.69	907.714	907.486	1090.49	920.4	1070.2	927.229	1426.2	1260.37	1585.94	766	1087.89	1179.46	799.457	762	990.571	1116.6	1323.51	1622.14	877.457	1517.34	1311.2	1094.91	1709.66
854.593	1216.54	1232.34	1284.49	1282.8	1350.6	1336.57	1436.06	1145.77	1073.37	1538.03	2210.66	1478.31	1275.46	1226.23	1136.91	1343.06	1185.03	1468.2	1179.89	1472.17	1450.29	1095.46	514.143	1695.63	960.143	1505.29	914.057	962.4	1154.54	1045.06	1071.31	1028.74	1361	1256.86	1692.26	775.8	1097.89	1190.34	890.2	830.886	1094.37	1029.83	1413.86	1693.29	929.2	1572	1369.4	1243.83	1717.26
856.011	1208.2	1276.03	1424.29	1293.6	1293.09	1503.11	1436.43	1198.86	1190.09	1518.74	2202.91	1448	1290.77	1193.17	1054.54	1333.26	1250.74	1493.86	1229.97	1386.69	1388.77	1152.11	569.171	1621.06	959.771	1394.6	917.6	1084.51	1198.29	1066.71	1154.97	1022.91	1355	1277.31	1622.83	818.171	1061.14	1253.77	910.2	941.457	1144.17	1029.77	1576.91	1580.37	967.743	1559.97	1517.43	1203.91	1748.94
857.429	1104.17	1172.89	1459.69	1249.17	1214.66	1578.57	1444.34	1198.6	1275.37	1464.26	2084.4	1118.26	1269.83	1192.31	982.571	1264	1124.89	1380.46	1221.77	1373.94	1394.74	1090.97	620.343	1512.37	959.629	1193.29	807.4	934.029	1217.14	976.257	1160.06	952.657	1221.63	1177.66	1620.83	708.114	1042.86	1150.94	655.4	991.543	1075.14	993.429	1528.49	1453.23	950.657	1411.29	1540.29	1104.03	1818.29
858.846	1177.74	1222.8	1412.8	1236.03	1199.54	1484.29	1434.91	1173.46	1343.83	1543.63	2073.94	1171.94	1353.8	1187.4	985.343	1272.83	1185.8	1245.2	1204.97	1354.23	1380.26	1063.66	532.029	1593.26	1128.4	1260.46	631.943	729.229	1184.63	861.029	1079.86	896.086	1284.6	1196.86	1671.17	721.886	1069.57	1133.8	576.086	1076.91	1002.71	1127.46	1446.63	1504.66	855.657	1454.74	1481.86	1175.11	1828.8
860.264	1157.23	1283.66	1411.46	1273.2	1290.37	1435.51	1472.17	1204.26	1260.97	1555.03	2060.03	1277.74	1271.94	1174.83	1094.69	1331.86	1217.03	1223.09	1131.11	1375.77	1329.6	906.914	566.857	1687.69	1185.14	1227.49	655.629	735	1117.66	947.086	1074.09	980.457	1407.94	1108.09	1684.26	801.743	1182.86	1101.09	636.486	988.486	933.343	1116.26	1382.34	1576.23	766.229	1554.49	1315.86	1175.11	1829.91
861.681	1259.17	1309.66	1388.43	1374.6	1256.69	1465.37	1532.57	1328.6	1260.34	1627	2286.34	1364.26	1122.26	1178.51	1071.17	1275.83	1216.91	1269.71	1114.94	1375.57	1329.51	1060.8	605.857	1695.26	1168.71	1227.09	785	996.457	1017.86	1013.03	1045.71	987.029	1516.31	1129.77	1584.69	920.686	1236.89	1149.49	700.971	917.057	877.971	1132.43	1394.86	1590.26	912.886	1612.29	1318.14	1062.63	1812.63
863.097	1212.14	1203.89	1299.29	1394.86	1213.14	1524.34	1502.69	1367.23	1166.8	1634.71	2210.77	1188.14	1114.2	1251.69	1049.97	1260.94	1132.46	1385.6	1128.26	1386.91	1418.06	1130.43	802.057	1551.49	1017.71	1255.86	975.886	1087.83	1044.06	1005.54	1030.46	872.771	1516.57	1247.89	1603.09	823.114	1147.91	1149.46	738.6	791.086	899.457	1063.91	1381.57	1665.17	1006.49	1434.46	1358.66	930.543	1793.2
864.514	1224.26	1268.66	1279.37	1448.54	1252.06	1595.74	1426.89	1328.43	1171.57	1558.66	2138.86	1176.49	1184.91	1279.54	1021.09	1232.23	1152.34	1466.17	1194.57	1445.83	1401.43	1169.89	782.086	1499.66	902.257	1320.71	934.771	977.257	1033.14	893.486	1040.09	829.057	1443.74	1233	1601.94	715.914	1062.03	1223.86	740.171	857.486	943.457	1088.6	1334.57	1700.54	1018.54	1258.46	1433.43	1057.97	1660.77
865.93	1200.83	1260.51	1272.17	1423.91	1283.69	1705.23	1386.17	1247.74	1295.89	1521.54	1981.86	1109.29	1271	1235.09	1041.54	1225.34	1092.4	1381.83	1139.26	1449.89	1316.86	944.886	756	1552.09	883.514	1359	849.771	910.743	1036.11	884.343	1186.26	848.4	1367.6	1103.34	1660.03	745.543	967.657	1134.11	772.514	844	909.371	1083.31	1322.31	1672.29	847.257	1376.83	1472.97	1148.63	1712.09
867.346	1178.34	1266.17	1222.11	1379.89	1272.11	1563.94	1436.94	1171.11	1356.14	1529.6	1985.46	1040.51	1373.6	1210.63	1103.14	1186.2	1017.71	1140.23	1119.71	1527.17	1299.14	988.371	711.2	1664.83	983.686	1343.31	730.629	920.2	965.257	972.057	1110.71	895.829	1373.11	1122.26	1763.77	852.686	1033.46	1084.23	774.2	856.971	685.657	1015.8	1350.17	1616.03	731.029	1447.77	1409.89	1068.89	1796.6
868.762	1119.74	1230.43	1257.09	1369.17	1203.86	1492.26	1469.89	1125.29	1229.29	1507.11	1963.31	1039.43	1286.86	1242.83	1116.11	1258.77	948.829	1121.86	1163.51	1390.71	1328	859.429	772.743	1658.11	1051.86	1367.74	737.143	908.743	1039.51	1030.14	982	831.257	1442.31	1227.97	1902.51	913.486	1077.11	1154.17	785.686	754.343	749.514	1007.51	1315.14	1619.2	770.286	1463.94	1338.43	940.943	1849.11
870.177	1122.26	1354.06	1318.86	1393.06	1353.74	1605.91	1557.09	1230.97	1122.11	1503.26	2020.29	926.029	1093.4	1124.89	1143.46	1286.2	963.629	1251.26	1220.06	1327.49	1254.63	927.314	690.114	1731.34	917.543	1230.29	751.629	876.657	1058.54	1011.74	825	871.514	1425.49	1303.03	1906.89	863.229	1099.54	1223.09	824.371	731.171	821.686	1022.89	1412.37	1654.57	931.857	1411.11	1244.4	954.543	1691.71
871.592	1200	1391.6	1295.29	1446.14	1385.29	1731.8	1524.97	1367.4	1164.6	1497.2	2038.91	1054.26	976.686	1085.71	1053.37	1197.69	1099.03	1221.74	1197.89	1226.51	1182.94	830.143	572.886	1768.57	886.429	1227.63	768.314	813.829	1051.37	963.543	969.486	892.514	1333.4	1324.4	1851.97	836.486	1123.54	1243.34	843.829	755.143	845.743	1043.54	1517.86	1601.54	945.857	1479.77	1436.2	987.114	1772.4
873.007	1243.06	1512.29	1364.37	1487	1394.26	1722.29	1519.4	1316.49	1152.43	1650.89	2090.63	1101.71	1055.43	1140.14	1006.4	1101.54	1108.83	1214.86	1065.03	1181.89	1312.77	912.371	570.143	1777.2	1013.51	1218.17	719.629	898.429	1005.23	1076.29	1089.06	1020.94	1356.66	1380.4	1843.49	782.429	1194.91	1261.14	958.4	925.771	804.029	1088.57	1715.2	1622.86	788.857	1533.69	1551.57	972	1868.26
874.422	1318.74	1512	1484.63	1449.54	1238.66	1773.43	1564.09	1173.09	1236.6	1706.11	2091.8	1171.34	1124.14	1170.77	902.543	1147.31	984.114	1160.14	1075.66	1174.6	1480.74	851.4	604.286	1736.97	1080	1255.43	713.571	874.514	966.257	1022	1077.23	994.229	1239	1323.23	1935.63	741.714	1183.74	1274.77	839.514	922.057	773.829	1122.71	1585.74	1564.14	736.4	1505.89	1502.26	914	1940.34
875.836	1338.66	1589.49	1506.43	1506.17	1373.74	1759.89	1538.71	1130.03	1326.2	1831.46	2231.86	1005.4	1065.74	977.629	977.343	1181.8	911.714	1179.71	1135.97	1293.29	1577.8	966.886	585.571	1692.51	1002.74	1181.77	895.743	849.429	1073.8	1018.43	983.629	983.8	1173.83	1378.97	2091	718.714	1135.54	1237.43	833.6	828.286	769.714	1128.09	1481.97	1592.83	856.286	1408.57	1418.14	1017.71	1852.34
877.25	1325.4	1493.46	1494.2	1587.06	1552.17	1663.4	1583.94	1215.26	1503.23	1823.09	2249.34	938.657	982.457	837.886	965.343	1269.86	987.543	1187.77	1063.51	1324.6	1494.91	982.657	701.229	1757.74	1000.89	1248.83	907.114	826.657	1025.69	1048.14	1009.23	836.743	1210.6	1451	2071.37	754.8	1162.83	1158.86	724.457	899.971	780.914	1027.09	1457.57	1605.83	974.743	1254.37	1443.34	1072.97	1912.06
878.663	1376.2	1609.71	1549.77	1753.2	1779.46	1627.54	1653.17	1336.17	1507.83	1925.37	2315.83	922.629	1106.37	937.029	1114	1339.77	1087.29	1250.77	1120.57	1278.43	1519.8	993.257	796.571	1849.6	992.771	1214.43	928.514	974.6	1006.49	1234.74	1106.83	884.543	1400.86	1638.69	2063.17	888.857	1242.83	1180.54	933.657	1012	864.371	1082.09	1514.91	1609.83	940	1367.26	1547.6	1182.37	1950.97
880.077	1054.31	1358.86	1319.83	1338.8	1377.14	1330.54	1395.29	1028.11	1137.11	1589.66	1889.26	580.943	759.657	564.8	668.457	895.229	724.371	880.857	823.543	757.029	1112.89	512.371	337.086	1556.94	667.943	774.6	457.343	593.686	623.286	679.914	751.686	367.429	1033.66	1120.97	1571.83	397.429	756.714	738.829	584.543	596.029	400.286	638.457	1018.8	1153.89	494.171	1019.89	961.2	598.257	1343.23
881.49	917.143	1342.03	1340.46	1314.8	1281.11	1180.89	1202.23	950.314	965.943	1477.37	1887.91	489.714	626.343	528.429	595.914	734.086	643.886	768.343	784.771	644.2	957.743	447.029	153.886	1295.34	613.657	765.4	238.171	383.514	479.543	417.343	614.629	427.543	800.086	959.629	1526.94	253.771	680.229	556.486	497.771	373.6	305.8	569.514	874.886	1053.06	354.886	917.343	691.057	506.6	1116.06
882.903	1008.4	1440.54	1466.57	1382.57	1320.69	1499.51	1450.71	1135.71	1092.46	1552.54	1952.57	659.971	728.829	709.914	760.057	886.314	674.543	936.086	811.943	798.257	951.686	534.029	338.571	1436.49	811.8	1014.26	359.6	551.657	533.371	543.857	715.857	683.4	866.229	1196.83	1733.66	391.229	788	693.6	585.257	576.571	510.571	708.543	1104.8	1325.46	574.429	1085.03	863.886	646.486	1340.23
884.316	1321.91	1677.23	1742.89	1620.69	1619.03	1909.34	1800.83	1443.51	1458.74	1816.54	2140.94	888.057	1132.54	1180.06	1209.69	1305.89	978.571	1369.51	1174.43	1138.43	1231.86	899.914	643.886	1811.86	1085.26	1285.69	838.829	934.8	847.257	939.343	1047.97	1128.74	1193.11	1743.4	2225.37	835.257	1224.94	1096.86	912.229	963.171	875.143	998.657	1460.09	1684.91	945.171	1534.8	1434.09	1070.26	1830.71
885.728	1247.46	1558.8	1704.74	1523	1480.89	1736.09	1734.11	1337	1481.66	1887.03	1941.43	817.143	1041.23	1128.57	998.257	1270.03	979.429	1378.51	1135.31	1034.26	1219.23	849.971	439.771	1817.03	884.657	1086.97	896.457	880.257	950.286	866.743	1009.26	944.857	1246.4	1682.26	2210.57	673.4	1122.54	1071.63	744.229	936.343	792.629	888.029	1347.29	1620.86	840.514	1554.54	1416.94	914.914	1724.17
887.14	1296.57	1638.09	1713.4	1550.8	1506.91	1556.97	1539.69	1326.51	1498.57	1828.03	2014.86	845.543	1073.89	1130.8	1026.57	1338.06	1168.31	1232.66	1173.14	1129.03	1352.46	907.571	599.2	1776.71	929.371	1193.54	859.229	881.943	986.2	927.114	1096.69	932	1316.71	1640.77	2287.74	718.771	1228	1245.26	701.057	945.114	776.057	1012.91	1437.29	1525.63	829.8	1574.14	1383.14	987.143	1729.54
888.552	1369.66	1614.31	1603.06	1543	1469.06	1560.23	1445.71	1269.14	1370.66	1796.11	1937.57	946	1144.71	1024.89	872.514	1305.63	1068.11	1053.97	1161.37	1109.89	1429.09	893.057	819.086	1692.29	961.2	1248.29	773.571	914.257	922.743	1038	1088.23	891.029	1287.71	1687.29	2230.57	752.171	1170	1071.46	678.029	974.114	714.514	1091.8	1464.89	1414.69	832.571	1466	1406.06	968.857	1819.71
889.963	1315.11	1524.74	1572.37	1472.09	1446.43	1549.2	1512.8	1321.26	1265.43	1696.89	1955.31	857.2	1132.86	923.714	935.743	1303.97	1035.94	1152.26	1155.86	1054.97	1453.8	917.971	866.886	1678.34	959.057	1172.2	859.314	968.171	808.714	1169.51	1128.09	975.886	1287.29	1607.43	2151.26	771.629	1185.57	951.543	791.743	953.543	697.886	1044.51	1530.54	1461.46	939.029	1351.74	1562.09	985.829	1972.34
891.374	1216.91	1387.77	1593.37	1450.54	1355.91	1489.74	1650.11	1289.74	1325.6	1798.6	1954.14	946.143	1117.29	1058.26	1070.77	1263.49	1197.11	1233.57	1121.8	1070.26	1309.77	988.971	690.857	1685.97	965.343	1185.43	858.286	1086.74	935.657	1121.09	1183.94	998.514	1356.43	1510.97	2052.2	797.486	1199.6	936.771	927.6	917.743	751.629	973.971	1505.06	1644.4	1016.49	1241.66	1598.97	982.4	2162.11
892.785	1260.34	1474.43	1637.63	1479.14	1303.6	1539.4	1646.09	1312.14	1433.46	1731.54	2047.17	964.257	1085.37	1047.4	1245.74	1287.97	1312.97	1285.31	1020.4	1136.66	1316.03	980.057	682.571	1726.57	1147.8	1338.43	885	1055.31	1106.66	1148.2	1303.29	1040.63	1419.74	1387.37	2087.91	802.486	1137.2	1147.14	1004	1043	840.543	904.143	1529.51	1687.51	992.8	1450.2	1563.31	1027	2083.46
894.196	1358.94	1513.74	1584.43	1490.49	1309.63	1551.97	1565.37	1216.46	1425.86	1678.31	1845.83	903.171	1077.6	1097.83	1163.66	1313.69	1203.77	1239.71	959.514	1112.11	1303.57	869.171	784.229	1642.09	1188.34	1429.23	867.943	948.571	1191.54	1203.4	1225.66	982.4	1377.29	1551.83	2077.06	803.629	1011.34	1092.51	852.914	1090.77	853.371	877.6	1424.54	1538.6	906.314	1508.34	1387.91	1101.26	1965.74
895.606	1233.37	1531.11	1547.26	1533.63	1360.66	1596.34	1612.66	1257.54	1335.97	1598.74	1807.09	860.886	1166.26	1086.66	1150	1441.03	1162.86	1322.91	1023.97	1185.69	1283.57	810.086	733.657	1707.09	1213.49	1331	1067.94	926.257	1099.89	1229.83	1284.57	1012	1440.57	1478.71	2069.77	717.029	1086.46	1169.14	894.257	1013.69	871.257	1001.86	1489.97	1418.97	946.543	1558.71	1383.83	1160.97	1902.49
897.017	1151.23	1381.09	1481.37	1487.6	1299.63	1686.51	1586.71	1226.4	1324.06	1628.63	1855.37	972.857	1228.6	1161.26	1134.4	1361.14	1166.69	1307.57	1112.74	1283.71	1307.2	859.4	667.6	1703.66	1216.8	1321.17	1046.71	969.457	1031.8	1002.6	1295.43	1033.91	1476.49	1474.8	1878.94	848.914	1252.17	1226.4	887.429	896.057	827.8	1059.46	1516.74	1413.14	982.886	1367.03	1456.51	1097.69	1977.6
898.426	1143.51	1387.17	1404.97	1547.63	1308.51	1792.46	1503.89	1137.77	1305.94	1639.54	1912.49	1007.49	1142.49	1055.49	1173.63	1382.37	1069.74	1362.91	1187.46	1208.17	1454.17	1047.51	687.086	1645.63	1178.2	1389.69	1026.51	966.886	1084.74	916.457	1304.03	1096.63	1422.29	1296.77	1864.94	841.371	1337.91	1156.11	976.086	887.714	842.286	990.771	1573.71	1508.8	955.829	1400.26	1697.66	1089.29	1994.4
899.836	1273.23	1444.8	1337.11	1463.2	1311.49	1719.46	1486.37	1157.09	1345.91	1726.6	1835.6	970.743	1146.11	1059.11	1104.11	1375.06	1123.97	1328.71	1277.51	1116.03	1461.94	1108.86	922.2	1505.63	957.2	1375.57	1045.14	997.229	1089.06	1034.71	1216	1136.89	1403.51	1382.83	1875.49	824.286	1338.51	1128.69	903.743	926.286	868.743	1022.17	1592.09	1675.86	965.057	1498.63	1762.57	1122.26	2036
901.245	1238.09	1484	1284.49	1392.6	1272.03	1626.37	1547.97	1173.4	1364.66	1728.8	1867.46	980.343	1159.71	1037.54	1104.86	1439.26	1202.11	1349.06	1259.77	1081.66	1333.2	996.714	921.943	1571.97	1022.11	1303.29	993.943	936.857	1023.06	1107.97	1276.89	1062.09	1359.09	1364.83	1978.11	754.371	1334.31	1077.51	996.486	921.2	854.571	1073.94	1618.14	1678.8	996.486	1634.6	1614.6	1096.97	1937
902.654	1339.74	1343.97	1469	1370.26	1310.69	1605.6	1450.26	1223.17	1400.14	1738.51	1917.83	987.771	1221.14	1111.89	1086.8	1379.74	1252.51	1235.86	1180.83	1083	1363.43	897.457	901.714	1570.23	1154.83	1256.26	909.286	838.829	1034.51	1086.34	1145.63	1080.17	1500.86	1498.34	1909.11	770.886	1253.8	1106.29	959.286	956	741.286	1171.17	1584.57	1487.03	935.886	1608.11	1340.91	1031.11	1919.14
904.063	1348.8	1368.8	1465.26	1551.29	1425.46	1627.06	1428.54	1236.83	1399.49	1743.51	1790.11	1019.43	1179.23	1186.8	1145.14	1401.2	1195.83	1236.83	1130.29	1003.2	1380.37	958.314	755.771	1628.37	1174.97	1189.54	859.743	827.4	1111.23	1030.89	1073.71	1112.09	1545.71	1562.17	1727.97	783.429	1153.74	1140.2	1024.49	890.171	679.4	1158.54	1609.57	1338.66	845.429	1472.26	1289.83	1108.49	1843.97
905.472	1430.54	1504.29	1509.34	1622.63	1513.63	1647.77	1416.46	1262.17	1357	1792.8	1697.26	1139.03	1198.11	1227.63	1015.26	1402.06	1216.71	1323.06	1189.86	1116.11	1458.54	1063.14	642.943	1636.11	1061.51	1142.51	897.543	928.057	1100.71	1001.6	1147.86	1153.91	1607.63	1631.03	1606.71	783.943	1019.83	1238.77	893.229	981.686	674.229	1172.6	1594.4	1304.54	842.629	1400.51	1282.4	1121.46	2051.17
906.88	1331.94	1580.69	1411.06	1590.06	1411.37	1695.46	1513	1279.86	1308.37	1677.6	1658.09	1202.51	1189.91	1159.03	959.143	1471.71	1080.74	1401.94	1242.34	1134.66	1468	904.629	625.514	1701.11	999.543	1156.97	800.114	895.171	1049.49	895.886	1147.43	1056.69	1418	1503.77	1841.43	787.429	1159.37	1237.14	801.029	957.829	765.171	1080.37	1551.69	1376.26	813.971	1418.71	1450.06	1070.06	1985.46
908.288	1247.57	1481.8	1415.91	1517.31	1437.26	1726.46	1545.97	1264.63	1332.71	1664.94	1678.11	1206.69	1180	1123.8	909.086	1541.09	1182.09	1317.54	1231.69	1190.74	1388.03	1012.43	811.057	1620.2	1114.34	1258.63	867.286	966.143	1178.11	815.457	1270.34	1033.63	1504	1406.71	2055.46	837.114	1346.97	1231.91	870.771	984.171	807.629	1232.26	1587.23	1379.86	861.429	1461.34	1583.71	1120.86	2129.86
909.695	1017.86	1223.03	1116.46	1249.77	1200.14	1334.49	1337.43	1043.11	1161.54	1521.31	1361.46	1163.03	841.257	809.743	674.971	1257.77	850.543	924.371	951.943	781.143	1004.11	704.114	454.657	1405.69	788.429	939.143	665.229	614.629	778.886	525.257	942.257	716.229	1161.11	993.314	1592.97	560.457	965.714	864.571	666.771	580.114	535.029	929	1271.34	1172.14	578.257	1149.69	1263.34	817.429	1603.17
911.103	970.143	1135.6	1123.57	1130	1108.4	1288.86	1216.54	1028.09	1076.6	1485.6	1277.11	968.514	763	687.114	566	1101.06	718.571	899.971	854.314	696.629	916.057	609.314	230.171	1259.63	602.771	777.257	561.143	575.743	620.657	578.943	940.286	648.114	1090.4	914.429	1331.23	426.343	604.086	687.771	556.714	460.457	486.971	718.571	1087.11	961.914	427.886	1049.49	1009.69	606.886	1505.29
912.51	1149.31	1281.94	1339.31	1229	1142.31	1411.8	1382.14	1236.97	1093.71	1451.63	1467.46	866.943	1126.31	676.514	778.571	1087.43	880.4	1041.11	1125.77	788.257	1120.89	626.857	351.971	1301.17	702.086	986.086	583.314	692.343	783.143	903.543	1025.91	781.4	1121.14	1106.34	1425.63	438.6	814.4	803.8	510	638.6	753.029	774.6	1049.49	1070.37	456.657	1144.63	1136.51	651.229	1582.09
913.917	1380.34	1517.11	1606.09	1501.91	1470	1672.83	1612.37	1447.86	1296	1661.46	1847.77	1010.51	1467.69	972.343	1204.4	1249.51	1262.14	1462.31	1347.94	1202.03	1283.77	915.743	824.4	1542.89	1079.94	1441.74	789.6	1135.66	1181.97	1156.77	1478.4	1053.34	1673.29	1558.43	1898.86	802.743	1155.57	1120	788.714	985.286	1061.97	1268.11	1449.57	1308.03	822.257	1345.49	1564.26	1005.17	2013.14
915.323	1378.29	1525.71	1515.46	1476.09	1492.46	1631.11	1620.83	1255.63	1316.14	1738.74	1798.66	1165.46	1315.43	1027.63	1172.31	1248.29	1307.4	1468.57	1383.31	1186.6	1254.23	867.143	833.914	1662.8	1070.6	1429.43	724.143	1033.17	1109.06	984.714	1346.71	1040.74	1724.6	1513.29	1850.46	714.771	1126.09	1118.37	745.543	1006.86	927.171	1230.11	1653.17	1469.17	803.2	1379.6	1554.97	1042.43	1952.77
916.729	1226.6	1357.54	1460.23	1394.97	1514.77	1701.03	1632.6	1204.51	1358.03	1774.17	1707.97	988.457	1227.4	1064.29	990.914	1370.94	1198	1451.43	1307.34	1088.17	1130.83	801.829	839.771	1662.4	955.4	1267.51	783.4	910.514	991.057	910.171	1271	999	1698.97	1406.89	1852.06	792.143	1155.06	1104.54	783.914	919.571	851.343	1156.09	1703.06	1422.63	764.686	1361.11	1458.14	1015.11	1880.91
918.135	1177.06	1414.74	1450.71	1370.09	1461.94	1703.46	1708.97	1225.17	1252.66	1755.29	1813.8	974.086	1237.89	1052.37	907.257	1307.11	1292.94	1264.66	1448.23	1019.23	1196.86	839.857	713.514	1701.89	1040.31	1237.89	917.686	820.8	923.086	1000.54	1358.03	993.257	1585.6	1314.2	1757.91	861.314	1220.54	1112.31	746.857	884.571	930.686	1130.31	1599.14	1487.46	776.571	1434.49	1465.97	993.057	1861.2
919.541	1291.63	1518.06	1534.83	1507.54	1516.4	1649.51	1619.8	1271.63	1192.54	1736.03	1850.6	1005.4	1342.09	1039.57	987.343	1239.57	1271.69	1369.91	1499.91	1079.17	1255.86	959.4	820.286	1593.77	1031.17	1318.94	1039.97	979.171	907.771	1065.63	1437.17	976.4	1763	1277.26	1781.11	968.943	1160.2	1119.26	837.457	976.429	995.029	1220.11	1529.83	1394.6	906.029	1466.74	1564.23	958.6	1914.91
920.946	1340.23	1397.11	1417.77	1416.37	1341.17	1572.97	1558.6	1132.69	1146.71	1677.57	1631.66	945.286	1238.6	881.171	920.4	1212.23	1328.09	1344.74	1520.63	1081.63	1273.11	1017.77	798.057	1521.63	931.286	1215.6	870.229	1098.49	853.229	1038.83	1370.71	902.4	1791.43	1282.26	1755.57	669.429	1044.69	1023.43	770.286	995.4	910.943	1163.26	1485.94	1311.69	872.257	1498.51	1541.09	841.743	1684.2
922.352	1341	1301.34	1437.83	1370.29	1322.06	1546.23	1662.2	1141.86	1177.34	1679.94	1557.4	935.771	1154.94	870.571	929.6	1225.14	1276.71	1271.57	1482.91	987.514	1195.89	927.743	750.571	1480.8	869.743	1194.23	791.343	1031.31	794.686	936.4	1219.86	805.943	1781.2	1195.66	1738.37	582.886	1034.51	1061.94	706.943	891.2	787.857	1086.43	1489.09	1386.74	849.657	1237.77	1652.74	868.314	1540.71
923.757	1207.4	1294.03	1332.26	1340.23	1325.17	1558.54	1769.06	1262.31	1254.91	1729.14	1679.83	1047.8	1197.6	1125.74	1020.57	1314.71	1368.71	1205.57	1527.23	1105.06	1244.31	913	711.8	1651.11	1100.09	1308.97	831.457	926.029	913.657	845.371	1347.6	830.371	1927.77	1226.26	1773.69	744.629	1069.8	1132.2	798.114	918.286	880	1093.17	1505.63	1632.23	897.8	1404.89	1773.11	981.114	1675.83
925.161	1331.26	1479.71	1423.97	1474.54	1564.23	1724.34	1803.26	1434.77	1351.23	1850.29	1851.66	1149.97	1527.8	1231.11	1063.54	1484.8	1420.86	1335.97	1688.63	1340.29	1369.34	1180.49	1011.8	1702	1286.91	1343.03	968.543	989.6	1141.69	866.657	1509.14	1065.26	1978.71	1481.83	1839.97	1016.51	1158.11	1328.77	1004.4	1097.46	996.886	1360.49	1688.69	1767.11	1132.34	1600.69	1818.8	1132.26	1928.54
926.566	1335	1474.29	1368.57	1436.94	1511.23	1705.43	1814.57	1401.6	1380.54	1751.14	1862.46	1132.97	1531.06	1189.69	1148.51	1628.4	1351.09	1412.4	1779.57	1454.34	1416.29	1243.69	927.086	1688.94	1288.34	1343.66	982.8	1088.74	1134.17	1081.77	1543.69	1174.06	2054.06	1726.2	1936.34	1026.6	1310.23	1383.69	1098.6	1086.91	1050.43	1527.97	1754.77	1631.63	1176	1788.91	1800.57	1201.91	2048.43
927.97	1389.54	1506.29	1497.94	1609.34	1429.94	1739.14	1897.57	1466.83	1321.51	1658.57	1961.63	1262	1475.63	1133.06	1218.26	1521.37	1396.2	1530.29	1739.94	1342.17	1424.57	1176.09	829.343	1582.11	1328.26	1290.4	1089.69	1138.03	1128.54	1247.14	1527.46	1251.83	2178.46	1679.69	1994.6	1100.54	1370.6	1491.86	1082.54	1028.46	1023.49	1527.69	1825.63	1677.37	1128.06	1644.63	1938.83	1303.09	2105.4
929.373	1263.71	1459.29	1539.4	1749.09	1417.43	1779.69	1818.23	1513.49	1344.14	1601.51	1942.51	1322.97	1558.94	1222.34	1295.06	1433.11	1500.57	1579.37	1683.66	1340.74	1437.91	1079.34	897.171	1556.29	1369.8	1326.11	1144.74	1062.37	1124.43	1194.51	1466	1269.37	2205.31	1478.89	2074	1081.63	1417.89	1438.34	1076.46	1065.03	951.657	1438.6	1877.17	1753.23	1013.2	1711.23	2075.77	1303.8	2257.94
930.777	1393.71	1571.11	1551.2	1745.74	1639.49	1837.49	1784.89	1584.94	1316.54	1708.8	1906.17	1235.71	1680.26	1233.29	1251	1360.29	1448.57	1670	1727.46	1344.29	1540.37	1244.03	1080	1622.69	1354.06	1322.86	1162.89	1172.43	1178.43	1064.34	1534.46	1249.97	2065.91	1536.29	2091.69	1088.31	1369.94	1507.14	1123.89	1141.69	1010.23	1461.71	2099.94	1816.49	1075.17	1702.74	1991.09	1194.8	2298.37
932.18	1366.66	1660	1437.11	1646.69	1680.71	1721.03	1829.09	1563.09	1349.71	1754.57	1956.57	1167.23	1568.6	1333	1224.06	1453.8	1353.74	1661.86	1770.91	1417.94	1601.97	1306.09	948.943	1735.83	1200.09	1508.89	1149.91	1176.51	1114.91	1145.46	1472.86	1241.43	2010.94	1672.49	2073.71	1023.03	1467.37	1488.54	1104.57	1150.34	1009.29	1579.46	2177.91	1811.26	1117.54	1876.09	1941	1264.51	2381.91
933.583	1406.14	1609.03	1424.91	1685.69	1597.57	1697.89	1932	1735.17	1388.86	1779.54	2097.57	1256.6	1549	1228.97	1178.91	1465.8	1364.09	1607.26	1730.17	1468.6	1594.97	1219.31	861.543	1811.66	1137.09	1577.94	1199.51	1282.43	1170.17	1276.69	1465.89	1238.03	2050.4	1718.09	2028.66	1052.31	1544.74	1544.31	1085.23	1123.57	1005.89	1608.31	2079.71	1851.49	1190	1846	1956.06	1333.49	2263.54
934.986	1355.54	1523.4	1544.49	1780.26	1595	1785.51	1957.26	1827.89	1427.51	1763.29	2225.43	1310.89	1617.43	1190.63	1273.51	1423.94	1465.26	1612.34	1691.26	1616.66	1590.17	1199.8	1001.26	1826.26	1107	1557.34	1294.29	1299.14	1208.86	1312.34	1430.74	1307.17	2015.31	1702.91	2099.89	1091.43	1671.86	1552.14	1128.57	1154.57	933.686	1653.06	1962.57	1972.11	1349.97	1763.91	2099.77	1432.17	2193.63
936.388	1446.97	1503.63	1636.14	1841.8	1594.51	1833.77	2027.54	1822.83	1425.66	1855.23	2125.23	1256.89	1682.6	1226.97	1344.4	1439.6	1367.57	1713.31	1781.89	1554.91	1517.89	1275.97	1157.6	1811.57	1269.2	1575.63	1459.49	1394.97	1187.09	1339.74	1504.29	1355.51	2102.51	1685.49	2150.26	1147.43	1656.23	1595.34	1124.34	1201.86	965.914	1470.54	1987.23	2104.71	1431.4	1692.46	2051.17	1392.4	2248.34
937.79	1393.83	1441.8	1649.71	1814.91	1592.17	1888.74	1941.09	1636.8	1441.94	1912.51	2139.49	1263.57	1645.34	1272.66	1316.8	1551.97	1454.91	1623.97	1678.89	1472.69	1482.63	1285.51	1202.2	1813.63	1320.14	1572.4	1301.43	1315	1077.77	1268.49	1423.03	1433.06	2106.17	1582.77	2078.4	994	1477.8	1526.17	1069.8	1280.86	1048.77	1386.46	1915.09	2035.29	1341.11	1756.97	1980.97	1304.74	2267.17
939.192	1404.69	1503.37	1564.97	1810.91	1728.6	1885.94	1783.31	1628.34	1427.94	1912.91	2111.86	1326.2	1773.6	1245.83	1221.74	1612.34	1513.83	1593.66	1671.94	1431.91	1491.11	1206.97	1201.74	1743.06	1434.51	1513.8	1123.51	1438.77	1249.86	1293.57	1307.94	1410.74	2043.97	1505.03	2145.86	966.829	1492.23	1531.63	1086.66	1283.43	1135.86	1338.77	2004.94	1878.6	1208.26	1798.94	1857.31	1305.86	2474.34
940.594	1425.91	1574.97	1454.74	1739.31	1862.17	1854.63	1673.03	1628.91	1409.23	1852.49	2240.77	1430.71	1741.51	1204.74	1261.34	1542.26	1546.74	1656.14	1720.23	1510	1544.14	1209.29	1163.69	1631.6	1308.6	1473.03	1167.06	1377.26	1425.69	1213.8	1187.57	1327.4	1958.97	1511.51	2277.03	1084.74	1545.46	1493.66	1088.89	1331.11	999.714	1436.8	2053.49	1864.11	1193.49	1787.83	1876.49	1341.54	2497.03
941.995	1419.29	1538	1453.51	1846.63	1901.23	1782.69	1710.86	1633.94	1379.83	1923.54	2148.11	1473.23	1616.29	1376.06	1303.03	1555.14	1343.29	1638.94	1700.11	1528.69	1441.31	1163.8	984.286	1689.29	1317.31	1326.31	1343.83	1217.09	1414.6	1242.86	1177.66	1225.23	1877.2	1505.23	2295.2	1143.71	1678.46	1399.29	986.143	1274.34	838.286	1344.63	2144.34	1953.51	1212.71	1755.46	1851.86	1381.97	2345.11
943.396	1500.77	1435.51	1533.2	1842.09	1787.11	1775.37	1774.63	1608.29	1369.51	1874.57	2281.29	1446.71	1425.17	1255.8	1275.37	1627.43	1306.51	1538.8	1665.23	1467.94	1419.17	1008.57	1022.71	1843.2	1345.34	1316.66	1221.86	988.943	1275.8	1245.94	1259.14	1220.37	1844.29	1640.14	2150.6	993.971	1499.29	1387.09	1033.29	1373.77	928.543	1259.43	2182.89	1914.57	1263.34	1830.51	2036.17	1291.4	2042.8
944.797	1475.74	1459.57	1577.74	1861.37	1643.49	1805.83	1704.11	1695.26	1288.26	1764.03	2123.63	1352.23	1346.31	1192.8	1193.49	1657.03	1380.34	1600.86	1749.6	1404.71	1454.77	999.743	984.486	1794.09	1377.51	1402.8	1057.23	1100.49	1218.86	1283.94	1296.94	1305.97	1858.34	1743.51	2186.17	878.686	1461.89	1462.57	1117.43	1617.4	991.029	1235.63	2232.34	1658.09	1199.17	1852.49	2022.8	1415	2109.43
946.198	1502.23	1485.89	1613.54	1797.71	1527.86	1807.29	1760.89	1633.4	1334.8	1755.11	2048.77	1284.11	1243.14	1141.54	1227.03	1601.71	1519.49	1674.03	1737.94	1335.86	1525.54	1003.49	998.486	1773.4	1157.89	1571.94	1105.46	1116.77	1204.23	1163.23	1302.11	1285.6	1887.26	1651.17	2235.63	929	1391.86	1525.31	1102.74	1425.6	889.143	1305.34	2266.74	1632.77	1053.54	1831.83	2002.34	1377.83	2121.37
947.598	1539.74	1484.11	1625.2	1876.77	1573.91	1825.2	1778.43	1504.23	1371.03	1818.8	1968.8	1330.4	1306.11	1231.4	1205.74	1597.4	1459.77	1626.03	1532.8	1345.37	1513.54	1005.6	883.657	1805.23	1159.51	1474.37	1140.06	1170.86	1165.14	1096.57	1297.4	1240.66	1813.69	1601.34	2263.86	943	1608.11	1528.2	1055.69	1134	906.829	1332.94	2231.31	1680.46	1007	1671.11	1943.29	1313.11	2060.97
948.998	1548.09	1641	1625.94	1850.97	1640.06	1818.63	1753.2	1410.6	1403.03	1920.11	2237.4	1287.06	1449.17	1197.14	1144.26	1554.57	1337.8	1527.2	1526.29	1366.43	1521.89	900	913.2	1795.74	1268.63	1431.31	1175.51	1126.51	1231.09	1165.89	1346.69	1208	1698.77	1740.89	2339.09	997.971	1580.77	1484.86	1065.86	934.257	1015.11	1295.46	2192.89	1783.49	1134.74	1833.46	1982.31	1239.89	2070.94
950.398	1378.66	1719.74	1628.2	1823.8	1688.57	1792.06	1715.91	1566.11	1405.49	1949.23	2350.09	1296.69	1428.54	1220	1125.46	1499.2	1303.09	1611.37	1546.6	1476.17	1519.43	949.486	932.4	1687.51	1290.31	1350.74	1123.37	1126.69	1126.8	1203.89	1394.89	1133.17	1670.71	1800.11	2408.91	934.171	1486.66	1387.57	1108.49	1112.03	1049.66	1229.14	2083.91	1655.94	1120.91	1903.03	2038.2	1321.66	2197.51
951.797	1318.89	1663.03	1703.94	1768.83	1711.63	1837	1766.66	1648	1399.09	1959.8	2296.91	1159.86	1310.94	1193.57	1172.23	1534.66	1391.83	1634.06	1506.89	1511.17	1528.26	980.143	993.029	1728	1133.37	1309.94	1085.6	1153.14	1134.86	1187.97	1401.74	1068.43	1775.86	1735.6	2468.29	991.429	1376.23	1441.97	1032.34	1121.51	1051.03	1147.83	2107.6	1611.66	1026.6	1806.63	1887.03	1291.14	2119.91
953.196	1355.94	1623.4	1733.51	1759.77	1707	1910.49	1842.57	1561.29	1417.2	1917.74	2197.91	1184.14	1286.46	1143.11	1152.11	1503.86	1442.97	1690.11	1480.51	1419.14	1500.49	1030.94	1008.54	1727.46	1174.29	1232.77	1051.17	1179.74	1195.91	989.343	1422.14	1039.71	1821.89	1831.91	2450.11	980.371	1422.4	1495.63	980.2	1097.46	1060.57	1208.23	2162.74	1576.63	1026.31	1556.97	1772.77	1359.17	2123.86
954.595	1377.83	1705.2	1641.11	1705.77	1696.37	1888.57	1833.69	1508.91	1457.03	1896.51	2203.83	1105.31	1206.69	1154.94	1185.43	1446.46	1439.34	1563.91	1519.03	1336.69	1428.29	982.257	950.143	1736.03	1186.83	1289.77	1188.6	1172.2	1324.26	1009.97	1270.74	1069.23	1683.77	1933.74	2454.17	928.6	1386.17	1446.4	949.543	1096.26	978.143	1294.63	2206.06	1564.71	1087.77	1805	1665.74	1369.74	2119.77
955.994	1404.97	1624.37	1576.46	1689.94	1747	1858.06	1917.2	1559.49	1480.29	1922.4	2313.31	1127.43	1109.06	1149.46	1214.34	1474	1370.86	1617.31	1465.14	1291.37	1460.83	904.857	945.457	1766.66	1216.74	1374.94	1242.49	1126.97	1285.09	1140.4	1357.34	1093.43	1506.6	1835.23	2496.89	786.686	1353.83	1281.06	1001.91	1115.29	896.886	1226.83	2167.51	1607.31	1055.11	2008.11	1746.49	1259.09	2263.91
957.392	1611.89	1613.09	1623.86	1835.14	1741.17	1872.63	1918.26	1603	1534.86	1955.74	2284.23	1037.66	1075.91	1157.69	1248.43	1625.97	1336.46	1645.11	1405.4	1266.8	1365.29	918.486	987.914	1805.4	1185.74	1470.89	1171.29	1192.71	1211.09	1196.77	1326.8	1192.83	1517.14	1784.23	2582.8	814.971	1484.77	1284.71	1007.74	1137.17	906.2	1236.11	2104.06	1654.4	1016.66	2101	1848.31	1272.86	2219.09
958.79	1668.6	1563.03	1699.69	1836.4	1695.97	1812.74	1899.8	1492.03	1471.17	1878.09	2106.09	1038.17	1211.14	1173.94	1043.11	1579.06	1216.09	1759.37	1461.03	1221.26	1318.46	918.6	822.143	1764.37	1120.14	1391	1131.06	1163.46	1167.97	1050.4	1272.26	1165.86	1558.69	1723.06	2459.63	833.057	1532.91	1244	955.8	1091.06	1003.51	1160.69	1936.66	1547.03	1075.6	1916.31	1798.91	1286.77	2209.26
960.188	1620.74	1611.57	1655.34	1684.49	1648.09	1839.66	1753.66	1517.8	1453.26	1838.74	2013.03	977.486	1251.94	1162.71	1015.83	1569.23	1239.89	1695.89	1561.14	1262.94	1284.8	1046.26	745.143	1783.06	1205.43	1377.74	1180.77	1103.43	1180.14	970.771	1169.51	1062.34	1577.94	1854.11	2257.71	913.286	1358.29	1322.54	848.971	1071.74	910.629	1086.29	1824.74	1461.89	1059.83	1821.17	1857.54	1263.83	2002
961.585	1489.26	1619.97	1648.74	1661.4	1742.77	1925.23	1711.66	1531.77	1452.54	1884.37	2094.69	1144.06	1339.83	1263.86	1064.26	1558.17	1284.11	1556.14	1486.2	1410.51	1486.74	1001.71	726.829	1806.43	1235.31	1382.34	1211.6	1205.91	1253.11	955.371	1218.63	1033.57	1625.09	1784.4	2343.77	984.629	1310.14	1362.74	939.714	1069.71	797.171	1051.91	1771.51	1445.14	1015.51	1810.49	1903.4	1094.17	2069.29
962.982	1442.17	1651.46	1636.71	1855.06	1786.37	1996.2	1782.31	1551.63	1460.11	1981.89	2144.46	1097.54	1371.66	1283.49	1280.49	1655.86	1370.83	1709.74	1414.83	1437	1502.51	1036.86	870	1906.51	1245.74	1345.57	1249.11	1335.17	1348.91	974.486	1278.71	1038.89	1717.89	1851.66	2583.03	1034.77	1390.34	1450.37	1057.8	1012.23	846.743	1292.37	1875.57	1533.91	1024.2	1936.51	1877.06	1150.86	2211.97
964.379	1504.11	1566.66	1663.2	1906.91	1854.86	1972.63	1900.51	1578.23	1392.17	1907.86	2119.29	1043.63	1482.34	1374.89	1181.77	1544.06	1330.29	1825.91	1385.89	1340.34	1436.43	970.6	839.029	1880.66	1151.51	1277.17	1241.91	1330.17	1368.2	992.571	1252.8	1089.57	1692.91	1863.43	2471.46	881.971	1428.94	1418.83	1011.71	953.514	922.486	1330.4	1865.17	1521.37	1066.6	1954.29	1779.8	1210.09	2219.89
965.776	1627.34	1557.46	1692.09	1891.14	1869.43	2139.43	1928.86	1606.91	1346.51	2007.46	2274	993.286	1488.26	1279.23	1253.34	1508	1423.46	1955.77	1463.31	1285.89	1401.63	1027.4	939.4	1834.83	1157.06	1419.03	1153.6	1340.17	1422.83	1157.46	1410.34	1157.94	1586.26	1969.09	2283.57	890.371	1370.03	1484.46	868.543	977.743	966.457	1214.43	1882.86	1506.54	1063.31	1891.11	1791.57	1324.91	2161.4
967.173	1718.37	1642.37	1826.54	1975.6	1940.11	2218.86	1986.49	1634.89	1449.23	2104.83	2378.8	1130.94	1354.71	1387.4	1312.09	1503.63	1434.06	1786.57	1375.66	1366.11	1478.91	937.143	1011.4	1857.29	1112.89	1471	1085.83	1298.34	1256.71	1262.91	1390.57	1163.63	1544.06	1853.31	2188.49	927.657	1450.06	1399.74	929.229	1150.77	985.486	1259.43	1817.71	1467.03	1111.69	1836.74	1748.49	1413.17	2183.86
968.569	1606.51	1693	1821.14	1991.6	1930.66	2208.51	1980.91	1633.77	1550.4	2193.69	2109.34	1155.43	1262.51	1329.29	1272.97	1465.69	1398.77	1781.97	1455.97	1299.71	1544.57	959.171	1040.57	1939.94	1196.83	1454.51	1086.11	1255.83	1229.6	1269.2	1311.2	1206.54	1650.03	1847.66	2377.37	948.114	1453.91	1507.4	934.086	1209.46	1087.94	1368.97	1851.23	1436.26	1155.14	1747.77	1700.97	1443.86	2247.8
969.965	1630.06	1736.6	1785.2	2002.69	1872.54	2070.09	1979.51	1688.23	1654.89	2178.43	1884.94	1121.06	1339.66	1353.09	1155.77	1457.34	1390.74	1681.31	1529.09	1281.14	1544.74	983.286	909.629	1957.23	1242.34	1405.8	1249.43	1137.83	1214.89	1190.69	1257.71	1252.2	1698.17	1941.69	2305.26	879.486	1521.34	1604.31	929.029	1195.57	1006.94	1409.11	1684.63	1578.2	1179.66	1753.6	1825.89	1531	2167.91
971.36	1692.46	1704.86	1774.57	1967.09	1908.11	2054.69	1809.34	1702.49	1601.69	2152.34	1968.37	1127.6	1432.74	1283.2	1222.77	1464.14	1470.8	1622.54	1590.91	1379.74	1578	1088.34	942.429	1982.54	1166.14	1412.66	1306.14	1247.14	1263.63	1142.83	1353.89	1251.03	1708.74	1953.83	2345.14	887.743	1465.29	1744.74	1050.69	1198.71	980.886	1351.2	1642.26	1692.03	1142.63	1827.51	1862.91	1487.4	2086.09
972.756	1723.74	1806.94	1836.29	2095.34	1975.49	2094.4	1835.14	1812	1547.91	2129.8	2232.83	1161.74	1462.26	1374.8	1334.51	1508.66	1585.23	1458.91	1533.43	1495.74	1563.43	1042.31	992.743	2040.03	1164.97	1508.34	1301.46	1242.26	1221.43	1171.2	1505.91	1217.71	1785.26	1894.26	2276.34	900.657	1491.51	1667.69	1068.29	1237.77	977.857	1363.34	1744.26	1705.83	1212.31	1961.97	1808.66	1413.43	2027.43
974.151	1628.89	1802.89	1897.57	2009.17	2019.69	2212.37	1917.14	1883.69	1532.69	2130.74	2317.17	1152	1350.37	1391.4	1319.89	1476.23	1562.03	1543.46	1442.34	1464	1607.66	1133.46	1120.03	1980.11	1256.03	1486.14	1312.97	1277.77	1230.03	1065.34	1425.71	1226.37	1870.17	2026.74	2314.23	1051.94	1597.23	1537.57	1168.91	1181.51	1159.66	1386.23	1848.51	1694.8	1224.23	1844.51	1873.91	1311	2124.71
975.545	1719.37	1907.37	1923.89	1955.94	1849.49	2279.46	2018.8	1872.54	1534.34	2177.29	2228.94	1141.23	1337.2	1396.46	1316.66	1509.11	1537.11	1677.57	1474.09	1479	1576.17	1188.29	1102.69	1905.71	1245.54	1483.31	1231.11	1318.11	1316.71	1137.71	1373.6	1229.74	1780.4	2055.91	2256.71	1059.91	1575.34	1563.74	1163.91	1222.23	1247.77	1388.4	1944.03	1857.17	1187.31	1844.29	1888.34	1372.49	2171.91
976.94	1858.83	1860.11	1964.6	1890.91	1820.86	2379.63	1968.94	1746.94	1569.29	2212	2252.2	1177.26	1411.06	1377.17	1325.51	1528.83	1445.17	1674.66	1446.14	1497.49	1566.43	1298.6	1259.97	1932.4	1226.57	1427.2	1183.14	1437.51	1387.46	1044.89	1313.17	1203.91	1665.49	2020.74	2330.83	971	1531.06	1549.63	1268.17	1250.23	1287.89	1436.63	1987.54	1889.11	972.143	1814.29	1768.86	1537.34	2247.94
978.334	1893.43	1839.74	2037.26	2057.69	1839.63	2321.23	1932.97	1704.83	1557.34	2294.66	2241.43	1183.31	1437.57	1342.37	1339.66	1569.46	1527.8	1662.97	1575.77	1432.46	1492.06	1196.66	1110.86	2063.4	1316.17	1633.51	1147.29	1542.8	1481.06	1163.11	1500.2	1214.34	1698.46	1978.86	2456.49	874.286	1533.74	1695.49	1085.86	1255.54	1125.06	1540.69	1906.46	1793.06	985.514	1801.49	1686.23	1551.66	2260.66
979.728	1771.57	1813.69	1957.09	2032.69	1922.37	2450.83	1979.6	1724.49	1599.14	2291.97	2318.26	1258.26	1338.51	1281.97	1343.66	1695.66	1510.17	1720.2	1488.51	1445.71	1479.54	1028.94	1081.2	2139.97	1363.51	1590.26	1296.74	1494.97	1343.74	1143.69	1512.57	1228.37	1796.51	2133.09	2563.43	1058.51	1530.77	1661.63	1077.6	1231.77	1073.26	1582.03	1629.23	1825.57	1120.43	1789.94	1689.89	1526.77	2244.4
981.122	1743.43	1919.46	1872.74	2108.89	1906.83	2535.57	2128.29	1766.03	1708.51	2188.91	2371.09	1187.89	1403.74	1391.54	1321.2	1652.14	1517.03	1694	1574.34	1436.57	1588.94	1122.6	1054.94	2065.26	1312.17	1638.49	1224.37	1487.8	1313.23	1250.23	1532.94	1245.63	1799.94	2298.37	2569.23	1153.89	1383.69	1722.23	1067.14	1209.09	1148.29	1586.66	1645.23	1848.71	1243.66	1806.37	1825.2	1514.63	2137.14
982.515	1876.03	2032.09	1867.69	2079.69	1981.46	2562.37	2183.4	1774.26	1701.34	2075.23	2328.66	1246.57	1420.31	1400.71	1225.91	1605.29	1354.77	1646.54	1520.97	1516.63	1645.66	1267.51	1182.14	2008.74	1338.11	1498.8	1200.23	1463.51	1320.14	1225.91	1436.34	1309.2	1763.46	2301.57	2555.46	1239.31	1383.06	1651.94	1228.31	1277.37	1321.34	1575.66	1888.26	1788.09	1156.74	1893.83	1957.43	1565.23	2098.77
983.909	1840	2000.37	1959.14	2243.37	1962.26	2424.8	2016.09	1738.66	1653.6	2119.83	2265.06	1175.77	1353.77	1244.11	1284.14	1526.31	1361.06	1731.03	1589.97	1472.91	1640.46	1169.57	954.114	2033.03	1406.43	1452.89	1192.26	1389.34	1374.69	1302.89	1385.94	1285	1722.29	2168.49	2548.23	1195.23	1510.57	1580.6	1186.46	1300.37	1202.66	1454.09	1982.03	1682.43	1148.74	1837.6	1886.03	1477.91	2062.97
985.301	1736.51	2007.97	1933.63	2247.51	1984.51	2469.09	1916.34	1747.29	1578.43	2148.66	2305.63	1181.66	1312	1213.43	1251.94	1561.74	1485.09	1754.77	1494.54	1548.46	1520.11	1003.63	1007.09	2096.34	1491.37	1435.83	1168.74	1330.46	1410.63	1316.91	1363.06	1216.29	1822.17	2241.71	2507.69	1190.11	1647.34	1580.49	1111.54	1280.4	1135.29	1369.66	1918.31	1810.91	1106.43	1966.2	1783.71	1522.26	2281.4
986.694	1705.09	1953.34	1927.03	2257.06	2031.51	2597.09	2051.77	1877.06	1704.06	2213.63	2435.4	1205.74	1453.89	1278.11	1286.17	1491.51	1529.51	1758.26	1491.4	1581.43	1589.46	962	1202.46	2046.91	1515.6	1719.06	1172.94	1368.06	1505.69	1374.6	1552.66	1198.66	1945.54	2379.57	2488.17	1114.34	1762.69	1534.23	1097.46	1201.57	1143.83	1327.57	1781.8	1815.89	1156.34	1946.71	1753.06	1522.09	2311.43
988.086	1805.63	2034.77	1864.03	2152.49	2062.77	2712.26	2180.83	2000.91	1727.03	2127.26	2405.51	1403.17	1409.89	1377.97	1290.94	1483.26	1526.49	1731.57	1420.91	1593.71	1704.34	1097.06	1194.74	2103.89	1534.69	1737.54	1139.51	1376.83	1458.03	1372.74	1720.23	1256.43	1907.66	2409	2526.17	1134.43	1607.23	1637.89	1101.34	1234.63	1298.74	1389.37	1857.71	1836.46	1230.11	1887.26	1629.09	1543.8	2368.54
989.479	1785.34	2000.03	1859.83	2143.77	2071.51	2716.54	2105.57	1926.97	1831	2116.66	2347.77	1449.49	1488.94	1307.43	1318.11	1383.6	1482.11	1789.83	1436.2	1517	1788.11	1060.37	1114.51	2119.49	1386.57	1707.57	1261.83	1376.57	1332.06	1370.74	1663.4	1327.69	1802.94	2215.54	2543.54	1216.6	1515.54	1527.14	1191.23	1229.09	1269.51	1422.37	1807.31	1681.14	1300.46	1770.4	1520.31	1582.17	2262.89
990.87	1742.43	1982.06	1941.03	2054.09	2072.69	2745.03	2142.94	1928.49	1770.31	2111.66	2430.6	1405.11	1524	1314.71	1170.23	1502.74	1605	1660.03	1636.91	1512.66	1674.86	1057.97	1052.83	2122.74	1308.34	1516.14	1221.86	1341.86	1317.71	1279	1422.63	1502.77	1759.97	2250.23	2568.46	1122.34	1518.37	1511.2	1103.26	1288.8	1187.46	1486.43	1945.43	1691.83	1138.37	1739.63	1575.71	1558.86	2427.86
992.262	1749.97	1963.43	2140.77	2042.94	2129.17	2779.8	2207.29	1904.69	1748.77	2224.49	2527.14	1448.89	1616.66	1389.74	1225.8	1602.51	1642.11	1645.6	1734	1554.8	1634.49	1066.34	1207.49	2059.49	1296.06	1482.37	1227.94	1448.91	1393.89	1206.8	1365.11	1522.71	1916.57	2223.46	2593.03	1061.71	1632.6	1483.74	1207.83	1280.4	1138.54	1405.46	1911.94	1563.11	1120.09	1967.54	1777.2	1496.86	2297.31
993.653	1845.09	2118.06	2143.06	2175.74	2065.34	2638.06	2183.91	1979.77	1747.77	2264.09	2627.69	1479.57	1478.54	1333.23	1320.94	1630.34	1658.57	1644.86	1737.37	1499.54	1685.71	1275.97	1083.91	2164.06	1325.17	1420.74	1235	1454.29	1420.89	1159.11	1429.71	1280.91	1904.83	2184.46	2642.89	967.314	1521.23	1583.66	1184.09	1380.6	1158.66	1473.66	1856.46	1684.71	1112.83	1942.23	1796.51	1321.71	2178.49
995.044	1913.34	2118.4	2147.63	2212.17	2044.37	2525.8	2100.11	1963.31	1769.66	2252.49	2584.54	1587.51	1434.86	1272.23	1348.11	1578.06	1613.91	1723.43	1562.46	1305.66	1720	1270.03	1008.74	2263.46	1415.29	1509.71	1356.8	1416.8	1370.57	1216.29	1568.69	1162.66	1901.43	2124.14	2637.09	1058.86	1539.34	1609.46	1218.11	1466.26	1236.89	1489.34	1697.69	1715.43	1087.97	1984.69	1755.71	1284.43	2106.4
996.435	1957.31	2124.26	2153.31	2115.23	2071.34	2576.03	2056.71	2019.54	1772.34	2223.09	2553.43	1692.46	1504.77	1248.09	1354.31	1594.69	1585.63	1818.46	1624.31	1340.46	1612.29	1181.69	996.971	2190.4	1443.26	1484.17	1375.43	1283.17	1390.51	1333.51	1563.09	1330.31	1760.43	2160.57	2621.83	1053.46	1582.09	1556.6	991.971	1494.14	1151.03	1536.94	1746.6	1927.86	1122.6	1802.86	1665.46	1346.14	2257.03
997.825	1978	2043.94	2152.89	2212.91	2036.89	2675.86	2051.51	1961.51	1740.94	2250.37	2621.34	1709.37	1579.86	1371.89	1358	1631.17	1588.71	1809.29	1612.26	1391.89	1518.09	1050.31	1114.54	2075.14	1474.57	1542.29	1218	1355.34	1382.46	1457.91	1478.37	1301.83	1813.17	2219.37	2527.34	1142.34	1620.86	1568.8	1039.89	1420.43	1173.77	1421.4	1682.06	1791.11	1228.14	1745.29	1765.23	1501.71	2354.51
999.216	2004.37	2046.89	2034.86	2372.43	2025	2625.94	2101	1979.91	1824.89	2431.83	2682.57	1695.54	1562.57	1434.37	1338.43	1723.11	1602.94	1748.2	1712.63	1535.11	1513.4	1124.4	1232.74	2101.8	1374.09	1548.14	1009.26	1391.43	1496.11	1448.8	1347.34	1358.23	1811.26	2136.83	2430.94	1190.69	1496.23	1536.2	1199.83	1464.83	1142.66	1519.37	1667.86	1862.71	1174.37	1634.17	1864.49	1555.46	2255.4
1000.61	2000.74	2072.37	2049.37	2360.29	1970.66	2558.89	2186.17	2065.14	1840.43	2528.57	2737.86	1716.06	1581.66	1487.23	1411.46	1671.09	1641.66	1689.37	1593.49	1408.11	1524.57	1333.14	1174.77	2215	1496.74	1509.31	1078.43	1356.94	1270.37	1363.91	1462.69	1354.69	1913.49	2148.29	2360.63	1205.51	1515.74	1504.03	1244.63	1523.8	1211.31	1497.4	1784.14	1862.06	1101.11	1873.86	1880.8	1482.43	2268.94
1002	1881.14	2061.26	2142.26	2340.57	1996.46	2640.11	2146.26	2195.26	1878	2485.77	2790.63	1619.8	1576.34	1497.89	1486.46	1706.91	1712.09	1760.86	1561.63	1419.51	1613.74	1447.69	1204.09	2283.43	1466.86	1496.23	1341.74	1413.69	1271.34	1349.77	1580.54	1349.77	1848.26	2068.97	2428.17	1329.49	1601.54	1474.83	1203.11	1450.34	1207.86	1470.34	1887.46	2016.14	1130.74	1993.86	1807.29	1492.54	2290.43
1003.38	1881.77	2111.4	2221.06	2444.09	2043.66	2616.09	2244.83	2239.06	1861.89	2533.69	2940.8	1567.17	1572.97	1437.94	1396.43	1651.43	1679.54	1789.4	1559.71	1392.6	1642.63	1286.97	1040.77	2249.89	1484.2	1546.94	1506.83	1452.03	1307.46	1402.03	1615.74	1256.54	1790.43	2176.34	2569.2	1388.8	1687.89	1481.51	1177.63	1291.26	1261.54	1425.26	2016.74	2004.8	1309.86	2068.49	1764.17	1461.86	2391.77
1004.77	1857.66	2173.89	2124.89	2447.77	2118.23	2602.4	2276.37	2135.03	1903.89	2697.91	2896.6	1632.77	1614.69	1458.4	1311.49	1820.91	1600.71	1835.57	1589.97	1396.09	1710.74	1207.54	1065.37	2262.51	1379.31	1639.83	1377.97	1430.94	1534.14	1408.83	1629.2	1431.4	1792.09	2352.46	2714.94	1327.71	1507.51	1482.63	1237.91	1257.17	1281.71	1478.09	2000.43	1914.94	1336.74	2146.69	1785.77	1534.26	2347.69
1006.16	1947.4	2140.03	2146.51	2298.49	2126.26	2546.66	2259.17	2082.54	1862.63	2758.23	2779.94	1607.94	1758.17	1395.54	1288	1726.6	1623.23	1903.26	1698.97	1433.43	1700.54	1380.26	1105.09	2184.2	1438.43	1609.06	1286.29	1523.71	1563.94	1276.89	1680.37	1448.17	1875.57	2459.4	2733.34	1119.86	1439.89	1627	1214.06	1321.46	1321.51	1506	2004.29	1916.26	1215.46	2138.63	1829.43	1544.03	2310.03
1007.55	1962.83	2103.11	2226.94	2329.66	2114.2	2531	2177.46	2125.06	1947.11	2632.06	2740.43	1425.2	1672.77	1313.34	1327.4	1803.09	1692.26	1832.51	1794.09	1467.23	1709.51	1407.43	1162.09	2162.26	1470.86	1555.2	1288.03	1580.03	1591.09	1209.34	1733	1360.06	1920.09	2287.6	2608.49	1067.49	1365.83	1730.09	1158.63	1367.83	1248.63	1423.77	1943.71	1959.77	1154.46	2006.77	1751.49	1549.46	2280.97
1008.94	2062.34	2242.29	2249.43	2536.06	2198.51	2565.23	2342.46	2045.37	2033.86	2647.11	2923.89	1463.2	1659.74	1385.63	1369.97	1756.4	1658.29	1796	1953.97	1619.86	1631.51	1288.4	1045.74	2305.91	1478.29	1468.06	1391.49	1480.66	1490.2	1259.17	1773.89	1276.17	1939	2290.97	2540.23	1122.06	1564.6	1658.17	1225.2	1402.2	1152.17	1387.74	2039.46	2021.69	1228.4	1897.37	1794.43	1476.91	2226.46
1010.33	2020.6	2277.09	2212.34	2627.34	2261.77	2572.86	2312.94	1949.26	2080.77	2615.09	2997.23	1515.74	1538.89	1543.06	1504.11	1790.86	1504.34	1864.54	1804.43	1627.43	1624.4	1266.57	946.143	2405.26	1376.63	1641.97	1373.11	1434.06	1353.03	1386.6	1659.94	1287.03	1844.83	2364.74	2689.8	1178.77	1649.37	1597.66	1314.83	1413.34	1078	1472.74	1994.66	1811.43	1142.57	1926.69	1864.54	1442.54	2291.29
1011.72	1974.57	2125.26	2077.97	2454.4	2207.94	2560	2253.91	1979.66	1936.54	2614.51	2926	1512.49	1587.46	1604.43	1343.66	1550.69	1518.2	1815.66	1691.14	1652.43	1561.06	1251.4	942.6	2304.37	1335.06	1617.86	1269.34	1389.71	1429.43	1376.71	1628.09	1385.06	1709.34	2467.94	2635.71	1166.49	1640.06	1546.49	1279.09	1415.11	1150.2	1510.26	1906.94	1604.8	990.457	1876.63	1856.11	1558.11	2270.66
1013.1	2047.94	2048.8	2176.54	2185.51	2009.74	2587.63	2119.17	2077.49	1827.06	2531.6	2826.51	1379.63	1542.29	1472.97	1282	1476.74	1430.46	1619.11	1510	1461.29	1626.63	1254.03	918.8	2208.03	1310.46	1567.09	1054.91	1327.91	1394.17	1386.51	1562.14	1306.77	1735.51	2280.77	2449.14	1133.23	1422.46	1535.6	1052.09	1319.66	1074.49	1472.09	1869.34	1681.51	1016.26	1875.46	1814	1505.94	2340.54
1014.49	2075.69	2114	2156.63	2186.57	1956.77	2633.37	2184.89	2125.54	1723.57	2526.69	2833.29	1386.31	1695.51	1333.69	1339.26	1506.09	1371.4	1557.91	1448.03	1285.2	1644.26	1102.66	958.886	2336.57	1302.51	1530.77	1127.74	1426.8	1327.29	1451.4	1609.06	1292.09	1913.03	2111.71	2379.29	1103.74	1412.94	1547.17	1009.37	1301.06	1056.89	1451.94	1897.51	1699.46	1041.91	1810.46	1774.77	1386.43	2291.17
1015.88	2003.94	2082.83	2115.86	2271.6	2137.71	2515.2	2207.2	2159.17	1734.11	2473.86	2778.57	1388.29	1641.89	1210.94	1496.69	1546.63	1287.46	1634.63	1486.71	1272.23	1538.63	1120.89	876.257	2289.06	1377.4	1554.63	1274.66	1537.94	1187.94	1376.03	1472.31	1252.97	1825.89	1991.74	2487.49	1153.46	1476	1583.29	1024.91	1238.23	1073	1436.89	1968.17	1616.66	1156	1847.66	1602.66	1340.69	2220.11
1017.26	1859.57	2088.51	1872.17	2207.37	2159.43	2334.63	2234.83	1999.37	1802.37	2470.03	2690.91	1347.46	1689.69	1086.51	1508.46	1515.23	1346.57	1731.03	1479	1406.86	1305.63	1063.6	878.8	2207.17	1429.63	1479.46	1260.34	1412.63	1284.83	1223.74	1432.06	1184.29	1656.43	2032.97	2445.57	1108.74	1370.94	1476.6	1012.49	1229.46	1055.6	1358.14	1936.69	1514.17	1267.37	1808.86	1464.74	1488.74	2094.94
1018.65	1879.49	1963.66	1844.14	2048.49	2022.31	2332	2116.77	1900.97	1797.86	2431.06	2583.11	1276.71	1688.34	1154.43	1377.14	1516.2	1373.54	1627.71	1530.89	1439.89	1376.54	1039.83	892.371	2204.89	1350.51	1430.6	1111.97	1209.46	1341.66	1131.97	1366.91	1107.06	1585.66	2104.4	2321.77	1046.94	1267.4	1448.97	930.686	1192.51	1013.23	1236.14	1866.57	1705.77	1214.46	1700.06	1574.09	1426.6	2083.54
1020.04	1850.03	1910.91	1863.6	2084.2	1950.77	2377.94	2009.83	2009.26	1712.14	2212.6	2662.71	1203.89	1787.66	1183.4	1333.06	1588.4	1392.43	1494.6	1466.6	1352.71	1425.14	961.771	925.571	2183.06	1192.77	1414	979.629	1146.97	1394.06	1129.31	1374.74	1191.37	1632.97	2082.4	2328.54	1061.8	1462.69	1372.89	980.229	1130.91	1025.57	1236.86	1858.34	1688.17	1098.03	1629.4	1636.03	1218.74	2047.14
1021.42	1829.74	1836.26	1972.89	2193.97	1948.97	2281.2	1984.89	2040.69	1701.51	2150.46	2547.49	1079.14	1862.17	1205.91	1252.86	1542.14	1314.6	1496.71	1500.74	1376.31	1453.37	1106.43	954.429	2077.63	1158.49	1391.8	967.343	1130.14	1307.97	1110.29	1365.91	1118.63	1528.23	2170.83	2343.86	1084.66	1573.34	1357.74	923.657	1099.77	994.371	1232.74	1932.06	1609.69	993.543	1694.17	1530.83	1007.26	1972.63
1022.81	1783.97	1875.4	1968.91	2129.4	1824.83	2284.31	2023.09	1891	1650.51	2068.2	2534.11	1057.26	1729.14	1140.69	1380.29	1538.6	1276.94	1522.43	1480.54	1343.71	1434.57	1071.94	951.914	2063.74	1218.09	1387.77	953.086	1118.71	1388.54	1074.51	1233.34	1120.46	1398.91	2136.83	2330.83	1101.49	1415.23	1308.54	959.457	1238.97	926.486	1276.17	1989.11	1542.94	979.657	1723.83	1482.8	1109.31	1901.09
1024.19	1791.17	1872.46	1861.63	1974.6	1824.51	2290.23	2049.54	1857.63	1565.63	2116.94	2341.29	1056.86	1578.34	1228.91	1365.54	1492.94	1362.09	1599.63	1518.34	1246.74	1508.57	991.229	768.029	2085.03	1292.03	1322.46	1081.34	1207.51	1421.37	1025.94	1305.11	1222.71	1396.43	2032.2	2227.49	894.4	1277.94	1320.6	1004.63	1216.97	999.771	1317.86	2060.77	1476.74	897.771	1678.94	1425.63	1234.89	2023.14
1025.58	1713.6	1831.29	1815.03	1815.14	1822.6	2342.94	2012.46	1873.77	1453.86	2070	2388.09	1144	1506.23	1183.6	1250.94	1335.6	1300.37	1490.66	1546.71	1126.06	1397.63	989.286	673.571	2015.71	1267.63	1319.14	1026.37	1346.23	1317.71	1039.74	1318.09	1238.66	1478.89	1843.54	2324	861.2	1328.51	1277.09	1067.8	1193.54	996.857	1322.14	2086.83	1355.89	981.571	1701.03	1519.69	1202.91	2058.43
1026.96	1782.57	1744.37	1950.74	1874.91	1858.06	2182.11	1989.97	1811.74	1592.2	2106.74	2372.31	1094.06	1594.26	1141.4	1122.54	1231.31	1276.46	1493.8	1424.46	1065.8	1424.31	1260.23	798.143	1943.8	1251.83	1346.43	1067.69	1325.49	1140.23	1093.11	1334.8	1163.69	1510.11	1798.17	2281.97	911.371	1335.66	1237.06	971.6	1094.8	862.829	1189.86	1969.4	1442.94	935.8	1572.57	1535.74	1122.97	1968.06
1028.35	1690.29	1751	1961.17	1920.09	1792.74	2101.83	2004.71	1696.37	1561.51	1950.97	2468.06	1085.77	1451.66	1063.46	1086.97	1220	1252.31	1439.6	1388.26	1039.43	1337.83	1234.17	862.829	2017.4	1111.11	1316.23	967.914	1232.03	1130.86	1013.14	1158.57	1144.83	1397.23	1816.29	2251.86	973.257	1195.66	1279.37	915.829	1126.26	841.314	1015.03	1841.51	1628.91	865.857	1423.34	1610.09	1105.29	1833.91
1029.73	1690.74	1898.63	1760.8	1940.46	1892.09	2177.29	1961.37	1769.69	1557.26	1971.71	2424.8	977.086	1432.91	1215.97	1081.14	1426.43	1305.14	1398.74	1408.11	1178.49	1283.86	1060.94	728.571	2065.26	1068.31	1233.66	956.343	1099.97	1182.11	1013.09	1211.23	1047.77	1290.09	1863	2236.6	897.686	1113.94	1151.03	972.057	1020.2	813.714	1026.71	1877.71	1641.06	671.571	1411.46	1553.49	1185.34	1871.46
1031.12	1650.14	1902.6	1735.26	1871.03	1786.51	2247.37	1807.8	1750.49	1546.57	2096.14	2436.49	1069.43	1351.09	1283.14	979.543	1306.8	1251.23	1182.26	1487.34	1250.74	1139.66	1021.17	658.857	1999	1045.89	1359.43	961.371	1178.06	1157.49	1074.54	1273.17	998.286	1292.11	1807.57	2294.03	843.686	1253.49	1232.17	940.971	1078	817.971	1196.8	2037.6	1494.34	668.571	1625.37	1543.83	1105.74	1909.14
1032.5	1746.54	1770.37	1889.71	1988.8	1770.29	2298.71	1783.57	1882	1634.51	2197.11	2512	1136.77	1297.17	1165.34	943.771	1321.2	1304.57	1292.83	1351.51	1149.09	1300.17	1071	797.229	1976.26	1247.6	1376.14	1108.89	1143.6	1163.66	1081.09	1332.37	1006.54	1427.34	1704.57	2308.83	860.314	1340.49	1238.8	865.971	972.543	841.686	1253.86	2110.4	1387.31	728.229	1636.34	1440.89	1125.8	1791.66
1033.88	1730.51	1608.46	1971.71	1896.57	1706.23	2289.37	1895	1798.29	1528.8	2036.6	2525.83	1148.09	1215.03	892.714	982.943	1209.31	1229.2	1434.6	1277.2	967.229	1387.66	920.571	861	1988.54	1216.51	1228.03	1109.4	1220.11	1210.31	890.771	1214.11	1077.03	1525.09	1617.97	2284.46	767.571	1248.09	1293.03	767.229	945.543	837.371	1237.89	2016.37	1464.46	795.629	1632.09	1451.43	1004.43	1830.69
1035.27	1853.37	1648.23	1948.94	1805.54	1878.03	2322.94	1917.69	1712.43	1531.74	1906.89	2481.09	1026.74	1292.6	967.114	1055.8	1241.77	1113.91	1470.83	1300.37	949.857	1398.43	737.657	911.314	1977.91	1141	1158.46	1021.14	1151.11	1246.31	987.286	1136.2	1053.51	1465.54	1505.97	2289.26	769.6	1203.14	1136.31	894.2	925.229	702.029	1078.09	1890.51	1480.89	741.057	1553.51	1440.97	993.743	1902.63
1036.65	1866.09	1729.17	1930.26	1686.11	1845.4	2079.66	1826.37	1592.74	1532.14	1852.03	2428.09	989.886	1229.69	1139.74	1037.51	1260.91	1023.74	1262.31	1457.06	1036.14	1279.49	800.4	760.086	1927.14	1032.97	1326.86	947.914	1182.34	1162.6	1080.74	1157.4	1064.86	1386.46	1498.43	2152.94	829.914	1277.54	1251.51	964.286	1042.03	690.143	996.457	1930.43	1535.11	796.486	1717.74	1533.43	977.229	1901.51
1038.03	1767.14	1775.09	1887.83	1787.46	1789.77	1980.63	1773.49	1631.03	1463.23	1865.2	2386.77	974.114	1170	1185	928.457	1365.6	1090.83	1447.17	1429.83	1175.17	1287.46	900.257	807.571	1968.71	1025.4	1434.46	910.971	1061.77	1140.74	1099.97	1267.03	955.2	1408.46	1569.57	2230.46	802.057	1416.31	1303.74	1029.54	1118.71	791.429	1018.63	2058.43	1467.14	817.8	1545.51	1453.06	1018.54	1801.37
1039.41	1615.49	1815.51	1801.03	1834.54	1751.97	2034.91	1827.34	1637.51	1398.29	1932.09	2385.43	1043.46	1053.14	1102.23	1005.06	1298.8	1144.8	1500.97	1418.4	1199.77	1332.66	914.457	843.457	1912.14	945.686	1392.43	967.943	991.829	1131.09	957.057	1183.23	1056.4	1426.26	1646.57	2178.43	676.171	1401.29	1330.6	952.114	1161.71	807.086	1093.11	2020.43	1496.91	896.686	1591.43	1431.26	1058.17	1862.26
1040.8	1632.09	1775.06	1787.34	1923.51	1864	2077.51	1838.49	1662.54	1468.29	2025.66	2294.54	983.829	1141.14	1075.46	1075.26	1177.49	1257.69	1400.29	1372.03	1161.57	1347.66	928.286	859.143	1943.43	928.171	1341.37	937.857	905.886	1126.54	847.429	1176	1143.71	1527.43	1627.46	2139.14	731.371	1413.14	1249.63	985.686	1070.49	824.057	1013.57	1998.23	1475.31	911.114	1469	1359.77	1027.71	1874.89
1042.18	1617.6	1850.86	1860.37	1906.63	1893.17	2062.37	1845.11	1669.43	1460.94	2117.37	2259.23	1061.37	1153.74	1040.23	1030.74	1298.11	1297.34	1284.51	1406.77	1108.34	1349.31	870.943	728.171	1922.86	993.971	1271.8	965.171	940.543	1137.26	857.886	1136.97	1111.6	1555.17	1715.03	2026.4	820.457	1270.66	1229.71	1018.26	958.6	857.771	1058.11	1955.69	1479.37	991.314	1580.51	1414	1054.91	1892.31
1043.56	1605.03	1903.91	1893.51	1878.8	1916.97	2107.2	1823.37	1699.74	1519.6	2149	2229.14	994.057	1243.74	1036.74	970.657	1295.49	1259.43	1416.4	1345.09	1191.91	1330.4	914.029	703.257	1841.86	1064.2	1167.57	942.571	1057.77	1175.94	908.714	1240.89	996.4	1601.09	1767.51	2148	915.143	1298.23	1095.63	1054.49	930.057	882.057	1083.86	2039.97	1369.2	946.229	1575.34	1423.89	1020.06	2055.63
1044.94	1655.31	2009.49	1928.2	1978.57	1940.4	2074.71	2026.83	1703.63	1606.83	2109.57	2464.34	940	1111	1100.97	1067.43	1336.4	1284.11	1512.11	1334.06	1148.86	1267.54	923.4	733.886	1824.23	1060.14	1213.74	1002.23	1122.71	1124.74	894.086	1299.4	1059.8	1538.37	1696.77	2295.91	924.971	1348.6	1147.66	1106	948.971	838.686	1104.37	2132.06	1391.43	958.343	1671.8	1415.91	1007.94	2108.26
1046.32	1766.97	1979.37	2010.2	1998.86	1906.06	2094.89	2116.43	1672.51	1728.11	2018.6	2549.17	827.6	1121.49	1126.43	1119.4	1285.11	1252.97	1471.31	1391.14	1080.03	1246.11	950.457	812.371	1990.8	1057.11	1278.26	1019.83	1065.11	1211.66	841.029	1434.77	1232.11	1588.91	1783.57	2490.29	947.629	1380.77	1218.06	1115.46	1000.06	811.257	1055.94	2174.14	1463.4	939.2	1642.17	1464.46	928.857	1890.63
1047.7	1685.17	1940.71	1973.66	1850.09	1937.77	2151.86	2171.54	1617.54	1599.09	1921.43	2624.23	884.057	1057.71	1127.74	1054.17	1331.86	1329	1415.8	1385.03	1125.97	1331.63	935.771	919.543	2126.29	977.229	1379.03	1049.89	1017.66	1271.34	910.629	1368.74	1193.06	1515.4	1814.31	2411.91	920.714	1281.4	1303.86	1089.09	1028.74	882.829	1131.4	2006.03	1574.77	941.4	1568.8	1383.91	972.914	1745.17
1049.08	1574.57	1851.29	1879.54	1734.86	1938.14	2260.69	2063.89	1750.23	1555.2	1954.26	2499.77	832.829	1126.46	1151.69	1083.37	1377.34	1281.86	1350.29	1382.03	1188.29	1346.03	934.914	908.857	2063.91	1009	1225.11	968.114	1113.11	1147.4	1023.03	1346.46	1060.43	1399.09	1567.14	2163.74	1040.63	1240.6	1230.37	882.457	1044.29	910.171	1136.34	1996.63	1437.29	912.571	1552.34	1457.4	1070	1942.94
1050.46	1645.6	1818.43	1999.2	1878	2038.54	2164.29	1998.14	1855.71	1512.71	2142.37	2467.51	892.8	1189.03	1137.4	1140.54	1433.06	1334.51	1462.37	1343.2	1170.11	1372.77	866.343	848.343	1958.43	954.486	1286.6	977.171	1158.77	1007.63	1103.4	1414.49	979.2	1420.71	1498.03	1996.91	1149.17	1296.49	1326.97	908.914	1098.23	883.629	1092.54	1896.97	1442	938.229	1547.69	1457.11	1256.83	1999.51
1051.84	1708.6	1813.8	2145.06	2100.83	2043.8	2152.34	1904.97	1838.57	1636.2	2313.51	2437.83	999.143	1212.03	1066.2	1146.14	1367.26	1264.97	1548.43	1327.14	1120.43	1360.2	887.514	944.057	2022.63	1089.69	1393.54	1079.51	1216.2	1116.26	1102.74	1456.11	1023.83	1571.91	1699.06	2229.29	1135.06	1355.66	1364.4	976.514	1165	847.4	1085.57	1811.06	1508.31	1007.31	1528.54	1510.29	1358.71	1916
1053.22	1742.54	1791.4	2069.91	2125.57	2035.29	2183.94	1947.74	1702.37	1652.14	2224.91	2562.17	1027.83	1222.11	1129.23	1089.4	1310.71	1342.94	1460.26	1307.37	1149.2	1431.26	869.6	1002.46	2060.37	1212.77	1531.74	1245.86	1233.43	1209.63	1034.46	1437.43	1204.91	1737.6	1879.91	2410.54	1071.34	1348.34	1315.54	998.229	1138.17	1039.49	1246.17	1822.51	1594.8	1087.37	1567.77	1525	1332.49	1810.91
1054.6	1757.89	1846.31	1972.34	2131.69	2023.46	2273.51	1933.74	1690.83	1631.83	2094.74	2568.91	871.6	1304.6	1275.89	1161.54	1349.17	1282.14	1363.77	1284.11	1202.51	1515	945.171	1027.37	2045.86	1251.86	1464.26	1258	1203.26	1281.34	1088.63	1395.46	1299.6	1781.91	1795.14	2463.46	1097.97	1400.86	1245.14	882.6	1050.29	1148.6	1416.03	2005.49	1466.06	1168.2	1714.4	1602.46	1349.51	1994.91
1055.98	1869	1995.03	2038.29	2198.37	2134.83	2253.23	1938.91	1767.26	1694.86	2194.14	2541.63	943.143	1452.63	1437.06	1294.4	1271.31	1326.31	1422	1370.63	1108.14	1515.34	979.629	997.6	2050.66	1185.8	1514.54	1184.26	1088.34	1381.97	1166.03	1427.37	1330.03	1811.34	1815.14	2315.31	1180.14	1457.46	1281.89	976.6	1050.51	1125.34	1394.06	1960.91	1634	1224.6	1887.06	1652.77	1266.49	2031.2
1057.36	1861.23	2051.46	2207.51	2260.09	2262.14	2220.66	2040.34	1846.57	1778.91	2289.97	2488.83	1090.94	1225.66	1496.74	1265.77	1325.63	1341.71	1543.34	1449.51	1140.11	1526.71	1076.91	972.743	2139.46	1203.86	1520.29	1107.03	1149.34	1450.94	1207.43	1426.63	1286.2	1672.83	1873.89	2240.83	1146.46	1529.14	1327.71	1131.69	1132.77	1086.06	1253.29	1934.49	1728.29	1201.23	1805.77	1543.89	1250.69	2149.2
1058.74	1869.37	1955.69	2208.29	2284	2226.74	2421.49	2215.8	1833.66	1795	2299.34	2578.66	1114.97	1136.94	1380.63	1139.17	1443.57	1373.63	1523.97	1479.31	1177.23	1475.71	1060.09	896.657	2170.71	1211.86	1545.77	1154.69	1156.29	1407.09	1176.17	1567.8	1362.29	1625.91	1929.09	2192.66	990.486	1439.31	1373.11	1180.34	1300.83	965.857	1225.29	1882.6	1627.29	1100.29	1680.54	1554.97	1273	2014.6
1060.12	1965.91	1927.71	2140.43	2293.43	2140.2	2459.06	2278.83	1921.2	1832.03	2248.57	2740.29	1031.91	1134.06	1267.06	1123.06	1556.43	1416.2	1534.14	1449.06	1489.71	1484.97	1160.71	999.686	2158.11	1231.34	1536.86	1143.77	1231.94	1360.77	1239.94	1716.03	1393.94	1696.17	1889.77	2350.66	973.714	1500.17	1461.11	1059.14	1391.09	1045.8	1256.09	1946.69	1513.11	1068.86	1736.6	1528.8	1342.69	2124.23
1061.5	1925.6	2040.03	2108.94	2323.23	2113.4	2457.89	2214.2	1976.26	1825.86	2321.57	2787.69	1133.14	1343.89	1200.51	1314.69	1440.4	1469.54	1469.29	1506.31	1538.37	1347.94	1086.83	1044.09	2231.23	1336.89	1537.26	1157.23	1286.86	1302.97	1186.17	1668.43	1349.63	1766.31	1757.86	2382.03	1084.2	1498.86	1524.06	996.029	1220.6	1187.29	1252.51	1929.8	1597.49	1082.06	1777.34	1616.71	1370.31	2156
1062.87	1912	2117.51	2312.11	2380.49	2110.06	2420.46	2265.26	1981.14	1902.94	2269.37	2750.6	1219.77	1393.23	1306.26	1410.8	1480.94	1504	1598.74	1588.11	1626.23	1402.31	996.343	1068.66	2236.2	1323.77	1553.71	1138.2	1269.4	1324.03	1189.97	1486.43	1458.94	1872.57	1794.03	2426.03	1227.69	1572.69	1572.23	1083.03	1181.03	1301.4	1310.17	2014.94	1696.03	1165.71	1766.34	1614.43	1522.54	2313.23
1064.25	1856.4	2162.83	2406.09	2353.97	2230.03	2587.09	2264.03	1957.63	1942.89	2373.77	2656.17	1235.14	1511.09	1304	1382.6	1525.31	1488.34	1654.37	1672.74	1523.94	1528.26	1043.6	1168.77	2323.86	1324.8	1728.94	1290.8	1288.09	1453.54	1264.69	1491.83	1516.6	1918.03	1996.89	2318.03	1202.29	1535.29	1637.49	1196.91	1237.71	1205.34	1347.14	2088.43	1857.09	1236.31	1821.6	1632.06	1658.69	2318.86
1065.63	1959.46	2188.86	2329.29	2386.77	2371.63	2495.26	2342.51	1965.34	2032	2297	2637.77	1227.4	1441.51	1271.77	1427.26	1593.06	1423.09	1611.69	1655.34	1580.34	1611.34	1198.26	1291.37	2204.23	1381	1760.37	1314.34	1328.37	1544.89	1360.91	1658.29	1462.4	1955.26	2095.11	2372.46	1147.46	1536	1580.37	1214.57	1386.66	1221.71	1354.09	2092.31	2019	1168.94	1870.09	1645.29	1591.06	2317.69
1067.01	1943.97	2195.09	2182.2	2321.71	2466.63	2383.34	2273.06	1923.91	1864.66	2389.09	2565.17	1249.31	1364.37	1340.37	1411.09	1631.69	1436.34	1478.43	1720	1484.6	1625.54	1194.97	1214.71	2116.11	1475.46	1674.6	1315.2	1435.46	1517.83	1312.06	1576.2	1335.37	1850.97	1967.06	2356.26	1129.37	1463.69	1664.06	1267.46	1317.09	1298.37	1337.89	2080.8	1926.26	1022.34	1820.49	1565.37	1479.57	2183.4
1068.38	2016.29	2175.57	2241.66	2298.94	2356.49	2405.31	2301.49	1954.03	1816.09	2371.03	2605.77	1226.74	1371.43	1422.91	1331.03	1602.66	1554.09	1619.14	1795.37	1467.31	1613.34	1120.91	1189.37	2150.94	1430.14	1723.89	1277.57	1453.11	1516.91	1223.06	1554.46	1379.14	1886.09	2002.26	2371	1234.66	1452.63	1579.34	1301.49	1327.97	1265.8	1403.11	2149.4	1893.09	1134.2	1812.03	1543.34	1442.11	2194.86
1069.76	1974.17	2154.14	2381.34	2224.03	2347.63	2521.6	2221.63	2063.43	1839.63	2479.26	2685.43	1259.6	1445.34	1497.74	1354.06	1704.54	1681.54	1653.11	1825.17	1436.43	1653.63	1115.4	1209.11	2329.17	1426.57	1700.54	1407.09	1521.46	1631.2	1174.34	1698.89	1484.8	1902.8	2044.06	2394.03	1322.94	1527.66	1527.17	1235.8	1253.29	1277.69	1409.29	2314.4	1915.26	1260.11	1961.83	1608.94	1564.14	2269.17
1071.13	2009.46	2230.54	2503.94	2309.17	2405.2	2651.06	2248.23	2153.23	1873.94	2485.34	2800.06	1371.97	1469.63	1416.69	1435.8	1732.2	1525.37	1701.89	1667.89	1521.2	1528.49	1072.97	1226.26	2426.49	1417.94	1735.86	1422.51	1497.26	1583.77	1156.17	1772.29	1539.31	1992.11	2133.66	2494.37	1236.26	1599.8	1547.8	1233.69	1337.77	1326.34	1349.37	2286	2053.43	1337.49	2006.91	1775.14	1582	2408.83
1072.51	2104.94	2261	2438.11	2391.03	2481	2545.37	2378	2070.91	1919.29	2506.66	2788.4	1300.63	1461.71	1407.8	1232.23	1764.14	1529.54	1592.83	1674.74	1478.89	1623.46	1081.89	1327.2	2379.46	1429.26	1675.57	1212.17	1437.94	1547.69	1148.23	1638.63	1488.11	1993.43	2068.74	2578.6	1270.94	1636.14	1533.37	1287.91	1437.09	1361.91	1383.43	2207.09	2115.54	1272.06	1892.74	1802.69	1622.49	2316
1073.89	2165.86	2231.17	2413.54	2427.03	2455.43	2660	2487.91	2092.8	1988.83	2427.51	2775.86	1263.63	1495.09	1356.83	1189.97	1500.09	1683.89	1816	1699.77	1476.4	1725.63	1142.77	1311.26	2386.91	1467.54	1684.69	1184.71	1541.34	1615.23	1298.97	1623.83	1490.43	1921.14	2217.71	2563.86	1345.97	1619.14	1490.71	1391.37	1497	1411.91	1376	2234.8	2152.03	1304.34	1847	1699.69	1554.06	2197.09
1075.26	2164.26	2165.23	2435.49	2430.06	2467	2634.06	2498.54	2170.37	2116	2382.34	2821.57	1269.91	1610.4	1471.2	1331.14	1523.14	1763.37	1773.57	1779.8	1612.8	1732.4	1250.8	1229.17	2331.29	1511.06	1658.4	1269.31	1617.94	1731.26	1537.51	1738.26	1581.86	1919.77	2221.91	2671.2	1465.43	1598.06	1438.49	1396.66	1476.4	1383.06	1463.06	2220.54	2132.37	1087.89	1970.26	1576.86	1697.86	2271.91
1076.64	2215.69	2189.46	2475.26	2430	2424.74	2714.63	2462.91	2233.91	2117.06	2447.4	2930.66	1414.71	1687.46	1525.74	1529.51	1552.49	1678.03	1840.34	1811.77	1809.2	1547.4	1321.91	1100.91	2451.69	1557.77	1741.97	1465.31	1712.74	1627.86	1613.8	1815.66	1649.51	2031.17	2253.09	2710.77	1442.86	1616.91	1545	1420.23	1490.06	1456.54	1423.83	2298.09	2199.69	1181.6	2098.51	1684.26	1599.11	2404.29
1078.01	2263.74	2288.74	2455.66	2426.97	2529.6	2701.63	2601.06	2176	2129.43	2437.06	2807.03	1281.57	1700.54	1588.94	1455.71	1689.49	1700.14	1669.89	1892.46	1843.31	1637.26	1256.86	1245.57	2465.86	1413.34	1792.34	1393.8	1602.6	1599.77	1452.74	1724.8	1633.91	2131.4	2217.66	2684.09	1432.86	1609.03	1595.37	1430.09	1617.4	1365.4	1504.83	2218.06	2133.83	1236.09	1999.91	1716.83	1527.51	2438.83
1079.39	2288.23	2370.91	2481.2	2652.71	2434.94	2780.34	2684.4	2196.31	2135.97	2440.26	2700.77	1324.83	1790.11	1580.51	1514.17	1730.74	1813.69	1764.6	1858.91	1692.46	1723.31	1264	1330.06	2522.74	1373.09	1707.83	1436.51	1501.8	1592.26	1480.6	1742.91	1656.63	2035.63	2248.6	2591.46	1477.09	1646.26	1769.49	1374.71	1629.31	1377.14	1486.46	2280.23	2032.03	1323.66	1823.69	1778.17	1481.51	2293.43
1080.76	2348.51	2405.23	2462.51	2698.37	2498.03	2849.94	2596.06	2181.29	2116.89	2504.29	2731.63	1342.17	1770.49	1535	1506.17	1869.23	1862.69	1810.43	1834.06	1720	1753.57	1302.71	1331.74	2446.77	1435.66	1741.17	1364.89	1282	1664.86	1594.69	1776.37	1669.6	1954.34	2163.2	2551.31	1492.06	1683.8	1687.49	1451.89	1711.4	1324.46	1607.14	2265.8	2090.03	1175.77	1755.49	1808.51	1600.31	2295.57
1082.13	2329.97	2430.46	2455.6	2650.83	2548.11	2920.26	2594.43	2094.57	2114.54	2570.14	2844.34	1491.94	1684.4	1404.34	1515.26	1832.94	1809.51	1902.37	1905.69	1676.77	1708.14	1334.23	1274.51	2395.11	1594.49	1680.91	1370.11	1276.09	1830.29	1568.14	1905.06	1601.63	1973.26	2167.77	2563.89	1411.86	1673.74	1642.4	1395.63	1542.89	1492.83	1569.4	2313.37	2161.6	1218	1977.97	1986.74	1717.06	2361
1083.51	2294.97	2391.71	2498.86	2459.63	2678.17	2976.74	2689.77	2130.63	2230.63	2670.8	2948.26	1463.8	1626.94	1429.66	1467.09	1870.23	1820.97	1814.23	2023.83	1720.4	1802.4	1325.89	1180.69	2495.4	1624.29	1711.6	1355.89	1387	1951.43	1474.31	1890.8	1600.69	2108.37	2218.26	2577.63	1308.03	1658.69	1683.69	1418.54	1587.14	1550.54	1522.26	2229.37	2075.49	1214.71	2177.8	2058.77	1779.66	2465.66
1084.88	2178.2	2417.77	2646.89	2550.83	2587.89	2907.29	2696.77	2262.51	2398.43	2616.57	3075.71	1459.97	1703.17	1523.29	1417.54	1903.26	1928.17	1787.03	2133.83	1723.46	1825.54	1370.31	1248.2	2578.69	1531.11	1747.37	1426.83	1529.23	1843.31	1545.26	1899.86	1658.29	2067.14	2319.77	2782.89	1384.23	1735.86	1726.11	1421.91	1472.6	1560.46	1400	2259.29	2013.17	1381.46	2177.4	2095.77	1800.06	2411.37
1086.26	2174.26	2352.66	2689.77	2654.63	2509.14	2931.69	2536.97	2335.86	2362.46	2680.63	2974.91	1454.49	1683.77	1503.14	1293.83	1939.54	1937.23	1835.34	1932.29	1815.34	1812.71	1459.69	1279.8	2538.83	1432.37	1785.74	1484.77	1568.46	1707.69	1548.23	1768.94	1647.37	1862.14	2203.69	2788.77	1438.8	1761.6	1619.03	1490.31	1517.54	1395.63	1383.74	2295.06	2016.91	1440.74	2048.17	1935.6	1763.06	2300.51
1087.63	2184.06	2404.37	2656.6	2667.54	2580.57	2815.97	2540.4	2343.69	2254	2603.51	2869.63	1471.34	1636.49	1474.31	1267.37	1956.26	1940.6	1934.23	1881.6	1690.89	1696.34	1393.37	1342.11	2392.29	1366.11	1742.23	1424.97	1567.23	1712.71	1569.6	1678.14	1601.03	1779.4	2249.09	2827	1451.31	1676.89	1702.4	1496.46	1615.34	1293.94	1454.09	2315.54	2013.03	1402.29	2132.77	1813.89	1774.86	2351.69
1089	2316.11	2392.51	2633.46	2603.11	2618.46	2820.26	2580.86	2247.6	2270.14	2653.09	3023.09	1561.03	1751	1455.57	1363.83	2004.97	1873.94	1915.91	1802.94	1632.49	1810.23	1449.86	1361.34	2476.71	1540.49	1708	1447.57	1607.23	1764	1667.09	1831.29	1721.69	1881.03	2281.97	2750	1515.51	1637	1841.03	1526.17	1863.37	1242.89	1588.69	2398.09	2064.03	1349.54	2265.26	1915.74	1779.14	2385
1090.38	2408.29	2435.43	2644.43	2558.74	2694.46	2929.8	2627.23	2227.51	2376	2673.71	3190.89	1481	1923.69	1573.77	1498.8	1954.89	2038.23	1951.23	1988.94	1697.46	1935.86	1445.6	1399.66	2628.74	1601.6	1757.83	1535.4	1615.34	1759.26	1810.8	2044.03	1831.26	2161.34	2337.2	2908.54	1582.46	1734.8	1843.54	1714.66	1893.94	1276.49	1732.14	2393.03	2005.49	1483.31	2295.43	2081.26	1901.09	2310.03
1091.75	2485.54	2497.23	2691.4	2751.23	2695.4	3146.91	2659.8	2277.97	2504.6	2785.46	3094.8	1588.89	2055.54	1683.71	1637.37	1919.29	2084.94	1947.83	2067.6	1864.69	2013.29	1566.11	1417	2695.29	1536.2	1769.57	1612.09	1641.09	1738.4	1723.57	2126.97	1936.91	2195.11	2371.26	2865.2	1558.34	1753.63	1837.34	1633.46	1826.77	1311.26	1657.09	2348.26	2071.4	1452.09	2179.23	2010.91	1886.54	2427.34
1093.12	2416.43	2472.71	2687.14	2854.86	2818.37	3179.34	2658.69	2337.8	2401.43	2695.83	2988.94	1528.17	1973.2	1813.4	1596.54	1888.17	2130.49	1995.49	2191.71	1948.29	1859.03	1562.51	1392.97	2559.86	1496.66	1743.11	1578.77	1695.57	1812.94	1719.83	2071.94	1902.83	2262.06	2510.34	2916.91	1503.54	1701.14	1784.86	1530.69	1747.43	1427.57	1658.03	2389.63	2126.94	1273.57	2197.4	1841.03	1968.03	2475
1094.49	2320.11	2377.86	2677.66	2827.89	2763.26	3167.23	2617.46	2333.06	2265.31	2711.83	3071.43	1608.57	1930.49	1897.66	1500.74	1929.2	1854	1900.14	2119.89	1808.6	1852.57	1498.29	1583.57	2433.66	1597.09	1814.71	1590.43	1673.74	1843	1780.54	2059	2010.69	2205.34	2550	2961.86	1549.94	1659	1814.66	1518.6	1870.94	1536.51	1699.8	2512.89	2264.51	1337.57	2255.26	1795.2	1916.2	2498.97
1095.86	2299.8	2315.2	2679.11	2805.69	2791.54	3158.43	2584.17	2347.34	2131.4	2804.97	3002.26	1600.83	1888.34	1811.06	1526.83	1963.43	1922.23	1909.63	2135.86	1710.26	1788.31	1355.31	1504.06	2527.8	1694.89	1755.49	1610.97	1661.71	1964.49	1867.57	2148.49	1860.34	2305.63	2459.37	3074.66	1612.91	1770.26	1863.26	1708.29	1847.06	1592.86	1785.6	2345.03	2202.03	1483.49	2298.14	1888.94	2003.03	2465.57
1097.23	2322	2297.51	2741.91	2789.6	2755.4	3169.54	2700.23	2436.03	2241.57	2770.57	2918.86	1605.14	1893.26	1687.29	1671.29	2048.43	1960.37	1985.66	2137.31	1720.43	1846.6	1440.14	1523.23	2642.74	1690.89	1826.37	1584.69	1735.11	1907.63	1777.83	2176.51	1689.29	2167.66	2469.63	3078.94	1619.17	1929.51	1938.74	1758.66	1835.14	1531.37	1726.31	2307.03	2156.91	1547.03	2356.69	2037.86	1898.8	2743.74
1098.6	2421.4	2274.17	2795.66	2840.29	2886.29	3165.34	2665.43	2469.89	2312.14	2727.11	3050.29	1489.83	1749.17	1765.66	1608.66	1970.89	2030.57	2026.11	2125.49	1937.71	2021.11	1452.83	1494.14	2615.11	1827.23	1751.43	1586.86	1934.29	1914.46	1683.09	2188.09	1628.31	2232.91	2485.94	2967.69	1632.74	1985.63	1908.34	1761.71	1799.71	1568.71	1799.66	2343.89	2157.8	1494	2420.63	2192	2046.23	2684.97
1099.97	2413.2	2295.71	2748.09	2756.31	2758.91	3070.97	2533.2	2350.14	2256.6	2721.54	3217.03	1517.46	1638.26	1884.54	1547.14	1905.26	1743.8	1984.74	2028.4	1923.6	2012.89	1332.94	1493.4	2636.74	1795.57	1814.03	1590.57	1880.4	1892.2	1665.43	2035.94	1686.14	2219.03	2346.43	2936.06	1525.57	1899.23	1921.54	1672.54	1920.31	1572.86	1743.83	2371.14	2171.49	1513.86	2263.83	2184.11	2013.43	2502.06
1101.35	2392.37	2388.8	2672.17	2753.94	2728.06	3083.89	2519.06	2279.86	2084.6	2771.26	3195.2	1586.66	1761.71	1877.03	1591	1868	1704.43	2009.37	2125.03	1822.37	1816.09	1276.29	1295	2625.89	1707.11	1751	1518.94	1796.94	1986.97	1735.23	2265.17	1658.91	2341.26	2281.69	2765.43	1564.51	1852.03	2020.57	1694.89	1887.34	1558.29	1768.4	2249.63	2192.34	1458.69	2192.03	1962.6	1996.8	2414.11
1102.71	2307.23	2284.03	2665.91	2728.97	2576.09	3081.91	2616.63	2228.4	2182.71	2735.91	2970.4	1617.51	1860.14	1719.17	1604.43	1836.77	1788.51	1951.51	2153.49	1775.46	1690.8	1352.51	1372.63	2573.26	1682.86	1861.71	1626.06	1781.11	1941.77	1870.77	2402.97	1671	2341.97	2181.89	2609.31	1532.37	1840.4	1986.89	1628.77	1924.23	1541.63	1715.8	2348.4	2170.54	1515.43	2310.06	1823.74	1873.06	2679.34
1104.09	2269.4	2347.86	2708.17	2765.23	2521.06	2946.03	2653.06	2202.57	2314.34	2744.49	2928.6	1645.34	1871.11	1710.86	1622.89	1903.66	1966.6	1949.2	2202.83	1843.97	1922.17	1353.03	1457.71	2441.46	1763.49	1846.31	1686.11	1902.51	1981.37	1976.57	2451.26	1804.14	2332.91	2289.37	2551.54	1573.37	1896.06	1901.09	1650.03	1888.17	1612.94	1638.51	2369.14	2165.69	1616.09	2486.4	1873.86	1950.6	2777.57
1105.45	2206.09	2260.97	2747.49	2649.37	2397.26	2939.06	2501.51	2145.34	2297.66	2736.31	3024.83	1685.69	1724.94	1618.31	1565.14	1908.69	1912.94	1915.57	2128.77	1810.2	1987.23	1272.11	1510.46	2569.89	1762.09	1889.63	1762.63	1911.26	2093.91	1950.37	2152.74	1737.51	2261.31	2197.69	2740.23	1509	2024.77	1922.86	1594.17	1963.09	1584.31	1619.66	2336.2	2156.71	1517.06	2455.86	1925.83	1959.8	2748.4
1106.82	2375.97	2313.94	2841.94	2540.2	2386.86	3060.97	2544.2	2206.6	2209.91	2666.77	3134.37	1668.97	1774.77	1658.94	1503.94	1892.83	1793.97	1930.8	2240.29	1599.46	1772.43	1428.51	1355.23	2552.6	1636.51	1875.91	1571.57	1912.66	2070.46	1893.46	2105.57	1657.49	2204.69	2203.2	2804.49	1510.23	2062.11	2021.97	1570.51	1846.91	1506.03	1796.51	2348.11	2112.69	1441.74	2372.57	1846.46	2091.31	2499.66
1108.19	2421.09	2240.46	2782.83	2611.14	2498.6	3105.23	2406	2170.94	2225.54	2572.37	3079.57	1763.29	1757.11	1653.97	1440.37	1895.37	1735.2	1801.69	2209.86	1557.69	1675.89	1514.57	1426	2488.94	1710	1814	1450.57	1863.51	1933.09	1747.97	2150.29	1728.74	2123.63	2134.43	2803.4	1523.63	1932.86	2135.2	1502.8	1732.51	1412.11	1934.46	2481.49	2045.26	1533.66	2327.54	1877.26	1932	2527.29
1109.56	2356.8	2335.46	2705.71	2647.43	2589.17	3099.83	2383.71	2043.94	2172.89	2466.11	3030.03	1896.31	1882.77	1640.34	1486.31	1939.97	1792.63	1931.6	2120.71	1637.06	1713.37	1511.31	1370.71	2329.91	1754.6	1758.69	1375.77	1893.4	1952.66	1692.06	2328.11	1840.69	2082.37	2270.49	2729.77	1474.34	1863.31	2167.77	1536.91	1626.6	1457.43	1758.89	2482.89	1908.77	1575.74	2329.63	1918.11	1947.91	2510.43
1110.93	2281.17	2268.83	2701	2657.54	2613.03	3118.97	2405.54	2108.37	1980.46	2528.51	2995.63	1842.54	1883.03	1624.17	1498.37	2072.54	1765.54	2001.51	2090.83	1777.29	1797.34	1436.17	1444.09	2351.8	1675	1849.74	1532.29	1832.09	2017.66	1693.89	2311.6	1794.91	2228.46	2335.94	2679.31	1489.09	1816.74	2083.4	1612.23	1832.11	1471.17	1570.46	2378.31	1995	1350.37	2260.17	2068.23	1910.03	2603.94
1112.3	2422.63	2290.34	2755.23	2518.37	2608.26	3050.69	2552.69	2142.2	1987.63	2507.83	3067.6	1707.69	1850.51	1701.94	1511.54	2053.11	1841.69	2080.31	2179.69	1746.09	1772.03	1525.66	1285.91	2394.09	1575.71	1792.14	1507.8	1838.57	2070.37	1831.26	2283.8	1661.29	2268.46	2330	2736.69	1488.51	1840.06	1872.89	1563.91	1942.2	1577.43	1523.06	2314.54	2081.2	1291	2192.29	2021.83	2019.71	2464.14
1113.67	2449.43	2325.46	2709.89	2614.46	2615.83	2949.89	2580.89	2108.29	2084.26	2630.66	3032.31	1621.54	1794.11	1861.74	1421.66	2105.46	2034.37	2125.09	2316.57	1752.6	2010.31	1461.6	1309.54	2470.17	1679.89	1757.6	1510.46	1813.8	1973.31	1779.8	2263.89	1599.4	2117.31	2410.17	2800.43	1513.77	1842.14	1930.34	1681.94	1861.86	1604.69	1739.69	2276.66	2210.71	1473	2304.83	1907.2	1985.63	2615.37
1115.04	2375.83	2399.54	2746.83	2736.66	2682.26	3041.29	2574.6	2038.34	2235.6	2739.03	3065.46	1683.11	1784.8	1817.23	1404.54	1998.17	2169.6	2120.2	2276.43	1794.66	2021.94	1438.74	1485.83	2568.46	1685.4	1864.09	1557.86	1866.51	2027.86	1805.71	2233.8	1623.51	1959.69	2519.46	2797.46	1492.83	1831.94	2074.2	1688.23	1759.74	1612.17	1943.71	2324.69	2158.8	1671.29	2399.57	1916.66	1986.46	2614.91
1116.4	2338.91	2520.66	2762.09	2929.97	2706.49	3082.06	2499	2168.66	2163.11	2823.43	3028.03	1639.34	1763.06	1767.49	1443.51	2034.11	2025.29	1970.54	2324.94	1881.29	1885.94	1459.89	1617.6	2586	1644.77	1967.94	1612.4	1804.89	2069.8	1756.57	2130.11	1703.09	1997.66	2480.06	2664.51	1425.8	1796.26	2151.49	1797.57	1672.37	1553.09	1985.63	2468.17	2009.03	1655.4	2402.8	2147.69	2005.89	2668.66
1117.77	2371.83	2494.29	2661.17	2854.03	2816.51	3033.43	2454.43	2239.8	2117.89	2682.63	3156	1641.46	1694.63	1721.6	1597.97	2062.71	1874.17	2024.37	2182.23	1853	1704.09	1547.34	1634.31	2614.4	1839.86	1934.97	1634.66	1963.17	2132.14	1699.77	2294.26	1823	2195.57	2324.74	2582.97	1435.66	1975.14	1994.97	1614.26	1665.09	1600.34	1888.97	2514.11	1969.91	1568	2428.26	2066.77	1949.31	2594.54
1119.14	2429.89	2347	2641.91	2938.14	2831.94	3014.51	2585.69	2226.03	2026.86	2609.51	3140.03	1659.63	1832.34	1847.77	1708.63	2199.94	2014.11	2185.49	2204.43	1779.66	1842.34	1619.29	1515.31	2619.94	1895.23	1914.23	1700.91	2030.74	2102.63	1599.4	2446.91	1838.46	2201.77	2223.83	2600.91	1582.31	2127.11	1979.69	1735.91	1779.74	1789.91	1890.06	2523.97	2147.83	1385.8	2533.23	2010.4	1957.97	2609.97
1120.5	2414.49	2357.43	2626.37	3041.34	2848.74	3109.2	2690.94	2201.97	2058.89	2690.14	3091.51	1874.97	1901.11	1888.29	1763.71	2161.43	2131.2	2278.94	2215.2	1833.14	1836.31	1622.6	1527.77	2712.2	1815.06	1978.69	1815.31	2058.46	2161.74	1764.51	2550.71	1920.94	2336.49	2334.71	2691.23	1665.06	2180.57	1974.66	1743.23	1882.34	1799.71	1916.71	2469.06	2305.77	1464.26	2533.94	2010.89	2005.66	2698.54
1121.87	2352.63	2400.94	2673.26	3017.71	2911.86	3280.14	2701.11	2302.46	2126.94	2819.37	3086.6	1948.31	1921.03	1886.89	1822.57	2145.46	2198.31	2147.03	2259.09	1842.4	1934.37	1577.37	1453.09	2819.51	1751.09	1978.6	1807.4	2084.8	2233	1931.26	2450.11	1991.2	2407.83	2470.31	2864.57	1659.37	2102.03	2119.31	1876.46	2021.23	1746.54	2031.29	2635.63	2207.26	1548.23	2539.51	2208.89	2033.29	2894.89
1123.24	2390.54	2407.34	2604.2	3022.69	3000.89	3296	2759	2377.74	2207.8	2856.46	3171.74	1948.77	1925.54	1946.46	1843.09	2134.69	2159.89	2200.6	2178.03	1992.71	1966.46	1572.31	1592.31	2722.77	1893.69	1959.23	1898.57	2183.6	2195.74	1974.63	2535.6	1999.23	2659.37	2509.6	2850.03	1769.17	2028.69	2030.97	1901.66	1903.51	1675.29	2112.06	2713.74	2257.46	1631.77	2615.17	2247.06	2038.43	3061.89
1124.6	2417.26	2381.2	2675.43	3040.89	2973.37	3275.43	2762.69	2473.4	2181.2	2901.77	3293.54	1808.37	2100.57	1989.03	1846.43	2177.86	2190.23	2291.46	2329.14	1967.69	2112.77	1590.74	1620.97	2627.66	1988.23	2071.74	1993.17	2166.66	2213.4	1977.17	2521.83	1988.43	2597.29	2468.83	2898.31	1872.46	1986.6	1967.4	1924.2	1901.74	1862.09	2122.6	2848.57	2304.83	1635.63	2710.17	2416.69	2069.4	3006.63
1125.97	2449.83	2531.2	2742.11	3060.89	2925.6	3221.09	2716.91	2491.69	2185.26	2996.23	3170.03	1825.14	2090.74	2073.69	1745.43	2174.83	2226.69	2401.11	2519.46	2121.4	2074.09	1650.14	1721.43	2625.11	2101.2	2121.37	2049.49	2118.17	2283.29	2066.49	2636	2118.23	2549.34	2457.63	2926.89	1910.46	2129.86	2087.09	1938.69	1984.51	2022.43	2001.14	2815.74	2488.66	1793.74	2815.71	2365.34	2093.74	3014.74
1127.33	2308.2	2557.2	2805.14	3099.17	3012.86	3190.11	2765.66	2428.49	2160.26	3046.57	3108.8	1824.77	1957.83	2098.8	1768.83	2414.14	2228.66	2509.49	2509.4	2094.91	2117.06	1723.11	1851.49	2774.51	2138.09	2195.11	2038.54	2200.71	2388.43	2145.63	2591.74	2229.77	2437.34	2618.63	3187.37	1845.51	2290.26	2309.83	1877.94	2188.86	2119.57	2037.94	2832.09	2461.43	1768.03	2748.11	2398.83	2123.54	3057.69
1128.7	2437.14	2548.77	2717.2	3236.57	3240.03	3281.86	2883.54	2439.49	2269.43	3021.26	3137.6	1966.23	1968.29	2268.06	1849.31	2438.14	2335.77	2657.46	2406.23	2345.46	2166.31	1843.23	2026.6	2791.29	2220.26	2174.49	2099	2392.69	2403.29	2136.86	2688.03	2320.91	2597.26	2689.49	3159.77	1940.74	2366.37	2477.14	1973.91	2223.29	2185.31	2337.29	2855.91	2559.4	1740.74	2744.63	2456.17	2269.66	3243.66
1130.06	2538.74	2572.69	2747.63	3261.77	3231.49	3467.23	2963.77	2451.69	2418.97	3051.17	3240.03	2027.06	2045.2	2274.2	2065.34	2331.6	2418.63	2663.97	2449.11	2404.43	2188.03	1751.8	1986.63	2775.49	2393.17	2252.89	2092.8	2387.94	2476.4	2151.91	2675.09	2210.71	2802.34	2653.37	3106.63	1978.09	2411.71	2445.97	1897.11	2251.57	2171.57	2428.83	3020.14	2526.66	1813.57	2878.4	2511.83	2543.54	3366.69
1131.43	2751.06	2619.06	2827.23	3272.46	3143.09	3549.4	2895.43	2536.43	2549.94	3067.23	3293.63	2125	2141.17	2194.43	2190.66	2356.89	2390.66	2559.31	2538.03	2364.54	2220.14	1738.54	2010.34	2821.63	2472.03	2317.09	2080.77	2519.2	2581.97	2283.8	2748.6	2155.94	2940.71	2557.63	3117.97	2120.26	2384.86	2537.23	2080.4	2409.29	2118.57	2448.17	3106.2	2653.43	1966.37	3076.6	2541.74	2529.06	3298.83
1132.79	2684.2	2575.57	2791.71	3460.94	3060.43	3568.26	2821.29	2530.37	2526.2	3151.8	3368.77	2037.71	2064.46	2225.17	2239.31	2525	2424.2	2670.83	2509.11	2347.37	2203.31	1794.51	2075.77	2784.09	2428.86	2320.74	2117.46	2552.77	2518.94	2387.17	2597.66	2172.2	2973.69	2666.29	3277.23	2103.49	2382.6	2502.94	2071.71	2354.09	2105.97	2406.77	3214.74	2687.86	1982.37	2981.49	2597.94	2577.8	3270.14
1134.16	2658.2	2559.26	2807.66	3428.71	3182.71	3549.66	2798.43	2576.11	2448.49	3239.17	3403.11	1975.91	2161.77	2274.09	2173.51	2442.49	2451.54	2774.14	2454.31	2395.51	2263.03	1723.8	2114.26	2761.83	2453.31	2292.37	2194.17	2635.26	2388.74	2413.2	2690.74	2398.31	2882.94	2750.8	3323.23	2043.89	2411.11	2502.31	2054.29	2270.83	2155.11	2384.83	3094.8	2761.6	2053.86	2999.06	2588.2	2420.69	3235.57
1135.52	2477.63	2733.43	2816.97	3314.23	3233.37	3506.09	2906.57	2489.17	2372.8	3232.49	3458.94	1906.89	2166.57	2190.23	2235.09	2311.46	2468.26	2666.03	2476.6	2358.46	2273.77	1715.89	2021.8	2831.31	2448.06	2324.97	2128.29	2427.83	2406.97	2312.54	2635.77	2408.09	2831.17	2769.94	3392.54	2181.77	2332.8	2346.54	2047.91	2198.29	2170.54	2215.91	2952.26	2737.74	2048.69	2939.34	2568.23	2459.03	3191.06
1136.88	2520.71	2758.57	2720.03	3215.4	3128.74	3484.37	2927.54	2488.37	2288.4	3128.06	3581.31	1920.91	2140.31	2078.74	2180.29	2420.46	2397.09	2455.89	2528.2	2332.23	2323.09	1728.2	1891.09	2947.6	2414.74	2364.29	2152.31	2401.66	2602.37	2276.66	2616.49	2447.74	2930.6	2716.43	3413.57	2142.51	2346.6	2440.57	2133.4	2425.63	2185.37	2135.26	2917.51	2739.43	1961.63	3021.74	2524.31	2505.66	3065.06
1138.25	2535.26	2675.11	2662.77	3375.14	3028.69	3647.23	2906.26	2502.86	2306.23	3179.8	3674.63	1943.54	1981.43	2256.34	2014.89	2507.29	2299.91	2504.71	2538.94	2468.17	2167.54	1751.91	1800.83	2933.26	2269.26	2418.43	2131.97	2400.83	2658.17	2227.49	2440.09	2428.17	2932.91	2712.34	3303.6	2055.11	2361.86	2504.6	2005	2309.51	2187.74	2307.74	3022.14	2557.97	1864.94	2957.37	2487.14	2614.97	3209.69
1139.61	2666.71	2562.17	2752.23	3416.77	3156.91	3744.63	2884.37	2549.66	2354.97	3125.51	3639.86	1944.8	2007.14	2385.8	1785.2	2475.09	2150.86	2642.49	2621.06	2414.49	2150.94	1770.83	1828.09	2861.11	2180.94	2430.86	2243.43	2531.11	2581.31	2271.29	2521.74	2267.97	2830.46	2758.29	3189.34	1886.69	2445.31	2506.69	1899.2	2152.83	2154.43	2414.57	3182.49	2458.46	1826.31	2968.34	2540.51	2477.06	3310.29
1140.97	2672.17	2609.06	2805.77	3246.17	3437.86	3773.03	2846.37	2543.17	2323.09	3087.57	3569.4	2020.4	2164.89	2186.14	1792.09	2321.6	2064.23	2557.89	2590.54	2255.43	2143.83	1807.54	1873.83	2777.69	2085.69	2347.23	2306.11	2449.63	2583.4	2093.29	2458.31	2139.86	2715.51	2855.2	3277.26	1923.11	2398.94	2323.94	1884.8	2044.46	2173.31	2391.57	3221.09	2403.14	1756.77	2818.11	2519.54	2376.4	3272.89
1142.34	2674.74	2715.89	2810.46	3211.31	3425.31	3799.37	2829.31	2533.29	2247	2916.97	3469.49	1945.89	2186.49	2037.43	1884.31	2285.83	2177.63	2420.17	2544.2	2211.91	2061.31	1863.11	1893.66	2601.6	2240	2146.14	2229.23	2374.09	2563.86	2010.29	2442.8	2270.74	2540.06	2956.74	3356.43	1804.74	2384.91	2223.14	1888.69	2099.51	2114.77	2097	3252.6	2487.11	1635.94	2812.63	2242.14	2291.46	3037.2
1143.7	2546.63	2716.54	2787.51	3258.57	3277.14	3889.17	2963.71	2524.4	2207.77	3017.14	3467.14	1897.63	2134.23	1955.57	1967.63	2307.69	2214.97	2479.66	2456.94	2142.57	1935.4	1756.91	1910.26	2651.23	2242	2099.37	2002.66	2275.66	2454.94	2032.09	2393.29	2509.23	2481.31	2953.8	3395.51	1644.86	2290.17	2162.11	1872.54	2120.34	2078.4	2060.34	3141.97	2496.06	1685.54	2787.03	2070	2384.74	3105.49
1145.06	2548.86	2735.31	2862.83	3411.6	3228.63	3899.49	3030.71	2619.4	2291.86	2912.57	3620.66	1888.71	2021.17	2104.77	1967.17	2292.23	2322.8	2493.34	2437.66	2063.54	1835.14	1868.6	1846.97	2710.97	2258.34	2106.26	1919.63	2286.6	2318.06	2166.43	2421.09	2434.51	2600.6	2777.2	3396.03	1649.71	2187.09	2093.63	1857.97	2213.23	2134.11	2080.77	3225.66	2563.37	1683.66	2735.77	2057.31	2369.94	3075.29
1146.42	2618.63	2652.74	2911.46	3374.26	3347.29	3798.34	3040.51	2658.57	2322.66	2955.34	3773.37	2091.71	1999.26	2058.97	1930.66	2285.46	2461.63	2543.94	2389.26	1996.54	1855.63	1837.77	1803.83	2832.09	2138.31	2167.49	1969.89	2233	2355.77	2116.94	2476.57	2235.03	2828.46	2637.69	3391.97	1670.94	2288.26	2153.77	1790.2	2269.06	2205.31	2104.43	3196.51	2436.2	1830.46	2822.63	2182.34	2445.57	3052.8
1147.78	2873.71	2835.91	2966.63	3482.11	3427.17	3779.69	3041.26	2652.34	2387.69	3030.71	3745	2192.2	2090.69	2196.37	1823.77	2276.57	2444.37	2532.34	2487.2	2067.94	1936.66	1747.17	1773.97	2821.94	2138.26	2111.63	2020.77	2313.46	2471.49	2024.51	2517.57	2146.51	2697.91	2610.71	3388.57	1688.17	2265.71	2200.2	1849.17	2202.77	2006.6	1972.86	3415.23	2312.86	1805.71	2892.11	2293.94	2506.91	2887.06
1149.14	2979.71	2839.34	2915.8	3420.66	3428.11	3864.86	3084.09	2553.03	2431.03	3185.43	3767.94	2223.54	2262.43	2190.14	1898.4	2234.03	2408.31	2622.49	2617.03	2097.77	2074.51	1747.2	1750.34	2916	2084.06	2132.66	2089.74	2336.69	2427.63	1937.46	2469.63	2210.54	2618.2	2675.77	3477.34	1680.14	2297.83	2296.11	1981.6	2273.83	1935.11	2046.26	3525.74	2464.37	1855.77	2946.4	2386.26	2627.26	2987.37
1150.5	2855.63	2885	3022.23	3515.31	3379.94	3932.83	3123.29	2455.23	2420.43	3195.91	3914.57	2190.89	2329.66	2193.17	1861.4	2212.74	2308.83	2542.54	2775.69	2182.09	2085.51	1775.69	1721.06	2877.46	2285.86	2093.43	2073.23	2488.89	2506.69	2048.06	2361.2	2256.83	2540.17	2753.97	3422.94	1861.31	2206.66	2292.97	2122.54	2313.83	1973.6	2216.06	3733.34	2675.86	1731.06	2968.31	2369	2614.51	3010.69
1151.87	2646.06	2819.31	3154.03	3564.69	3479.2	3904	3102.03	2546.74	2339.11	3168.69	4000.29	2156.63	2144.63	2168.37	1838.83	2388.4	2325.06	2748.03	2756.03	2191.37	2100.8	1865.26	1627.14	2921.09	2279.46	2247.49	2133.34	2585.11	2486.66	2205.91	2476.69	2299.57	2659.17	2871.31	3300.97	1905.54	2244.46	2368.86	2142.03	2337.8	2066.54	2398.66	3605.11	2586.26	1687.49	2912.89	2218.31	2669.71	3076.86
1153.22	2682.31	2867.14	3188.03	3571	3424.29	4108.86	3062.49	2750.97	2394.57	3259.17	3861.74	2181.2	2129.8	2256.54	1773.57	2519.43	2365.43	2797.86	2874.46	2268.97	2045.26	1850.49	1739.03	3008.03	2312.91	2258.23	2219.46	2763	2480.06	2278.06	2580.8	2237.11	2763.37	2955.31	3370.97	1843.23	2312.14	2432.29	2119.77	2254.66	2063.49	2341.26	3666.37	2507.4	1698.14	2942.09	2165.49	2721.29	3010.31
1154.59	2725.83	2847.83	3192.31	3506.89	3369.14	4233	3129.09	2864.94	2516.66	3344	3793.91	2166.66	2236.49	2410.83	1942.86	2542.43	2540.49	2856.46	2976.77	2414.97	2024.51	1916	1870.66	2797.49	2379.37	2340.46	2315.69	2727.43	2413.17	2216.57	2618.54	2273.83	2936.34	2916.54	3520.63	1841.91	2633.91	2466.66	2096.91	2210.03	2176.77	2436.86	3676.29	2538.86	1787.77	3085.83	2208.03	2744.54	2940.66
1155.94	2780.69	2731.54	3219.43	3596.51	3370.17	4231.09	3255	2781.57	2543.8	3330.86	3805.29	2288.23	2413.43	2367.2	1992.86	2614.69	2640.43	2933.03	3095.23	2554.66	2164.74	1951.17	1974.97	2739.51	2499.11	2356.09	2288.49	2857.31	2647.54	2266.26	2626.94	2469.89	3055.57	2955.31	3613.23	1980.43	2690.86	2456.2	2112.71	2225.8	2252.8	2482.54	3855.46	2633.09	1856.77	3273.2	2482.06	2660.51	3001.83
1157.31	2701.06	2744.83	3247.14	3629.09	3479.74	4125.89	3313	2784.2	2513.66	3362.89	3781.89	2286.06	2404.34	2432.91	2012.31	2549.51	2687.77	2926.23	3107.63	2584.14	2185.89	2147.71	1827.69	2742.71	2460	2419.6	2324.49	2850.34	2781.66	2310.4	2720.71	2566.97	3111.74	2975.26	3656.03	2102.34	2570.34	2463.6	2095.31	2295.69	2307.6	2497.66	3859.97	2603.94	1817.57	3271.26	2632.37	2781.46	3115.29
1158.66	2901.89	2824.54	3177.8	3729.57	3541.94	4242.26	3220.14	2838.11	2427.63	3360.86	3775.17	2261.43	2549.77	2419.94	2012.23	2508.29	2743.03	2910.4	3127.14	2548.14	2119.86	2253.34	1876.86	2960	2443.77	2381.94	2382.34	3007.17	2791.86	2289.86	2779.09	2436.2	3044.77	3025.91	3792.94	2046.66	2587.69	2482.4	2161.29	2271.66	2232.66	2406.57	3787.51	2684.51	1867.94	3154.4	2582.26	2801.34	3263.74
1160.02	2914.49	2974.86	3119.09	3673.34	3559.06	4221.29	3235.6	2802.03	2448.34	3444.83	3748.29	2201.57	2530.2	2409.63	2101.57	2528.37	2846.2	2987.66	3113.43	2478	2086.31	2261.2	1982.09	2950.11	2513.23	2321.14	2490.31	2973.06	2752.97	2233.66	2746.4	2393.63	2959.8	3029.34	3640.29	2000.03	2732.71	2497.86	2341.46	2295.49	2208.37	2529.06	3831.6	2831	1950.6	3027.31	2596.37	2838.57	3437.03
1161.38	2988.63	2822.86	3073.89	3618.54	3591.43	4271.77	3242.2	2768.11	2372.69	3404.63	3765.63	2391.6	2552.69	2316.09	2180.77	2645.69	2945.8	3187.77	3029.23	2525.83	2226.8	2136.63	2047.37	2884.54	2536.74	2333.06	2593.09	2989.6	2897.91	2292.97	2811.94	2572.8	3045.14	3002.94	3585.17	2022.86	2698.14	2535.43	2452.29	2449.97	2258.29	2544	3858.69	2737.94	2169.69	3217.63	2578.8	2772.23	3569.14
1162.74	2821.6	2779.23	3040.97	3561.66	3566.4	4379.09	3258.23	2802.31	2481.14	3474.63	3903.2	2468.6	2562.97	2403.57	2255.14	2622.49	3039.6	3135.17	3197	2695.31	2282.49	2220.2	2100.06	2788.17	2612.74	2574.91	2550.8	3078.74	2904.09	2413.34	2911.34	2585.09	3198.97	3072.4	3681.51	2374.8	2606.74	2647.54	2377.89	2635.69	2326.6	2603.17	3791.46	2692.4	2339.34	3423.11	2565.4	2823.66	3500.49
1164.1	2909.54	2758.46	3136.89	3654.54	3652.2	4460.17	3161.89	2817.54	2507.31	3472.63	3926	2560.43	2659.11	2550.31	2191.26	2694.37	3075.77	3186.57	3252.89	2754.83	2465.09	2376.31	2044.34	2802.37	2652.89	2752.71	2542.71	3253.17	2884.86	2662.77	3106.89	2493.94	3242.23	3207.06	3947.6	2378.66	2676.54	2739.11	2276.89	2683.63	2410.09	2698.89	3746.69	2815.23	2406.51	3514.51	2620	2842.71	3520.46
1165.46	2891.71	2834.09	3247.43	3745.09	3592.89	4460.86	3295.77	2859.26	2584.43	3491.89	3909.54	2607.2	2707.49	2649.09	2069.69	2748.06	3180.23	3320.26	3236.97	2805.51	2447.29	2759.37	2202.26	2912.83	2603.37	2778.2	2603.11	3325.63	2904.74	2652.94	3183.06	2568.94	3292.54	3316.17	3977.34	2282.94	2802.14	2759.8	2303.74	2627.43	2481.26	2701.66	3925.29	3111.03	2443	3504.77	2739.03	2947.4	3663.8
1166.82	2915.83	2747.49	3281.69	3875.31	3637.11	4578.09	3396.69	3087	2516.09	3683.29	3883.49	2654.03	2790.31	2754.57	2193.46	2811.14	3121.4	3531.54	3171.57	2782.43	2502	2813.66	2172.2	2823.4	2646.94	2636.66	2765.83	3267.97	3115.6	2675.86	3190.66	2839.57	3446.26	3495.66	4072.37	2143.74	2992.14	2909.91	2539.57	2599.31	2682.17	2710.89	4019.71	3000.54	2527.54	3610.97	2794.29	2966.57	3779.29
1168.17	3027.29	2824.77	3233.17	4205.14	3727.66	4719.11	3450.6	3258.86	2544.89	3848.2	3941.94	2670.57	2874.11	2729.91	2455.69	2860.54	3179.49	3530.06	3252.77	2951.29	2476.86	2808.69	2335.4	2861.71	2748.66	2656.69	2729.51	3296.66	3252.8	2796.97	3266.51	3062.63	3524.94	3628.8	4124.26	2426.63	3065.69	3026.83	2682.34	2684.77	2693.74	2934.57	3872.09	3045.74	2610.74	3731.6	2854.03	2967.57	3845.6
1169.53	3212.51	2960.06	3238.63	4250.17	3803.14	4749.83	3374.6	3209.86	2590.34	3829.26	3818.29	2670.23	2957.34	2689.86	2497.69	2854.94	3271	3584.54	3476.74	2845.94	2548.51	2830.6	2291.66	3094.86	2843.37	2688.09	2698.71	3293.03	3269.4	2943	3322.29	3002.89	3536.14	3635.51	4103.57	2606.63	2990.26	2910.37	2670.86	2819.23	2702.34	3056.37	3758.03	3165.77	2652.69	3788.46	2968.26	2859.94	3857.03
1170.89	3237.46	3008.31	3294.17	4333.74	3662.83	4790.74	3539.26	3265.09	2675.43	3796.26	3679.74	2705.74	2969.57	2722.51	2462.6	2756.11	3470.74	3643.63	3592.97	2866.2	2489.83	3098.49	2324.26	3308.17	2783.74	2791.63	2735.43	3189.89	3233.8	2898	3395	3209.43	3527.8	3573.69	4093.83	2637.43	2883.97	2938.43	2669.43	2760.11	2718.43	3007.91	3653.2	3252.49	2601.06	3747.89	3054	2994.6	3985.57
1172.24	3184.29	3001.43	3345.69	4306.26	3780.71	4777.06	3575.29	3271.89	2698.89	3970.6	3652.2	2742.26	3011.34	2790.46	2472	2904.46	3425.57	3644.51	3530.09	2834.11	2678.23	3099.57	2221.2	3245.4	2764.23	2864.91	2801.89	3251.86	3268.77	2802.43	3308.74	3221.49	3515.6	3673.94	4147.69	2570.34	2931.23	2986.11	2822.83	2814.26	2626.09	2967.09	3754.6	3162.11	2502.69	3592.34	3146.86	3049.2	4004.71
1173.6	3205.51	2891.97	3428.69	4383.69	3831.69	4756.43	3590.4	3189.14	2789.31	3942.11	3828.83	2771.77	2948.8	2854.31	2433.66	2988.69	3373.37	3528.8	3431.69	2854.94	2793	3028.03	2322.86	3062.31	2752.57	2844.51	2752.6	3291.91	3366.83	2878.63	3406.09	3292.54	3594.94	3724.86	4206	2598.17	2926.29	3074.37	2944.37	2873.89	2617.51	3003.43	3769.17	3220.37	2420.43	3578.23	3131.83	3147.49	4086.74
1174.96	3158.77	2761.51	3490.74	4256.29	3832.57	4776.37	3561.57	3085.49	2726.46	3907.2	3950.09	2768.37	2881.71	2936.43	2267.09	2975.69	3288.69	3463.54	3490.63	2757.97	2642.54	2994.43	2384.49	3099.37	2630.77	2799.97	2636.4	3319.09	3319.43	2767.09	3442.63	3069.66	3695.57	3718.71	4171.34	2582.69	2908.23	2972.83	2843.71	3022.57	2601.6	3084.83	3765.37	3235.83	2455.2	3575.71	3034.37	2918.2	4061.69
1176.31	2976.86	2715.49	3435.91	4258.23	3796.2	4824.26	3570.8	3175.91	2756.43	3950.09	3896.94	2643.14	2766.8	3024.89	2232.66	2826.43	3162.86	3451.69	3467.66	2734.6	2495.54	3028.69	2349.97	3132.63	2619.4	2764.17	2661.26	3229.34	3194.26	2770.54	3376.03	3172.46	3592.26	3728.63	4157.97	2434.34	2793.49	3041	2730.37	2965.77	2750	3022.83	3596.91	3208.54	2526.09	3423.46	2980.17	2862.03	3985.31
1177.67	3066.4	2874.11	3380.97	4249.34	3832.91	4784.94	3362.83	3203.86	2681.83	4053.46	3873.66	2555.2	2893.51	2698.11	2178.34	2827.23	3106.77	3346.37	3241.69	2735.03	2480.11	3049.49	2364.11	3187.11	2554.4	2749.46	2775.83	3313.71	3090.31	2763.6	3307.29	3107.77	3366.69	3656.46	4073.2	2379.14	2751.29	3013.69	2603.43	2840.57	2679.49	2858.97	3677.14	3218.97	2445.66	3266.26	2947.4	2871.51	3847.69
1179.02	3227.63	2851.31	3348.37	4050.06	3737.69	4676.43	3256.49	3111.09	2650.37	3798.69	3926.94	2470.2	2794.06	2592.51	2123.09	2791.89	3034.29	3280.57	3054.37	2579.06	2395.31	2906.29	2361.86	3043.06	2503.66	2613.63	2845.29	3130.69	2999.11	2850.54	3156.11	3049.8	3247.26	3497.6	4032.86	2346.4	2654.86	2979.89	2587.34	2623.54	2540.94	2683.54	3694.57	3162.77	2381.91	3354.74	2985.46	2797.17	3869.71
1180.38	3179.29	2797.29	3277.69	3839.63	3511.29	4512.89	3254.03	2963.91	2528.29	3545.86	3844.23	2503.11	2702.69	2551.26	2076.26	2758.6	2967.31	3137.03	3007.09	2514.89	2276.29	2814.94	2213	2941.14	2258.23	2512.31	2703.14	2888.2	2841.4	2833.74	2949.29	3006.89	3195.91	3282.11	3794.4	2280.14	2587.17	2920.29	2518.34	2536.4	2324.69	2593.06	3541.06	3053.46	2159.4	3415.74	2930.43	2686.91	3854.6
1181.73	2818.49	2692.46	3193.29	3692.74	3489.23	4437.77	3243.11	2808.54	2494.2	3275.71	3741.46	2254	2552.63	2665.74	2075.89	2563.11	2792.23	3094.31	3034.66	2384.11	2261.54	2648.11	2030.2	2789.14	2224.94	2493.4	2441.2	2636.91	2809.83	2619.71	2746.51	2880.17	3090.8	3172.14	3669.66	2095.49	2398.43	2824.77	2404.29	2459.8	2207.97	2476.74	3373.31	2993.14	2068.91	3268.54	2737.89	2520.54	3684.97
1183.09	2670.2	2670.89	3078.51	3690.06	3400.86	4290.54	3041.63	2678.31	2339.71	3149.09	3715.49	2183.83	2568.23	2481.51	1975.51	2354.2	2671.51	2878.74	3018.23	2250.23	2295.06	2682.46	1950.6	2685.11	2118.49	2419.89	2235.4	2525.86	2783.91	2401.23	2727.43	2592.77	2913.91	3028.37	3590.29	2056.23	2329.97	2653.63	2159.89	2364.63	2192.97	2316.34	3268.91	2921.74	1909.17	3002.8	2480.34	2416.03	3380.34
1184.44	2681.66	2644.89	3080.71	3445.14	3313.97	4117.37	2769.74	2699.2	2193.17	3076.77	3746.66	2112.94	2362.89	2400.97	1687.69	2269.31	2514.14	2725.26	2742.51	2084.2	2174.26	2518.83	1938.51	2688.09	2051.49	2322.14	2189.69	2399.4	2745.57	2168.06	2681.54	2368.57	2730.63	2917.71	3667.23	1938.49	2312.57	2443.29	2165.89	2318.83	1946.31	2270.74	3210.97	2851.66	1891.74	2991.63	2428	2358.91	3262.6
1185.8	2626.86	2533.51	3093.51	3321.8	3072.51	3989.49	2602.77	2636.97	2142.37	3129.6	3630.97	2087.8	2414.8	2169.46	1571.51	2175.71	2376.11	2629.94	2640.89	1910.31	2089.03	2429.03	1884.37	2712.14	2039.11	2168.46	2025.83	2393.66	2591.83	2107.03	2424.49	2415.71	2666.74	2717.09	3622.97	1834.66	2203.66	2300.11	2107.03	2295.29	1829.46	2074.46	3084.43	2718.51	1781.4	2994.77	2374.43	2287.51	3079.94
1187.15	2552.66	2303.94	3082.51	3193.34	3004.2	3972	2528.03	2541.31	2126.83	3061.54	3556.57	2012.66	2408.57	2123.83	1619.4	2034.23	2389.09	2713.74	2677.49	1850.29	1927.86	2265.37	1771.37	2667.2	2007.89	2116.31	1913.83	2410.83	2531.2	1988.09	2306.43	2498.83	2615.43	2685.31	3614.26	1823.34	2127.14	2256.09	2128.11	2111.66	1754.6	2010.03	3092.23	2536.37	1709.77	2869.26	2247.77	2175.17	3108.03
1188.5	2476.8	2238.86	2846.17	3188.63	3087.14	3833.66	2639.09	2409.29	2052.2	2934.97	3617.74	2056.23	2374.23	2023.94	1654.46	2092.6	2392.94	2666.03	2766.51	1885.09	1904.06	2163.51	1698.49	2526.29	1834.34	1978.97	1957.29	2314.83	2579.06	2090.11	2394.89	2277.11	2592.91	2674.69	3477.71	1797.4	2102.43	2248.03	2106.14	2071.74	1788.91	1960.11	2974.63	2408.37	1589.29	2806.91	2237.31	2003.94	2938.26
1189.86	2355.63	2361.94	2852.31	2992.11	3190.06	3585.37	2552.14	2454.46	2032.34	2771.06	3628.11	2041.86	2221.97	1938.29	1571.57	2163.26	2422.63	2602.74	2590.8	2039.06	1887.11	2182.11	1659.03	2455.51	1718.34	1889.69	1977.74	2357.6	2606.03	2175.91	2559.94	2070.37	2476.2	2716.29	3297.37	1659.14	2145.2	2255.77	2060.89	2057.26	1675.29	1972.46	2886.26	2390.06	1481.43	2818.34	2182.83	2029.71	3022.37
1191.21	2195.77	2383.74	2909.14	2969.46	3070.26	3494.34	2497.63	2401.31	2051.6	2657.63	3629.37	2000.06	2156.2	1848.34	1594.94	2116.89	2332.46	2504.23	2434.06	1903.86	1885.89	2068.37	1589.57	2342	1697.97	1829.37	1912.71	2343.66	2465.03	2120.4	2481.34	1968.23	2475.57	2664	3393.57	1480.86	2091.43	2130.09	1909.89	2024.29	1676.46	1914.57	2856.66	2402.31	1509.57	2796.26	2168.63	2020.34	2873.49
1192.56	2216.49	2287.8	2914.14	2818.46	2938.29	3465.11	2463.29	2334.43	1860.46	2569.89	3592.11	1986.34	2027.37	1898.43	1505.23	1942.11	2408.69	2313.31	2350.91	1734.66	1687.6	1982.23	1462.06	2267.03	1653	1846.31	1873.31	2310.4	2302.63	2046.57	2331.89	2037.91	2355.03	2514.69	3281.89	1459.66	2117.37	2123	1838.97	1907.06	1646.6	1850.66	2883.51	2312.66	1454.29	2508.63	2150.51	2016.29	2896.83
1193.92	2162.71	2268.34	2835.97	2683.69	3021.66	3447.43	2454	2347.54	1850.37	2531.09	3568.14	1856.03	2103.89	1872.71	1417.66	1886.34	2226.43	2220.6	2328.49	1637.2	1621.6	1948.46	1348.89	2279.66	1574.2	1864.43	2040.2	2051.46	2209.77	1965.66	2311.6	1995.94	2348.94	2328.2	3145.8	1475	2027.31	2055.71	1839.74	1975.26	1663.46	1869.49	2973.8	2191.94	1429.06	2475.03	2208.66	1961.31	2833.17
1195.27	2079.71	2332.26	2949.2	2678.66	3009.89	3479.6	2486.77	2457.17	2023.26	2457.66	3411.14	1866.77	2059.2	1853.03	1356.71	1962.77	2219.43	2154.29	2342.94	1718.31	1660.29	2102.97	1498.71	2287.74	1620.23	1849.63	2002.77	2112.17	2254.71	1910.37	2342.8	1862.57	2402.8	2246.46	3157.17	1594.11	2011.63	2061	1804.26	2127.63	1700.09	1806.31	2928	2233.77	1411.31	2553.23	2131.91	1952.74	2954.14
1196.62	2027.74	2216.69	2965.34	2806.77	2910.54	3529.86	2408.23	2537.54	2071.17	2347.49	3511.4	1986.63	2088.94	1884.11	1449.4	1998.14	2255.69	2214.09	2420.94	1832.63	1815.29	1937.11	1661.09	2235.29	1666.29	1945.23	2007.29	2219.71	2260.74	1947.49	2407.37	1770.37	2545.06	2321.31	3253.43	1652.71	2015.2	1937.97	1792.46	2053.06	1651.97	1882.71	2908.2	2327.83	1395.11	2651.86	2083.17	1973.23	2878.51
1197.97	2052.97	2033.51	2873.71	2744.74	2837.89	3488.71	2437.23	2416.09	1885.66	2458.31	3650.23	2115.2	2114.09	1938.91	1418.66	2015.46	2351.34	2239.57	2381.86	1840.23	1665.51	1854.83	1645.54	2199.46	1719	1915.71	1890.29	2254	2290.37	2025.94	2360.06	1934.11	2502.69	2366.37	3143.74	1548.49	1941.6	2071.2	1780.54	1943.29	1464.34	1792.37	2887.66	2402.4	1369.74	2524.46	2105.54	1978.69	2750.11
1199.32	1987.91	1995.77	2840.46	2671.29	2823.26	3378.31	2387.43	2346.91	1807.57	2472.91	3627.31	2079.49	2168.51	1949.06	1379.09	1888.34	2308.57	2359.11	2271.11	1837.14	1575.86	1791.14	1568.17	2104.49	1708.43	1871.37	1797.23	2077.89	2274.11	1894.51	2432.77	2065.54	2337.91	2265.37	2977.94	1452.43	1773.09	2046.49	1741.8	2013.94	1442.06	1867.66	2954	2217.54	1395.89	2629.4	2268.89	1975.09	2712.86
1200.67	1960.86	2144.14	2843.49	2689.69	2791.37	3355.57	2360.51	2368.14	1879.14	2422.63	3540.57	1984.6	2009.31	1884.83	1316.66	1924.14	2144.37	2359.17	2258.37	1720.97	1578	1850.09	1582.09	2127.49	1760.17	1809.71	1808.94	2096.09	2222.71	1918.69	2417.97	1999.94	2165.4	2290.63	3070.54	1487.23	1744.71	1975.29	1798.06	2154.8	1534.54	1810.14	2886.26	2205.63	1551.94	2783.14	2303.86	2015.34	2783.06
1202.03	2020.63	2133.83	2896.94	2840.46	2837.43	3304.8	2342.97	2495.43	1870.2	2345.6	3484	2034	2023.8	1939.26	1377.77	1923.71	2154.29	2280.89	2323.2	1659.4	1636.69	1910.06	1589.74	2206.17	1801.69	1779.86	1905.86	2180.6	2192.71	2048.23	2463.94	1827.69	2267.54	2266.29	3068.54	1547.17	1847.26	1893.66	1758.74	2151.71	1693.57	1899.29	2850.77	2276.86	1507.57	2923.17	2354.54	2118.09	2890.57
1203.38	2000.26	1993.49	2914.51	2886.31	2938.54	3218.74	2413.89	2607.4	1863.37	2435.37	3427.83	2022	2033.23	1925.66	1400.66	2020.69	2195.86	2292.71	2421.74	1703.97	1603.4	1897.57	1486.17	2174.11	1665.74	1708.43	2006.66	2297.86	2265.26	2041.06	2438.83	1985.69	2480.34	2266.06	3067.2	1482.69	2000.71	1824.77	1779.17	2178.37	1610.09	1779	2893.09	2432.83	1397.69	2858.46	2265.69	2164.54	2786.26
1204.73	1952.57	1985.46	3041.29	2883.46	2909.31	3212.29	2534.63	2483.74	1722.37	2339.97	3445.77	1898.17	2123.29	1957.97	1466.29	1967.29	2378.97	2211.17	2389.43	1796.37	1687.17	1705.4	1484.66	2254.17	1547.29	1761.57	1879.97	2179.83	2362.89	1865.94	2426.63	2039.31	2546.4	2130.4	2980.77	1459.14	2115.71	1763.83	1833.86	2276.09	1598.77	1748.46	2888.29	2358.17	1304.51	2635.69	2247.91	2120.11	2801.51
1206.08	1929.49	2019.29	3080.97	2812.09	2827.49	3347.06	2383.91	2356.2	1662	2342.91	3561.14	1689.49	2114.8	1941.46	1444.09	2049.11	2386.57	2384.63	2494.89	1867.11	1653.43	1701.69	1529.4	2320.97	1483.94	1886	1796.06	2136.71	2227.11	1894.06	2297.66	1972.66	2355.66	2210.69	2991.66	1487.49	2165.31	1840.37	1855.4	2268.29	1650.4	1709.91	2906.74	2279.89	1355.09	2529.09	2214.8	2030.14	2882.11
1207.43	1951.46	1995.09	3085.8	2748.8	2812.54	3409.83	2488.83	2381.66	1720.86	2314.31	3570.83	1767.26	2042.71	2054.97	1434.54	2021.2	2466.69	2491.4	2521.74	1890.29	1645.63	1811.69	1582	2351.37	1628.17	1845.54	1846.37	2021.09	2088.83	1942.34	2354.4	1815.51	2341	2237.2	3026.06	1596.63	2091.43	2038.23	1891.69	2276.14	1816.4	1721.8	2907.34	2281.57	1374.46	2701.46	2254.09	2034.69	2975.11
1208.78	1940.23	1953.2	3071	2708.94	2868.29	3367.2	2563.2	2577.69	1822.6	2368.97	3501.37	1890.83	1832.17	2003.4	1451.06	1998.74	2495.86	2569.71	2627.77	1872.49	1653.94	1841.14	1634	2195.91	1759.26	1814.4	1887.71	2256.71	2230.77	1973.11	2509.57	1818.63	2489.57	2255.4	3125.89	1666.69	2120.8	2075.29	1891.34	2389.06	1754.94	1737.26	2835.69	2392.69	1394.51	2815.4	2294.06	2012.46	2964.06
1210.13	1954.51	2030.31	3071.86	2758.97	2931.71	3295.89	2508.23	2537.69	1858.46	2379.03	3461.66	2032.09	1822.17	2021.17	1620.06	1915.31	2398.23	2361.06	2530.37	1744.57	1719.74	1796.14	1578.57	2168.97	1953.09	1895.46	1845.97	2366.23	2381.03	2077.69	2554.54	1889.71	2588.14	2263.66	3239.17	1716.17	2009.71	2022.4	1944.09	2346.51	1739.46	1818.77	2800.54	2392.89	1489.49	2702.69	2334.09	2082.4	3079.51
1211.48	2056.69	2096.4	3242.23	2813.2	2964.71	3205.91	2348.43	2513.37	1816.03	2461.77	3596.91	1982.46	1740.26	1957.06	1642.4	1999.09	2268.86	2382.17	2436.77	1822.49	1585.06	1846.77	1568.34	2158.74	1934.6	1933.46	1805.83	2427.49	2405.06	2143.14	2553.34	2071.26	2623.34	2310.77	3156.4	1649.06	2027.49	2019.43	1967.86	2269.77	1833.11	1931.06	2945.51	2486.43	1534.97	2686	2200.77	2157.2	3058.8
1212.83	2100.91	2176.14	3347.57	2766.71	2895	3324.2	2417.91	2473.74	1763.77	2381.26	3756	2048.26	1743.49	1834.11	1616.34	2040.66	2255.03	2488.2	2564.8	1820.94	1706.54	1813.09	1518.03	2182.8	1834.11	1831.83	1943.66	2311.89	2218.46	2134.94	2556.34	2169.37	2696.94	2449.11	3168.89	1609.89	2038.77	2051.14	2043.43	2253.29	1813.09	2032.69	3068.11	2507.29	1528.94	2861.94	2113.57	2272.14	2955.91
1214.17	2158.69	2288.09	3431.34	2736.11	2757.89	3465.89	2580	2430.17	1831.63	2385.6	3877.03	2041.54	1858.94	1767.83	1629	2168.03	2495.23	2605.54	2636.06	1953.03	1866.77	1941.09	1558.31	2252.34	1677.06	1875.86	2013.2	2456.4	2198.97	2057.23	2552.86	2247.71	2716.29	2488.49	3322.46	1637.37	2037.49	2079.14	2055.66	2389.77	1680.86	2148.14	2994.6	2580.89	1629.86	2833.49	2115.74	2292.89	2869.6
1215.52	2157.4	2218.37	3300.57	2847.54	2777.14	3424.26	2547.91	2353.31	1887.49	2382.54	3884.83	2033	1969.46	1866.89	1629.69	2092.09	2632.66	2634.8	2547.94	1935	1924.86	1893.2	1611.8	2195.23	1670.14	1943.77	1981.57	2470.43	2286.51	2048.06	2528.09	2268.4	2638.63	2485.29	3483.71	1713.17	2027.69	2182.63	1984.31	2383.31	1656.06	2056.57	2874.77	2520.71	1587.09	2772.49	2168.71	2257.77	2926.09
1216.87	2203.66	2094.46	3314.37	2895.66	2957.94	3305.8	2460.57	2249.97	1837.77	2452	3901.37	1937.09	1944.6	2025.89	1558.77	2029.71	2595.83	2653.83	2488.71	1992.6	1755.63	1872.66	1639.97	2212.86	1710.23	2052.71	1920.77	2515.66	2262.69	2092.8	2661.46	2312.26	2613.83	2416.46	3283.6	1780.09	2051.46	2165.26	2097.26	2383.09	1826.06	2008.43	2920.91	2501.17	1605.14	2804.66	2214.34	2167.77	2993.6
1218.22	2332.97	2248.51	3426.6	2957.37	2977.94	3422.71	2498.4	2230.94	1791.37	2508.6	3844.57	1955.71	1984.23	2079.71	1557.29	2101.09	2622.8	2671.57	2599.66	1801.71	1758.97	1828.29	1593.83	2167.03	1871.6	2053.97	1931.31	2536.4	2286.37	2117.83	2805.69	2291.91	2718.34	2509.97	3386.14	1768.17	2294.83	2196.29	2179.89	2397	1891	2097.91	3030.06	2476.63	1546.86	2926.06	2424.89	2221.91	3122.91
1219.57	2368.06	2384.51	3524.6	3035.63	2806	3539.83	2608.6	2370.94	1817.66	2662.57	3845.97	1903.63	2076.94	2117.09	1667.14	2159.51	2787.74	2740.09	2656.17	1797.23	1868.89	2014.29	1558.6	2189.54	1990.46	2160.54	1961.66	2592.69	2428	2140.34	2932.69	2300.89	2776.03	2679.6	3438.83	1834.91	2235.57	2194.49	2182.09	2455.74	1996.54	2239.74	3070	2614.54	1547.49	2938.94	2438.2	2354.17	3065.2
1220.91	2368.03	2344.89	3330.17	3064.26	2705.94	3422.31	2676.63	2427.23	1770	2472.43	3871.54	1923.11	2216.66	2243.06	1632.63	2089.4	2711.57	2842.51	2674.14	1898.8	2025.49	2105.31	1667.49	2214.86	2110.06	2212.26	1987.83	2562.03	2643.23	2280.03	2925.03	2397.91	2730.06	2720.77	3523.97	1851.89	2382.29	2303.31	2078	2429.43	2095.46	2232.17	3093.46	2636.2	1397.63	2958.63	2317.29	2474.97	3101.4
1222.26	2340.17	2216.29	3131.77	2961.11	2891.6	3399.89	2502.34	2233.57	1842.83	2359	3937.11	2020.91	2318.03	2263.14	1623.4	2053.54	2601.57	2762.83	2781.26	1979.11	2044.66	2008.34	1729.06	2365.8	2057.2	2244.4	2007.09	2596.63	2725.83	2352.03	2865.4	2462.31	2744.14	2598.31	3469.14	1901.14	2385.94	2227.89	2092.23	2429.43	2145.09	2195.37	3023.46	2602.83	1518.51	2978.49	2354.14	2497.69	3060.4
1223.61	2438.03	2346.49	3108.2	2870.23	3066.71	3445.37	2579.2	2188.31	1921.2	2351.74	4003.89	2048.89	2337.49	2353.4	1630.71	2137.11	2695.97	2709.23	2712.69	2100.03	1958.11	1912.14	1708.46	2438	2117.43	2175.2	2039.86	2721.54	2816.26	2312.83	2856.94	2500.63	2750.4	2557.63	3593.23	1915.8	2504.09	2293.31	2090.57	2536.91	1979.63	2222.57	3173.71	2575.03	1572.4	3030.83	2294.71	2563.83	3184.83
1224.95	2465.34	2377.26	3128.29	2988.26	3057.14	3586.06	2616.91	2368.83	1951.8	2595.83	4083.66	2119.77	2338.83	2381.31	1803.31	2147.37	2871.17	2677.83	2676.71	2107.91	1833.74	1795.09	1629.6	2434.4	2150.69	2102.74	2089.37	2719.63	2843.17	2226.43	2964.49	2445	2747.31	2632.66	3524.57	1908.03	2442.89	2251.46	2098.54	2582.09	1939.43	2240.74	3176.43	2675.49	1708.26	3035.97	2294.83	2663.74	3227.14
1226.3	2541.4	2403.91	3130.11	3235.86	3031.46	3751.37	2751.2	2489.8	1939.06	2665.6	3812.14	2164.86	2481.63	2353.46	1829.74	2165.83	2963.77	2844.03	2783.2	2066.4	1711.86	2027.6	1677.8	2337.2	2284.46	2163.71	2252.86	2686.09	2712.51	2275.11	3101.69	2512.77	2725.94	2677	3544.66	1813.8	2620.49	2302.43	2128.37	2608.71	1984.49	2289.46	3264.94	2769.37	1716.8	3073.71	2257.2	2762.46	3251.06
1227.65	2498.29	2372.74	3026.37	3385.94	3291.03	3865.26	2580	2475.66	1996.29	2638.74	3692.06	2220.97	2399.94	2183.23	1693.66	2296.8	3050.11	2863.06	2984.11	2026.34	1713.43	1887.34	1770.29	2296.11	2296.2	2199.69	2291.03	2696.83	2668.46	2405.4	2973.4	2598.06	2702.43	2792.26	3569.91	1825.17	2700.83	2296.26	2175.09	2596.2	2038.91	2363.49	3107.17	2739.71	1816.6	3061.4	2444.23	2910.4	3135.26
1228.99	2610.2	2311.57	3036.17	3269.6	3373.54	3781.94	2670.09	2507.4	1975.09	2468.46	3907.14	2177.03	2263.57	2309.23	1624.74	2273.71	3055.2	2860.46	3021.66	2172.89	1937.69	1940.4	1824.17	2398.8	2179.89	2248.43	2247.49	2928.66	2763.8	2434.17	3022.8	2639.34	2785.17	2966.03	3696.23	1905.66	2649.97	2388.91	2121.6	2658.6	1964.49	2421.57	3111.17	2656.89	1917.83	3296.06	2385.46	2914.46	3102.34
1230.34	2612.43	2323.26	2951.06	3212.11	3266.8	3740.66	2756.91	2574.09	2006.17	2550.91	4094.4	2202.51	2153.77	2528.74	1689.17	2300.4	3191.51	2839.37	3017.71	2305.14	2217.63	1983.66	1977.66	2634.23	2186.86	2252.66	2250.54	3037.97	3007.8	2378.17	3118.26	2741.63	2906.11	2950.77	3763.49	1941.63	2546.17	2433.97	2137.57	2620.63	2075.89	2453.66	3193.91	2703.77	1943.63	3369.6	2479.57	2974.71	3229.43
1231.68	2720.14	2335.83	3007.77	3428.31	3149.37	3837.74	2842.23	2504.49	2046.23	2650.37	3986.66	2178	2377.31	2504.89	1861.97	2302.49	3367.69	2985.03	3040.09	2219.23	2228.11	2187.49	2022.34	2736.11	2239.57	2283.2	2393.54	3009.14	3117.4	2304.29	3245.86	2694.31	3020.89	2899.14	3882.23	1990.83	2583.17	2514.8	2265.31	2560.34	2096.34	2397.97	3269.97	2846.69	2006.11	3240.31	2596.66	3108.63	3370.17
1233.03	2707.23	2486.69	2881.86	3537.37	3256.23	3893.86	2931.69	2420.94	2099.37	2905.14	3963.49	2106.34	2525.91	2509.17	1807.4	2379.26	3367.97	3138.83	3202.34	2198.86	2168.34	2153.63	2090.03	2670.14	2377.6	2282.49	2417.54	2948.51	3056.8	2404.51	3121.03	2804.57	2997.51	2913.31	3826.74	2058.49	2580.46	2547.77	2397.31	2612.97	2113.83	2299.91	3407.14	2771.91	1901.37	3126.86	2682.43	3311.49	3402.23
1234.37	2720	2553.8	2858.49	3456.66	3236.94	3932.57	3028.66	2439.54	2079.8	2971.4	4236.69	2073.91	2587.83	2594.4	1867.4	2333.06	3180.09	3203.94	3193.17	2171	2048.69	2207.17	1988.71	2622.86	2285.46	2287.37	2438.29	2992.26	3013.11	2506.37	3191.77	2906.17	2966.06	2982.91	3792.03	2057.77	2697.74	2617.66	2423.2	2726.91	2058.54	2288.17	3531.09	2782.29	2042.37	3223.74	2654.17	3227.29	3403.6
1235.72	2793.69	2608.94	2872.57	3322	3290.89	4015.71	2973.77	2584.86	2069.97	2999.03	4422.29	2153.31	2511.4	2523.77	1828.74	2417.34	3226.94	3176.43	3057.51	2128.31	2149.43	2246.11	1946.03	2552.83	2315.8	2253.8	2402.37	3031.2	3121.31	2531.11	3306.43	3023.31	2862.11	3016.97	3765.77	2089.86	2638.29	2636.03	2291.2	2874.6	2134.37	2381.23	3679.03	2826.06	2001.31	3292.46	2562.23	3144.4	3484.43
1237.06	2775.89	2546.63	2937.34	3427.86	3408.37	4172.54	2858.46	2579.66	2104.43	2820.69	4440.34	2259.86	2593.26	2418.06	1778.49	2514.37	3284.66	3112.11	3042.03	2139.83	2214.63	2188.74	1859.66	2538.2	2244.8	2317.17	2349.91	3075.8	3232.26	2419.86	3292.4	2856.06	2960.26	3092.23	3932.09	2222.31	2593.29	2617.8	2279.29	2833.74	2046	2554.63	3605.6	2858	2059.94	3297.89	2587.46	3090.11	3503.17
1238.4	2730.03	2555.94	2956.71	3516.6	3566.09	4202.37	2996.69	2534.11	2205.8	2865.2	4411.66	2100.8	2709.43	2547.69	1749.54	2561.94	3248.17	2974.29	3189.91	2112.83	2352.37	2189.09	2090.83	2578.86	2271.34	2412.34	2320.8	3143.91	3194.97	2348.89	3191.11	2807.89	3167.26	3100.4	4025.77	2224.97	2612	2654.74	2308.23	2917.49	2164.63	2609.43	3632.63	2805.11	1888.69	3480.4	2604.6	3136.11	3475
1239.75	2650.29	2577.69	3005.14	3543.06	3550.29	4213.91	2929.77	2478.89	2244.71	2922.46	4385.66	1979.63	2604.29	2827.91	1824.06	2490.23	3217.8	3044.26	3263.69	2211.63	2264.86	2207.09	2202.17	2709.69	2397.83	2527.09	2504.89	3148.57	3022.63	2492.06	3084.6	2842.86	3338.8	3118.37	4055.6	2098.4	2770.77	2853.03	2433.14	3006.2	2337.77	2580.17	3714.74	2932	1913.91	3444.34	2510.37	3239.86	3450.2
1241.09	2768.51	2497.94	2979.57	3422.03	3710.23	4154.6	2803.54	2443.2	2111.29	3094.57	4446.97	1999.14	2618.86	2835.09	1900.31	2416.34	3233.46	3210.89	3085.71	2159.17	2227.46	2266.23	2161.11	2643.43	2541.94	2519.51	2570.8	3255.14	2959.91	2557.86	3167.74	2775.91	3292.74	3060.91	3917.91	2003.94	2802.14	2861.14	2421.74	2955.8	2477.26	2673.03	3741.57	2970.89	2060.66	3489.37	2534.71	3273.17	3551.23
1242.44	2762.63	2488.83	2898.71	3481.03	3775.4	4152.77	2827.09	2457.31	2098.54	2954.57	4452.57	2118.54	2737.34	2762.63	1973.49	2440.6	3354.77	3411.57	2998.86	2334.74	2147.37	2225.29	2051.6	2667.57	2528.23	2520.63	2427.4	3291	2979.63	2584.2	3273.11	2858.74	3330.14	3186.31	3895.94	2167.49	2844.6	2763.17	2460.09	2782.2	2357.43	2715.97	3690.31	3066.2	2146.43	3440.91	2607.49	3153.51	3580.57
1243.78	2759.06	2528.91	2820.34	3507.51	3738.31	4179.89	2912.06	2441.69	2161.26	2860.83	4554.09	2157.77	2820.83	2710.54	1993.6	2583.23	3306.63	3304.31	2993.4	2214.26	2078.77	2197.77	2105.11	2767.74	2284.77	2462.43	2387.51	3196.09	3069.74	2553.63	3377.77	2888.17	3310.57	3122.4	3911.2	2270	2765.86	2815.29	2479.6	2725.97	2356.34	2725.4	3737.97	3091.06	2216.09	3502.54	2675.77	3112.23	3642.77
1245.12	2692.89	2553.14	2886.74	3466.51	3576.77	4253.09	2778.86	2443.8	2198.31	2917.69	4504.14	2241.29	2676.14	2875.43	1862.91	2590.89	3335.97	3312.29	3075.17	2250.2	2022.06	2128.4	2022.74	2788.11	2191	2488.09	2534.06	3085.14	3191.94	2572.26	3311.26	2870.29	3291.31	3179.29	3892.71	2218.8	2814.97	2880.14	2536.94	2800.09	2355.26	2632.49	3823.29	3061	2131.46	3518.31	2777.8	3223.2	3690.29
1246.46	2626.97	2465.86	2830.51	3410.14	3613.4	4198.91	2696.63	2443.11	2133.43	3086.37	4493.91	2123.03	2574.51	2887.94	1752.54	2417.31	3201.63	3223.11	3073.14	2202.03	2096.26	2224.54	1971.09	2711.31	2329.43	2495.23	2582.03	3118.63	3349.77	2538.63	3226.46	2671.4	3160.86	3106.2	3892.31	2214.17	2870.86	2851.63	2544.94	2932.43	2336.86	2735.29	3920.09	2901.63	2046.8	3655.4	2749.63	3356.69	3578.4
1247.81	2577.86	2376.34	2877.83	3488.4	3630.94	4232.11	2786.06	2507.29	2143.03	2982.49	4478.03	2050.09	2626.66	2908.89	1779.8	2262.91	3163.06	3250.69	3133.2	2246	2308.31	2172.8	2062.31	2737.63	2426.77	2397.4	2500.86	3110.63	3325.69	2554.6	3212.69	2685.31	3106.97	3226.71	4081.46	2265	2999.03	2749.94	2379.34	3014.31	2290.09	2780.77	3953.6	2961.51	2086.89	3589.14	2553	3294.51	3579.57
1249.15	2649.23	2358.49	2926.31	3555.63	3730.66	4242.03	2870.11	2531.83	2128.17	2855.03	4604.94	2056.71	2738.71	2878.17	1943.17	2336.51	3112.26	3195.34	3208.8	2177.46	2422.03	2192.37	2127.09	2735.46	2299.29	2381.51	2460.2	3075.09	3283.11	2724	3190.14	2710.17	3179.31	3048.83	4167.97	2216.6	2947.4	2779.6	2279.63	2883.69	2336.89	2798.51	3971.37	3012.26	2121.4	3602.11	2407.69	3155.29	3475.09
1250.49	2773	2383.6	2963.26	3453.54	3792.74	4196.37	2778.63	2546.06	2099.83	2898.86	4628.34	2113	2735.71	2892.09	1953.43	2472.69	3119.23	3297.06	3265.94	2183.51	2338.6	2181.26	1994.4	2708.09	2164.26	2368.8	2416.43	3132.74	3303.09	2709.29	3283.49	2859	3256.26	3109.31	3994.6	2152.31	2954.09	2739.51	2367.94	2872.94	2387.49	2661.51	3966.63	3084.86	2044.6	3575.34	2573.89	3030.51	3509.11
1251.83	2846.37	2425.4	2917.17	3297.89	3852.57	4128.71	2831.37	2481.06	2190.57	2958.2	4726.37	1982.49	2675.66	2698.97	1889.34	2554.29	3082.83	3420.77	3155.11	2149.91	2239.63	2181.03	1884.26	2737.69	2197.4	2435.51	2424.43	3152.71	3332.31	2681.71	3300.54	2959.54	3271.03	3040	3887.4	2256.2	2828.54	2713.34	2464.6	2974.86	2391.14	2573.2	4007.4	3046.23	1857.66	3534.14	2618.11	3037.03	3519.6
1253.17	2714.66	2411.09	2976.97	3296.17	3825.94	4223.49	2833.94	2272.66	2179.49	3006.17	4612.71	1950.37	2740	2720.63	1738.71	2574.17	2968.83	3528.91	3126.54	2179.46	2161.17	2107.8	2085.51	2801.11	2377.69	2322.29	2559.31	3131.63	3380.51	2475.74	3385.8	2868	3281.77	3169.89	4062	2270.23	2813.09	2703	2391.03	3042.94	2385.83	2478.06	4047.43	2999.03	1921.66	3439.37	2640.03	3150.69	3532.86
1254.51	2563.89	2481.2	2868.37	3366.77	3881.51	4333.34	2844.49	2373.83	2130.4	2965.97	4510.26	1921.54	2750.46	2765.94	1787.57	2505.89	3067.66	3550.71	3179.77	2175.26	2059.46	2207.34	2142.6	2696.03	2350.94	2351.09	2639.17	3322.94	3394.94	2598.03	3358.37	2871.11	3277.57	3278.43	4224.14	2194.06	2799.66	2827.89	2369.09	2990.34	2362	2645.57	3971	2937.91	1986.23	3560.54	2609.4	3170.26	3584.57
1255.86	2547.31	2511.26	2780.29	3351.09	4022.77	4103.69	2709.66	2601.2	2189	2984.37	4488.49	2035.74	2580.09	2798.34	1846.97	2341.37	3078.97	3441.09	3228.8	2224.06	2030.89	2368.57	2175.83	2644.49	2337.06	2280.43	2518.06	3424.77	3477.46	2643.17	3439.94	2920.31	3245.43	3371.71	4222.51	2123.17	2880.8	2872.71	2449.83	2990.94	2343.37	2651.09	3833.31	2995.09	2034.51	3602.43	2600.66	3138.57	3617.97
1257.19	2583.71	2514.43	2818.2	3288.34	4066.06	4001.6	2688.91	2604.14	2360.51	2970.89	4620.2	2191.83	2522.77	2704.34	1811.86	2257.91	3029.83	3362.46	3133.77	2285.4	2110.83	2363.43	2104.14	2722.89	2347.91	2403	2450.94	3264.11	3363.23	2637.8	3485.71	2958.69	3198.6	3170.66	4134.51	2192	2844.86	2854.8	2477.54	2969.77	2351.37	2536	3892.54	3067.17	1929.09	3650.2	2608.31	3061.49	3735.86
1258.54	2608.14	2529.43	2958.74	3507.74	4024.8	4072.66	2747.17	2518.6	2253.14	3031.83	4592.4	2277.06	2607.4	2678.97	1910.6	2422.46	3033.43	3352.4	3142.29	2270.37	2186	2259.34	2163.77	2740	2412.26	2445.4	2538.94	3183.4	3308.23	2468.63	3419.14	2861.34	3237.63	3002.4	4163.2	2275.29	2791.74	2793.26	2496.71	2918.86	2370.06	2455.49	4081.14	3084.17	1898.26	3602.26	2709.66	3082.83	3724.77
1259.88	2600.54	2595.03	3003.2	3537.69	3977.51	4202.4	2864.71	2517.91	2178.97	2982.2	4627.4	2278.8	2709.26	2739.17	2033.94	2511.2	3163.26	3454.54	3175.46	2192.66	2190.54	2206.69	2073.29	2799.37	2310.09	2387	2586.97	3320.91	3304.31	2537.2	3295.34	2919.26	3276.57	2964.06	4335.6	2358.83	2668	2695.06	2561.54	2915.46	2388.06	2535.09	4078.11	3096.77	1943.29	3632.71	2779.46	3087.91	3920.97
1261.21	2654.54	2587.11	2948.31	3550.06	4206.4	4105.14	2957.46	2548.74	2240.57	3043.89	4715.14	2260.49	2761.94	2836.23	2041.2	2493.23	3116.06	3589.83	3283.06	2146.2	2237.26	2315.06	2111.31	2833.91	2354.83	2400.09	2437.91	3420.09	3464.83	2678.83	3335.97	2982.46	3290.89	3039.66	4475.31	2271.97	2755	2665.03	2567.66	2864.83	2451.14	2742.26	3943.17	3089.2	1991.14	3590.23	2797.97	3130.71	3870.17
1262.55	2711.74	2484.63	3052.46	3402.66	4375.94	4047.06	2909.23	2532.11	2257.71	2967.4	4690	2210.09	2738.54	2889.17	1865.2	2474	2979.43	3487.29	3335.69	2174.23	2200.29	2350.91	2182.43	2857.51	2387.37	2478.66	2426.03	3252.46	3448.2	2594.83	3377	2887.66	3145.37	3096.26	4407.6	2256.26	2816.71	2757.54	2537.46	2850.14	2589.91	2782.49	3898.91	3160.83	2008.11	3561.29	2697.91	3097.94	3736.49
1263.89	2691.03	2508.37	3107.8	3425.51	4528.37	4131.11	2890.06	2573.97	2139	2995.66	4758.51	2176.94	2605.97	2833.49	1846.6	2538.86	3022.54	3269.97	3393.06	2259.89	2113.69	2332.66	2173.71	2786	2399.11	2440.34	2595.77	3296.94	3312.54	2528.57	3347.97	2804.63	3182.6	3080.09	4317.6	2291.11	2792.97	2886.6	2468.37	2908.09	2657.37	2683.49	4091.26	3181.8	1981.69	3470.37	2580.34	3001.14	3699.89
1265.23	2788.91	2588.46	3250.83	3494.63	4570.8	4217.8	2833.31	2674.11	2222.49	2860.09	4828.77	2277.34	2433.31	2755.57	1864.63	2720.14	3006.26	3103.66	3282.69	2288.69	2185.91	2118.86	2112.94	2896.54	2386.91	2345.46	2747.26	3425.2	3249.86	2476.71	3188.86	2750.49	3213.54	3024.57	4344.09	2318.17	2675.63	2848.46	2439.86	2875.4	2695.57	2515.29	4212.51	3244.8	1944.83	3661.49	2569.51	2942.89	3730.74
1266.57	2849.06	2635.74	3227.89	3725.66	4805.63	4234.14	2802.74	2795.03	2221.23	2987.86	5058.09	2350.09	2404.6	2695.8	1901.17	2775.06	2943.66	3123.06	3354.4	2267.54	2170.03	2218.14	2060.2	2939.37	2321.51	2403.23	2605.14	3454.69	3343.2	2542.51	3285.91	2770.86	3122.14	3029.46	4515.2	2352.86	2740.46	2894.66	2424.63	2810.94	2648.86	2567.86	4195.66	3154.54	1903	3733.37	2742.37	3024.14	3622.14
1267.91	2907.89	2716.46	3419.34	3692.71	5006.03	4356.31	2863.77	2831.03	2304.43	3006.57	5223.49	2352.43	2546.63	2600.34	1967.34	2682.11	2819.46	3285.34	3364.71	2240.17	2220.71	2384.26	2110.8	2902.31	2230.57	2448.34	2524.77	3267.97	3397.89	2461.09	3395.69	2798.17	3043	3167.74	4498.89	2332.83	2857.17	2950.83	2499.97	2714.91	2643.8	2669.4	4188.26	3142.83	2034.97	3771.74	2822.46	3099.49	3603.8
1269.25	2889.89	2756.29	3547.46	3677.2	5107.29	4485.91	2943.94	2792.97	2355.29	2996.83	5437.97	2431.94	2672.77	2612.74	2007.4	2674.37	2843.63	3399.54	3374.17	2326.57	2111.14	2584.23	2081.94	2775.26	2184.2	2397.26	2482.69	3242.63	3330.11	2555.69	3370.6	2857.66	3140.03	3251.23	4473.4	2258.26	2881.09	3077.71	2465.14	2792.74	2592.8	2616.74	4277.97	3181.34	2022.23	3760.23	2855.29	3051.34	3691.8
1270.59	2966.46	2784.29	3561.09	3625.86	5242.17	4597.11	2978.89	2750.57	2463.51	2947.8	5285.14	2461.94	2723.37	2705.89	1989.71	2768.57	2838.8	3372.74	3233.14	2352.66	2125.69	2524.11	1980.49	2831.11	2232.46	2366.86	2512	3291.34	3269.94	2520.94	3186.03	2822.17	3177.54	3172	4382.69	2175.89	2726.83	3029.57	2410.74	2840.03	2528.4	2599.37	4318.86	3162.71	1970.83	3707.8	2669.11	2881.6	3614.46
1271.92	2904.63	2830.43	3560.26	3720.97	5395.54	4519.94	3035.89	2730.6	2327.2	3107.43	5390.6	2392.23	2520.03	2805.06	1917.8	2711.17	2832.29	3274.71	3185.11	2356.86	1983.4	2596.4	1954.23	2978.91	2222.94	2427.63	2512.26	3249.83	3393.77	2671.71	3266.86	2832.74	3112.09	2976.03	4314.86	2148.71	2729.06	2917.86	2402	2902.46	2584.94	2636.94	4172.26	3072.63	1998.23	3607.74	2729.66	2945	3476.2
1273.26	2855.91	2955.97	3670.34	3673.63	5472.06	4571.4	3136.09	2712.66	2437.49	3192	5518.86	2193.63	2416.09	2663.83	1906.83	2485.37	2838.66	3356.14	3141.03	2335.14	2009.4	2612.46	1979.09	3107.4	2208.97	2476.86	2489.14	3134.83	3344.86	2795.77	3487.51	2866.77	3177.77	2879	4206.6	2105.89	2689.11	2887.54	2449.26	2860.43	2654.03	2645.23	4039.37	3080.71	2039.8	3581.11	2754.8	2935.57	3539.74
1274.6	2854.57	2996.63	3824.71	3782.17	5483.97	4578.83	3118.89	2870.03	2553.2	3197.63	5666.83	2134.51	2523.31	2453.54	1873.17	2510.54	2877.8	3512.49	3169.2	2247.34	1992.4	2652.8	2066.43	3105.23	2242.6	2506.06	2468.4	3313.51	3365.14	2803.17	3406.6	2991.71	3272.69	2977.17	4378.94	2125.74	2651.86	2923.71	2457.74	2931.31	2620.4	2685.63	3936.91	3126.17	2004.17	3722.06	2763.26	3015.23	3706.97
1275.93	2968.26	2932.54	3830.31	3726.6	5559.54	4706.46	3042.69	2888.69	2615.26	3229.06	5646.97	2190.8	2714.66	2525.86	1970.86	2590.94	2894	3391.94	3233.63	2173.69	2039.83	2598.46	2152.11	3112	2073.34	2574.63	2481.03	3411.71	3329.69	2649.54	3218.43	2969.29	3235.6	3125.46	4572.94	2279.89	2695.71	2933.77	2421.14	2900.49	2556.23	2688.09	3905.63	3107.71	2023.54	3609.66	2700.46	3008.69	3848.49
1277.27	2991.49	2951.94	3900.06	3635.86	5521.77	4807.06	3084.43	2841.49	2530.97	3239.37	5682.97	2270.6	2558.46	2603.97	2084	2617.74	2856.11	3359.69	3310.51	2249.51	2083.94	2644.11	2129.8	3173.69	2075.2	2502.14	2603.09	3334.49	3303.94	2652.83	3192.11	2897.09	3097.86	3172.03	4409.89	2232.31	2737.23	2976.2	2345.03	2880.6	2543.6	2768.69	3797.63	3234.09	2127.23	3609.03	2823.14	3180.83	3679.26
1278.61	2979.91	2966.2	3901.23	3639.09	5298.29	4716.97	3167.4	2768.54	2447.89	3224.71	5626.2	2245.2	2398.06	2750	2067.46	2631.86	2833.91	3244.83	3303.89	2268.29	2151.71	2698	2150.34	3172.63	2118.4	2404.4	2634.49	3184.97	3234.6	2678.2	3251.91	2886.14	3117.57	3072.14	4249.11	2158.97	2777.43	3027.97	2303.23	2825.46	2597.34	2781.09	3783.37	3259.17	2020.23	3559.4	2766.66	3183	3529.23
1279.94	2940.37	2950.23	3902.54	3726.43	5108.2	4621.31	3173.29	2738.57	2388.14	3098.94	5486.69	2258.17	2538.09	2679.31	1945.14	2717.8	2631.29	3244.4	3230.57	2389.54	2167.14	2662.2	2230.54	3171.11	2348.91	2307.83	2625.66	3334.6	3280.03	2578.97	3240.51	3031.8	3308.89	2957.69	4212.94	2129.97	2850.29	3061.43	2368.74	2977.03	2545.63	2831.86	3694.2	3176.6	2012.09	3603.46	2748.86	3100.43	3629.2
1281.28	2890.77	2896.77	3899.06	3695.77	4871.14	4646.63	3090.06	2629.4	2491	2969	5341.49	2281	2609.43	2787.94	2040.09	2693.74	2685.06	3259.31	3170.17	2399.83	2159.51	2633.71	2291.91	3119.31	2249.14	2454.46	2714	3399.89	3290.54	2577.77	3216.11	3127.86	3254.29	2921.26	4351.03	2218.4	2913.6	2989.97	2479.26	2894.37	2432.17	2769.69	3645.37	3120.97	2134.83	3551.23	2800.51	3054.11	3855.46
1282.62	2844.26	2793.23	3784.43	3636.83	4688.26	4826.34	3051.4	2606.17	2445.89	2951.51	5212.09	2295.26	2651.83	2693.43	1994.17	2702.23	2854.11	3420.71	3225.51	2450	2090.31	2680.74	2265.91	3110.29	2155.43	2538.34	2763.74	3385.03	3309.77	2752.63	3413.6	3105.63	3253.54	2903.46	4379.51	2248.29	2801.06	3132.94	2418.94	2946.83	2408.57	2691.91	3779.34	3215.74	2242.6	3675.66	2943.09	3133.06	3854.57
1283.95	2861.97	2676.91	3686.14	3541.86	4530.54	4719.57	2969.97	2541.6	2319.11	2956.43	5099.89	2269.6	2597.66	2735.91	1962.11	2724.4	3049.34	3521.06	3380.06	2340.74	2041.51	2849.34	2210.83	3015.94	2095.74	2543.29	2793.83	3382.23	3358.54	2817.57	3544.11	3133.49	3171.8	3136.03	4473.94	2198.66	2735.4	3083	2450.8	2989.11	2526.17	2690.69	3858.51	3111.03	2091.71	3741.2	2898.46	3320.23	3599.83
1285.29	2866.83	2756.31	3583.66	3458.97	4393.51	4487.46	2975.17	2543	2302.31	2924.71	5054.86	2148.54	2659.26	2725.66	1973.71	2847.77	3000.57	3461.03	3356.63	2293.83	2074.8	2829.31	2237.49	2955.63	2177.29	2434.97	2660.46	3402.57	3387.29	2823.86	3564.17	3163.11	3284.8	3107.54	4367.97	2137.06	2682	3164.71	2559.86	3056.06	2646.43	2818.03	3772.29	3106.94	2187.94	3685.89	2812.51	3385.49	3346.23
1286.62	2832.74	2883.34	3563.77	3371.49	4097.89	4312.91	2992.17	2591.77	2309.66	2803	4835.74	2181.34	2746.43	2869.69	2124.37	2801.37	3137.86	3445.31	3259.97	2294.66	2182.63	2759.11	2282.94	2867.06	2268.66	2498.69	2706.37	3401.09	3343.71	2766.43	3438.23	3252.06	3267.29	2976.71	4248.97	2208.66	2667.91	3153.37	2693.69	2965.86	2610.14	2856.14	3631.71	3238.34	2198.37	3583.89	2696.6	3378.71	3344.77
1287.95	2925.17	2805.71	3475.17	3421.71	3813.14	4315.8	2998.71	2507.94	2213	2823.37	4828.09	2356.4	2987.91	2819.23	2021.31	2819.34	3131.09	3323.43	3222.2	2388.43	2268.03	2774.31	2417.14	2769.54	2283.09	2636.74	2756.31	3546.34	3340.2	2803.49	3539.66	3184.06	3344.37	2778.2	4220.97	2241.74	2844.77	3269.09	2798.8	3032.83	2648.57	2844.83	3844.4	3338.6	2150.34	3670.86	2694.26	3303.91	3543.51
1289.29	2999.46	2589.37	3405.06	3352.11	3731.77	4317.77	2845.94	2415.37	2118.54	2755.37	4772.29	2459.89	2973.4	2771.37	2042.11	2789.69	3096.14	3279.49	3385.63	2400.17	2166.31	2823.17	2487.66	2616.17	2293	2672.49	2783.29	3602.09	3353.03	2873.66	3491.23	3162.2	3218.97	2810.37	4129.2	2293.49	2925.03	3174.86	2821.46	3062.37	2680.34	2873.17	3860.57	3251.8	2085.31	3730.71	2757.14	3167.17	3663.66
1290.62	2857.74	2570.66	3312.74	3322.09	3843.4	4202	2775.66	2448.77	2195.51	2744.69	4728.97	2323.6	2990.49	2741.26	2113.4	2793.66	3065.51	3258.31	3377.63	2461.6	2161	2914.54	2383.89	2576.09	2318.91	2516	2704.14	3484.43	3424.74	2972.37	3503.69	3190.17	3258.6	2891.17	4044.66	2369.29	2830.63	3192.66	2768	3223.4	2743.66	2967.51	3781.23	3298.11	2119.86	3759.26	2824	3297.37	3683
1291.96	2837.77	2674.26	3222.54	3292.34	3874.29	4132.14	2786.51	2662.86	2136.46	2714.86	4667.23	2351.91	3085.06	2797.54	2153.69	2816.6	3106.09	3444.26	3384.63	2465.31	2185.23	2826.94	2287.49	2577.71	2353.06	2492.43	2793.89	3420.4	3531.43	2940.71	3514.26	3260.89	3324.11	3089.37	3970.69	2465.17	2787.6	3161.23	2701.34	3286.83	2742.34	3008.6	3727.43	3280.46	2156.17	3706.46	2848.6	3492.09	3792.91
1293.29	2863.03	2714.37	3186.97	3306.26	3922.54	4220.2	2790.31	2664.29	2203.97	2709.2	4707.09	2298.43	3187.6	2873.31	2143.17	2881.6	3160.77	3603.54	3508.8	2529.26	2390.14	2705.66	2295.54	2636.66	2253.37	2511.66	2788.6	3486.57	3473.23	2922.43	3582.97	3311.11	3458.94	3171.43	4183.34	2392.54	2907.03	3115.77	2761.91	3380.97	2871.63	2991.74	3839.57	3112.09	2127.91	3643.69	2855.66	3614.94	3867.49
1294.62	2993.31	2650.51	3284.69	3396.66	3936.37	4199.66	2778.51	2718.6	2155.57	2678.17	4760.31	2434.94	2996.86	3037.91	2180.17	2983.91	3219.91	3554.63	3678.91	2528.43	2363.14	2648.43	2277.34	2621.06	2326.91	2648.8	2716.69	3626.34	3425.77	2855.26	3615.63	3327.31	3584.2	3135.6	4353.31	2446.83	3050.34	3076.4	2800.03	3196.23	2939.34	2985.26	3921.71	3152.31	2233.77	3637.51	2913.06	3432.34	3951.46
1295.96	2876.83	2662.34	3294.8	3541.94	3828.17	4160.4	2813.63	2689.46	2067.83	2614.91	4751.89	2472.49	2950.2	3007.46	2241.37	3013.66	3324.57	3559.77	3731.89	2619.31	2399.43	2752.63	2266.26	2581.43	2322.83	2679.26	2664.83	3798.86	3432.06	2909.2	3653.51	3314.77	3607.34	3047.11	4360.43	2468.4	3097.26	3264.97	2760.86	3227.69	2836.54	2935.4	4012.43	3481.71	2243.77	3675.03	3077.4	3462	3761.2
1297.29	2847.14	2761.69	3188.89	3547.8	3679.2	4172.6	2903.63	2708.49	2078.77	2569.6	4854.77	2543.97	3059.26	2952.6	2380.77	2935.77	3369.26	3548.23	3724.83	2617.14	2407.2	2766.54	2230.66	2528.29	2338.49	2728.26	2855.14	3883.97	3498.77	2953.89	3739.43	3333.03	3469.8	2873.2	4299.31	2508.69	3200.29	3336.51	2657.2	3337.89	2691.54	3035.6	4129.91	3629.23	2336.11	3742.06	3081.34	3626.63	3661.83
1298.62	2975.26	2830.14	3110.74	3483.23	3732.83	4335	2988.66	2686.43	2247.66	2532.03	4879.57	2322.77	3090.77	3059.69	2424.63	2850.26	3469.46	3605.57	3738.94	2545.49	2391.43	2540.69	2407.46	2635.17	2318.43	2728.91	2901.26	3844.74	3445.03	2963.91	3722.23	3396.86	3345.77	2818.49	4413.09	2502.03	3246.54	3306.63	2710.66	3501.94	2742.94	3059.49	4134.34	3634.26	2312.77	3690.6	2902.66	3773.83	3566.54
1299.95	3243.46	2764.43	3175.97	3571.11	3809.23	4472.06	2952.51	2701.43	2260.03	2681.06	4916.34	2376.83	3029.46	3263.77	2261.77	2953.97	3454.23	3520.34	3847.97	2603.89	2428.11	2556.86	2403.89	2639.97	2403.09	2841.54	2967.4	3853	3451.03	2934.37	3869.46	3485.31	3550.06	2971.57	4449.83	2660.23	3394.74	3264	2908.11	3379.37	2924.03	3168.17	4035.34	3705.91	2295.17	3831.63	2942.6	3713.06	3839.09
1301.29	3193.03	2750.43	3218.83	3705.23	3761.94	4627.03	2948.71	2708.86	2143.91	2755.94	5054.86	2504.46	3101.23	3320.4	2149.83	3185.74	3478.34	3793.43	3927.03	2723.46	2508.46	2753.71	2485.54	2647.71	2474.77	2920.31	3044.29	3929.83	3544.43	3079.91	3987.31	3419.26	3674.09	3044.91	4500.14	2697.49	3565.6	3341.29	3063.29	3292.46	2992.31	3211.8	4126.83	3709.74	2260.74	3821.46	3095.46	3691.89	3979.51
1302.62	3054.69	2740.8	3187.14	3618.6	3887.4	4687.69	3052.4	2713.29	2201.06	2814.54	5173.69	2627	3243.26	3343.4	2544	3311.34	3507.83	3889.91	3885.14	2857.74	2609.23	2867.31	2509.69	2568.94	2488.31	3080.06	3115	4011.54	3573.17	3291.11	4027.17	3495.97	3729.86	3202.03	4597.69	2659.34	3588.17	3409.14	2979.77	3335.74	3181.23	3160.09	4290.71	3574.29	2274.6	4070.54	3155.03	3678.54	4116.83
1303.95	3076.74	2659.71	3300.14	3530.97	4082.34	4665.11	3287.43	2820.63	2317.66	2824.63	5397	2638.77	3331.26	3342.23	3019.06	3269.31	3555.77	3946.94	3923	2925.09	2543.69	2860.54	2508.09	2599.43	2606.66	3003.46	3091.37	4133.63	3663.86	3347	4140.11	3508.4	3812.43	3215.69	4782.49	2610.29	3515.26	3426.11	2872.89	3544.94	3156.06	3066.26	4409.29	3512.26	2350.2	4186.46	3040.34	3789.66	4050.83
1305.28	3184.97	2688.4	3431.74	3690.46	4090.77	4548.86	3199.94	2878.66	2397.37	2926.91	5365.54	2717.14	3407.37	3315.03	3179.8	3198.6	3740	3765.09	4053.06	2836.69	2612.34	2961.6	2547.43	2599.77	2640.89	2851.69	3143.66	4121.03	3876.06	3368.37	4362.26	3572.83	3908.77	3265.57	4767.6	2673.97	3525.83	3532.29	2924.06	3605.2	3090.14	3257.66	4394.2	3652.54	2331.8	4252.63	3186.54	3867.06	4060.83
1306.61	3123.69	2803.14	3471.2	3845.69	4161.77	4663.37	3156.69	2924.14	2346.34	3023.2	5419.6	2826.06	3545.49	3500.37	2878	3280.94	3868.6	3803.17	4261.11	2887.86	2650.71	3036.71	2613.26	2665.26	2727.31	2817.17	3165.66	4031.94	3992.89	3418.54	4434.31	3591.31	3795.09	3371.06	4827.94	2764.11	3557.49	3594.31	3158.29	3639.49	3138.69	3412.77	4400.46	3815.6	2411.69	4096.34	3301.77	4061.49	4196.83
1307.94	3144.06	2884.71	3484.54	3720.8	4252.71	4842.91	3238.2	3058.69	2318.31	3070.43	5309.6	2887.2	3571.46	3646.06	2674.6	3370.2	3792.69	3862.11	4111.37	2962.94	2742.89	2900.03	2669.26	2679.57	2717.2	2992.77	3276.09	3992.06	4020.11	3421.54	4328.46	3685.57	3741.23	3567.34	4835.66	2745.51	3632.37	3546.06	3233.94	3473.4	3176.8	3459.31	4412.37	3920.09	2432.94	4076.51	3242.11	4064.31	4190.77
1309.27	3226.09	2769.83	3496.17	3641.66	4218.94	5066.8	3446.06	3124.91	2395.03	3103.2	5414.49	2997.86	3671.34	3708.89	2500.31	3396.4	3626.03	3912.11	4056.69	3124.6	2788.51	2793.14	2656.63	2804.71	2792.97	3061.71	3393.4	4075.06	3967.03	3374.23	4336.54	3741.46	4009.69	3588.06	4980	2769.63	3802.09	3384.11	3193.09	3489.29	3140.31	3458.83	4417.06	3846.2	2543.57	3981.83	3194	4189.51	4098.63
1310.6	3316.83	2915.29	3539.74	3855.23	4151.86	5109.63	3362.8	3107.97	2506.71	3102.69	5397.03	2993.11	3700.51	3637.4	2596.03	3376.8	3757.46	3876.14	4037.03	2979.4	2828.77	2773.09	2637.31	2930.11	2784.4	3094.09	3421.14	4120.11	3941.54	3376.4	4401.89	3723.8	4046.69	3398.51	5101.71	2694.69	3943.77	3403.89	3105.26	3498.57	2918.46	3611.83	4496.09	3888.34	2519.03	3955.03	3208.37	4024.29	4127.63
1311.93	3273.57	3039.4	3561.49	3971.97	4200.4	5245.17	3332.17	3077.46	2561.31	3253.94	5470.51	2972.97	3627.46	3641.11	2694.69	3328.06	3709.23	3904.17	4242.74	3062.49	2714.37	2749.77	2580.54	2992.49	2692.97	3078.14	3423.26	4172.54	3950	3466.66	4454.66	3727.03	4011.91	3482.71	5160.17	2728.46	3931.8	3510.14	3281.49	3535.74	3075.89	3620.37	4554.14	3873.2	2518.4	4182.54	3204.63	4012.6	4295.71
1313.26	3352.09	3046.31	3627.63	3876.74	4238.66	5369.37	3261.14	3199.51	2557.6	3366.69	5424.43	2978.2	3520.11	3645.17	2717.4	3310.57	3668.94	3953.66	4428	3103.69	2764.09	2894.51	2685.4	2928.66	2665.89	3117.4	3486.17	4201.57	4030.83	3498.29	4444.66	3825.23	4038.77	3660.63	5106.4	2831.66	3898.4	3571.34	3326.89	3511.57	3065	3660.74	4633.6	3835.46	2522.14	4266.26	3064.06	4051.86	4236.51
1314.59	3336.97	3008.09	3541.69	3808.69	4271.86	5445.97	3384.66	3216.34	2628.51	3355.49	5555.94	3033.31	3479.51	3840.66	2537.37	3302.91	3686.71	3952.09	4437.66	3058.83	2788.97	3119.6	2792.8	2947.23	2812	3089.14	3466.46	4218.4	3982.09	3450.37	4358.14	3802.14	4175.49	3756.54	5069.74	2947.91	3848.57	3532.97	3412.83	3569.71	3214.91	3594.46	4670.31	3843.57	2471.09	4283.71	3198.26	4205.63	4068.6
1315.92	3284.54	3125.77	3559.86	3866.8	4348.4	5366.54	3299.37	3301.86	2674.71	3303.77	5725.49	2989	3549.89	3962.6	2562.54	3303.57	3824.86	3940.69	4452.63	2975.23	2790.31	3198.8	2742.34	3013.43	2897.97	3208.83	3313.66	4243.03	3976.74	3247.23	4399.03	3706.34	4231.31	3717.31	4981.63	3094.69	3679.03	3362.49	3309.26	3697.31	3053.77	3561.49	4615.26	3849.83	2479.46	4337.17	3306.09	4210.2	4162.31
1317.25	3263.4	3183.06	3696.97	3958	4381.94	5354.6	3297.91	3291.2	2788.86	3236.23	5759.14	2830.49	3529.14	3842.91	2557.46	3155.46	3901.51	3865.06	4318.03	2991.31	2683.86	3032.94	2633.51	3124.6	2800.26	3273.6	3353.57	4181.11	4022.51	3166.17	4445.34	3775.4	4085.94	3630.46	5053.71	3058.77	3699.49	3270.2	3184.23	3712.46	3073.26	3523.63	4542.14	3778.77	2489.74	4389.69	3387.71	4100.97	4309.31
1318.58	3395.69	3185.71	3939.46	4001.49	4500.97	5370.71	3175.94	3237.51	2759.51	3331.91	5706.71	2777.69	3583.97	3713.51	2568.94	3128.86	3882.97	3879.57	4310.4	2985.4	2620.4	2773.6	2608.49	3096.89	2727.89	3277.43	3471	4173.97	4096.71	3236.91	4388.83	3905.23	4051	3673.94	5202.54	2922.54	3821.31	3419.23	3044.29	3705.97	2999.57	3504.09	4390.46	3710.4	2587	4286.6	3288.29	4048.17	4319.09
1319.91	3318.29	3191.63	3945.71	4200.91	4591.6	5410.6	3359.4	3178.51	2657.46	3436.23	5665.6	2843.14	3619.77	3791.37	2689	3245.97	3933.31	3931.46	4345.23	2948.29	2636.63	2656.63	2559.57	3009.77	2729.6	3217.74	3466.97	4211.83	4058.37	3386.17	4279	3861.91	4062.37	3770.8	5322.97	2797.14	3867.69	3557.03	3041.49	3646.11	3073.49	3523.26	4357.37	3781.31	2610.06	4262	3275.4	4081.74	4293
1321.24	3316.97	3268.57	3961.11	4284.89	4578.6	5463.23	3514.94	3212.31	2655.63	3618.57	5683.29	2927.37	3545.97	3822.29	2899	3198.66	3915.63	3935.57	4316.34	2995.57	2726.2	2721.43	2538.37	2988.6	2800.46	3198.91	3376.69	4322.09	4105.6	3220.94	4284.03	3710.57	4111.26	3905.74	5218.77	2807.89	3664.91	3502.26	3213.06	3642.66	3080.63	3503.8	4259.51	3713.89	2599.29	4205.94	3366.26	4121.11	4095.37
1322.56	3295.97	3232.23	3867.86	4275.77	4543.31	5566.2	3584.86	3181.8	2845.37	3633.63	5633.17	2873.31	3528.11	3719.77	2879.83	3064.2	4004.29	3891.94	4248.2	3015.83	2740.29	2848.51	2614.77	3150.03	2819.43	3182.54	3356.37	4266.17	4017.57	3154.89	4205.34	3753.03	3989.17	3878.09	5209.26	2760.83	3530.34	3390.74	3165.23	3595.49	3063.2	3510.91	4189.46	3668.63	2466.91	4150.71	3461.91	4069.37	4053.46
1323.89	3370.94	3122	3825.4	4185.23	4457.94	5638.34	3424.31	3207.8	2826.89	3497.06	5772.71	2871	3556.83	3717.86	2755.6	3083.8	3939.8	3939.37	4121.49	3011.43	2659.03	2866.69	2611.29	3297.14	2916.71	3103.6	3448.34	4160.8	4030.69	3203.83	4111.51	3837.29	4001.29	3935.14	5202.57	2720.57	3559.49	3427.86	3157.37	3781.77	3034.57	3556.09	4045.54	3656.4	2483.54	4287.11	3454.31	4060.8	4072.83
1325.22	3299.4	3049.4	3690.31	4124.57	4430.6	5550.74	3422.43	3210.4	2752.91	3412.31	5857.46	2908.83	3647.86	3744.66	2729.8	3129.11	3943.11	4175.31	4302.17	2975.97	2770.03	2790.06	2657.57	3228.97	2932.77	3218.2	3478.26	4071.43	4048.69	3342.09	4014.74	3858.74	3952.63	4061.91	5197.86	2856.63	3671.06	3329.6	3179.34	3856.51	2986.66	3673.86	4071.86	3692.6	2498.89	4310.4	3434.69	4122.77	4239.77
1326.55	3338.14	3141.66	3619.03	4222.57	4445.26	5589.49	3455.77	3173.89	2723.74	3378.2	5813.97	2965.26	3576.71	3881.77	2795.74	3143.4	3923.2	4289.89	4246.4	2945.69	2759.57	2834.91	2696.74	3103.03	2996.2	3306.31	3490.06	4094.46	4217.11	3295.34	4108.06	3940.37	4030.63	4106.31	5115.69	2981.23	3696.66	3327.77	3285.23	3900.03	2896.89	3713.66	4075.29	3718.34	2462.89	4117.51	3508.54	4082.34	4249.06
1327.87	3382.37	3277.94	3533.66	4336.74	4543.63	5598.89	3442.91	3105.34	2823.06	3444.14	5530.06	3081.97	3602.09	3789.31	2858.43	3158.23	3917.4	4270.54	4353.4	3019.2	2649.57	2810.57	2637.11	3126.97	2925.86	3246.63	3480.97	4143.4	4228.69	3184.23	4260.17	3997.49	4148.31	4058.11	5219.37	2981	3688.8	3529.43	3323.57	3836.89	2887.8	3799.71	4258.26	3856	2505.26	4147.83	3469.37	4043.2	4345.31
1329.2	3438.54	3420.6	3644.77	4496.71	4510.03	5643.11	3318	3136.8	2830.2	3497.6	5535.09	3124.83	3579.8	3752.17	2842.31	3309.26	3914.37	4031.89	4411.94	3147.63	2635.06	2904.09	2489.6	3215.94	2883.86	3096.89	3474.4	4193.2	4257	3183.23	4286.8	3925.71	4263.09	4068.86	5223.51	2977.23	3589.63	3693.46	3338	3894.83	2956.91	3848.74	4239.97	3938.8	2720.83	4426.69	3519.71	3976.11	4311.46
1330.53	3436.49	3378.86	3616.83	4372.23	4457.71	5521.51	3433.46	3124.89	2802.57	3490.2	5526.26	3098.8	3676.97	3722.09	2792.77	3183.37	3871.23	4054.89	4399.97	3167.14	2639.91	2767.97	2538.29	3116.29	2938.89	3061.4	3413.37	4189.74	4216.71	3160	4032.43	3896.86	4074.91	4013.83	5037.31	3010.34	3497	3649.94	3351.74	3819.11	2993.43	3699	4195.97	3904.77	2713.17	4407.94	3673.4	4066.57	4180.51
1331.85	3208.17	3191.69	3517.29	4211.89	4365.89	5475.51	3421.97	3135.89	2700.69	3434.57	5460.03	3169.31	3694.29	3769.6	2684.03	3151.74	3878.77	3998.43	4337.69	2994.66	2418.14	2802.83	2570.26	3017.14	2875.91	2963.8	3476.86	4126.69	4098.74	3246.03	3943.94	3901.4	3942.23	3931.2	4900.77	3014.97	3401.8	3539.6	3195.06	3827.54	2959.11	3604.6	4248.97	3960.6	2544.03	4174.23	3764.63	4202.74	4115.8
1333.18	3080.37	2998.63	3340.63	4048.31	4411.83	5335.2	3324.77	3176.43	2709.89	3360.26	5388.83	3350.6	3642.46	3712.89	2620.94	3269.46	3846.49	4072.54	4350.77	2980.74	2475.11	2730.26	2572.06	3032.6	2826.69	2959	3446.26	4140.71	4023.34	3263.74	4095	3822.57	3932.77	3962.11	4916.69	2876.29	3457.4	3706.31	3307.51	3790.29	2936.23	3738.31	4375	3991	2488.94	4169.31	3724.91	4248.43	4216.86
1334.51	3014.17	2986.71	3357.49	4111.26	4380.74	5303.51	3282.6	3265.43	2790.97	3362.74	5413.91	3443.09	3597.89	3769.6	2650.83	3319.57	3876.6	4054.11	4395.83	3161.34	2610.4	2899.11	2509.63	3209.17	2738.49	3074.74	3470.51	4239.8	4146.8	3397.2	4160.37	3782.09	4133.77	4048.09	4918.09	2794.89	3568.03	3668.09	3263.71	3768.14	2904.23	3807.06	4459.37	4070.71	2563.8	4300.71	3730.03	4253.71	4174.54
1335.83	3187.69	3041.4	3352.46	4239.49	4395.26	5365.14	3423.09	3259.54	2784.37	3359.69	5405.4	3346.26	3650.46	3861.37	2707.91	3297.63	3955.94	4240.23	4310	3288.57	2675.49	2996.29	2630.31	3101.34	2915.6	3279.69	3503.57	4284.34	4218.71	3312.66	4079.51	3919.69	4315.74	4059.57	4938.06	2914.34	3703.4	3629.23	3400.91	3803	2924.89	3776.6	4461.2	4028.91	2667.37	4346.94	3754.71	4260	4101.71
1337.15	3179.54	3155.91	3389.43	4367.49	4404.54	5411.66	3466.6	3184.97	2722.11	3375.54	5317.46	3345.6	3634.4	3882.74	2640.29	3177.31	3992.4	4290.17	4366.54	3235.94	2493.74	3097.14	2845.23	2939.77	2961.66	3290.11	3511.91	4177.69	4244.97	3323.17	4088.77	4112.51	4289.06	3956.46	5037.23	2994.51	3706.86	3510.97	3386.4	3858	3056.51	3662.06	4485.91	4025.17	2726.37	4396.51	3764.77	4165.2	3993.77
1338.48	3153.37	3168.2	3265.4	4215.17	4580.26	5300.54	3362.94	3182.83	2638	3490.94	5326.8	3527.89	3578.69	3958.4	2719.06	3257.34	3942.14	4419.63	4447.31	3170.54	2557.71	3025.37	2923.29	2933.71	3040.4	3189.11	3470	4175.2	4194.54	3432.4	4175.89	4056.09	4180	3909.74	5020.51	2984.29	3674.63	3593.74	3458.49	3893.09	3090.74	3746.14	4424.6	4160.89	2673.31	4533.37	3759.77	3879.46	4196.94
1339.81	3051.06	3210.31	3278.91	4075.6	4559.71	5148	3285.4	3266.17	2610.74	3440.23	5155.54	3588.57	3639.69	3945.57	2766.66	3290.51	3941.14	4484.31	4447.26	3154.49	2578.2	2978.49	2924.69	3079.74	3031.66	3196.34	3521.57	4216.17	4300.49	3706.57	4223.97	4096.14	4223.71	4001.37	4941.97	2938.17	3648.91	3723.49	3348.77	4001.69	3039.34	3707.91	4388.31	4298.66	2636.09	4639.94	3820.66	4010.29	4338.97
1341.13	3126.66	3317.09	3289.06	4059.91	4669.06	5086.46	3213.11	3372.14	2609.34	3448.8	5048.2	3514.2	3745.17	3998.37	2676.71	3411.37	3970.63	4445.97	4479.43	3110.74	2714.77	3100.69	3046.6	2976.91	3079.49	3265.09	3684.46	4332.4	4360.29	3738.6	4193.14	4016.37	4338.31	4124.94	4954.31	3146.31	3643.31	3907.97	3393.14	4094.2	3126.4	3896.94	4363.43	4154.14	2722.63	4714.83	3902.09	4322.23	4441.89
1342.45	3163.83	3421.23	3314.34	4198.83	4601.17	5106	3169.51	3381.86	2665.06	3398.8	5106.29	3540.54	3818.09	3989.4	2618	3442.46	3957.03	4538.06	4527.63	3140.71	2729.03	3228.06	3238.86	2977.94	3143.46	3286.43	3788.14	4282.77	4386.94	3694.83	4199.91	4090.03	4410.06	4102.23	5123.97	3272.34	3836.6	3958.49	3500.09	4255.89	3247.51	4043.63	4409.06	4122.69	2891	4762.31	4040.29	4437.57	4383.37
1343.78	3273.66	3447.37	3264.6	4225.54	4580.91	5195.11	3219.57	3326.23	2674.51	3453.31	5163.29	3744.89	3756.8	4046.37	2748.03	3508.6	3913	4494.37	4497.4	3292.51	2723.46	3177.57	3088.03	3165.71	3085	3339.66	3916.54	4248.6	4343.29	3673.4	4176.69	4158.14	4365.77	3876.11	5203.11	3370.8	3880.77	3970.43	3641.63	4274.97	3290.06	4198.6	4457.54	4237.77	3003.03	4803.03	4030.23	4267.2	4480.14
1345.1	3341.2	3444.34	3330.97	4168.71	4590.2	5071.43	3342.03	3285	2824.4	3429.09	5156.17	3695.46	3710.03	4102.2	2854.31	3562.14	3979.51	4604	4598.4	3290.77	2817.74	3059.46	3007.23	3287.29	3069.66	3459.34	3915.6	4352.09	4307.49	3755.03	4241.34	4293.4	4378.26	3877.06	5234.4	3318.46	3845.89	3945.54	3818.54	4367.46	3225.63	4165.8	4604.57	4304.46	3033.83	4799.37	3950.77	4157.37	4530.57
1346.42	3483.31	3444.6	3433.66	4175.77	4795.29	4912.86	3388.57	3352.83	2913	3526.89	5216.57	3796.74	3734.66	4075.17	2951.77	3532.8	4023	4563.66	4775.23	3201.17	2822.14	3025.6	3055.46	3203.09	3077.17	3584.97	3880.31	4526.94	4309.74	3763.97	4204.86	4159.8	4267.23	4017.09	5125.09	3395.17	3755.8	3904.91	3935.57	4205.8	3307.54	4158.66	4641.03	4189.83	3074.91	4895.26	3887.6	4136.29	4530.06
1347.75	3398.17	3472.06	3473.23	4242.17	5026.83	4828.46	3452.29	3504.91	2991.17	3675.54	5202.91	4024.06	3776.06	4011.94	2977.11	3549.66	4016.43	4703.37	4868.63	3214.14	2831.29	3102.03	3034.74	3236.37	3032.89	3660.8	3961.51	4429.17	4357.51	3832.26	4266.63	4155.94	4351.66	4116.54	5165.11	3365.06	3915	3779.03	3861.49	4168.23	3298.37	4262.74	4693.71	4339.83	3165.2	4852.46	3916.26	4107.4	4523.17
1349.07	3454.94	3617.86	3548.74	4347.11	5178.2	5080.94	3528.74	3530.43	2954.14	3680.14	5251.57	4172.89	3742.51	3930.6	3003.69	3584.03	4064.54	4715.83	4711.71	3299.69	2778.17	3104.97	2936.23	3287.97	3084.17	3657.54	4073.8	4316.2	4518.09	3770.49	4344.94	4175.86	4403.66	4077.4	5162.97	3175.66	4009.69	3841.49	3643.8	4148.66	3325.34	4293.17	4660.94	4343.69	3176.57	4854.23	3971.26	4110.34	4747.34
1350.39	3512.6	3628.89	3479.29	4336.74	5255.4	5092.57	3436.54	3443.06	3055.14	3509.69	5202.34	4090.83	3768.74	4098.17	2859.11	3704.51	4168.97	4805.51	4627.11	3301.66	2874.89	3290.03	2925.43	3281.8	3287.94	3497.43	4309	4401	4476.4	3790.14	4383.29	4305.91	4560.51	4046.49	5196.26	3164.34	4003.03	4035	3662.17	4255.89	3329.06	4248.89	4814.06	4461.8	2985.54	4747.77	3832.89	4083.66	4897.77
1351.72	3538.89	3493.34	3420.29	4254.31	5186.26	5037.57	3414	3514.94	3036.91	3428.49	5198.03	4039.23	3814.57	4124.57	2832	3758.17	4130.69	4755.37	4512.63	3266.66	2935.43	3367.83	3120.51	3290.69	3449.26	3439.49	4348.51	4341.63	4387.31	3905.34	4414.2	4228	4476	3809.86	5190.54	3443.06	3932.06	4181.23	3765.26	4398.17	3338.6	4018.94	4840.66	4410.06	2883.74	4862.71	3786.66	4136.6	4870.11
1353.04	3359.8	3494.91	3289.89	4174	5215.89	5045.23	3500.43	3624.4	2938.74	3414.26	5128.63	4130.23	3841.54	4113.54	2771.17	3699.11	4091.83	4727.94	4629.46	3334.34	2981.6	3272.29	3249.49	3331.29	3396.11	3448.29	4451.37	4288.54	4423.54	4082.77	4490.71	4252.11	4497.91	3776.77	5206.46	3580.71	3784	4042.89	3845.69	4385.17	3246.37	4053.49	4796.94	4229.34	2932.17	4921.74	3825.69	4319.03	4806.17
1354.36	3360.83	3465.31	3288.31	4226.77	5130.86	5151.4	3552	3600.29	2948.37	3568.06	5401.37	4066.94	3836	3946.94	2735.97	3562.37	4039.23	4778.83	4779.89	3316.63	2929.91	3157.69	3348.34	3315.94	3311.51	3417.83	4344.09	4366.09	4492.06	4013.06	4411.57	4157.2	4497.74	3937.43	5263.86	3416.83	3782.71	3904.97	3709	4242.57	3204.09	4190.4	4713.63	4022.49	3068.31	4956.43	3938.69	4281	4693.4
1355.68	3453.97	3520.29	3319.57	4263.34	5076.71	5299.4	3418.09	3432.49	2993.77	3494.8	5429.66	4013.54	3889.97	3726.4	2705.11	3449.11	4118.83	4878.91	4858.34	3308	2884.49	3292.74	3373.57	3225.86	3276.11	3466.14	4314.66	4479.6	4438.26	3979.63	4241.83	4181.94	4601.31	4022.43	5299.26	3350.97	3877.66	3896.29	3772.14	4120.34	3187.86	4245.69	4769.57	4038	3087.4	4900	3771.17	4235.63	4671.26
1357	3531.69	3529.69	3402.26	4250.69	5148.66	5230.83	3365.17	3408.77	3035.97	3434.74	5387.34	3897.94	3693.69	3720.17	2814.06	3486.03	4082.74	4830.8	4719.14	3291.17	2867.86	3456.09	3286.94	3225.97	3179.03	3514.2	4080.03	4529.09	4187.03	3956.23	4221.17	4111.54	4427.97	3881.74	5339.66	3390.6	3833.31	4077.63	3858.06	4192.31	3116.06	4146.57	4859.94	4149.34	3130.54	4951.86	3669.91	4272.63	4724.43
1358.32	3541.69	3571.03	3451.11	4175.26	5260.2	5205.09	3380.83	3351.31	3010.34	3380.46	5191.17	4015.29	3630.29	3806.17	2934.57	3549.97	4062.63	4931.29	4788.66	3325.11	2820.71	3492.14	3171.29	3185.31	3179.14	3469.29	4085.77	4465.94	4238.51	4036.43	4346.14	4211.83	4510.11	3865.83	5336.06	3431.46	3794.74	4049.23	3912.43	4244.11	3143.8	4204.97	4782.57	4178	3115.86	4943.03	3751.69	4385.29	4731.17
1359.64	3518.63	3507.57	3357.29	4245.86	5189.09	5021.29	3292.26	3365.26	3037.66	3492.89	5219.14	4044.69	3798.2	3947.74	2896.37	3782.91	3958.2	5050.8	4806.77	3371.97	2836.17	3436.17	3216.49	3161.54	3344.86	3414.86	4117.49	4475.46	4424.6	3989.23	4424.91	4259.57	4607.57	4022.03	5367.77	3530.09	3891.26	4206.31	3851.46	4303.86	3347.6	4297	4697.03	4287.31	3101.43	4924.74	3896.6	4401.14	4692.51
1360.97	3518.23	3505.14	3333.34	4279.74	5066.49	5037.49	3324.29	3446.86	3014.89	3429.8	5227.37	4070.31	4003.34	3909.06	2819.34	3847.97	4070.54	5230.77	4942.66	3388.8	2993.8	3459.8	3417.69	3187.2	3366.4	3530.74	4182.83	4555.91	4656.66	4066.83	4605.89	4329.86	4732.66	4074.77	5454.66	3494.26	3978.89	4170.23	3826.43	4445.69	3482.91	4311.86	4804.6	4285.94	3074.31	4877.83	3863.51	4472	4750.63
1362.29	3560.51	3468.26	3317.23	4306.97	5009.34	5130.17	3348.31	3423.63	2971.2	3449.34	5247.83	3960.17	4022.97	4031.83	2907	3904.26	4249.91	5109.54	4951.06	3516.77	3113.03	3548.49	3495.43	3179.51	3282.86	3678.23	4184.71	4722.8	4716.17	3997.94	4707.57	4450.77	4640.69	4102.17	5553.2	3434.8	3961.8	4352.11	3903.66	4532.09	3549	4274.46	5062.74	4503.03	3110.17	4878.51	3882.34	4632.17	4974
1363.61	3559	3379.34	3382.06	4312.63	5073.91	5313.89	3482.23	3404.77	2938.29	3456.26	5108.03	4025.74	3978.46	4156.94	2957.11	3823.17	4390.11	5013.29	5034.71	3521.74	3049.86	3516.43	3495.09	3121	3370.66	3764.09	4295.63	4811.06	4791.26	3928.89	4725.23	4574.11	4886.09	4049.86	5667	3578.8	3999.74	4445.63	3983.57	4464.51	3581.03	4325.03	4975.49	4497.43	3082.97	4918.74	3925.4	4628.43	5166.06
1364.93	3452.34	3427.11	3414.4	4349.29	5055.11	5372.43	3468.43	3378.23	2842.26	3469.6	5243.46	4132.69	4033.71	4382.09	3078.23	3907.49	4551.17	5101.6	5056.03	3538.54	3015.31	3378.31	3427.17	2987.06	3618.97	3841.83	4341.23	4885.66	4881.54	3909.06	4844.71	4578.94	5132.03	4029.91	5630.26	3737.26	4071.37	4686.43	4148	4510.2	3581.91	4335.23	4919.83	4527.89	3138	5060.43	4106.54	4711.71	5259.11
1366.25	3375.83	3457.83	3520.54	4583.89	4978.74	5266.34	3482.23	3398.91	2904.69	3421.4	5469.71	4369.14	4128.37	4372.43	3181.97	3973.34	4698.6	5225.46	5203.97	3606.2	3120.46	3447.51	3412.91	3113.2	3762.49	3849.03	4391.23	4915	5004.06	4261.09	5054.91	4440.86	5264.09	3966.83	5589.66	3901.49	4106.51	4625.34	4298.86	4518.37	3648.34	4446.37	5020.09	4481.14	3288.46	5258.83	4132.37	4834.6	5221.91
1367.57	3290.89	3452.83	3557.83	4689.54	4919.11	5290.57	3506.4	3549.66	2960.49	3598.89	5493.43	4551.6	4339.54	4437.14	3379.71	4045.86	4619.54	5343.03	5326.97	3890.46	3275.03	3610	3605.37	3148.26	3794.77	3829.97	4639.49	5064.66	5093.26	4513.17	5235.03	4528.4	5250.71	4164.71	5506.46	4050.11	4295.31	4777.77	4441.54	4619.31	3856.17	4610.69	5279.89	4701.37	3352.37	5419.4	4225.43	5080.09	5134.69
1368.88	3527.46	3392.74	3543.37	4816.6	5085.11	5292.74	3573.91	3679.09	3115.06	3724.03	5226.23	4749.89	4442.17	4702.14	3436.8	4222.6	4664.46	5436.26	5487.89	3982.83	3433.2	3718.83	3835.83	3179.17	3915.91	4011.14	4799.63	5231.74	5105.66	4525.2	5291.31	4722.34	5310.51	4380.03	5480.43	4247.4	4366.94	4971.17	4514.23	4886.71	4103.03	4712.51	5441	4655.17	3437.37	5457.09	4378.97	5092.89	5338.77
1370.2	3679.09	3477.54	3583.29	4750.63	5213.14	5520.51	3766.51	3650.6	3163.4	3867.26	5195.51	4821.69	4560.4	4984.11	3503.97	4437.14	4757.86	5550.71	5554.34	4011.29	3516.23	3857.83	3852.31	3263.4	4102.77	4206.2	4875.63	5538.6	5160.49	4430.6	5322.69	5018.03	5468	4429.77	5659.03	4343.4	4420.46	5085.09	4504.17	5008.8	4205.97	4764.8	5530.49	4808	3525.54	5485.66	4517.97	5219.97	5559.66
1371.52	3766.94	3552.23	3697.14	4809.31	5139.14	5496.2	3843.89	3479.4	3252.74	3960.97	5487.66	4968.26	4570.57	5042.91	3671.03	4491.4	4960.03	5640.26	5603.71	4060	3642.34	3963.94	3934.14	3398.66	4271.26	4295.77	4857.17	5607.06	5404.09	4643.83	5567.66	5022.91	5764.77	4463.14	5992.29	4408.14	4607.31	5136.83	4600	5105.83	4425.97	4895.49	5730.69	5009.4	3734.43	5709.2	4647.86	5398.29	5721.4
1372.84	3649.83	3631.11	3838.11	4876.26	5164.34	5555.8	3897.43	3636.17	3374.89	4035.54	5806.17	5226.31	4617.94	4936.03	3791.34	4498.83	5022.63	5765.14	5679.43	4283.06	3669.4	3841.29	4118.09	3533.71	4331.37	4356.57	5098.77	5726.83	5458.74	4948.11	5725.57	5128.46	5990.23	4630.26	6177.14	4495.86	4866.74	5370.89	4775.37	5130.09	4578.09	5112.26	5819.23	5345.8	3838.6	5901.77	4706	5584.83	5870.11
1374.16	3781.86	3552.54	3857.23	5126.43	5295.77	5534.94	3883.57	3774.66	3499.4	4161.31	5878.89	5346.6	4819.57	5093.37	3848.26	4596.14	5212.71	5921.54	5715.77	4350.03	3787.69	3837.83	4231.43	3584.17	4462.66	4569.54	5102.94	5664.49	5591.94	5006.43	5863.71	5256.14	6139.2	4809.97	6123.11	4607.77	4901.91	5439.71	4957.06	5250.14	4896.34	5140.71	5796.37	5388.89	3971.91	5986.57	4775.8	5488.6	5952.63
1375.48	3936.91	3712.17	3927.11	5176.4	5534.6	5778.94	3970.09	3912.83	3524.71	4338.26	5795.97	5476.11	4927.63	5187.11	3851.49	4680.49	5292.29	5861.69	5849.11	4414.06	3923.8	3952.17	4146.54	3719.77	4677.46	4588.51	5189.63	5714.57	5687.03	4899.46	5793.31	5444.43	6128.43	4933.23	5970.46	4738.63	4909.29	5459.43	4875.31	5156.29	4989.2	5150.71	5665.77	5482.51	4093.29	5899.89	4721.31	5535.43	6047.83
1376.79	3955.46	3772.09	3912.14	5238.29	5567.86	5711.71	4021.71	3941.34	3533.69	4456	5706.23	5547.17	4811.03	5216.11	3967.77	4695.74	5332.29	5797.86	5749.14	4374.86	3973.8	4016.46	4030.71	3753.71	4783.2	4409.8	5162	5745.86	5659.77	4819	5758.31	5275.51	6030.2	5015.03	5852.8	4661.89	4897.26	5372.26	4889.74	5137.51	4913.46	5076.91	5773.03	5393.66	4232.8	5850.03	4801.34	5536.57	6070.57
1378.11	3844.6	3790.46	4038.89	5304.29	5527.54	5458.29	3973.86	3999.66	3598.26	4442.91	5669.14	5455.23	4687.23	5002.77	4037.17	4687.86	5391.71	5640.71	5705.29	4516.09	3962.11	3970.23	4109.17	3753.06	4576.69	4417	5140.29	5679.97	5482.09	4884.31	5711.94	5105.37	5792.17	4964.26	5858.91	4623.91	4930.54	5371.37	4923.51	5105.46	4771.6	5223.8	5928.31	5281.43	4171.83	5823.4	4754.2	5627.49	6124.83
1379.43	3763.71	3699.49	4051.57	5391.8	5433.46	5460.26	3951.09	4043.31	3514.51	4482.83	5671.31	5250.09	4645.8	4891.2	3900.83	4672.17	5466.29	5421.66	5713.49	4511.14	4008.63	4067.74	4142.34	3676.83	4455.6	4511.66	5064	5586.29	5434.57	4906.17	5809.49	4877.77	5924.63	4916.54	5987.8	4580.97	4782.97	5312.03	4880.83	5162.37	4858.03	5128.43	5922.03	5307.91	4108.54	5809.43	4573.8	5435.37	5940.37
1380.75	3774.74	3681.23	4022.06	5150.09	5473.8	5595.43	3863.17	3966.11	3397.49	4468.86	5586.17	5145.03	4653.23	4937.31	3731.06	4524.8	5355.46	5322.06	5798.46	4433.89	3912.74	4103.4	4173.14	3552.4	4326.74	4521.86	5015.89	5514.11	5571.77	4799.94	5833.11	4912.46	6015.54	4903.77	5896.69	4509.66	4768.17	5237.89	4813.26	5190.49	4830.74	4946.8	5908.54	5268.74	4071.89	5705.03	4511.09	5270.66	5837.94
1382.06	3736.54	3574.14	3982.03	5115.4	5406.97	5651.31	3866.31	3892.51	3384.49	4335.23	5603.2	5089.57	4513.91	4886.83	3655.83	4521.89	5149.54	5260.54	5649.54	4192.54	3632.91	4046.71	4071.89	3507.83	4317.49	4358.46	4917.54	5483.06	5540.8	4751.09	5632.74	4941.89	5961.69	4852.89	5658.6	4418.71	4789.6	5115.66	4838.86	5041.37	4681.14	4688.86	5824.46	5069.09	4105.03	5563.4	4562.51	5101.09	5691.43
1383.38	3661.46	3517.51	3997.51	5009.94	5400.03	5433.14	3871.09	3811.43	3430.09	4218.51	5728.66	4779.2	4453.74	4768.74	3625.66	4365.43	5074.11	5254.63	5560.63	4099.26	3462.43	3859.94	3980.23	3541.34	4318.54	4276.57	4744.06	5437.4	5309.86	4706.94	5349.09	4915.09	5715.09	4732.34	5458.54	4323	4881.51	5058.74	4877.23	4785.71	4611.57	4775.17	5851.49	4836.71	3942.83	5522.94	4473.57	5205.74	5669.11
1384.69	3652.26	3500.71	4000.34	4969.8	5347.54	5436.37	3947.46	3889.4	3357	4019.34	5777.66	4536.49	4330.23	4587.17	3478.6	4232.43	5161.8	5139.6	5435.89	4073.31	3466.94	3651.37	3943.54	3471.2	4230.14	4144.34	4543.83	5360.4	5109.57	4681.2	5246.26	4858.34	5518.29	4658.51	5274.83	4191.6	4661.94	5052.57	4577.77	4621.66	4488.06	4689.49	5726.94	4846.11	3703.43	5360.57	4156.6	5075	5536.57
1386.01	3565.26	3466.94	3875.23	4730.2	5457.77	5399.54	3893	3717.83	3227.37	3842.8	5524.4	4392.31	4340.71	4518.34	3359.14	4076.46	5100.49	5083.6	5295.23	4045.63	3420.49	3552.94	4028.6	3313.2	3989.14	3999.4	4487	5374.91	5104.94	4357.23	5166.34	4687.6	5421.57	4491.89	5205.2	3997.8	4507	4857.8	4389.54	4719.94	4332.2	4514.74	5587.77	4760.4	3639.34	5206.94	4075.6	4856.46	5536.8
1387.33	3522.2	3380.26	3847.34	4628.37	5399.66	5208.94	3805.83	3665.51	3155.91	3713.91	5493	4251.23	4252.4	4386.51	3425.03	4036.37	4840.06	4977.51	5107.74	3859.4	3367.83	3628.49	3935.74	3266.43	3829.6	3885.11	4512.91	5273.17	5038.8	4161.91	5086.94	4473.86	5313.91	4391.49	5360.86	3870.89	4463.09	4805.69	4167.74	4664.29	4023.91	4372.37	5359.77	4529.34	3659.11	5014.71	4083.29	4659.23	5458.94
1388.64	3562.63	3338.69	3684.49	4509.57	5170.17	5140.06	3628.6	3643.6	3142.11	3733.54	5449.83	4207	4174.77	4208.26	3405.06	3984.4	4685.37	4927.83	5105.23	3564	3298.11	3603.6	3699.43	3303.54	3869.83	3769.03	4488.66	5181.29	4909.34	4089.54	4890.51	4254.8	5199.49	4251.74	5296.49	3876.71	4323.77	4714.31	4121.31	4626.29	3812.2	4318.46	5377.94	4333.23	3564.94	4962.46	4129.49	4676.77	5479.54
1389.96	3631.83	3185.23	3587.63	4574.2	5163.74	5193.4	3627.71	3696.63	3066.91	3673.77	5464.37	3985.89	3946.94	4155.14	3210.54	4026.49	4614.03	4808.54	4953.94	3438.03	3309.54	3581.29	3628.03	3265.2	3946.69	3724.51	4213.51	4982.49	4924.69	4247.23	4772.94	4265.63	4967.29	4201.2	5065.26	3838.14	4067.11	4685.09	4037.11	4525.74	3740.89	4302.09	5349.94	4448.83	3302.77	5091.69	4067.57	4570.23	5426.6
1391.27	3457.74	3176.66	3563.71	4506.54	5213.66	5213.23	3601.8	3459.46	2878.29	3613.09	5251.03	3992.77	3714.6	4116.14	3022.77	4092.94	4498.06	4748.97	4975.66	3527.71	3355.09	3596.06	3686.86	3241.83	3940	3720.86	4169	5022.46	4943.23	4264.11	4732.8	4261.63	4995.54	4117.03	4970.8	3727.11	4103.11	4581.91	4110.34	4557.14	3691.94	4318.77	5354.31	4538.09	3362.69	5212.26	4056.29	4723.6	5256
1392.59	3275.57	3180.2	3628.09	4465.89	5299.86	5051.26	3621.2	3299.37	2831.94	3527.63	5271.34	3893.34	3713.51	4183.2	2978.46	3860.83	4456.74	4734.11	5043.11	3620.86	3338.26	3581.49	3667.86	3284	3876.66	3687.83	4206.83	4978.31	4931.37	4203.49	4860.46	4304.6	4996.29	4176.94	5096.89	3531.14	4351.94	4591.51	4045.37	4323.91	3650.03	4317.37	5250.63	4605.74	3493.49	5203.86	3966.29	4735.46	5059.46
1393.9	3170.54	3071.2	3662.97	4430.89	5131.6	5063.46	3482.8	3254.8	2870.69	3447.29	5158.66	4006.91	3854.14	4055.46	3082.51	3770.94	4473.23	4747.63	5244.17	3647.03	3313.94	3507.34	3604.26	3269.14	3844.89	3682.26	4323.2	4931.86	4860	4203.51	4879.91	4314.37	5009.17	4130.66	5211	3536.54	4314.91	4592.23	4025.11	4257.49	3784.77	4239.6	5204.34	4334.2	3459.23	5039.71	3846.74	4706	5081.8
1395.21	3310.23	3015.34	3587.77	4565.89	5175.77	5067.11	3485.57	3322.77	3042.49	3454.86	5187.66	3905.74	3906.26	4207.17	3095.89	3843.74	4542.37	4869.86	5227.37	3703.91	3234.63	3498.71	3691.4	3196.71	3941.83	3632.77	4339	4858.31	4915.97	4142.91	4855.83	4326.23	5010.94	4229.14	5069.54	3659.8	4319.71	4670.43	3943.46	4373.2	3929.29	4139.89	5170.89	4343.91	3424.63	4919.57	3878.86	4556.6	5312.57
1396.53	3393.23	3065.09	3426.57	4526.23	5181.8	5143.23	3475.8	3255.66	3075.49	3528.14	5179.83	3920.77	3954.49	4188.43	3098.43	3952.49	4460.91	4912.8	5126.17	3747.63	3222.74	3517.09	3741	3228	4003.97	3675.51	4456.23	4901.91	4882.31	4110.06	4730.26	4432.26	5130.14	4324.09	5002.77	3718.14	4357.17	4552.17	3910.49	4470.71	3918.54	4114.83	5221.57	4434.49	3440.54	4910.91	4029.17	4659.4	5445.54
1397.84	3448.94	3072.66	3395.94	4535.86	5169.97	5145.97	3530.57	3300.26	3103.63	3539.94	5201.97	3829.66	4001	4195.66	3103.77	3876.54	4526.26	4935.14	5117.89	3695.2	3375.6	3504.89	3664.8	3232.23	3938.91	3578.89	4542.51	5090.14	4839.06	4201.49	4746.54	4441.11	5123.4	4273.31	5047.06	3679.46	4381.17	4407.63	3944.26	4455.46	3926.23	4107.14	5283.11	4566.57	3548.83	5038.49	3964.03	4610.71	5389.69
1399.16	3311.74	2953.43	3449.51	4548.77	5121.71	5255.94	3616	3375.31	3048.14	3471.57	5090.86	3994.4	3979.03	4023.37	3214.57	3905.26	4519.6	5032.31	5142.11	3672.34	3587.89	3550.14	3653.54	3135.4	4015.34	3739.57	4523.8	5177.63	4814.17	4442.94	4746.63	4482.14	5234.43	4296.23	5240.71	3846.8	4346.31	4385.57	4183.03	4406.86	3955.2	4185.14	5362.23	4437.09	3643.86	5171.83	3853.89	4679.14	5183.14
1400.47	3235.4	3046	3515.49	4673.46	5010.97	5325.49	3666.91	3397.2	3000.46	3447.06	5024.43	3958.06	4039.89	4197.26	3391.23	3916.77	4525.63	5238.83	5195.66	3803.09	3613.09	3591.37	3604.23	3035.4	3980.71	3857.63	4458.17	5144.06	4937.14	4424.51	4950	4416.77	5447.49	4504.83	5192.91	4018.11	4365.03	4734.57	4292.03	4542.77	3913.03	4276.94	5467.37	4462.77	3598.83	5138.29	4053.17	4828.43	5055.29
1401.78	3224.46	3102.34	3447.03	4709.91	4883.89	5305.26	3628.2	3317	2965	3553.23	4907.86	3860.54	4064.91	4380.51	3469.4	3891.54	4459.91	5161.23	5171.09	3837.26	3536.4	3515.83	3582.43	3100.26	3936.6	3855.91	4378.43	4927.03	4896.69	4389.14	4982.17	4513.4	5455.09	4544.11	5031.66	3930.17	4462.57	4730.51	4288.06	4607.46	3936.03	4287.03	5451.09	4553.2	3610.37	5125.8	4197.06	4834.09	5058.46
1403.1	3189.49	3142.97	3323.57	4700.09	5035.14	5162.89	3461.03	3333.14	2972.23	3532.11	4889.51	3788.49	4142.06	4469.26	3490.83	3928.57	4525.66	5017.71	5159.6	3818.51	3493.37	3493.91	3582.46	3318.37	3901.97	3783.17	4444.89	5026.77	4862.29	4400.94	4960.77	4467.23	5218.03	4400.74	4976.29	3783.54	4384.6	4723.63	4230.54	4599.2	4055.89	4312.29	5418.43	4527.11	3590.57	5089.57	4226.94	4956.74	5293.6
1404.41	3237.46	3124.46	3318.54	4670.14	5021.37	5112.06	3409.74	3353.97	3044.31	3498.03	4954.09	3994.4	4079.26	4390.63	3371.83	4005.86	4541.54	4907.63	5092.03	3796.09	3442.49	3556.34	3685.51	3337.86	4015.17	3815.09	4635.43	5091.94	4845.94	4437.37	4938.43	4433.4	5221.23	4426.26	5024.97	3863.37	4441.2	4636.29	4271.4	4599	4023.89	4258.83	5360.37	4531.29	3587.43	5039.17	4182.97	5024.89	5399.26
1405.72	3304.06	3069.23	3437.54	4565.06	4820.86	5201.46	3463.86	3319.06	3080.31	3479.66	5144.34	4135.09	4109.66	4258.6	3442.26	4100.77	4485.29	4910.83	5188.6	3854.91	3427.8	3563.94	3588.14	3219.23	4035.43	3918.89	4911.8	5112.31	4910.26	4335.6	5099.54	4419.94	5389.63	4460.31	5119.09	3799.23	4298.66	4591.29	4199.37	4723.57	3926.14	4295.46	5315.09	4494.2	3437.69	5167.26	4345.06	4953.29	5329.06
1407.03	3351.2	2944.09	3508.71	4519.43	4580.57	5224.63	3606.89	3360.57	2971.43	3592.14	5114.8	4060.4	4041.69	4207.31	3392.29	4015.51	4353	5000.09	5277.23	3803.34	3477.74	3524.49	3474.49	2998.71	4076.83	3893.8	4789.09	5109.71	4810.14	4291.94	5022.74	4468.89	5267.49	4290.17	5126.09	3736.54	4180.66	4367.46	4138.03	4719.2	3901.03	4333.2	5225.71	4520.66	3552.6	5181.74	4210.17	4715.71	5167.31
1408.34	3243.11	3048.63	3478.83	4516.26	4615.77	5106.43	3537.69	3306.83	2984.29	3489.66	5039.51	3925.26	4039.54	4137.54	3281.69	3915.77	4439.06	5061.49	5284.29	3823.63	3510.86	3560.94	3384.74	3070.03	3920.63	3799.17	4482.54	4940.74	4872.69	4261.49	4929.74	4573.66	5226.77	4170.03	5035.11	3828	4144.43	4437.34	4077.29	4509.89	3890.63	4302.54	5193.14	4388.6	3576.86	5185.83	4199.14	4759.89	5032.43
1409.65	3209.74	3132.94	3469.2	4628.49	4591.46	5028.06	3395.51	3267.6	3044.77	3443.74	5070.97	3922.26	3942.86	4127.54	3187.34	3846.57	4535.06	4952.37	5206.83	3862.4	3411.11	3571.34	3246.57	3107.14	3820.86	3632.97	4428.14	4909.69	4873.17	4349.46	4865.03	4286.89	5265	4226.14	5042.31	3900.06	4291	4499.34	3992.63	4367.37	3763.46	4194.57	5118.11	4273.46	3492.77	4922.71	4232.17	4773.46	5005.6
1410.97	3230.94	3103.97	3300.26	4711.34	4505.83	5007.11	3321.69	3198.29	2972	3343.51	5129.03	4074.06	3913.63	4040.2	3209.51	3898.49	4439.89	4852.6	5147.14	3743	3207.69	3418.74	3311.77	3022.6	3789.74	3542.6	4541.34	4782.31	4745.17	4296.37	4794.31	4151.51	5181.74	4223.14	5124.29	3720.94	4375.83	4236.4	4021.11	4343.09	3557	3994.43	4932.43	4151	3387.06	4978	4193.89	4641.06	4919.89
1412.28	3179.54	2956.14	3140.4	4674.2	4523.26	5009.57	3383.77	3173.34	2782.23	3340.63	5071.06	3951.69	3784.66	4017.97	3331.09	3838.14	4158.6	4924.06	5226.63	3608.11	3172.37	3379.11	3423.49	2846.83	3802.34	3495.4	4526.26	4675.03	4599.23	4121.11	4690.34	4079.69	4980.46	4203.37	5073.89	3565.69	4175.8	4044.31	3869.46	4368.89	3475.51	3902.11	4735.09	4319.71	3422.03	4898.49	4028.86	4482.4	4908.46
1413.59	3124.91	2940.89	3191.89	4507.49	4435.29	4958.69	3385.23	3070.11	2755.8	3262.83	5083.77	3864.66	3749.69	4087.11	3249.26	3867.43	4053.49	4858.94	5064.43	3550.14	3255	3340.14	3423.03	2932.17	3639.86	3517.91	4249.49	4472.89	4557.29	4012.51	4654.14	4370.34	4886.03	4041.17	4873.6	3531.8	4091.74	4013.2	3760.83	4462.91	3534.77	3947.37	4720.23	4230.17	3355.57	4894.86	3955.26	4526.86	4804.71
1414.9	3006.29	2806.74	3214.86	4400.34	4288.2	4878	3271.09	2991.51	2771.4	3241.03	4985.09	3877.17	3693.23	4056.97	3108.8	3683.31	4031.06	4820.37	5043.23	3570.34	3221.77	3364.37	3228.06	2888.49	3477	3530.14	4099.09	4537.46	4613.91	3999.69	4643.17	4363.09	4894.71	3965	4782.51	3454.83	4031.6	4043.51	3639.63	4377.46	3486.83	4014.23	4795.63	4015.69	3228.63	4756.94	3877.06	4510.77	4711.94
1416.21	2986.29	2736.2	3154.23	4290	4152.66	4826.34	3212.89	2876.69	2642.23	3134	4931.54	3890.71	3733.57	3870.77	2911.17	3581	4039.54	4681.29	5010.06	3387.57	3045.63	3298.46	3073.17	2821.86	3457.17	3421.86	4104.11	4521.11	4465	3983.66	4559.69	4181.46	4734.54	3790.17	4853.14	3389.66	4025.91	3877.54	3684.4	4192.37	3339.89	3880.51	4663.31	3807.11	3169.2	4569.89	3759.86	4332.4	4652.86
1417.52	3145.26	2774.34	3077.8	4242.31	4176.37	4786.66	3168.49	2866.8	2464.83	3141.2	4875.94	3611.2	3611.54	3842.06	2954.63	3445.69	3888.37	4622.77	5074.06	3305.11	2961.51	3241.94	2973.03	2780.51	3469.23	3338.89	4208.09	4361.31	4214.74	3821.31	4626.51	4050.97	4664.17	3692.97	4700.91	3353.46	3875.66	3820.46	3646.86	4031.83	3253.74	3640.6	4710.2	3855.46	3198.8	4452.69	3580.97	4124.31	4667.4
1418.83	3325.77	2792	3116.17	4253.97	4194.77	4775.89	3063.2	2748.69	2519.06	3168.46	5017.6	3605.63	3630.37	3784	2954.31	3427.49	3892.91	4511.49	4852.31	3261.26	3020.57	3170.74	3025.2	2706.06	3529.06	3303.54	4148.34	4326.63	4075.66	3784.8	4575.4	3944.2	4696.43	3572.71	4539	3372.4	3922.83	3810.34	3518.34	4037.66	3357.17	3746.34	4703.57	3865.74	3141.34	4341	3574.77	4119.03	4602.29
1420.14	3355.06	2688.06	3095.74	4341.29	4188.91	4760.06	3001.69	2722.09	2516.49	3200.29	4942.86	3654.66	3594.71	3663.37	2952.57	3302.94	3864.63	4473.2	4745.66	3339.31	3120.43	3180.97	3112	2621.66	3425.51	3332.09	4036.37	4259.23	4106.17	3704.34	4526.09	3955.43	4720.29	3688.46	4450.57	3289.26	3906.4	3808.8	3547.29	4026.71	3364.6	3867.03	4760.06	3853.8	3078.91	4416.6	3692.8	4173.31	4416.34
1421.45	3324.83	2733.57	3055.23	4240.69	4135.57	4754.4	3021.8	2646.8	2493.11	3111.66	4813.54	3604.77	3604.91	3528.14	2868.46	3363.23	3971.23	4469.94	4569.17	3384.77	3038.26	3267.29	3053.26	2695.06	3230.23	3253.49	3997.74	4171.23	4178.43	3770.8	4474.94	3905.6	4512.83	3756.2	4581.86	3296.71	3909.63	3636.34	3532.03	4047.63	3284.83	3845.09	4549.74	3782.51	3049.57	4452.11	3779.4	4196.69	4450.03
1422.76	3371.89	2741.31	2957.11	4243.97	4112.94	4811	2990.86	2738.4	2320.8	3030.11	4742.97	3562.06	3531.66	3614.43	2879.11	3425.83	3999.06	4561.14	4670.94	3461.51	2954.57	3176.94	2849.97	2796.09	3140	3349.14	3946.66	4127.94	4081.77	3797.54	4350.77	3994.54	4346.06	3633.46	4586.66	3271.49	3690.97	3702.2	3483.09	4044.57	3300.57	3629.86	4579.51	3838.49	3162.11	4572	3664.77	4240.17	4413.89
1424.06	3320.8	2669.37	2950.2	4316.6	4102.66	4879.91	2885.74	2702.57	2439.69	3004.11	4733.57	3653	3571.09	3720.83	2875.89	3448.57	4026.29	4640.34	4674.06	3267.49	2917.8	3200.43	2730.89	2770	3157.49	3279.83	3840.83	4272.89	4174.54	3818.83	4275.17	3926.49	4238.86	3510.83	4582.34	3314.91	3680.03	3793.91	3449.97	3964.17	3381.83	3543.6	4564.83	3830.03	3186.03	4526.91	3513.26	4211.09	4401.43
1425.37	3259.4	2681.2	3041.06	4488.34	4188.49	4890.6	2891.26	2654.06	2421.23	2932.37	4787.69	3691.03	3616.51	3855.03	2892.83	3445.63	3953.71	4633.54	4658.43	3244.09	3049.43	3153.83	2723.89	2721.03	3220.4	3248.14	3838.49	4312.29	4197.34	3620.86	4408.66	3867.49	4188.09	3521.11	4395.57	3194.14	3696.54	3838.69	3611	3899.86	3334.63	3612.8	4780.97	3724.77	3105.09	4461.11	3582.46	4235.86	4396.66
1426.68	3259.71	2878	3072.09	4525.06	4150.91	4708.14	2922.49	2702.94	2604.06	2857.77	4608.29	3523.8	3606.83	3726.29	2875.2	3401.03	3980.17	4442	4563.2	3193.94	3052.94	3152.14	2836.57	2724.49	3206.31	3339.37	3839.31	4203.29	4451.69	3868.11	4492.97	3834.97	4342.74	3681.29	4316.66	3249.34	3778.74	3647.23	3718.54	3885.94	3255.77	3683.74	4728.34	3662.4	2955.17	4455.4	3484.66	4337.8	4485.71
1427.99	3329.94	2887.23	3099.69	4496.74	4134.94	4659	2956.89	2829.91	2684.11	2899.6	4623.43	3544.14	3669.51	3542.17	3028.69	3267.94	3944.03	4346.51	4586.46	3369.89	3121.63	3154.49	2884.97	2589.03	3204.06	3390.34	3892.06	4056	4397.94	4124.31	4400.66	3880.14	4469.09	3853.17	4289.23	3295.06	3728	3642.89	3650.66	3949.74	3322.6	3669.54	4719.49	3776.57	3021.4	4433.06	3461.91	4279.94	4306.29
1429.3	3382.74	2878.71	3176.14	4577.63	4311.46	4744	3076.66	2876.17	2664.06	2945.97	4679.26	3590.83	3779.69	3514.91	3050.23	3229.91	3991.43	4431.29	4665.14	3298.14	3069.54	3205.97	2896.29	2653.74	3239.66	3271.09	3895.71	4089.8	4375.83	4288.6	4402	3975.63	4466.49	3986.74	4464.86	3287.26	3791.86	3686.57	3576.94	4005	3315.97	3649.66	4693.43	3889.26	3211.49	4538.69	3450.63	4158.06	4338.14
1430.6	3340.23	2863.74	3164.14	4616.31	4446.09	4823.54	3216.69	2783.03	2457.8	2875.34	4855.11	3618.37	3674.54	3639.4	3026.31	3424.26	4044.37	4450.06	4746.51	3322.4	3049.57	3276.11	2943.34	2657.69	3375.63	3217.31	3927.94	4212.97	4342.91	3948.03	4474.71	3930.09	4345.6	4022.29	4591.8	3325.8	3763.46	3756.37	3586.54	4106.94	3093.29	3690.57	4676.74	3897.51	3283.31	4615.23	3658.86	4120	4385.57
1431.91	3271.54	2909.89	3135.63	4707.91	4515.6	4679.03	3266.57	2860.03	2382.49	2892.23	4883.86	3682.43	3642.74	3560.86	2977.31	3487.17	4108	4405.77	4911.34	3149.71	3107.71	3241.94	3049.06	2792.97	3466.2	3420.34	3902.03	4261.77	4510.2	3858.66	4466.31	3784.43	4299.03	3957.74	4757.17	3273.43	3707.74	3801.37	3625.31	4145.34	3134.4	3702.37	4576.14	3909.37	3199.83	4613.49	3610.8	4345.94	4466.31
1433.22	3282.83	2992.46	3277.54	4589.57	4568.86	4693.51	3245.34	2870.94	2561.86	3036.4	5018.06	3737.54	3678.91	3525.91	3055.4	3525.54	3935.89	4478.4	4892.77	3253.77	3183.4	3367.97	3144.43	2796.91	3446	3536.09	3825.54	4267.74	4489.91	3863.83	4529.94	3874.71	4248.34	3890.31	4728.63	3318.91	3806.34	3651.69	3614.2	4175.94	3403.66	3679.54	4525.51	4034.06	2983.34	4619.46	3511.46	4272.43	4400.57
1434.53	3330.17	3051.86	3521.74	4694.43	4576.6	4762.09	3329.11	2868.46	2691.63	3092.91	4971.51	3669.46	3815.83	3602.86	3103.94	3455.11	3977.06	4480.03	4864.4	3395	3166.97	3482.37	3095.63	2873.37	3331.91	3523.09	3867.26	4228.2	4539.49	4043.14	4627.83	4039.8	4387.51	3857.71	4828.43	3087.74	3936.43	3657.51	3611.29	4071.94	3535.37	3716.63	4632.91	4062.97	3074.69	4532.06	3330.23	4188.34	4409.49
1435.83	3435.4	2991.17	3519.4	4718.69	4474.74	4859.86	3456.6	2830.17	2759.97	3141.37	4928.29	3550.17	3675.71	3570.09	3067.17	3544.49	4006.83	4309.34	4842.94	3470.97	3104.46	3604.74	2985.89	2898.89	3252.17	3546.17	3815.14	4395.34	4526.66	3950.69	4591.69	4074.8	4437.74	3961.31	4778.34	3177.43	3944.94	3714.17	3661.06	4014.23	3362.51	3715.43	4718.94	3954.26	3203.8	4386.37	3463.17	4134.37	4345.66
1437.14	3537.69	2926.14	3415.17	4802.86	4603.31	4796.34	3516.77	2865.09	2839.43	3184	4964.6	3573.71	3659.71	3597.51	3006.17	3534.31	4035.49	4228.91	4894.6	3402.06	3164.11	3520.63	2798.17	2890	3230.31	3586.89	3830.43	4422.8	4469.46	3843.71	4379.8	3974.46	4360.06	4029.63	4871.69	3363.4	3806.6	3840.09	3704.2	4053.34	3222.4	3752.74	4749.94	3704.69	3322.54	4353.86	3388.71	4265.51	4405.89
1438.44	3592.03	2922.74	3337.2	4786.66	4750.71	4777.43	3417.89	2931.51	2813.46	3315.29	5015.4	3622.74	3582.03	3724.09	2928.97	3533.71	4014.09	4373.54	4798.23	3250.43	3097.94	3544.06	2868.6	2854.74	3318.03	3526.54	3846.49	4443.71	4309.91	3873.31	4310.6	3923.6	4173.71	3933.69	4864.77	3652.94	3679.63	3894.66	3601.14	4071.83	3295.06	3675.66	4639.6	3738.46	3257.37	4494.2	3354.6	4311.26	4441.2
1439.75	3453.51	2949.29	3410.2	4877.54	4958.66	4717.6	3430.91	3056.83	2744.6	3218.89	5108.83	3666.09	3736.37	3840.06	2913.54	3446.89	4075.23	4526.57	4798.2	3200.57	3033.26	3581.23	3059.83	2871.29	3227.2	3346.34	4018.37	4275.03	4224.86	3997.54	4461.77	3825.74	4030.31	3868.46	4974.69	3501.89	3697.14	3902.37	3451.2	4072.97	3431.57	3706.03	4540.6	3776.09	3363.8	4515.74	3360.14	4310.09	4371.6
1441.06	3448.34	2936.89	3421.89	4829.03	4919.51	4797.49	3484.2	3021.46	2696.4	3232.51	5151.86	3694.46	3795.63	3706.51	2925.49	3468.11	4046.09	4583.54	4844.49	3188.94	2957.74	3532.03	3059.94	3052.77	3245.8	3368.49	4040.83	4312.34	4127.31	3845.69	4450.8	3776.57	4101.97	3916.2	5051.09	3367.49	3740.6	3843.89	3438.14	4076.77	3371.34	3668.89	4570.63	3860.46	3382.63	4519.09	3489.14	4169.83	4180.77
1442.36	3464.46	2953.91	3393.34	4798.29	4926.8	4843.46	3428.29	2950	2780.46	3182.8	5126.37	3634.03	3703.83	3490.43	2985.14	3444	3805.89	4498.23	4862.51	3254.86	2974.09	3440.26	2892.37	3153.91	3290.09	3475.29	3810.03	4273.06	4265.8	3690.14	4342.29	3808.03	4183.4	4138.11	5115.63	3378.86	3758.37	3734.86	3430	4086.06	3232	3677.86	4594.63	3803.46	3396.03	4432.46	3434.77	4047.46	4143.91
1443.66	3460.91	2906.74	3353.77	4831	4809.66	4786.17	3407.51	3010.49	2781.89	3317.91	5113.2	3440.91	3584.74	3494.43	2849.43	3446.26	3846.89	4397.97	4695.89	3183.63	2908	3339.83	2817.09	3210.31	3395.86	3533.46	3694.91	4226.06	4466.31	3626.46	4292.26	3822.29	4179.43	4187.54	5196.94	3487.49	3673.74	3704.06	3608.89	4018.94	3195.34	3441.66	4509.89	3911.69	3297.06	4377.83	3435.49	4075	4226.49
1444.97	3293.14	2937.91	3420.6	4785.91	4862.77	4715.46	3333.51	3091.74	2822.4	3353.77	5095.14	3273.57	3578.8	3552.57	2812.2	3410.46	3856.63	4360.91	4735.34	3120.26	2918.49	3461.66	3005.37	3144.66	3269.71	3412.91	3798.43	4176.34	4398.17	3693.46	4412.49	3808.17	4179.49	4133	5128.34	3441.71	3669.14	3650.89	3597.89	4028.57	3200.09	3400.57	4550.74	3887.43	3278.09	4269.77	3515.6	4199.91	4177.11
1446.27	3281.69	2933	3489.43	4578.34	4852.51	4722.71	3321.11	3014.4	2891.74	3331.89	5157.03	3161	3558.94	3594.54	2713.63	3354.83	3855.89	4335.69	4754.26	3027.29	2921.26	3429.57	2983.74	3026.06	3082.31	3292.97	3889.8	4204.89	4360.89	3723.57	4285.4	3922.74	4208.91	3977.4	5124.83	3496.43	3634.2	3620.09	3658.31	3982.4	3224.8	3460.94	4656.34	3824.6	3240.83	4308.09	3477.74	4187.8	4237.94
1447.58	3332.37	2808.74	3348.74	4584.57	4918.51	4756.2	3234.17	3014.03	2958.23	3212.4	5098	3263.71	3469.8	3493.03	2757.74	3248.14	3751.46	4246.97	4753.11	3061.26	2835.74	3437.2	2860.14	2942.57	2939.83	3243	3715.66	4139.54	4297.49	3830.31	4296.89	3853.31	4187.06	4078.06	4912.71	3374.74	3597.89	3664.14	3575.49	3871.09	3267.54	3590.8	4738.57	3741.77	3157.03	4228.37	3423.97	4047.91	4239.66
1448.88	3481	2782.43	3151.54	4651.83	4871.6	4828.86	3200.57	3020.46	2888.57	3110.2	5239.29	3355.06	3451.77	3432.71	2702.03	3237.23	3915.46	4154.6	4640.54	2997.89	2784.97	3301.26	2721.09	2918.71	2971.63	3220.63	3713.66	4041.8	4161.97	3726.03	4322.4	3788.29	4074.49	4137.86	4924.34	3256.17	3700.11	3630	3525.17	3868.69	3178.8	3561.31	4571.26	3692.2	3156.57	4259.8	3373.26	4048.49	4310.77
1450.19	3413.29	2923.34	3171.29	4565.14	4773.4	4871.46	3107.97	3002.51	2816.91	3083.14	5137.71	3310.34	3309.14	3391.51	2717.49	3196.63	3895.97	4089.8	4532.8	3031.03	2731.31	3327.43	2682.91	2899.17	3114	3189.03	3760.23	3979.2	3940.46	3576.14	4338.91	3718.66	4059.71	4108.91	4902.31	3021.46	3578.94	3501.97	3499.11	3726.23	3049.91	3479.74	4481.2	3654.51	3191.29	4171.34	3427.97	4016.29	4219.46
1451.49	3284.69	3008.26	3343.31	4493.91	4735.63	4953.2	3186.86	3047.31	2752.8	3018.63	5072.29	3166.74	3213.23	3325.34	2537.71	3089.49	3650.14	4179.2	4516.06	2980.86	2785.4	3171.09	2528.8	2871.8	3133.09	3159.43	3756.83	3995.26	3960.94	3538.6	4167.17	3723.94	3920.8	3994.89	5021.34	3122.91	3440.09	3517.2	3394.66	3740.4	3011.34	3400.29	4356.74	3708.26	3207.54	4198.17	3326.2	4009.89	4303.91
1452.79	3241.06	2900.2	3416.29	4550.74	4681.26	4989.09	3204.23	3052.6	2795.97	3109.6	5095.06	3180.51	3062.43	3261.26	2521.51	3006.51	3465.23	4223.34	4506.77	3014.26	2813.63	3090.97	2573.86	2935.2	3059.03	3308.94	3778.43	3965.17	3996.46	3630.34	4189.26	3753.83	3942.46	3997.23	4941.71	3155.54	3266.94	3524.94	3346.31	3733	3091.54	3438.14	4424.63	3659.89	3167.51	4161.06	3285.83	3829.91	4227.23
1454.1	3261.63	2842.71	3303.14	4548.43	4686.51	4873.97	3149.03	3069.66	2745.77	3262.14	5242.34	3223.6	3182.91	3195.86	2650.54	3079.83	3507	4183.29	4509.71	2953.2	2774.97	2994.94	2654.74	2939.86	3023.23	3349.11	3702.69	3809.97	3921.86	3612.43	4144.4	3634.6	3910.31	3987.37	5049.83	3170.23	3337.31	3548.8	3244.83	3843	3097.97	3375.69	4476.2	3646.43	3150.26	4105.11	3248.4	4007.97	4110.23
1455.4	3335.34	2908.77	3304.31	4403.97	4684.4	4595.94	3111.94	2971.49	2750.51	3257.31	5359.37	3150.17	3214.29	3210.66	2594.2	3190.91	3612.03	4119	4521.57	2956.4	2667.86	3037.66	2719.34	2987.8	2924.69	3174.49	3556.17	3939.57	3810.69	3422.86	4071.31	3749.51	4069.49	3907.29	4887.71	3014.6	3463.14	3389.66	3256.54	3688.8	3088.97	3422.66	4558	3623.63	3157.71	4106.71	3290.03	4034.97	3941.66
1456.7	3338.6	2875.83	3196.91	4369.54	4589.26	4670.86	3147.34	2992.37	2858.8	3170.17	5333.43	3012.29	3186.23	3247.6	2424.69	3176.4	3649.23	4127.17	4561.06	2866.77	2676.23	2965.71	2630.6	2930.91	2916.09	3043.03	3438.43	3926.66	3870	3299	4021.03	3735.94	4010.97	3885.23	4888.09	3087.51	3438.4	3511.71	3213.11	3691.63	3003	3349.57	4387.97	3567.4	3111.6	4187.2	3294.03	4097.17	3872.14
1458	3327.91	2739.43	3249.46	4349.26	4420.23	4868.54	3096.09	2876.6	2922.29	3089.23	5398.54	2978.34	3129.77	3174.66	2299.77	3069.43	3607.2	4089.86	4489.91	2853.26	2745.77	3113.6	2759.46	2862.69	2877.03	3028.06	3571.69	3860.29	3942.23	3318	4182.94	3737.49	3922.34	3759.66	4816.97	3203.31	3416.71	3358.6	3222.11	3659.2	2983.06	3425.86	4295.34	3456.66	3171.89	4081.23	3242.71	3891	3972.86
1459.31	3300.09	2707.03	3219.09	4313.14	4512.43	5081.43	3104.14	2908	2889.26	3035.49	5408.26	2900.71	3340.06	3185.03	2473.54	3123.37	3565.63	3949.86	4375.14	2903.2	2768.6	3209.94	2705.4	2706.23	2889.23	3024.11	3459.86	3749.29	4001.83	3345.6	4359.8	3559.26	3782.51	3567.43	4859.26	3209.03	3436.03	3364.17	3267.86	3769	3083.43	3389.91	4241.23	3586.6	3203.26	3995.31	3257.34	3840.57	4043.6
1460.61	3393.91	2743.6	3260.06	4282.34	4572.37	4932.17	3049.31	2877.23	2762.03	3078.89	5402.2	2942.54	3433.54	3256.97	2560.37	3212	3675.06	3867.29	4377.74	2790.86	2675.43	3175.43	2635.29	2762.2	2801.8	3010.43	3533.89	3930.94	3868.29	3374.14	4311.06	3509.8	3782.63	3634.71	4734.46	3058.23	3528.17	3355.54	3284.94	3812.66	3184.51	3496.8	4322.83	3651.89	3216.51	3984.23	3247.34	3799.97	4044.6
1461.91	3381.29	2803.86	3180.06	4187.34	4502.34	4834	2929.2	2891.89	2673.2	3074	5325.4	2940.2	3450.6	3297.43	2509.06	3285.54	3633.2	3915.49	4416.31	2672.37	2737.63	2948.77	2549.83	2782.14	2828.46	3206.23	3531.74	3940.2	3946.97	3376.66	4185.74	3489.23	3811.71	3780.97	4798.8	3009.77	3387.14	3559.6	3269.71	3803.91	3185.54	3400.31	4310.83	3574.51	3016.54	3930.8	3258.51	3928.57	4038.26
1463.21	3327.54	2672.66	3224.29	4133.57	4407.03	4753.43	2864.31	2840.43	2614.91	3038.74	5519.46	2962.06	3484.49	3240.4	2518.09	3328.46	3566	3866.8	4387.37	2669.46	2879.86	2859.2	2643.46	2852.74	2979.03	3348.8	3705.83	3943.31	4056.09	3348.66	4185.06	3505.97	3764.94	3915.37	4765.89	2986.63	3394	3419.29	3319.74	3655.69	3055.37	3369.37	4356.97	3547.4	2942.03	3914.11	3075.63	3842.51	4135.26
1464.51	3260.63	2735.03	3238.2	4240.2	4381.71	4876.51	3005.69	2918.89	2529.37	2978.83	5654.43	2773.57	3572.51	3362.06	2530.49	3294.66	3537.51	3842.91	4380.94	2920.43	3000.2	2907.57	2688.23	2846.17	3015.83	3279.26	3710.8	3901.29	4023	3341.49	4259.17	3539.17	3811.94	3767.89	4654.09	2969.63	3414.43	3323.26	3400.69	3812.06	2948.11	3393.23	4437.77	3619.31	3089.51	4103.34	3017.89	3891.2	4087.74
1465.81	3158.43	2693.17	3096.2	4382.03	4378.63	4874.29	3024.17	2970.91	2518.51	3041.54	5664.66	2682.2	3445.77	3489.34	2573	3334.83	3714.83	3872.86	4240.97	2921.94	2836.74	2948.2	2635.86	2817.43	2902.57	3118.26	3591.4	3857.51	3866.57	3295.89	4281.26	3467.94	3816.54	3771.77	4604.11	3004.4	3368.14	3324.97	3286.66	3830.63	2930.14	3277.31	4559.89	3511.29	3290.4	4228.31	3051.89	3883.29	4082.26
1467.11	3097.71	2753.63	3076.11	4208.77	4293.43	4951.94	2914.31	2945.63	2550.49	2964.34	5557.94	2705.06	3318.6	3484.03	2552.14	3360.43	3793.89	4043.4	4337	2899.37	2688.37	3035.03	2596.11	2719.4	2894.14	3088.69	3596.46	3895.8	3794.34	3315.4	4174.26	3525	3929.29	3577.37	4654.83	2974.89	3401.49	3453.97	3078.57	3838.17	3011.91	3198.83	4451.89	3540.11	3172.83	4081.63	3165.29	3972.86	4201.26
1468.41	3097.43	2699.29	3152.54	4053.8	4329.26	4950.83	2949.83	2858.91	2580.63	2945.43	5575	2846.43	3236.34	3492.8	2588	3369.26	3829.29	4070.71	4278.54	2929.86	2785.74	3121.17	2621.54	2648.37	3040.83	3191.89	3577.51	3985.17	3877.63	3191.17	4263.83	3531.11	3925.74	3793.09	4635.86	2944.57	3590.17	3494.17	3194.66	3807.23	3087	3159.43	4325.89	3531.26	3168.89	3903.23	3257	3920.89	4383.46
1469.71	3022.91	2751.86	3292.31	4029.34	4366.8	4984.91	3087.49	2860.34	2511.37	2818.49	5523.14	2971.34	3327.43	3402.09	2582.91	3296.31	3777.37	4154.23	4331.77	2992.49	2872.11	3140.77	2670.26	2582.14	3048.91	3311.4	3613.06	3991.86	3947.83	3285.09	4296.43	3417.14	3819.74	3825.77	4593	2964.37	3547.09	3440.6	3365.74	3870	3016.74	3293.31	4226.11	3639.86	3106.63	3960.71	3256.97	3940.11	4233.6
1471.01	3072.69	2678.23	3224.97	4051.17	4455.14	4872.91	3053	2952.94	2421.6	2843.89	5458.97	2903.71	3297.74	3353.4	2425.89	3345.34	3687.06	4210.57	4266.49	2902.11	2908.63	3207.23	2637.09	2563.66	3066.4	3246.86	3464.51	4015.66	4136.63	3280.69	4396.37	3412.06	3906.14	3767.89	4479.03	3019.43	3437.34	3430.49	3417.26	3743.69	2918	3356.06	4294.97	3619.06	3159.97	4091.71	3236.89	4012	4239.49
1472.31	3163.43	2597.06	3102.46	4015.4	4406.6	4875.14	2927.57	2832.34	2448.97	2791.57	5472.91	3002.83	3335.46	3299.83	2424.06	3361.09	3646.57	4136.74	4311.51	2879.63	2857.03	3233.54	2696.49	2642.14	3103.14	3103.2	3604.97	4004.51	4051.29	3376.23	4285.4	3463.23	4010.17	3487.09	4499.23	2861.46	3427.37	3338.34	3243.29	3590.8	2963.31	3363.14	4296.23	3698.26	3161.03	4149.86	3202.74	4043.86	4226.57
1473.61	3139.74	2558.66	3068.06	4150.2	4362.74	4886.74	2997.26	2727.03	2494.49	2926.46	5463.14	3026	3453.8	3467.03	2317.89	3329.34	3660.11	3937.49	4242.83	2957.14	2776.4	3046.06	2682.2	2652.09	3081.06	3034.2	3513.74	4014.29	3941.83	3304.69	4344.06	3577.11	4028.74	3453.66	4406.2	2797.26	3584.43	3329.8	3142.43	3647.83	3138.69	3399.97	4393.17	3613.23	3205.69	4189.23	3188.51	4004.31	4131.74
1474.91	3114.83	2636.86	3243.43	4158.71	4328.83	5058.94	3031.89	2690.26	2453.03	2807.63	5396.74	2913.66	3586.26	3456.2	2428.43	3209.49	3599.63	3845.46	4042.37	2833.49	2718.94	2942.71	2716.17	2609.26	2948.69	3082.49	3396.69	3917.83	3876.49	3222.94	4382.66	3526.49	3872.11	3441.66	4362.94	2817.91	3626.17	3316.11	3068.03	3620.03	3182.14	3630.6	4234.43	3587.83	3053.43	4103.46	3134.69	3991.06	4086.37
1476.21	3093.26	2612.69	3311.94	4104.4	4349.71	5031.34	2989.03	2810.66	2297.14	2728.51	5379	2800.51	3451.2	3410.74	2368.57	3105.71	3630.11	3983.43	4065.94	2638.06	2616.37	2913.71	2635.14	2568	3038.51	3124.29	3327.2	3945.71	3995.03	3143.26	4293.63	3677.46	3929.43	3323.11	4347.94	2850.6	3650.8	3293.09	3148.46	3633.91	3052.8	3612.09	4180.14	3636.91	2945.2	4078.51	3159.51	4134	4224.34
1477.51	3004.94	2543.34	3170.23	4052.09	4451.17	5026.71	2835.06	2802.66	2274.11	2622.86	5471.6	2822.6	3204.74	3338.69	2387.14	3206.4	3679	4124.31	4066.14	2625.57	2666.17	2995.97	2631.06	2598.6	2983.46	2967.94	3386.37	3952.49	3913.51	3203.26	4123.77	3568.94	3792.51	3350	4343.91	2865.97	3612.37	3240.6	3139.49	3476.2	2891.06	3510.49	4216.89	3643.54	2991.63	4024.63	3276.51	4190.8	4259.29
1478.81	2961.06	2478.11	3017.31	3997.34	4472.89	4941.03	2745.46	2790.6	2288.54	2676.23	5511.23	2702.03	3141.31	3389.34	2379.26	3285.34	3726.17	4246.34	4044.43	2797.31	2479.23	2840.8	2502.46	2530.66	2864.34	2898.31	3324.66	3976.34	3872.57	3290.17	4088.43	3615.49	3734	3333.06	4207.14	2844.17	3436.09	3345.26	3087.34	3465.71	2816.37	3372.06	4424.86	3569.77	3001.83	4077.83	3289.31	4122.31	4145.2
1480.11	3072.71	2512.74	3046.89	3901.77	4393.37	4766.37	2721.69	2719.06	2309.66	2572.94	5529.77	2614.03	3171.89	3231.51	2427.29	3429.34	3711.74	4182.66	3921.89	2824.77	2461.37	2806.11	2405.14	2480.17	2862.63	2822.91	3251.4	3952.2	3909.86	3302.63	4104.54	3464.4	3539.46	3320.66	4201.77	2850.69	3407.97	3423.29	3089.06	3486.69	2766.86	3444.09	4396.06	3484.06	2996.54	3973.83	3048.4	4063	4058.37
1481.4	3065.83	2609.54	3097.26	3820.97	4369.29	4676.97	2854.2	2712.91	2355.37	2539.17	5599.09	2751.91	3315.97	3109.43	2366.06	3474.31	3631.14	4041.8	4044.43	2826.63	2357.86	2834.91	2273.06	2463.91	3072.66	2922.69	3381.94	3986.77	4004.17	3297.14	4024.49	3579.17	3636.46	3192.66	4215.94	2843.83	3502.8	3442.57	3099.11	3757.71	2839.06	3309.2	4401.97	3509.34	2982.17	4021.8	2858.71	3999.23	4053.23
1482.7	3086.2	2591.74	3163.37	3870.83	4458.77	4708.71	2828.43	2772.89	2354.6	2622.29	5638	2904.8	3234.97	3184.49	2353.51	3511.17	3621.37	4090.43	4078.77	2764.03	2525.23	2883.54	2281.63	2492	3204.23	2917.97	3458.86	4028.46	4044.11	3293.97	4135.2	3573.23	3878	3213.17	4237.14	2845.91	3592.97	3465.89	3105.31	3773.29	3001.17	3378.69	4362.2	3395.17	3026.91	4065.29	2942.11	4034.23	3970.34
1484	3180.09	2545	3153.2	3798.97	4422.49	4775.6	2676.8	2675.66	2352.66	2646.03	5642.11	2828.89	3330.66	3406.14	2336.31	3391.97	3659.57	4199.51	4087.83	2738.83	2578.06	2915.69	2487.14	2543.74	3137.8	2871.17	3487.46	3981.63	3873.66	3234.86	4364.77	3693.09	4150.43	3203.57	4110.06	2658.43	3582.66	3509.4	3092.8	3776.26	3096.23	3357.83	4353.2	3452.97	3044.49	3954.86	3168.06	4208.54	3982.2
1485.3	3154.6	2473	3129.54	3746.03	4524.83	4861.31	2658.29	2717.83	2409.4	2689.69	5593.83	2863.31	3293.97	3460.43	2396.43	3404.23	3701.49	4204.43	4067.34	2669.71	2666.31	2923.34	2524.03	2621.4	3198.49	2842.71	3366.49	4039.6	3907.63	3160.31	4545.54	3744.71	4043.46	3155.31	4159.49	2636.11	3589.8	3547.66	3046.69	3614.77	3107.66	3294.17	4319.03	3656	3016.29	3918.43	3161.29	4384.57	3985.34
1486.59	3153.69	2564.09	3055.34	3782.49	4535.11	5122.86	2772.66	2768.23	2483.86	2815.31	5559.89	2877.63	3427.2	3397.6	2478.31	3327.03	3731.29	4135.37	4118.46	2872.09	2635.14	2989.83	2484.2	2609.69	3367.23	2928.6	3251.51	4054.83	3971.54	3234.86	4411.17	3811.46	4113.71	3112.8	4150.77	2768.63	3651.89	3453.49	3028.89	3626.91	3059.14	3319.26	4499.77	3866.37	3064.77	3980.91	3027.74	4466.57	4099.57
1487.89	3172.71	2547.11	3190.86	3865.89	4534.14	5197.83	2739.46	2793.34	2365	2834.91	5639.89	2828.57	3361.71	3374.8	2489.4	3218.4	3942.83	4149.23	4256.4	2977.77	2628.29	2872.86	2451.89	2597.51	3471.97	3038.63	3325.54	4121.34	4039	3310.69	4186.34	3709.6	4234.09	3008.51	4231.83	2873.4	3517.26	3322.51	3015.71	3542.03	3063.23	3510.97	4564.49	3842.63	3034.43	4102.51	2936.11	4451.91	4129.86
1489.18	3174.14	2517.14	3308.14	3942.91	4429.49	5131.03	2734.94	2694.14	2361.09	2723.46	5845.43	2826.51	3570.09	3404.37	2312.17	3287	3981.43	4184	4396.26	2941.23	2750.49	2888.8	2555.8	2545.2	3385.57	3061.8	3589.26	4095.74	4081.03	3360.83	4153.97	3660.94	4280.46	3005.71	4223.83	2840.17	3612.54	3321.03	3052.14	3727.86	3157.06	3783.83	4618.26	3712.34	3036.54	4105.97	2982.29	4479.09	4070.29
1490.48	3191.2	2543.46	3404.6	3888	4565.06	5120.54	2826.83	2712.49	2453.77	2748.2	5868.66	2933.89	3503	3488.94	2306.77	3355.23	3838.26	4151.91	4168.97	2912.17	2684.71	2841.57	2522.4	2651.09	3335.49	2936.69	3593.97	4162.2	4176.57	3231.51	4275.94	3788.71	4170.66	3017.57	4355.8	2849.51	3504.91	3512.71	3126.2	3857.29	3294.8	3755.66	4588.14	3727	3048.66	4168.09	3162.2	4482.46	4088.6
1491.78	3340.83	2650.26	3397.06	3823.43	4623.69	5187.46	2824.37	2748.54	2437.63	2891.66	5859.6	3009.09	3505.49	3471.66	2489	3330.8	3765.4	4235.29	4139.91	2893.83	2558.37	2902.89	2536.71	2587.8	3312.4	2888.31	3508.94	4155.11	4142.23	3265.83	4314.51	3865.69	4331.74	3116.74	4466.57	2908.57	3548.37	3689.26	3235.09	3978.57	3328.31	3641.09	4642.74	3640.26	3115	4095.66	3351.49	4440.91	4038.34
1493.07	3455.89	2667.14	3452.43	3660.94	4655.26	5248.43	2738.54	2605.06	2360.86	2819.77	5898.6	2921.91	3437.57	3535.51	2556.54	3400.91	3906.43	4258.86	4323.06	2999.09	2454	2846.37	2603.23	2693.57	3348.06	2926.23	3607.97	4262.29	4110.31	3353.17	4329.34	3751.74	4227.43	2985.06	4452.8	2954.17	3515.09	3669.51	3264.6	3863.89	3312.43	3542.97	4638.97	3764.31	3152.97	4123.4	3325.17	4522.46	4123.09
1494.37	3377.77	2649.23	3465.91	3840.29	4647.97	5277.69	2783.89	2667.86	2337.43	2722.86	5960.06	2871.66	3492.2	3506.37	2488.11	3506.77	3972.63	4274.31	4470.37	3031.31	2677.46	2959.46	2653.17	2650.51	3393.66	3033.2	3683.57	4349.8	4186.06	3466.2	4416.43	3702.23	4274.23	3030.34	4485.17	3121.17	3735.8	3613.4	3160.66	3908.74	3313.69	3660.54	4497.23	3707.6	3128.34	4274.51	3245.34	4639.4	4126.63
1495.66	3473.86	2709.77	3449.23	4026.83	4758.37	5365.69	2976.77	2789.66	2469.83	2864.69	5972.29	2945.8	3430.83	3763.74	2443.74	3542.11	3972.14	4138.17	4433.11	3248.51	2772.83	2938.71	2666.37	2717.11	3402.03	3096.2	3685.09	4371.4	4270.43	3451.6	4468.63	3807	4273.8	3015.2	4503.06	3223.2	3610.03	3728.6	3202	3965.23	3340	3732.66	4489.91	3816.86	3030.17	4441.31	3226.03	4655.49	4187.46
1496.96	3644.26	2736.8	3513.49	4122.26	4690.09	5368.6	3169.66	2896.86	2526.74	3056.2	5982.06	3116.09	3328.4	3869.94	2561.74	3500.86	3926.26	4128.71	4493.94	3025.34	2734.86	3048.49	2659.49	2762.49	3310	3134.17	3699.46	4358.74	4376.26	3394.51	4362.74	3825.91	4275.14	3140.06	4528.06	3199.34	3558	3785	3263.34	4088.34	3396.23	3668.69	4459.97	3866.74	3034.83	4399.57	3284.06	4547.8	4226.37
1498.25	3642.4	2894	3599.17	4076.6	4897.83	5268.57	3126.86	2844.11	2570.06	3054.46	6028.6	3144.37	3268.29	3847.2	2580.26	3421.34	3884.17	4168.63	4382	2979.11	2619.54	2993.89	2635.4	2757.54	3281.89	3198.71	3585.31	4401.97	4419.29	3427.2	4320.51	3766.49	4112.63	3086.49	4408.94	3058.2	3418.86	3824.83	3299.71	4054.86	3381.89	3610.97	4601.46	3920.17	3122.6	4278.54	3211.06	4529.94	4328.23
1499.55	3532.23	3051.37	3669.26	4111.8	5087.37	5259.6	2979.11	2796.94	2535.89	2943.09	5974.34	3138.54	3318	3499.66	2461.46	3295.6	3872.09	4178.8	4361.37	2977.86	2726.46	2988.89	2625.89	2805.17	3275.06	3019	3451.03	4549.77	4343.43	3462.2	4333.83	3824.83	4124.26	3181	4363.63	3038.54	3517.2	3823.4	3341.74	3970.49	3285.14	3791.71	4619.06	3994.11	3177.49	4269.26	3177.8	4570.8	4271.37
1500.84	3471.06	3107.86	3695.74	4153.74	5294.09	5264.51	2945.86	2756.34	2709.11	3060.89	6172.74	3094.86	3434.37	3519.23	2500.51	3255.43	3955.11	4186.83	4425.54	3153.57	2828.63	3018.26	2671.71	2828.46	3374	3020.46	3559.91	4556.57	4346.14	3560.63	4348.6	3883.8	4225.74	3161.57	4220.51	3042.51	3546.89	3940.23	3498.91	3815.34	3246.94	3987.54	4731.4	4027.54	3138.69	4409.63	3162.29	4639.8	4176.54
1502.13	3466.94	3037.46	3725.31	4290.37	5169.66	5416.66	3053.03	2821.77	2818.57	3162.4	6358.43	3140.09	3638	3641.23	2700.17	3412.23	4106.06	4318.29	4440.97	3051.71	2965.17	3115.11	2700.23	3086.97	3328.43	2981.91	3761.83	4407.66	4539.57	3513.69	4357.34	3903.83	4182.4	3085.89	4300.71	3095.43	3584.57	3870.74	3612.37	3870.51	3300.51	3942.63	4755.37	4100.83	3193.89	4579.49	3178.91	4703.06	4124.77
1503.43	3396.94	3172.17	3728.57	4424.66	5286.09	5404.91	3172.46	3003.37	2921.74	3206.77	6555.51	3062.54	3692.03	3800.74	2803.97	3486.86	4176.46	4322.97	4398.43	3109.6	2937.57	3190	2757.2	3059.31	3302.83	3141.6	3840.86	4299.89	4540.31	3536.6	4360.69	3942.23	4347	2964.29	4391.43	3184.77	3567.74	3888.26	3419.34	4019.09	3405.57	3849.29	4704.2	3973.69	3193.31	4402.31	3303.91	4690.8	4588.14
1504.72	3522.77	3214.49	3790.83	4415.29	5318.89	5626.94	3410.46	3054.54	2872.89	3175.57	6629.97	3124.83	3753.46	3707.89	2689.6	3480.94	4096.94	4388.54	4553.63	3189	3078.71	3075.37	2757.03	3094.94	3212.4	3094.26	3905.43	4292.29	4421.91	3476.23	4473.6	3985.49	4420.83	3028.57	4525.2	3287.09	3457.74	3936.77	3330.57	3965.23	3390.71	3822.06	4616.63	4088.11	3225.49	4316.66	3436.86	4482.11	4755.2
1506.02	3578.74	3265.69	3953.54	4413.09	5391.66	5675.14	3522.2	3065.74	2929.71	3299.74	6626.57	3231.66	3625.46	3638.26	2586.97	3411.29	4106.46	4529.06	4552.51	3236.97	3055.23	3096.77	2721.86	3031.11	3333.17	3162.69	3804.69	4401.63	4316.71	3519.51	4554.14	3871.49	4355.97	3190.66	4561	3359.11	3435.17	3950.89	3280.77	3980.26	3245.71	3959.66	4804.89	4161.51	3247.03	4399.94	3442.06	4424.4	4560.97
1507.31	3601.4	3431.26	4048.6	4545.03	5451.71	5694	3454.77	3051.26	2913.8	3469.46	6514.37	3310.09	3648.63	3666.4	2689.94	3403.69	4184	4562.11	4526.83	3180.63	3067.23	3074.94	2771.86	3159.03	3360.6	3143.09	3700.14	4459.89	4398.86	3539.97	4558.91	3926.03	4138.43	3154.46	4524.03	3307.89	3594.06	3923.83	3391.29	3998.57	3225.71	3913.83	4879.97	4211.66	3377.83	4522.66	3281.97	4378.31	4067.69
1508.6	3640.03	3613.14	3956.86	4775.77	5569.09	5560.46	3481.2	3121.97	3048.6	3499.86	6437.11	3257.97	3556.31	3812.09	2602.06	3399.97	4282.11	4561.37	4435.97	3194.57	2903.6	3086.26	2869.77	3205.43	3368.89	3209.37	3679.74	4523.29	4395.4	3611.69	4494.57	3946.74	4153.09	2975.49	4486.86	3377.63	3742.71	3993.77	3403.31	4128	3330.49	3916.17	4720.94	4209.97	3341.23	4354.23	3301.31	4506.86	4265.54
1509.89	3678.17	3530.66	3818.91	4732.26	5663.74	5427.69	3579.77	3139	2980.46	3396.49	6612.29	3203.86	3495.71	3776.83	2532.37	3476.43	4304.77	4671.23	4428.2	3186.49	2987.31	2989.77	2845.34	3233.54	3307.71	3216.54	3698.11	4402.37	4325.71	3515	4346.74	3908.66	4134.49	2963.51	4449.71	3319.37	3705.43	4008.63	3407.8	4003.74	3373.89	3866.14	4485.6	4259.57	3219.8	4328.94	3455.34	4545.74	4413.91
1511.19	3612.03	3415.74	3807.43	4632.14	5615.34	5282.71	3515.23	3283.34	2754.09	3364.31	6437	3306.83	3486.66	3820.54	2416.54	3550.89	4236.69	4805.49	4524.03	3235.8	2893.6	3150.69	2835	3237.8	3245.14	3274.57	3797.97	4351.89	4278.54	3572.91	4330.11	3879.17	4357.4	3230.14	4497.54	3173.49	3553.83	4003.69	3415.34	3994.69	3282.23	3932.14	4632.6	4164.94	3206.14	4411.2	3570.66	4746.03	4482.17
1512.48	3584.6	3377.4	3893.97	4519	5518.37	5299.49	3345.97	3304.46	2726.37	3405.51	6366.91	3366.8	3606.77	3730.31	2548.6	3671.86	4203.43	4704.89	4589.43	3313.03	2885.69	3207.71	2675.77	3227.43	3255.43	3324.23	3764.91	4349.54	4417.11	3679.49	4271.6	4037.83	4476.17	3271.74	4448.2	3167.37	3585.4	4025.2	3394.09	3896.31	3320.23	3908.34	4788.37	4166.54	3385.66	4533.34	3418.69	4679.2	4349.11
1513.77	3512.26	3330.6	3849.06	4515.94	5486.49	5446.57	3447.69	3209.09	2876.34	3344.06	6325.06	3233.91	3503.26	3693.26	2561.71	3642.03	4200.31	4725.57	4537.03	3270.74	2742.63	3095.77	2678.06	3166.2	3250	3314.29	3743.29	4366.14	4446.26	3752.06	4341.14	4040.34	4421.17	3073.89	4475.43	3393.43	3541.37	4134.14	3449.03	3799.69	3368.11	3954.71	4796.34	4074.43	3468.03	4505.86	3244.11	4604.57	4434.46
1515.06	3459.6	3249.2	3649.03	4356.54	5583.29	5485.29	3545.4	3083.86	2950.54	3339.57	6330.91	3136.71	3402.77	3570.6	2676.46	3609.26	4353.31	4686.86	4474.63	3137.91	2764.54	3052.89	2698.69	3038.43	3280.51	3261.46	3647.2	4306.31	4392.57	3640.03	4382.63	4032	4232.51	2970.94	4389.4	3600.69	3694.77	4037.74	3420	3853.77	3385.83	3901.69	4825.49	4036.34	3558.26	4474.43	3184.91	4565.11	4383.34
1516.35	3368.17	3169.31	3533.14	4330.06	5605.97	5278.26	3480.31	3085.63	2820.89	3319.86	6116.86	3335.66	3502.77	3827.09	2650.89	3492.83	4308.26	4744.17	4573.94	3184.91	2776.77	3157.83	2892.11	2982.11	3209.09	3328.26	3755.4	4324.34	4339.91	3553.29	4503.51	4003.17	4244.17	3013.09	4391.43	3564.49	3711.63	4061.37	3586.4	3987.69	3413.51	3925.23	4760.03	4153.17	3713.6	4379.17	3405.49	4657.03	4425.71
1517.64	3347.4	3091.66	3657.51	4281.26	5394.31	5350.11	3449.83	3036.17	2799.2	3256.89	6280.03	3409.46	3655.43	3865.91	2565.17	3562.63	4371.23	4858.06	4729.94	3212.37	2836.51	3066.69	2845.4	3007.11	3192.63	3326.26	3729.14	4324.57	4434.66	3596.8	4505.63	4033.14	4114.43	2997.14	4375.09	3530.09	3771	4076.89	3524.89	4193.23	3345.57	3936.63	4735.63	4306.71	3642.34	4424.17	3441.31	4753.8	4430.17
1518.93	3406.77	3040.63	3731.6	4356.03	5041.09	5293.69	3445.49	3000.83	2781.4	3205.09	6185.31	3300.29	3626.91	3860.31	2487.11	3585.97	4334.8	4937.86	4788.46	3244	2743.31	3040.8	2819.49	2985.71	3274.94	3348.49	3728.46	4272.43	4472.66	3729.34	4494.2	4049.31	4115.46	2993.94	4386.77	3623.57	3784.83	4109.51	3491.86	4190.17	3311.71	4031.14	4604.2	4264.06	3489.34	4529.69	3508.09	4787.37	4493.2
1520.22	3427.37	3148.51	3657.51	4262.26	4876.49	5190.63	3437.63	3023.91	2747.31	3276.83	6021.54	3104.97	3680.4	3781.74	2571.8	3569.51	4265.2	4958.31	4786.91	3162.54	2849.83	3094.89	2763.2	2889.2	3369.14	3356.43	3840.77	4309.11	4557	3788.26	4696.49	4160.17	4276.29	3054.09	4268.86	3768.54	3873.74	4034.43	3479.03	4291.49	3208.37	4038.66	4733.74	4178.4	3476.06	4755.97	3504.8	4802.06	4475.06
1521.52	3313.91	3143.14	3574.71	4346.51	4977.71	4975.31	3354.66	3025.69	2742.17	3248.89	5754.29	3148.17	3711.94	3848.4	2613.31	3569.69	4323.66	5131.91	4785.74	3225.06	2996.23	3196.49	2748.26	2791.37	3399.57	3451.49	3935.66	4491.09	4604.06	3895.4	4716.63	4181.57	4358.51	3047.49	4387.91	3826.46	3903.83	4129.49	3716.74	4316.23	3288.54	4088.86	4829.6	4290.97	3660.34	4733.89	3609.26	4861.6	4415.71
1522.81	3183.17	2927.17	3630.03	4221.2	5071.06	5011.03	3292.57	2890.14	2648.54	3218.83	5808.29	3113.14	3735.66	3895.49	2705.34	3527.06	4355	5278.77	4826.26	3091.14	2928.17	3073.63	2853.14	2873.8	3343.26	3493.54	3865.09	4665.23	4567.09	3872.57	4658.46	4163.09	4288.77	2960.4	4398.11	3694.86	3746.97	4194.6	3827.77	4305.63	3294.17	4081.4	4894.49	4172.74	3876.23	4745.14	3460.06	4902.6	4317.57
1524.1	3248.77	2789.54	3607.37	4229.74	5041.66	4939.49	3254.49	2892.57	2578.23	3179.66	5628.97	3170.31	3704.14	3848.37	2670.31	3495.71	4532.29	5203.63	4707.77	3193.09	2792.8	3179.94	2906.46	2928.51	3387.06	3537.23	3854.14	4688.17	4545.11	3909.57	4569.77	4202.91	4394.06	3044.34	4432.4	3855.77	3608.83	4128	3778.94	4365	3400.66	4064.11	4753.49	4121.94	3954.31	4742.57	3427.74	4857.97	4350.71
1525.38	3188.17	2855.83	3714.49	4138.89	4919.8	4910.4	3277.77	2837.23	2476.94	3295.17	5586.91	3224.29	3737.49	3850.69	2587.91	3601.34	4532.29	5081.54	4668.97	3226.57	2809.74	3270.23	2842.49	2939.11	3348.43	3426.34	3974.51	4660.09	4593.43	3837.8	4704.83	4356.49	4319.83	3084.17	4310.34	3966.83	3607.43	4093.66	3678.11	4467.29	3363.14	3993.37	4712.06	4077.69	4050.43	4888.66	3488.2	4817.63	4650.74
1526.67	3224.17	2972.66	3711	4407.29	4926.43	5001.11	3334.6	2849.2	2622.86	3241.26	5496.71	3257.57	3741.31	3793.23	2591.4	3649.91	4763.09	5151.09	4765.26	3411.4	2888.49	3328.17	2823.74	2789.43	3528.69	3405.49	4082.09	4586.34	4730.14	4111.03	4756.66	4360.31	4320.03	3097.31	4407.43	3978.91	3865.2	4148.06	3763.11	4517.86	3485.8	4076.43	4891.14	4178.63	4097.11	4936.71	3702.86	5065.77	4838.63
1527.96	3277.34	2959.97	3632.77	4505.94	4903.83	4972.57	3201.8	2893.69	2631.71	3174.89	5450.09	3186.14	3771.03	3888.4	2763.57	3431.11	4597.43	5183.09	4792.54	3407.94	2936.66	3252.34	2935.49	2793.89	3525.43	3618.49	4055.43	4553	4729.74	4046.97	4710.54	4228.97	4287.23	3078.49	4299.66	3801.03	4037.46	4190.26	3906.43	4401.14	3575.2	4196.63	5064.74	4269.51	4220.51	4937.89	3761.74	5155.91	4931.31
1529.25	3330.86	3017.51	3398.37	4432.74	4825.23	4972.8	3170.03	3039	2617.71	3029.74	5533.71	3107.66	3853.89	3931.29	2764.31	3378.29	4644.17	5161	4831.37	3426.09	3001.57	3361.23	3135.63	2829.09	3548.46	3726.91	4080.29	4558.71	4723.51	3995.6	4784.11	4222.29	4368.63	3116.51	4237.54	3900.71	4053.43	4097.94	3844.54	4416.17	3609	4299.4	5094.09	4447.74	4215.37	4952.29	3853.97	5198.11	4877.46
1530.54	3221.37	2992.54	3416.49	4307.77	4687.86	4986.97	3241.51	3168.11	2483.26	3000.37	5556.49	3152.23	3856.03	3978.4	2699.86	3487.29	4650.11	5087.03	4992.29	3246.29	3015.86	3416.03	3125.34	2850.34	3417.91	3777.31	4047.09	4739.34	4755.69	3913.83	4815.51	4394.86	4316.4	3043.51	4265.43	3973.43	4068.37	4121.17	3931.34	4516.14	3561.69	4334.69	4874.31	4413.8	4148.37	5044.91	3781.4	5241.4	4903.74
1531.83	3155.8	3018.2	3544.89	4336.06	4688.51	5061.94	3319.51	3194.17	2580.14	3017.34	5604.29	3073.71	3893.94	3936.66	2619.6	3639.31	4752.2	5024.46	5088.94	3424.89	2970.6	3359.74	3206.6	2786.37	3538.29	3715.54	4087.69	4852.23	4951.6	4034.11	4816.14	4341.86	4546.51	3009.23	4361.4	3907.6	4162.8	4173.54	4057.17	4637.37	3673.97	4399.03	4756.89	4397.49	4064.4	5124.89	3780.29	5235.8	4894.43
1533.12	3197.97	3061.63	3600.74	4531.86	4687.43	5054.34	3386.17	3207.34	2668.6	3040.43	5569.69	3011.89	3900.09	3932.09	2755.06	3559.66	4763.03	5030.31	5002.37	3596.8	3091.09	3352.34	3154.83	2807.03	3529.2	3813.63	4098.66	4863.46	5059.23	4118.09	4850.97	4272.09	4667.97	3132.31	4256.06	3794.69	4199	4174.83	4130.03	4740.14	3611.63	4422.97	4931.06	4410.43	4104.94	5132.6	3806.09	5180.54	4853.11
1534.4	3359.09	3092.31	3538.66	4580	4711.54	5098.4	3406.49	3044.11	2704.51	3091.63	5552	3003	3864.34	4035.63	2755.49	3650.83	4746	5040.8	4986.83	3692.83	3053.97	3495.74	3247.23	2900.06	3459.11	3768.17	4126	4903.23	4993.97	4136.43	4955.03	4329.31	4691.94	3307.69	4112.34	3849.89	4227	4142	4044.69	4847.69	3675.09	4403.89	5224	4480.29	4151.97	5267.46	3969.34	5235.31	4865.49
1535.69	3492.31	3138.51	3477.89	4776.63	4822.34	5218.37	3412.11	3019.97	2665.57	3075.71	5439.37	3081.91	3882.66	4184.49	2849.06	3635.31	4807.83	5006.03	5133.8	3545.2	3088.91	3500.31	3306.89	3014.11	3419.46	3850.03	4103.74	4942.2	5088.94	4134.09	4924.11	4507.29	4699.89	3384.89	4357.54	3903.29	4235.57	4273.6	4178.34	4953.57	3719.43	4422.06	5272.4	4610.4	4062.69	5401.17	3944.03	5289.89	5029.89
1536.98	3524.69	3169.4	3481.77	4818	4900.29	5233.77	3357.4	2977.26	2562.4	3054.14	5360.37	3161.66	3994.4	4308.94	2905.17	3944.51	4792.4	4999.63	5271	3505.43	3182.86	3401.69	3333.31	2977.09	3456.69	3704.74	4198.83	5064.94	5238.17	4148	4812.63	4585.77	4889	3379	4468.54	4015.54	4169.91	4324.94	4260.77	4846.03	3787.89	4423.54	5166.46	4632.63	3951.91	5391.43	3915.69	5283.34	5174.34
1538.27	3596.51	3215.71	3476.34	4831.71	4833.43	5223.37	3376.23	2995.4	2522.54	3087.51	5326.6	3214.29	4037.54	4347.69	2811.8	4005.69	4792.11	5038.71	5344.03	3575.94	3306.49	3415.2	3245.66	2802.74	3558.97	3725.26	4194.6	5130.43	5379.06	4092.34	4797.4	4728.97	4995.71	3246.26	4437.66	3992.31	4301.43	4431.06	4157.34	4862.11	3650.09	4406.29	5231.51	4549.69	3963.2	5318.06	4047.4	5333.6	5029.43
1539.55	3622.37	3110.97	3451.54	4756.74	4827.51	5201.57	3409.37	3056.83	2555	3206.03	5440.37	3302.29	3952.03	4496.77	2829.66	4009.71	4581.23	4929.69	5288.71	3705.94	3139.91	3577.69	3224.03	2886.11	3558.71	3681.51	4181.37	5170.77	5302.74	4153.6	4882.03	4813.71	4735.71	3203.94	4441	3945.2	4430.34	4384.71	4122	4947.49	3724.09	4459.63	5441.37	4610.74	3842.31	5299.97	4082.63	5439.69	5011.29
1540.84	3649.51	3149.09	3624.17	4903.69	5024.03	5284.46	3466.06	3170.97	2595.31	3223.6	5497.71	3331.17	4016.43	4625.86	2867.4	3815.46	4558.74	4830.51	5296.29	3525.69	3012.57	3712.6	3462.14	3020.43	3527.51	3746.94	4168.09	5100.26	5274.69	4174.54	5132.54	4886.14	4517.03	3153.91	4520.86	3960.4	4520.31	4549.4	4119	5062.23	3822.11	4567.63	5418.69	4576.66	3810.71	5297.83	4101.26	5322.4	5049.49
1542.13	3597.57	3167.31	3665	5021.14	5156.83	5293.06	3509.63	3306.97	2531.57	3071.11	5720.91	3285.11	4027.69	4596.11	3024.89	3957.54	4682.06	4940.66	5267.6	3479.34	3099.11	3726.86	3397.71	3029.23	3638.6	3697.17	4176.71	5167.23	5293.23	4410	5241.34	4867.89	4563	3245.74	4499.26	4153.77	4369.34	4517.89	4205.6	4902.74	3803.09	4549.46	5381.89	4545.86	3800.23	5427.14	3948.34	5290.57	5188.34
1543.41	3629.03	3246.8	3807.09	5134.63	5264.54	5259.49	3510.11	3216.34	2587.91	3023.14	5609.83	3305.03	4025.31	4452.46	3006.97	3976.34	4708.34	5045.86	5398.97	3563.57	3181.37	3597.69	3244.8	2965.97	3758.63	3750.29	4137.83	5268.29	5429.2	4358.46	5273.29	4984.06	4866.8	3302.4	4488.26	4285.83	4388.89	4543.63	4192.17	4873.29	3756.37	4554.94	5426.29	4498.66	3881.34	5511.91	4029.34	5338.6	5229.17
1544.7	3668.57	3237.09	3781.63	5165.89	5328.14	5422.74	3437.63	3239.6	2629.26	3153.37	5619.23	3350.89	4073.06	4261.09	2954.46	3961.06	4590.77	5081.97	5370.03	3728.4	3202.09	3493.6	3140.54	3022.94	3800.34	3700.83	4250.8	5289.11	5422.14	4462.66	5149.83	4909.4	4831.66	3410.11	4665.94	4315.46	4429.06	4404.26	4341.51	4763.46	3774.71	4574.74	5516.03	4676.37	3849.17	5371.49	4027.31	5332.37	5217.09
1545.98	3721.11	3270.29	3844.29	5126.97	5472.94	5529.89	3427.06	3311.49	2589.63	3324.83	5635.46	3439.91	4125.83	4403.83	2942.06	3928.4	4637.31	5115.03	5398.54	3611.4	3153.06	3614.66	3404.46	3027.26	3624.11	3769.77	4332.17	5339.49	5452.46	4355.97	5204.4	4966.8	4697.51	3437.34	4803.29	4360.74	4494.51	4597.89	4319.54	4801.4	3788.11	4630.29	5465.17	4572.37	3823.6	5282.6	4210.17	5471	5223.83
1547.27	3795.71	3255.34	3772.34	5237	5435.11	5578.69	3482.29	3409.66	2551.09	3342.86	5909.37	3465.71	4224.69	4498.37	3029.6	4141.77	4884.57	5195	5451.06	3761.69	3312.34	3703	3559.57	2995.14	3650.23	3847.54	4309.74	5427	5564.51	4513.31	5236.8	4946	4750.23	3525.06	4800.57	4307.09	4627	4710.71	4410.29	4889.77	3755.51	4572.69	5458.31	4649.11	3777.43	5472.54	4187.89	5552.51	5364.74
1548.56	3882.66	3434.14	3805.51	5490.29	5561.09	5395.31	3583.83	3302.43	2649.51	3381	5939.03	3574.51	4353.14	4706.2	3235.03	4245.17	4964.74	5296.83	5567.57	3868.2	3383.11	3813.6	3587.37	3029.91	3746.2	3992.31	4234.89	5576.97	5655.49	4509.17	5529.63	5250.66	4995.14	3499.11	4793.8	4310.89	4705.77	4757.37	4377.14	5074.94	3818.57	4645.26	5564.4	4796.31	3801.63	5657.31	4256.71	5572.63	5523.14
1549.84	3928.31	3528.2	3845.43	5600.2	5582.66	5569.66	3510.31	3252.14	2766.97	3315.83	5956	3544.06	4574.46	4581.89	3278.17	4217.77	4917.6	5489.14	5717.2	4050.03	3365.74	3870.57	3598.77	2981.91	3754.66	4005.2	4304.17	5652.29	5711.11	4561.34	5653.94	5210.91	5074.09	3552.51	4720.03	4397.8	4751.89	4847.71	4365.86	5071.4	3975.57	4780.46	5528.29	4950.77	3923.66	5679.4	4350.2	5493.06	5407.83
1551.13	3806.09	3547.09	3835.46	5464.49	5675.06	5732.23	3574.91	3346.66	2875.23	3365.14	6093.89	3556.69	4530.71	4582.43	3340.34	4297.89	4851.83	5642.49	5809.83	4036.66	3277.31	3948.86	3654.09	3128.14	3811.43	3934.31	4383.89	5652.8	5782.49	4629.63	5639.37	5297.34	4960.14	3622	4929.2	4583.51	4594.86	4962.46	4400.17	5056.8	4023.66	4864.94	5584.17	4901.23	3984.71	5549.51	4496.14	5571.57	5365.29
1552.41	3902.63	3504.11	3926.46	5623.8	5692.86	5864	3632.03	3557.51	2982.29	3439.91	6093.54	3627.23	4588.91	4791.94	3538.2	4419.31	4999.63	5667.46	5903.6	4078.57	3453.86	3946.23	3650.83	3239.91	3860.77	4070.51	4516.09	5656.29	5923.89	4862.77	5573.54	5200.94	5012.63	3655.46	4945.71	4710.74	4715.43	4984.51	4470.06	5083.17	3901.91	4953.09	5772.06	4912.51	3910.91	5724	4577.43	5686.91	5438.83
1553.69	4057.03	3502.43	3847.14	5790.66	5804.34	5868.43	3780.06	3585.23	2945.09	3596.37	5895.94	3709.09	4504.91	5099.54	3587.03	4357.29	5006.06	5720.97	5943.43	4077	3579.46	3927	3662.97	3345.77	3973.86	4215.43	4473.11	5854.26	5937.43	4922.2	5660.69	5447.71	5167.09	3658.14	4976.26	4779.29	4917.57	4728.83	4423.8	5170.31	3769.83	4924.97	5925.03	4938.6	3760.54	5868.94	4535.49	5859.34	5494.31
1554.98	4233.66	3520.74	3856.46	5892.71	5951.71	5977.29	3754.03	3573.46	2891.43	3628.26	6008.11	3717.63	4717.37	5010.43	3463.17	4289.77	5142.23	5947.4	5957.91	4251.26	3600.83	4125.03	3796.71	3255.29	3855.4	4331.86	4465.31	5898.89	5879.63	4864.14	5761.66	5548.4	5354.23	3748.06	4971.94	4689.83	4985.66	4830.57	4456.23	5276.97	3941.11	5010.6	5959.49	5010.14	3721.37	6032.89	4572.8	5977.46	5662.46
1556.26	4150.26	3635.86	3828.8	5810.29	6050.43	5938.91	3783.43	3732	2912.8	3785.03	6193.09	3806.91	4856.31	4805.2	3345.83	4470.31	5207.09	5928.74	5981.94	4379.66	3656.31	4240.83	3914.46	3267.74	3922.06	4206.86	4505.31	5929.06	5771.14	4914.66	5714.09	5673.91	5391.03	3874.46	5098.09	4672.69	5077.14	4952.06	4743.14	5230.23	4284.97	5091.69	5915.54	5039.14	3769.97	5944.51	4561.09	6003.51	5847.06
1557.55	4179	3732.89	4010.46	5922.77	6096.69	5902.2	3710.6	3779.69	2978.14	3837.09	6386.91	3778	4940.71	4833.66	3509.89	4657.71	5271.31	5794.26	5976.54	4467.86	3702.89	4225.6	3847.83	3245.06	4023.03	4165.31	4781.54	5931.69	5776.06	5084.14	5770.34	5503.23	5399.23	3938.49	5069.11	4749.26	5049.74	5048.17	4863.34	5192.89	4465.51	5237.11	5944.26	5171.54	3920.66	6050.8	4631.8	6041.46	5764.06
1558.83	4230.37	3709.86	4098.91	6038.37	6077.34	6052.37	3751.89	3687.03	3052.83	3865.23	6450.49	3703.2	4888.14	4981.91	3566.77	4725.06	5171.54	5903.8	6138.74	4487	3675.29	3998.8	3808.57	3287.63	4208.26	4141.74	4901.63	5992.46	5900.03	5212.14	5839.66	5524.4	5591.11	3987.34	5006.37	4749.91	5138.74	4937.23	4780.43	5272.06	4455.46	5189.34	5989.17	5276.66	3973.91	6050.29	4629.91	6067.57	5574.77
1560.11	4342.77	3585.14	4197.43	6210.89	6240.71	6203.49	3991.6	3722.77	3106.4	3742.83	6569.17	3810.34	4960.66	5106.57	3548.57	4737.14	5124.83	6190.26	6210.69	4527.34	3721.86	4049.97	3908	3348.49	4173.6	4193.37	4924.91	6118.17	5887.14	5250.14	6051.74	5592.2	5838.09	3951.17	5152.94	4782.66	5201.63	5010.2	4812.11	5458.37	4467.69	5252.8	6121	5523.83	4067.86	5957.09	4773.57	6040.06	5513.57
1561.39	4274.6	3555.74	4164.17	6263.31	6247.11	6131.26	4076.06	3780.71	3194.77	3880.31	6422.26	3851.31	5084.71	5188.03	3567.97	4698.2	5148.91	6214.71	6238.03	4553.74	3725.6	4109.09	3935.06	3399.54	4161.26	4311.89	4824.94	6243.74	6068.14	5253.63	5981.77	5731.03	5765.4	4054.94	5147.26	4708.8	5229.69	5085.46	4908.83	5423.37	4485	5196.14	6135.66	5611.49	3999.51	6100.91	4818.89	5976.49	5849.94
1562.68	4314.89	3559.11	4122	6153.89	6274.6	6127.31	3989.14	3893.09	3315.97	3967.94	6385.83	3970	5161.23	5201.14	3668.77	4755.94	5356.4	6175.17	6250.77	4602.31	3852.74	4198.34	3925	3479.86	4254.86	4327.31	4930.43	6325.29	6190.97	5550.17	6026.6	5776.54	5648.26	3974.51	5171.86	4729.09	5131.71	5161.6	5025.51	5392.54	4412.17	5326.26	6169.77	5472.97	4150.49	6375.63	4870.2	5993.77	5905.11
1563.96	4368.49	3567.03	4138.63	5925.34	6190.77	6189.57	3897.03	3987.51	3321.94	3945.97	6441.06	3913.51	5201.11	5175.63	3657.94	4761.43	5573.49	6286.89	6297.54	4576.4	3927.54	4267.31	3890.57	3449.51	4386.66	4355.71	5082.83	6205.49	6134.37	5629.54	6059.94	5777.37	5751.09	3911.23	5073.91	4646.89	5121.43	5175.83	4985.51	5492.49	4374.09	5256.74	6259.94	5259.49	4225.43	6464.97	4822.51	5912.54	5858.43
1565.24	4425.66	3568.23	4171.57	5983.09	6250.89	6227.97	4051.86	4206	3390.34	3797.23	6502.77	3933.66	5233.26	5308.83	3593.74	4807	5544.54	6228.03	6257.03	4571.6	4121.43	4305.51	3933.03	3427.54	4394.34	4328	5133.06	6216.6	6126.14	5658.91	6252.83	5798.23	5841.46	3972.26	5317.26	4926.6	5335.43	5145.43	5017.17	5655.23	4440	5296.74	6340.97	5380	4284.29	6200.74	4938.37	6011.54	5782.11
1566.52	4431.26	3582.43	4083.6	6075.2	6341.8	6247.09	4152.89	4204.6	3382.69	3822.57	6400.91	3859.09	5226.86	5482.37	3651.14	4825.43	5567.77	6302.57	6223.74	4684.6	4197.37	4267.09	4074.37	3403.4	4467.23	4322.37	5102.14	6196.91	6252.86	5723.66	6281.29	5832.03	5854.26	4091.71	5456.06	4992.97	5421.66	5116.31	5103.94	5790.51	4420.57	5315.86	6330.6	5657.26	4137.8	6332.17	5037.29	6046.03	5851.09
1567.81	4447.11	3559.34	4076.54	6037.97	6466.29	6210.94	4214.71	4179.2	3430.46	3951.43	6436.51	4160.86	5154.89	5506.06	3642.46	4827.91	5585.17	6341.26	6320	4801.69	4326.43	4350.97	4110.54	3522.11	4558.86	4352.34	5116.54	6236.89	6292.09	5925.06	6320.86	5962.83	5997.71	4000.17	5612.83	4926.86	5508.17	5300.17	5257.54	5730.91	4484.94	5330.66	6331.09	5692.57	4185.23	6483.26	5091.6	6075.14	6009.06
1569.09	4437.49	3512.71	4129.86	5891.77	6378.06	6291.49	4122	4157.06	3436.31	4028.74	6324.09	4284.09	5285.49	5551.11	3701.17	4768.8	5742.46	6476.6	6366.2	4930.6	4278.4	4506.83	4061.51	3521.23	4540.97	4514.26	5201.34	6251.86	6140.34	6009.43	6261	6073.6	6142.09	4104.14	5513.74	4767.54	5467.8	5384.31	5262.49	5773.09	4486.91	5329.74	6336.63	5757.29	4248.97	6603.74	4981.03	6015.09	5915.46
1570.37	4361.46	3616.26	4208.11	5824.2	6363.57	6491.49	4070.97	4144.71	3440.8	4097.54	6283.46	4140.63	5406.91	5506.11	3565.69	4782.51	5760.66	6496.34	6324.66	4879.97	4119.94	4553.14	3850.17	3543.03	4453.43	4592.26	5207.43	6389.8	6253	5963.91	6249	6054.46	6137.06	4215.34	5411.31	4821.83	5424.46	5434.14	5125.69	5683.03	4406.54	5351.4	6306.49	5627.57	4278.43	6490.03	4904.37	6009.86	5991.86
1571.65	4185.71	3627.6	4188.49	5745.11	6210.83	6649.63	4056.57	4270.77	3501.83	4088.34	6252.26	3917.57	5476.14	5604.8	3686.26	4845.46	5900.43	6614.06	6284.77	4926.77	4236.29	4462.03	4041.46	3474.83	4501.97	4539.37	5202.66	6493.14	6344.57	6027.51	6189.74	5859.71	6094.83	4175.34	5355.91	4983.91	5479.29	5440.29	5186.6	5769.97	4337.03	5374.91	6249.66	5737.2	4213.37	6535.09	4998.06	5956.51	5910.46
1572.93	4063.14	3566.46	4283.03	5851.97	6263.8	6627.29	4126.31	4261.83	3474.29	4093.57	6419.83	3839.46	5327	5515.49	3766.83	4845.17	5802.57	6613.49	6343.69	4926.66	4299.29	4392.66	4014.54	3528.89	4694.94	4433.89	5297.34	6415.2	6367.09	5999.11	6315.11	5741.63	6062.2	4126.8	5342.94	5077.77	5483.86	5520	5357.57	5775.51	4537.91	5360	6208.11	5644.97	4363.4	6459.46	5040.51	5906.2	5978.2
1574.21	4164.69	3472.69	4222.63	5963.46	6194.66	6630.91	4048.77	4369.14	3479.4	4015.89	6498.57	3991.94	5362.51	5587.37	3954.74	4862.51	5708.94	6591.46	6315.37	5066.26	4334.09	4483.4	4174.31	3557.6	4692.49	4450.51	5335.8	6450.63	6256.6	6205.34	6459.23	5759.71	6115.71	4179.83	5511.86	5103.26	5482.09	5524.31	5357.29	5952.57	4731.86	5498.89	6274.86	5836.94	4433.14	6497.37	5062.29	5977.23	5938.71
1575.49	4258.46	3518.06	4256.83	5891.4	6262.09	6627.57	4037.11	4305.29	3315.03	3949.89	6475.57	4130.8	5351.71	5534.74	3866.31	4756.17	5554.2	6518.06	6292.66	5071.71	4243.74	4565.03	3970.09	3620.26	4652.77	4444.6	5316.54	6412.94	6191.83	6173.17	6606	5800.34	6194.37	4107.43	5553.57	5012.23	5502.37	5394.63	5271.17	5868.2	4602.94	5592.63	6344.51	5762.97	4340.4	6602.83	5032.11	5999.49	5916.03
1576.77	4319.71	3548.37	4288.6	5827.43	6110.97	6634.29	4067.77	4243.43	3304.69	3882.17	6394.17	4181.51	5388.4	5493.63	3811.29	4641.51	5491.8	6538	6210.14	4961.49	4240.66	4510.37	4085.31	3576.43	4752.74	4386.86	5260.91	6448.8	6189.83	6110.11	6515.11	5905.4	6082.29	4093.23	5524.11	5003.51	5598.34	5365.26	5211.23	5797.94	4591.69	5417.06	6365.8	5878.94	4289.37	6674.83	5030.71	5955.37	5875.86
1578.05	4361.77	3665.77	4364.94	5917.54	6095.63	6730.8	4173.17	4210.37	3241.03	4074.26	6412.4	4104.49	5246.71	5530.23	3783.74	4680.43	5673.06	6641.77	6175.2	4844.23	4154.11	4361.97	4015.06	3651.31	4857.03	4302.06	5298.8	6328.14	6246.23	5900.6	6391.66	5942	6013.14	4227.6	5365.46	5088.54	5599.63	5373.06	5291.17	5846.71	4697.86	5296.34	6345.89	5741.23	4540.34	6649.23	4987.14	5951.63	5937.54
1579.33	4433.2	3693.86	4316.54	5998.11	6155.4	6786.09	4245.63	4363.14	3274.91	4245.46	6531.46	4073.97	5099.2	5620.49	3746.91	4710.91	5798.31	6693.63	6185.34	4899.37	4050.66	4287.97	4143.91	3675.51	4716.4	4298.91	5303.03	6493.57	6167.06	5918.71	6452.46	5862.6	6040	4345.29	5429.03	5042.34	5497.77	5567.17	5353.06	5896.26	4687.66	5313.4	6410	5718.4	4655.31	6657.54	5024.06	5895.74	5946.97
1580.61	4271.91	3676.09	4451.83	5934.86	6273.43	6596.31	4366.97	4520.31	3283.54	4383.2	6506.63	4191.94	5187.34	5560.89	3694.86	4684.89	5777.63	6759.29	6194.23	5008.97	4187.03	4301.69	3990.6	3663.46	4622.57	4267.6	5173.31	6366.69	6134.69	5948.69	6472.8	5748.69	6127.14	4409.31	5544.03	4969.14	5594	5731.8	5454.31	5882.91	4694.71	5365.69	6477.54	5645.09	4551.69	6781.97	5103.54	5838.63	6079
1581.89	4272.2	3690.77	4500.57	6011.29	6234.63	6367.54	4279.14	4478.23	3405.97	4270.51	6529.8	4299.6	5390.83	5457.94	3697.71	4582.97	5506.66	6715.6	6197.89	4988.29	4267.26	4395.6	4044	3584.66	4743.2	4227	5041.06	6321.09	6152.09	5974.83	6498.89	5760.74	5946.06	4360.97	5632.06	4853.89	5839.63	5820.34	5426	5818.97	4718.26	5401.31	6456.11	5593.94	4316.23	6892.71	5192.54	5880.74	6108.6
1583.17	4363.51	3674.29	4563.54	6093.34	6127.51	6466.91	4334.66	4499.66	3438.74	4255.86	6478.6	4346.91	5372.34	5484.6	3829.54	4521.2	5492.74	6602.54	6219.29	4805.17	4324.09	4431.94	4068.23	3612.03	4713.17	4240.06	5041.03	6127.51	6215.03	6043.54	6383.26	5775.6	6018.66	4259.46	5570.94	4879.63	5781.06	5673.31	5297.11	5984.89	4727	5345.49	6375.91	5575.14	4311.54	6741.17	5151.83	6022.43	6174.37
1584.44	4454.09	3655.69	4501.57	6110.17	6149.66	6704.34	4391.43	4492.03	3494.77	4291.11	6429.8	4159.54	5292.17	5627.23	3925.86	4574.97	5648.46	6569.91	6342.89	4741.6	4224.17	4302.26	4145.43	3679.83	4613.86	4356.97	5100.37	6239.89	6167.14	6057.54	6516.37	5765.83	6131.4	4150.86	5658.11	4999.69	5765.94	5624.91	5290.54	5874.54	4682.77	5380.69	6274.91	5722.86	4509.06	6565.91	5053.11	6040.37	6025.03
1585.72	4443.83	3726.63	4540.74	5996.74	6240.83	6867.09	4520.66	4619.6	3405.83	4353.63	6421.17	4140.71	5264.43	5611.4	4067.17	4745.97	5735.37	6676.49	6469.97	4906.74	4299.17	4242.46	4017.23	3785.2	4672.97	4283	5169.71	6218.74	6048.74	6091.89	6546.11	5848.97	6116.09	4339.17	5651.77	5147.43	5690.94	5622.66	5317.86	5951.69	4688.94	5292.8	6308.54	5791.97	4710.86	6547.83	5028.63	5924.46	6117.69
1587	4540.6	3962.4	4466.63	6047.83	6406	6733.26	4431.57	4625.43	3504.6	4314.74	6690.74	4157.8	5330.66	5586.37	4065.51	4749.43	5752.34	6845.8	6458.94	5082.46	4320.91	4297.23	3986.74	3881.31	4881.37	4322.46	5076.03	6270.89	5983.91	6119.97	6655.37	5995.86	6034.86	4488.89	5712.06	5128.83	5791.66	5737.17	5377.77	5992.31	4626.71	5343.4	6400.4	5718.66	4658.34	6892.66	5125.49	5922	6093.97
1588.28	4672.06	4064.77	4589.06	6298.14	6529.49	6708.71	4501.66	4688.66	3659.49	4481	6837.77	4104.03	5364.2	5677.17	4090.03	4727.31	5840.63	6924.77	6498.54	5115.31	4427.63	4320	3976.06	3944.74	4960.23	4279.43	5076.74	6326.49	5997.89	6232.31	6696.74	6080.34	6046.91	4536.86	5829.43	5093.83	5676.11	5928.11	5408.8	6228.23	4577.51	5280.31	6521.66	5718.4	4501.83	6888.43	5253.17	5873.91	6105.2
1589.56	4739.69	4006.09	4627.46	6425.89	6508.11	6781.51	4460	4700.6	3845.2	4608.43	6877.37	4097.51	5498.6	5895.46	3989.34	4686.57	6007.11	7040.74	6571.03	5038.71	4471.26	4243.29	4047.46	4007.26	4923.83	4380.71	5135.17	6529.26	6224.69	6256.09	6823.11	6030.11	6118.4	4494.03	5905.71	5167.83	5817.77	6028.4	5592.46	6106.29	4676.51	5458.09	6499.51	5851.17	4403.4	6849.11	5298.91	6034.2	6187.03
1590.83	4724.49	4025.06	4763.17	6416.37	6440.89	6869.49	4500.8	4834.6	3835.77	4649.26	6938.63	4153.17	5480.31	5826.86	4072.77	4823.94	5839.63	6906.57	6675.71	5010.51	4574.89	4255.57	4106.11	3939.63	4908.54	4438.66	5350.94	6483.83	6271.43	6239	6676.57	5902.54	6109.46	4567.17	5863.6	5119.57	5830.51	5920.4	5572.6	6097.77	4798.14	5643.46	6559.74	5893.17	4499.6	6811.69	5253.14	5927.46	6301.4
1592.11	4756.17	4157.54	4815.17	6401.06	6533.66	6890.11	4505.11	4917.2	3878.89	4646.31	6950.14	4257.97	5417.37	5756.77	4127.97	4860.14	5764.14	6978	6666.46	4911.54	4557.57	4305.71	4272.66	3920.03	4824.09	4503.71	5419.77	6373.63	6352.94	6076.09	6505.91	5897.94	6250.14	4490.49	5632.69	5078.69	5812.77	5830.29	5495.06	5965.66	4814.71	5737.37	6655.86	5846.09	4580.74	6898.46	5140.06	5896.74	6255.17
1593.39	4831.29	4203.4	4736.89	6286.11	6574.2	6775.74	4485.49	4938.8	3924.83	4685.91	6790.43	4393.94	5416.09	5731.77	4178.77	4746.31	5750.91	6859.31	6576.09	4843.37	4471.86	4402.34	4283.91	3887.77	4795.43	4468.77	5305.06	6438.63	6171.71	5954.34	6357.63	5827.09	6261.66	4450.26	5560.86	5020.37	5860.74	6098.49	5317.8	6148.37	4790.83	5577.46	6744.37	5737.29	4647.83	6851.94	5081.77	5995.17	6004.51
1594.66	4852.57	4196.46	4729.43	6180.29	6445.17	6725.43	4456.34	4890.43	3981.37	4732.57	6609.06	4492.6	5529.97	5832.77	4007.6	4598.86	5934.74	6854.66	6531.11	4924.03	4355.77	4419.06	4106.43	3911.09	4783.34	4509.54	5294.26	6521.49	6186.23	5888.51	6464.03	5895.51	6212.94	4506.06	5417.03	4903.69	5934.8	6092.43	5271.46	6212.77	4865.83	5487.4	6630	5689.09	4528.46	6872.63	5112.71	6193.51	5919.91
1595.94	4866.2	4240.66	4836.31	6169.66	6405.06	6784.91	4570.91	4878.4	4025.66	4676.86	6604.97	4354.43	5422.74	5808.77	3925.31	4688.4	6065.14	6813.31	6481.91	5020.57	4295.14	4375.74	3889	3999.69	4924.8	4390.77	5180.8	6398.09	6249.83	5904.49	6439.23	5925.46	6075.57	4448.26	5528.37	4793.4	5818.91	5960.71	5129.69	6227.74	4971	5434.14	6566.2	5608.71	4593.26	6852.31	5186.11	5954.86	6019
1597.22	4872.46	4258.03	5091.97	6394.43	6374.8	6787	4577.54	5014.23	4114.29	4666.26	6653.54	4140.29	5220.11	5713	3876.66	4688.31	5998.26	6838.4	6522.03	4951.57	4250.91	4310.89	3935.83	4006.54	4976.6	4233.06	5125.63	6246.57	6309.66	5858.17	6428.97	5856.29	5920.97	4223.57	5623.03	4700.71	5484.63	5795.43	5116.11	6115.91	4899.69	5395.46	6506.26	5546.11	4447.29	6522.63	5303.8	5868.49	6106.91
1598.49	4813.89	4122.91	5014.66	6305.06	6292.11	6755.91	4452.91	4971.6	4184.66	4618	6725.51	4120.34	5125.06	5521.94	3876.17	4517.09	5840.51	6718.34	6461.74	4819.2	4206.26	4110.51	3968.06	3811.49	4845.03	4125.6	5105.14	6317.69	6131.91	5806.74	6239.63	5575.51	5927.83	4248.37	5676.63	4613.23	5384.09	5872.77	5030.6	6158	4668.46	5476.03	6694.14	5585.43	4424.83	6374.2	5217.2	5962.91	5965.37
1599.77	4726.06	4052.23	4978.14	6204.8	6242.2	6654.6	4384.54	4918.2	4132.14	4630.11	6597.46	4132.63	5173.17	5341.6	3837.46	4421.03	5797.74	6610.29	6478.31	4811.03	4117.54	3945.11	3973.91	3519.46	4716.23	4247.4	5198.97	6328.89	6027.31	5765	6296.71	5352.46	6039.06	4355.51	5718.23	4651.37	5436.8	5801.26	5051.71	5976.46	4574.09	5536.54	6637.83	5675.86	4430.34	6514.46	5020.91	5944	5923.54
1601.04	4751.6	4029.89	4921.31	5975.46	6295.43	6598.34	4404.94	4698.89	3964.74	4511.6	6402.11	4126.17	5233.83	5415.23	3689.54	4414.94	5774.94	6662	6602.29	4768.31	4106	3865.37	3926.17	3618.94	4647.69	4154.37	5064.11	6167.4	6075.91	5729.83	6354.4	5287.6	6020.63	4310.77	5543.23	4617.77	5459.31	5680.14	5028.83	5798.26	4514.17	5546.6	6545.66	5629	4473.74	6400.6	5007.51	5753.74	5775.31
1602.32	4752.4	4076.31	4998.2	5924.23	6259.6	6465.11	4389.34	4802.34	3912.6	4457.29	6409.49	4062.63	5068.91	5367.69	3528.86	4495.74	5627.4	6581.97	6579.23	4650.77	4065.03	3971.06	3898.83	3703.26	4504.03	4153.29	4982.8	6118.09	6033.83	5594.51	6354.34	5258.94	5894.14	4176.89	5351.97	4483.66	5450.54	5524.74	4941.71	5682.86	4496.06	5538.2	6268.91	5585.63	4417.8	6230.34	5142.8	5827.71	5583.8
1603.59	4651.66	3902.2	4896.26	5828.43	6177.14	6389.29	4277.57	4763.66	3840.57	4432.63	6432.14	4060.03	4888.86	5344.49	3522.03	4365.83	5485.51	6536.91	6412.31	4482.94	4088.83	3926.09	3723.6	3679.17	4349.37	4023	4987.09	6038.51	5982.4	5408.63	6149.14	5278.54	5701.63	4002.97	5261.17	4358.57	5446	5421.54	4858.71	5568.8	4373.51	5523.89	6316.83	5359.4	4309.8	6214.83	5035.66	5906.51	5554.03
1604.87	4487.69	3950.11	4752.2	5770.83	6259.71	6392.2	4256.77	4689.09	3851.54	4351.97	6522.71	3843.51	4877.89	5205.26	3619.54	4346.71	5500.34	6386.06	6349.4	4424.49	3951.2	3990.09	3684.66	3511.06	4483.83	4015.06	5006.23	6086.09	5958.89	5381.94	6128.23	5256.89	5648.77	3924.63	5365.69	4444.49	5320.37	5322.14	4937.66	5412.03	4292.34	5326.54	6287.46	5287.09	4239.83	6395.86	4703.83	5851.71	5726.54
1606.14	4424.34	3841.23	4607.43	5617.34	6160	6450.11	4166.26	4380.63	3797.74	4282.74	6390.91	3745.54	5015.54	5182.97	3801.57	4289.74	5381.43	6338.29	6315.29	4415.97	3931.83	3934.4	3663.03	3525.4	4382.29	3944.57	4860.26	5936.37	5760.17	5356.06	6216.74	5182.14	5557.86	3868.37	5409.89	4335.2	5185.29	5281.34	4947.46	5281.51	4279	5185.69	6236.89	5263.23	4146.69	6262.2	4707.23	5685.17	5657.74
1607.42	4408.49	3837.54	4608.37	5556.6	6010.54	6557.23	4100.34	4425.89	3780.2	4186.91	6399.23	3726.06	4868.37	5072.14	3690.46	4446.06	5257.97	6253.51	6218.49	4455.2	3838.74	3846.74	3615.83	3394.89	4124.49	3961.94	4775.11	5850.86	5579.54	5096.97	6118.66	5093.86	5598.03	3915.8	5337.37	4313.46	5165.03	5068.29	4845.43	5356	4303.97	5186.11	6215.17	5473.89	4237.63	6156.43	4766.94	5511	5634.31
1608.69	4428.54	3623.31	4660.91	5619.14	5969.23	6601.31	4014.43	4431.69	3648.46	4143.63	6110.37	3812.91	4773.6	5019.14	3553.23	4401.83	5210.83	6131.6	6163.83	4407.89	3889.37	3688.83	3524	3356.89	4043.51	3954.46	4805.46	5757.43	5564.51	5089.6	6005.57	5077.23	5449.94	3735.34	5315.43	4263.74	5140.54	5062.66	4842.11	5389.31	4185.46	5089.91	6257.37	5297.89	4098.46	6007.63	4807.6	5372.91	5618.91
1609.96	4451.83	3681.71	4624.49	5576.49	6034.8	6488.91	4107.4	4314.46	3685.31	4025.66	6021.26	3803.46	4824.34	4981.23	3324.86	4316	5348.26	5884.69	6192.46	4293.03	3973.06	3754.69	3452.43	3318.97	4176.74	3884.26	4842.31	5736.51	5708.26	5123.46	5937.09	5035.09	5452.03	3731.2	5268.26	4290.34	5041.03	5131.34	4790.06	5361.69	4084.66	5098.69	6261.51	5258.69	3936.34	5910.31	4648.46	5351.94	5518.8
1611.24	4478.2	3637.49	4530.77	5481.66	6047.4	6392.63	4094.74	4101.77	3710.86	3998	5838.23	3856.77	4777.17	4935.23	3402.51	4173.69	5278.74	5741.89	6089.6	4296.4	3915.74	3758.26	3394.91	3406.14	4242.37	3864.49	4655.94	5669.2	5708.46	5003.49	5801.43	4960	5343.63	3882	5400.69	4150.94	5031.71	5168.11	4850.51	5259.49	4114.69	5105.8	6001.51	5163	3803.17	6102.97	4625.49	5296.14	5316.97
1612.51	4412.26	3680.29	4402	5455.17	6128.06	6193.34	4050.09	4086.57	3700.23	4078.89	5990.94	3810.06	4669.51	4822.2	3449.09	4077.23	4997.09	5698.34	5996.77	4326.63	3779.31	3909.14	3341.83	3404.37	4098.34	3835.09	4521.97	5567.83	5656.06	4773.11	5726.06	4906.29	5334.86	3896	5444.54	4125.09	4948	4862.66	4898.11	5201.31	4055.97	5161.09	5940.69	5261.89	3909.26	6032.74	4382.17	5192.6	5386.71
1613.78	4325.06	3654.63	4474.86	5563.89	6056.14	6170.83	3953.31	4042.37	3672.31	4031.46	5875.11	3656.26	4721.31	4756.26	3476.17	4170.06	4788.4	5804.37	6015.57	4323.66	3857.11	3963.29	3354.17	3535.26	4075.31	3817.54	4550.06	5692.14	5671.26	4799.83	5938.49	4772.31	5300.11	3650.57	5522.34	4151.63	4965.49	4653.29	4834.29	5215.91	3920.37	5011.74	5991.71	5146.89	3826.86	5909.14	4388.74	5092.37	5489.03
1615.06	4265.26	3598.34	4540.46	5529.63	5843.63	6209.37	3986.37	4128	3643.91	3947.51	5796.8	3606.09	4716.06	4923.8	3500.94	4212.91	4980.83	5807.4	5948.46	4301.51	3955.11	3987.06	3379.23	3574.29	4055.03	3776.57	4586.26	5716.09	5565.8	4976.29	6051.49	4751.06	5292.11	3578.74	5431.51	4058.66	4827.37	4589.23	4691.66	5195.8	3951.11	4971.03	6004.66	5192.11	3746.37	5842	4462.11	5158.23	5544.4
1616.33	4278.77	3663.8	4637.11	5503.17	5777.31	6343.94	4057.86	4050.89	3598.29	3908.8	5837.71	3661.57	4764.31	5095.74	3568.71	4268.4	5100.94	5680.57	5807.11	4311.51	3903.37	3808.46	3408.2	3628.83	4180.6	3774.2	4659.46	5774.26	5557.57	5056.69	5898.06	4881.14	5242.66	3788.2	5418.94	4050.54	4970.91	4724.31	4783.74	5325.09	4096.6	5048	5852.4	5089.51	3738.97	5806.91	4534.09	5294.2	5462.23
1617.6	4333.03	3672.31	4579.57	5552.51	5829.94	6309.29	4184.8	3984.57	3479.54	4078.97	6026.34	3598.91	4821.91	5172.34	3609.57	4181.94	5057.26	5562.34	5683.8	4323.03	3807.69	3876.69	3346.4	3516.43	4045.91	3819.03	4808.57	5713.51	5703.91	4978.23	5733.74	5059.6	5192.14	3850.51	5193.69	4204.86	5020.94	4765.34	4882.14	5318.09	4112.26	5168.34	5789.46	5085.37	3748.77	5660.26	4384.91	5338.31	5433.17
1618.87	4191.14	3672.57	4582.2	5565.54	5831.63	6185.46	4032.26	3960.69	3422.77	4004.37	5870.46	3701.2	4921.23	4993.71	3578.8	4064.43	4988.17	5644.71	5863.91	4283.34	3900.71	3909.14	3350.37	3392.23	3950.77	3831.31	4849.97	5731.29	5742.97	4806.94	5922.91	5037.6	5243	3777.09	5234.31	4293.71	4942.54	4828.97	4779.91	5254.23	4239.03	5053.03	5831.23	5096.97	3694.14	5714.46	4244.8	5153.06	5390.69
1620.14	4152.49	3428.97	4499.06	5468.91	5859.43	6202.94	3874.26	3986.03	3308.26	3976.43	5773.63	3726.57	4724.6	4803.29	3577.2	4021.66	4926.31	5806.17	5947.6	4441.31	3817.54	3847.34	3441.97	3402.49	3948.74	4018.17	4768.66	5680.03	5634.43	4910.74	5880.46	4913.43	5288.17	3628.66	5167.94	4200.86	4764.89	4903.54	4812.14	5266.89	4235.94	4838.31	5817.91	5143.49	3659.83	5918.69	4288.77	5143.29	5320.11
1621.42	4135.09	3472.57	4317.43	5497.31	5943.83	6264.2	3941.14	3880.26	3314.31	4024.2	5664.66	3770.86	4573.09	4580.89	3620.31	4132.6	4962.86	5613.23	5858.23	4559.46	3864.2	3843.8	3450.8	3569.97	4133	4115.71	4674.17	5734.46	5573.23	5131.63	5808.34	4882.4	5341.89	3776.34	5487.86	4271.71	4854.77	4901.51	4901.89	5249.11	4161.26	4662.74	5804.69	5137.26	3702.11	6039.29	4292.34	5122.03	5313.94
1622.69	4234.37	3600.09	4276.31	5520.37	6034.17	6302.89	4135.66	3796.23	3233.66	4125.09	5613.06	3589.09	4543.66	4698.29	3634.29	4306.26	4979.06	5566.66	5779.71	4656.69	3917.74	3920.11	3405.43	3675.71	4236.31	4106.23	4732.91	5702.26	5823.66	5316.91	5813.14	4953.49	5266.06	3960.06	5546.57	4481	4994.8	4904.26	4947.17	5207.51	4013.91	4708.54	5838.71	5028.77	3734.71	5979.54	4308.74	5073.43	5455.11
1623.96	4196.86	3757.63	4417.6	5597.37	6019.09	6321.89	4180.94	3896.51	3379.69	4208.89	5510.03	3639.91	4710.66	4791.86	3662.97	4418.4	5103.03	5604.91	5783.23	4596.83	4076.86	3891.91	3575.26	3577.74	4206.11	3996.51	4867.71	5689	5923.11	5242.17	6039.89	4956.29	5176.71	3989.09	5659.69	4433.74	4908.63	4799.83	4891.4	5099.77	4208.17	4698.69	5785.11	4967.29	3838.83	5898.23	4258.03	5030.26	5456.37
1625.23	4226.91	3655.37	4509.29	5509.14	5922.17	6400.4	4132.43	3912.03	3483	4263.14	5572.46	3718.17	4796.37	4801.37	3691.57	4380.06	5010.83	5724.11	5639.06	4592.46	3949.89	3775.71	3665.26	3499.74	4242.63	4091.71	5012.69	5654.91	5871.49	5234.03	5906.6	4956.49	5232.83	3868.97	5490.49	4488.17	4738.54	4773	4929.57	5222.11	4263.06	4703.29	5704.71	4967.94	4007.17	5829.57	4322.26	5090	5288.17
1626.5	4229.09	3603.11	4369.06	5617.43	5820.91	6338.71	4130.91	3955	3423.86	4220.69	5523.91	3781.29	4778.06	4792.17	3672.74	4293	5083.86	5633.4	5720.11	4450.37	3916.51	3818.91	3592.71	3400.77	4260.91	4129.71	4922.6	5782.86	5692.17	5332.2	5658.57	5088.09	5343.83	4014.43	5412.71	4426.29	4772.77	4858.54	5045.6	5259.03	4099.2	4568.06	5545.89	4973.51	4014.37	5861.06	4385.74	5119.54	5417.89
1627.77	4247.49	3686.43	4291.66	5753.31	5883.8	6264.8	4098.03	3854	3303.23	4097.66	5705.26	3661.26	4724.77	4949.86	3739.49	4220.77	5150.54	5523.2	5864.57	4353.31	3947.66	3845.66	3515.46	3524.23	4270.69	4130.57	4842.37	5808.49	5580.94	5412.49	5678.2	5174.46	5399.74	4210.46	5317.4	4527.94	4892.86	4984.94	5076.2	5208.09	4037.2	4414.66	5455.43	5021.6	3949.2	5750.43	4378.46	5166.37	5483.71
1629.04	4428.34	3732.34	4388.29	5854.94	5924.51	6199.31	4220.8	3923.54	3295.71	4071.49	5741.4	3547.14	4737.29	5131.57	3798.46	4224.63	5092.51	5524.03	5842	4389.86	3936.8	4041.29	3576.29	3532.03	4191.83	4136.51	4872.74	5843.29	5576.23	5359.46	5882.69	5191	5376.26	4163.71	5363.43	4471.66	5071.23	5045.09	5083.51	5107.43	4180.66	4526.2	5358.43	5188.09	3829.37	5752.23	4301	5245.09	5465.8
1630.31	4454.11	3695.11	4374.31	5584.97	5915.57	6139.91	4224.14	3853.97	3361.14	4091.83	5831	3580.4	4886.91	5009.06	3822.4	4099.46	4860.49	5630.57	5719.2	4435.63	3742.29	4188.66	3470.29	3505.09	4175.54	4144.14	4873.51	5765	5623.23	5281.83	5864.2	5171.66	5318.86	4030.03	5442.37	4579.49	4832.74	4885.34	5043.14	5194.26	4199.71	4691.03	5382.17	5311.37	3789.09	5741.06	4264.57	5083.17	5452.17
1631.58	4479	3658.49	4194	5493.46	5989.74	6100.26	4207.2	3909.46	3368.4	4175.94	5780.06	3704.29	4850.09	4837.89	3787.54	4177.8	4932.23	5717.06	5661.17	4335.03	3668.46	4041.49	3458.69	3454.43	4174.43	3956.74	4736.49	5650.66	5758.03	5331	5763.17	5117.17	5243.06	3990.74	5427.03	4450.23	4821.94	4875.89	5075.97	5177.37	4070.71	4647.83	5205.54	5156	3749.69	5695.37	4312.03	5021.89	5612.97
1632.85	4562.4	3684.97	4152.37	5598.37	6037.14	6242.49	4117.8	3825.51	3314.46	4120.34	5726.46	3688.2	4649.71	4592.74	3745.57	4129.91	4961.2	5656.46	5546.31	4271.2	3811.63	3870.49	3549.89	3582.17	4135.71	3937.71	4620.31	5554.8	5673.83	5186.4	5685.31	5001.4	5218.14	3984.8	5314.8	4444.57	4799.46	4970.83	4938.77	5228.6	4111.6	4425.17	5163.23	4948.89	3731.14	5611.57	4293.43	5036.34	5550.06
1634.12	4577	3729.71	4248.23	5635.26	5977.46	6317.94	4227.57	3808.8	3295.57	4074.2	5543.86	3724.6	4530.69	4528.57	3682.89	4135.06	4976.71	5538.51	5521.8	4221.51	3988.66	3865.6	3663.23	3477.94	4065.4	4002.94	4697.86	5524.03	5511	5019.34	5614.63	4982.43	5287.51	3923.8	5231.49	4501.66	4833.57	5205.54	4893.89	5127.17	4188.77	4432.29	5050.09	4833.17	3581.86	5519.63	4228.37	5138.37	5363.43
1635.39	4582.11	3722.51	4239.31	5544.94	5893.17	6257.97	4228.54	3794.11	3307.86	4002	5681.69	3662.74	4566.54	4426.43	3623.91	3953.2	4922.11	5572	5662.97	4170.71	4032.14	3987.03	3635.17	3468.11	3908.74	4026.2	4682.4	5479.37	5316.66	4860.89	5453.31	4897.77	5260.54	3876.03	5209.57	4569.97	4611.83	5026.71	4870.54	4999.63	4200.74	4476.46	5127.74	4692.37	3520.69	5280.51	4099.4	5082.77	5312.51
1636.66	4498.57	3677.34	4079.23	5492.49	5845.91	6234.17	4265.83	3941.11	3405.37	4033.37	5927.34	3585.89	4489.06	4359.8	3528.71	3955.66	4897.34	5451.63	5577.49	4039.51	3959.89	3893.11	3541.03	3393.86	3930.43	3885.6	4543.54	5379.63	5224.51	4821.37	5431.26	4834.69	5017.29	3837.14	5122.86	4466.4	4522.66	4748.2	4795.71	4732.4	4144.94	4334.2	5027.46	4660.23	3507.34	5140.46	4061.71	5008.91	5341.57
1637.93	4255.54	3735.94	4095.14	5524.57	5896.43	6330.06	4355.34	3901.03	3376.4	4078.11	5923	3498.6	4394.4	4371.46	3586.09	3927.91	4636.71	5250.06	5346.69	3980.6	3893.8	3939.34	3430.94	3541.77	3846.23	3750.14	4391.94	5393.74	4950.86	4805	5330.69	4820.31	4841.23	3870.03	5020.31	4140.71	4442.91	4645.74	4471.71	4732.31	4136.77	4201.4	4930.23	4764.23	3568.14	5186.89	3933.51	4800.31	5356.06
1639.19	4214.34	3793.77	4213.8	5437.37	5934.06	6474.49	4349.6	3943.63	3373.57	4203.8	5871.54	3560.26	4314.51	4227.4	3567.6	3992.89	4565.29	5063.66	5132	3941.23	3945.54	3932.97	3277.57	3487.03	3845.97	3665.57	4364.26	5305.74	4944.97	4792.66	5160.26	4828.77	4724.74	3684.26	4947.83	4123.86	4425.77	4689.86	4221.97	4780.11	4029.43	4142.6	4819.46	4785.74	3468.14	5266.26	4011.06	4709.26	5394.14
1640.46	4385.49	3756.54	4324.17	5308.57	5998.54	6446.46	4251.06	4032.09	3438.2	4270.23	5807.37	3547.57	4350.86	4143.91	3601.89	3877.86	4653.29	5091.14	5088.54	4100.4	3923.66	3943.4	3219.66	3585.91	3834	3665.6	4308.71	5203	4789.89	4751.43	4937.34	4686.17	4806.29	3718.66	5040.89	4058.17	4326.26	4672.8	4176.31	4747.86	3965.4	4124.69	4749.77	4636.57	3515.43	5141.71	3938.49	4642.86	5212.71
1641.73	4523.14	3696.4	4212.74	5160.11	6044.23	6331.4	4235.86	4074.63	3513.17	4222.34	5970.91	3380	4381	3974.74	3468.23	3820.23	4654.54	5025.83	4946.89	4003.06	3896.09	3783.23	3141.6	3476.37	3740.2	3742.86	4186.51	5081.31	4749.31	4565.06	4842.89	4525.09	4691.51	3774.94	5118.66	4121.06	4165.26	4630.17	4285.83	4483.74	3815.57	4189.51	4798.91	4433.43	3427.37	4992.17	3996.8	4633.51	5028.54
1643	4376.2	3711.66	4183.86	5091.8	6192.49	6121.31	4344.77	4011.69	3493.2	4238.43	5907.69	3479.54	4156.14	4003.89	3417.03	3714.77	4595.57	4862.8	4979.8	3851.77	3761.29	3727.23	3053.2	3467.51	3543.29	3796.69	4125.97	5017.29	4660.83	4426.34	4835.97	4343.54	4522.09	3836.86	5213.46	3932.89	4099.77	4409.83	4277.71	4258.23	3868	4094.6	4709.51	4404.43	3320.86	4896.23	3852.46	4540.11	4793.2
1644.27	4309.14	3586.71	4105.63	5004.57	6033.4	5933.37	4285.57	3948.63	3288.46	4088.51	5631.66	3400.97	4000.17	3812.54	3231.8	3612.6	4315.11	4675.4	4817.69	3627.49	3643.34	3511.34	2950.71	3388.74	3457.69	3634.34	3971.14	4852.86	4642.37	4289.66	4731.06	4238.57	4353.03	3571.66	4976.23	3803.14	4015.11	4108	4160.49	4151.03	3767.86	3816.86	4473.66	4396.97	3297.46	4597.4	3709.83	4356.4	4723.66
1645.53	4227	3482.66	4053.09	4814.46	5723.11	5756.8	4087.29	3829.77	3226.77	3928.17	5456.4	3178.34	3871.83	3786.4	3109.83	3371.11	3919.2	4545.51	4646.2	3608.37	3500	3360.6	2807.6	3363.66	3347.71	3464.11	3717.09	4725.54	4331.6	4143.66	4442.71	4096.69	4368.6	3457.6	4681.51	3503.97	3914.06	3939.97	3943.43	4039.4	3622.69	3461.94	4275.86	4180.43	3309.89	4392.69	3537.51	4260.97	4604.11
1646.8	4127.37	3455.17	3866.2	4765	5517.17	5737.34	4036.71	3836.37	3209.34	3887.23	5601.6	2971	3864.94	3672.2	3103.06	3371.74	3794.6	4369.63	4602.43	3550.86	3425.23	3347.49	2838.29	3266.8	3242.06	3396.29	3605.91	4548.94	4227.46	4002.17	4255.09	4160.09	4264.6	3628.69	4664.31	3472.51	3729.2	3818.83	3764.63	3920.29	3414.74	3491	4224.46	3860.2	3229.26	4368.29	3504.6	4290.03	4416.86
1648.07	4084.91	3492.89	3832.71	4676.37	5574.91	5701.26	4061.57	3862.23	3173.49	3971.34	5661.66	3170.66	3725.09	3709.29	2974.86	3286.66	3773.77	4341	4627.14	3520.29	3350.83	3418.31	2774.57	3242.06	3166.66	3243.6	3750.6	4384.49	4119.31	3960.23	4089	4102.66	4024.83	3647.49	4705.23	3395.54	3675.31	3792.2	3664	3928.43	3436.97	3550.74	4228.17	3764.31	3164.77	4412.51	3502.97	4164.6	4374.83
1649.33	4014.17	3285.43	3686.74	4697.66	5552.86	5618.49	4139.86	3774.86	3084.23	3837.77	5381.26	3174.11	3722.26	3520.2	2797.97	3258.89	3694.63	4182.34	4464.46	3409.51	3216.14	3340.17	2781.26	3291.17	3118.14	3017.86	3807.23	4189.06	3960.23	3822.86	3894.43	3848.29	3886.11	3365.6	4543.63	3307.46	3580.51	3704.29	3564.77	3862.6	3378.2	3486.49	3968.31	3938.86	3174.06	4233.49	3316.17	3927.26	4321.8
1650.6	3912.49	3149	3726.89	4580.86	5520.71	5467.54	3991.57	3649.89	3155.46	3552.54	5221.51	3038.2	3535.26	3417.29	2663.97	3099.43	3480	4045.2	4206.37	3219.4	3164.03	3188.69	2593.66	3252.11	3009.37	2974.34	3539.37	4049.83	3815.74	3797.43	3853.69	3638.46	4011.26	3133.37	4243.43	3119	3486.57	3644.49	3456.06	3643.6	3298.77	3408.29	3762.6	3911.2	2981.17	4134.66	3137.63	3744.63	4367.8
1651.86	3735.51	3039.74	3720.43	4467.43	5370.71	5195.26	3698.34	3683.86	3048.77	3482.03	5062.26	2947.06	3391.69	3211.4	2650.69	3069.09	3358.4	3779.46	4096.31	2981.29	3022.57	3065.26	2381.26	3059.8	2956.49	2957.63	3246.63	4030.94	3815.23	3624.77	3874.86	3654.51	4003.34	3103.49	4196.6	3056.09	3339.17	3420.57	3350.29	3548.49	3088	3470.37	3576.11	3681.94	2800.51	3941.8	3136.09	3691	4172.69
1653.13	3585.94	3120.51	3661.6	4223.77	5143.71	4926.66	3467.63	3530.91	2847.34	3463.51	5039.06	2906.17	3201.14	3065.11	2485.77	2940.83	3051.11	3693.29	4032.83	2908.34	2915.37	2909.94	2304.94	2866	2852.74	2843.51	3146.29	3941.06	3577.8	3518.91	3699.97	3620.77	3734.23	3020.86	4174	2883.49	3190.77	3203.2	3303.43	3371.14	2927.43	3356.74	3449.29	3412.8	2654.8	3691.06	3057.63	3548.77	4024.11
1654.39	3514.74	3078.97	3418.66	4134.23	4801.09	4733.46	3474.2	3463.43	2742.54	3276.31	4986.8	2693.83	3071.51	2872.71	2447.23	2834.6	2930.91	3525.63	3997.97	2930.6	2799.17	2847.06	2364.26	2923.2	2734.26	2687.83	3070.17	3787.77	3384.54	3313.71	3490.83	3488.17	3485.49	2829.43	3972.54	2840.89	3087.57	3033.31	3132.94	3132.03	2762	3096.77	3359.14	3334.43	2552.83	3497.49	3027.43	3538.34	3925.66
1655.66	3450.09	2943.11	3335.31	4003.54	4659.4	4627.97	3412.69	3406.71	2763.57	3121.63	4948.63	2602.54	2924.09	2735.17	2469.69	2751.71	2896.26	3492.54	3962.23	2784.2	2855.86	2888.2	2453.06	2967.37	2524.63	2701.57	2898.57	3530.03	3335.06	3285.89	3414.11	3290.71	3475.74	2703.66	3845.31	2838.94	3119.06	2981.46	3073.43	2978.2	2707.14	2752.8	3279.91	3317.03	2549.71	3450.31	2771.94	3447.86	3919.31
1656.92	3378.14	2747.34	3183.83	3829.69	4594.83	4550.89	3262.29	3345.91	2623	3184.43	4732.46	2648.57	2887.86	2625.77	2402.11	2682.46	2772.26	3333.51	3794.23	2563	2778.66	2761.43	2231.91	2827.03	2389.8	2597.74	2757.57	3436.89	3156.77	3122.23	3250.49	3176.09	3433.54	2619.2	3779.54	2707.66	3092.8	2920.37	2928.43	2932.06	2677.49	2650.94	3317.83	3162.09	2564.34	3389.71	2793.94	3276.31	3841
1658.19	3290.94	2721.66	3105.2	3836.2	4496.66	4335.71	3216.26	3179.51	2483.77	3201.29	4511.4	2594.71	2826.37	2687.89	2205.43	2619.6	2649.37	3223.91	3746.43	2357.37	2656.86	2666.11	2182.31	2694.86	2382.17	2601.89	2863.91	3308.86	2999.26	3124.46	3141.06	3051.49	3287.11	2488.43	3760.49	2454.91	3053.63	2861	2900	2840.4	2604.97	2657.03	3334.71	3014.91	2484.83	3397.43	2666.71	3053.69	3544.46
1659.45	3200.71	2718.8	2983.54	3824.2	4189.6	4141.71	3195.71	3026.97	2391.31	2923.17	4326.29	2489.11	2711.46	2780.6	2040.57	2546.09	2541.83	3133.83	3645.23	2371.37	2507.03	2516.57	2139.11	2574.57	2423.77	2550.51	2824.29	3160.03	3116.94	3126.83	3038.69	2985.6	3157.63	2399.6	3544.6	2276.43	2857.77	2723.34	2763.63	2781.54	2467.8	2719.83	3273.34	3057.2	2451.77	3249.74	2577.34	3036.86	3296.94
1660.72	3112.06	2627.29	3007.26	3666.74	3923.6	4036.23	3080.97	2902.69	2354.91	2673.06	4182.29	2407.74	2640.97	2685.63	1957.66	2608.86	2531.74	3112.23	3529.26	2278.89	2507.11	2555.69	2029.77	2575.49	2291.54	2622.83	2745.4	3090.11	3113.2	3142.63	2984.57	2783.46	3114.57	2323.57	3519.26	2216.69	2715.49	2585.89	2839.17	2822.34	2391.2	2560.51	3109.49	3141.8	2409.51	3186.46	2439.31	3032.8	3136.2
1661.98	3147.94	2505.14	2936.89	3563.74	3882.34	4046.57	2950.09	2804.89	2436.83	2681.23	4100.74	2400.66	2645.14	2484.66	1949.49	2370.2	2517.2	2927.14	3491.37	2235.03	2442	2388.63	1952.66	2470.97	2207.49	2545.2	2524	3048.34	2920.09	3090.06	2865.03	2807.09	3141.57	2281.86	3445.91	2192.77	2520.23	2517.49	2800.54	2827.66	2225.63	2460.91	2958.49	3150.14	2215.03	3123.17	2486.74	2911.43	3140.43
1663.25	3162.2	2471.51	2903.74	3544.83	3840.63	3896.37	2873.11	2834.94	2355.66	2593.54	4200.97	2250.94	2670.97	2411.4	1916.66	2306.46	2479.54	2867.51	3412.57	2117.69	2289.03	2469.34	1771.43	2490.37	2142.11	2377.71	2405.2	2921.51	2705.2	2911.86	2740.71	2797.51	3141.06	2233.17	3272.63	2224.49	2522.03	2514.2	2662.26	2778.69	2127.8	2358.97	2931.4	2922.57	2087.26	3017.43	2382.63	2760.57	3002.29
1664.51	3070.17	2429.49	2759.86	3451.94	3653.74	3748.37	2734.37	2779.26	2144.54	2481.06	4134.06	2137.03	2586	2392.71	1845.11	2130.66	2264.14	2908.11	3242.6	2149.17	2185.69	2394.57	1690.06	2331.69	2135.97	2223.43	2313.29	2898	2657.14	2848.11	2514.97	2650.49	3014.94	2193.54	3089.4	2101.29	2583.74	2289.43	2509.23	2686.29	2107.89	2309.26	2707.23	2787.43	2015.14	2981.29	2209.11	2674.83	2982.46
1665.77	2976.57	2346.54	2608.31	3330.57	3493.43	3745.86	2690.6	2598.57	1962.09	2388.91	4064.94	2036.69	2357.74	2259.43	1846.54	2137.69	2119.54	2923.71	2993.74	2075.31	2188.43	2446.83	1536.03	2344.14	2101.74	2175.6	2456.23	2948.11	2577.34	2730.03	2500.71	2405.66	2869.8	2169.83	3098.37	1982.34	2555.49	2126.8	2455.94	2614.34	2154.71	2313	2642.34	2614.11	2053.2	2764.26	2069.54	2663.91	3084.09
1667.04	2992.54	2288.77	2625.49	3370.66	3489.91	3661.11	2717	2490.97	2072.97	2457	3836.11	2122.89	2283.6	2139.06	1920.11	2010.46	2141.11	2778.46	2910.69	2053.17	2129.23	2334.57	1651.91	2275.11	2086.71	2256.31	2487.09	2856.63	2524.97	2824.54	2449.51	2372.91	2802.66	2069.63	3082.06	1977.26	2392.74	2160.86	2389.63	2597.37	2021.94	2252.57	2692.6	2660.09	1930.34	2697.2	2196.11	2736.71	3171.66
1668.3	2891.14	2301.09	2659.06	3285.14	3460.37	3458.49	2668.43	2431.77	2049.03	2410.74	3945.66	2209.03	2302.03	2118.23	1864.46	2165.69	2071.17	2694.74	2908.34	2145.31	2077.03	2314.37	1675.11	2225.03	2001.26	2251.8	2383.51	2599.43	2423.37	2772.49	2383.46	2454.26	2862.74	2120.37	3071.14	2062.29	2268.54	2235.29	2350.31	2475.23	2006.83	2175.6	2775.77	2476.54	1964.91	2537.34	2106.83	2692.34	3007.23
1669.56	2776.43	2232.43	2581.51	3273.57	3252.43	3331.26	2544.43	2447.97	2029	2315.06	3867.2	2174.11	2351.03	2079.6	1682.37	2049.43	2057.51	2555.6	2806.17	2143.17	1863.11	2038.74	1609.37	2129.49	2010.06	2218.14	2158.54	2458.57	2419.2	2710.83	2276.66	2455.03	2648.66	2093.97	3121.69	1955.71	2189.74	2178.63	2280.63	2337.49	2032.11	2095.17	2613.37	2343.91	1983.71	2662.54	2109.46	2422.34	2795.34
1670.82	2607.4	2133.57	2438.63	3201.74	3070.29	3399.46	2451.6	2343.09	1977.91	2238.31	3862.46	2060.06	2117.91	2061.17	1654.77	1924.4	1988.14	2399.09	2787.14	1909.54	1678.2	1923.11	1496.97	2087.2	1999.2	2140.11	2056.83	2404.97	2478.49	2484.6	2362.49	2294.86	2502.11	2038.11	3089.29	1823.43	2141.91	2117.86	2165.34	2312.23	2028.06	2168.23	2513.91	2196.14	2009.49	2490.29	1885.46	2283.37	2640.11
1672.09	2548.89	2161	2486.34	3105	2994.09	3336.57	2441.09	2274.89	2009.49	2057.26	3659.89	2089.74	2057.51	1964.06	1618.63	1825.23	1940.51	2349.34	2501.43	1848.69	1630.26	1988.6	1449.14	2024.74	1987.94	2149.86	2042.86	2500.51	2493.91	2459.51	2408.09	2151.49	2357.4	1913.83	2880.91	1790.2	2103.51	2148.54	1984.91	2289.74	1830	2006.46	2531.69	2284.86	1743.71	2439.57	1836.69	2292.26	2637.14
1673.35	2434.06	2127.77	2458.86	2906.43	2965.37	3263.03	2405.29	2114.2	1858.09	2000.26	3468.97	2165.09	2065.23	1866	1568.57	1930.51	1927.49	2384.23	2450.89	1883.14	1908.91	2013.63	1433.03	2007.54	1856.89	2089.86	1994.14	2460.2	2283.54	2299.23	2358.66	2102.4	2445.23	1844.69	2743.8	1719.83	2087.8	2090.4	1945.29	2276.31	1643.89	1950.23	2420.91	2316.86	1689.03	2345.66	1809.69	2354.46	2671.2
1674.61	2439.03	2052.37	2318.37	2853.57	2882.57	3182.57	2470.74	2092.34	1785.83	1987.77	3422.94	2120.91	2140.14	1732.29	1470	1849.83	1984.03	2433.83	2295.06	1798.51	1926.31	2050.31	1367.74	2031.23	1717.03	2096.8	1940.66	2182.91	2168.8	2160.43	2230.4	2098.29	2338.74	1711.14	2807.71	1715.71	2103.37	2074.2	1953.94	2212.11	1559.37	1911.94	2380.6	2311.51	1627.6	2366.17	1827.6	2297.46	2668.74
1675.87	2371.06	1914.4	2210.29	2844.94	2678.2	3142.83	2407.94	2038.03	1749.6	2080.8	3349.54	2037.06	2153.97	1832.51	1503.91	1840	1796.63	2302.17	2364.8	1653.4	1803.74	2059.37	1385.77	1922.49	1663.03	1924.29	1797.83	2085.31	2259.46	2148.03	2072.43	2043.8	2428.86	1632.2	2695.4	1599.11	2095.69	1972.49	1970.54	2165.6	1562.63	1939.14	2260.91	2128.17	1583.83	2322	1758.17	2237.4	2670.57
1677.13	2195.89	1937.54	2162.49	2894.94	2509.6	2961.46	2379.4	1995.37	1830.46	2023.29	3353.37	1990.91	2063.8	1882.86	1578.63	1796.74	1684.23	2175	2164.54	1665.34	1800.17	2085	1411.91	1858.97	1682.2	1840.57	1813.54	2205.29	2346.34	2192.97	2030.23	1994.94	2274.51	1839.97	2626.51	1649.43	1957.57	1934.26	1863.03	2061.09	1616.94	1867.66	2328.97	2041.57	1375.37	2249.77	1783.74	2061.77	2579.89
1678.39	2067.8	1822.51	2141.11	2780.89	2398.37	2938.03	2320.11	1872.63	1727.83	2027.06	3125.43	2059.4	1920.09	1928.23	1416.74	1813.71	1702.43	2102.91	2189.57	1695.89	1870.4	1955.66	1313.06	1824.97	1616.43	1909.03	1746.89	2241.89	2203.43	2136.34	2017.69	1887.74	2193.29	1949.69	2704.6	1554.17	1796.71	1868.17	1791.94	2095.91	1590.03	1773.31	2373.77	2019.6	1457.11	2265.4	1770.43	1985.06	2460.69
1679.65	2084.26	1779.97	2215.49	2649.69	2403.71	2865.46	2248.34	1790.97	1675.09	1991.11	3016.37	2027	1883.2	1859.71	1284.74	1703.83	1683	2027.66	2135.31	1661.89	1823.03	1878.74	1141.34	1944.14	1542.6	1903.63	1780.43	1873.97	2062.63	2023.34	1919.51	1922.74	2038.49	1905.46	2849.09	1532.2	1723.83	1837.23	1779.94	2012.66	1532.77	1761.31	2238.8	2025.89	1435.37	2166.54	1686.6	2039.37	2251.26
1680.91	2047.63	1751.74	2193.71	2584.2	2375.89	2797.97	2089.57	1856.17	1654.71	1988.71	2770.97	2025.8	1898.91	1787.2	1213.8	1688.77	1592.17	1898.83	2117.34	1645.2	1709.43	1797.09	1169.97	1951.26	1500.34	1738.4	1644.51	1729.94	2000.71	1944.94	1864.43	1896.34	2019.26	1714.91	2621.66	1342.51	1716.71	1747.8	1701.26	1891.11	1418.86	1770.29	2034.57	1987.31	1350.69	2032.97	1675.11	1883.11	2267.51
1682.17	1948.74	1764.31	2044.71	2573.54	2318.54	2704.63	1976.71	1824.14	1647.09	1853.8	2797.8	1920.97	1883.26	1611.29	1283.86	1561.94	1621.83	1916.46	2024.03	1551.63	1709.49	1787.66	1063.29	1912.17	1531.77	1751.26	1639.2	1773.09	2021.77	1807.09	1785.63	2014.23	1914.23	1682.51	2538.4	1356.69	1633.66	1650.29	1551.09	1813.83	1369.29	1761.74	1942.8	1872.51	1314.49	1939.71	1665.14	1834.31	2255.66
1683.43	1911.46	1756.86	1921.17	2478.66	2187.23	2735.91	2025.86	1677.03	1535.29	1730.2	2763.34	1961.23	1824.17	1566.09	1189.26	1481.97	1605.49	1962.97	1996	1396.71	1636.46	1723.03	994.914	1787.4	1498.06	1856.29	1723.03	1981.03	1934.94	1730.66	1894.97	1862.71	1933.74	1634.63	2628.66	1373.06	1578.63	1549.31	1528.11	1790.8	1251.11	1603.94	1955.17	1755.97	1427.43	1871.37	1633.43	1806.2	2306.14
1684.69	1957.71	1733.06	1868.63	2285.31	2165.97	2630.91	1953.8	1534.17	1535.26	1706.86	2822.91	1875.03	1747.29	1553.91	1270.06	1490.46	1530.03	1927.11	1860.31	1408.46	1532.66	1644.49	924.686	1728.8	1443.34	1655.89	1744.63	1874.66	1940.83	1676.91	1834.6	1791.57	1944.11	1547.4	2672.89	1392.17	1535.26	1504.66	1649.77	1599.23	1253.97	1592.89	1881.46	1700.51	1423.71	1763.63	1571.49	1839.09	2202.23
1685.95	1871.23	1661.43	1762.06	2094.34	2101.69	2502.03	1897.29	1642.17	1493.4	1786.31	2812.26	1826.89	1523.11	1566.63	1435.43	1512.51	1439.17	1920.57	1788.74	1493.09	1331.54	1679.77	1085.23	1597.71	1303.23	1551.6	1636.23	1752.6	1821.49	1676.26	1821.2	1698.29	1856.14	1491.37	2571.71	1289.71	1489.91	1514.46	1672.57	1592.89	1293.89	1613.6	1890.89	1732	1326.6	1686.14	1507.09	1657.74	2173.51
1687.21	1881.63	1612.86	1641.69	2062.74	2055.77	2469.6	1826.23	1648.34	1416.57	1733.4	2694.31	1809.17	1509	1403.57	1403.94	1486.17	1409	1912.23	1784.66	1494.03	1386.97	1759.2	1036.57	1620.6	1258.06	1576.86	1395.69	1689.57	1753.11	1679.31	1649.34	1701.86	1786.03	1479.6	2550.66	1254.06	1496.46	1519.46	1535.91	1639.89	1387.14	1609.8	1895.37	1695.74	1258.09	1774.74	1357.23	1632.69	2096.83
1688.47	1802.06	1506.03	1583.8	2122.14	1938.71	2505.86	1897.74	1551.51	1348.14	1621.74	2564.09	1912.54	1460.31	1324.43	1228.63	1485.77	1307.2	1833.57	1877.06	1313.03	1372.37	1606.14	944.4	1575.83	1225.77	1581.6	1365.83	1659.31	1716.97	1561.46	1544.11	1635.17	1731.63	1467.86	2457.29	1300.26	1547.34	1416.29	1396.63	1655.57	1255.74	1387.6	1746.2	1548.8	1194.83	1761.31	1286.8	1656.66	1962.54
1689.73	1618.94	1511.83	1535.6	2051.23	1862.14	2424.34	1783.94	1522.97	1371.51	1555.09	2458.49	1959.54	1525.31	1320.29	1038.77	1507.94	1238.94	1737.6	1841.37	1202.29	1377.69	1344.54	774.6	1569.91	1289.29	1468.03	1405.86	1612.8	1544.4	1450.14	1616.86	1581.54	1621.34	1402.6	2454.86	1253.06	1498.09	1343.54	1370.23	1447.26	1183.97	1260.63	1690.94	1463.97	1122.97	1598.54	1289.26	1729.77	1916.69
1690.99	1494.69	1466.46	1551.71	1873.37	1666.46	2309.14	1623.94	1484.91	1326.49	1568.57	2424.4	1915.06	1436.43	1317.26	1043.46	1369.23	1212.11	1687.2	1700.2	1286.63	1321.11	1317.69	681.829	1486.4	1313.86	1349.54	1522.63	1625.49	1530.31	1432.31	1672.74	1694.97	1378.4	1276.94	2494.89	1160.94	1362.66	1342.97	1260.37	1434.94	1156.69	1310.29	1688.89	1362.37	1090.34	1528.57	1211.77	1687.57	1847.37
1692.25	1417.34	1519.94	1542.37	1800.11	1601.26	2123.06	1562.69	1350.66	1294.03	1595.54	2234.43	1778.57	1378.51	1149.31	1084.17	1226.2	1213.4	1628.26	1728.4	1301.14	1369.74	1525.03	708.943	1524.51	1244.4	1252.77	1503.17	1629.29	1375.97	1362.23	1494	1659.66	1337.09	1255.09	2409.34	1051.14	1284.66	1344.97	1133.86	1506.66	1130.83	1502.17	1698.11	1427.23	1058.23	1475.97	1341.11	1543.46	1835.57
1693.51	1437	1431.37	1591.2	1773.49	1596.54	2076.09	1529.03	1316.91	1222.49	1514.74	2184.54	1732.97	1306.09	1182.2	1108.09	1334.23	1201.43	1616.57	1721.4	1171.51	1367.46	1567.14	703.857	1489.6	1073.17	1342.11	1307.86	1525.29	1447.74	1342.11	1290.94	1504.03	1360.51	1257.06	2244.03	1022.43	1320.89	1254.29	1235.86	1493.89	1055.69	1514.11	1624.71	1404.51	966.171	1467.51	1365.63	1442.83	1760.34
1694.76	1399.23	1359.29	1580.6	1660.97	1548.86	2118.43	1423.94	1346.29	1161.51	1463.06	2210.86	1828.83	1297.37	1275.69	964.029	1466.49	1140.06	1597.37	1639.6	1160.03	1348.09	1497.77	653.229	1480.83	983.943	1441.83	1173.11	1401.71	1327.74	1358.69	1339.69	1287.71	1362.49	1318.46	2281.57	930.857	1298.29	1253.77	1291.46	1439.17	1023.29	1288.4	1586.8	1399.77	927.514	1428.31	1270	1442.46	1807.91
1696.02	1368.4	1376.6	1595.74	1582.77	1469.66	2172.69	1269.09	1328.03	1050.91	1328.66	2178.97	1965.97	1257.91	1287.23	888.943	1413.03	1127.63	1484.51	1470.06	1199.97	1324.23	1376.74	620.371	1513.57	971.943	1333.51	1184.91	1262.86	1296.17	1380.77	1429.97	1330.11	1347.8	1235.86	2302.8	916.171	1298.69	1241.51	1243	1274	1114.37	1216.2	1593	1193.83	880.914	1491.03	1143.17	1358.03	1684.06
1697.28	1244.34	1442.51	1419.69	1604.77	1493.97	2042.94	1341.49	1182.91	1117.83	1316.57	2006.06	1891.6	1191.43	1107.91	942.657	1265.69	1013.51	1428.17	1478.49	1207.66	1293.74	1270.03	598.4	1481.2	904.743	1256.51	1206.66	1174.91	1160.83	1280.74	1173.09	1334.8	1334.49	1150.14	2135.34	926.771	1259.86	1256.49	1170.34	1128.26	1042.4	1291.31	1552.17	1071.43	854.2	1467.43	1230.66	1242.6	1562.09
[truncated: 247 more rows]
[truncated: 1 more columns]

## Sheet: Fig.3e
No. of spectra	Intensity at 1376 cm-1
[truncated: 50 more rows]

## Sheet: Fig.3f
No. of spectra	Intensity at 1594 cm-1
[truncated: 50 more rows]
