# Supplementary material for: Optical tweezers-controlled hotspot for sensitive and reproducible surface-enhanced Raman spectroscopy characterization of native protein structures
Source: Nat Commun. 2021 Feb 26;12:1292. doi: 10.1038/s41467-021-21543-3 (PMC7910584; doi:10.1038/s41467-021-21543-3)
Supplement: Supplementary file 4 — Source Data [file 41467_2021_21543_MOESM4_ESM.zip › source data file/Figure 2-5/Figure 4.xlsx]

## Sheet: 50 SERS spec of 1 μM lysozyme
wavenumber	spec1	spec2	spec3	spec4	spec5	spec6	spec7	spec8	spec9	spec10	spec11	spec12	spec13	spec14	spec15	spec16	spec17	spec18	spec19	spec20	spec21	spec22	spec23	spec24	spec25	spec26	spec27	spec28	spec29	spec30	spec31	spec32	spec33	spec34	spec35	spec36	spec37	spec38	spec39	spec40	spec41	spec42	spec43	spec44	spec45	spec46	spec47	spec48	spec49
699.779	120.2	305.657	284.857	-3.71429	195.629	392.171	68.4286	158.371	62.2286	-3.05714	64.8	367.343	128.543	406.314	158.571	-23	146.8	187.2	196.571	217.171	-12.2	223.971	226.286	99.2857	217.2	86.9143	54.7429	255.686	372.086	101.543	63.4	20.3143	-25.5714	236.286	118.714	181.943	152.771	28.3714	200.914	41.5429	326.143	355.314	204.971	143.6	273.971	65.7429	452.8	270.4	442.114
701.227	264.914	515.8	415.257	117.629	350.543	547.229	251.6	305.086	231.314	117.457	200.457	502.086	253.343	546.343	326.343	189.114	336.971	336.371	355.886	310.771	196.4	350.314	346.714	252.114	406.971	275.543	242.514	447.2	475.171	202.457	180.486	195.714	152.114	416.857	333.286	348	322.743	175.543	381.886	189.857	422.571	523.886	375.771	363.771	434.114	195.829	626.686	423.429	636.429
702.676	254.286	542.657	431.2	141.543	391.629	575.029	279.571	330.743	244.971	160.171	257.771	471.257	278.571	570.8	322.086	260.971	290.686	307.714	369.657	369.657	251.629	363.714	362.857	260.571	379.543	341.457	215.371	480.914	529.429	201.571	191.314	191.057	210.714	531.086	338.143	369.943	341.771	232.229	414.8	251.029	483.229	552.857	461.6	446.629	479.086	244.8	670.086	448.543	661.571
704.124	335.2	481.514	465.514	117.8	366.486	591.143	274.143	302.6	233.429	129.629	283.429	463.6	311.829	559.486	317.257	289.943	264.857	273.171	415.8	417.971	230.514	409.457	395.143	284.629	401.229	352.886	230.457	401.629	550.314	184.571	228.171	161.114	188.857	588.629	346.571	399.2	374.114	285.829	444.086	251.429	446.514	493.914	439.143	495.086	576.743	256.971	629.057	441.343	677.143
705.572	370.857	445.686	491.286	193.057	402.686	647.029	264.543	368.914	246.743	93.9143	216	482.514	437.457	610.714	409.4	243.314	276.543	336.629	479.057	424.314	239.143	419	451.686	307.857	435.229	409.743	240.429	422.771	608.743	231.686	237.857	210.257	195.914	557.4	329.657	410.686	361.143	341.086	431.486	231.886	411.686	539.314	476.229	430.429	564.6	319.543	653.2	434.314	681.171
707.019	403.571	448.171	439.6	155.2	315.8	654.086	257.829	360.857	197.171	184.771	220.829	438.657	503.429	581.029	366.686	220.171	308.686	352.286	494.657	294.229	244.171	388.829	400.429	293.857	432.057	402.029	206.114	468.943	620.943	177	198.371	171.171	164.429	448.943	303.743	404.371	382.514	284.886	305.229	176.743	394.171	559.314	471	421.114	492.886	298.457	637.343	391.714	590.514
708.466	335.6	429.943	399.143	129.514	328.857	609.257	266.2	334	160.143	199.6	254.714	443.686	448.743	544.086	321.743	194.171	310.114	362.171	458.629	254.743	238.371	353	408.114	312.114	409.829	305.314	192.857	479.543	619.886	207.2	172.571	148.657	159.571	437.229	298.686	380.943	359.2	223.086	220.657	144.314	482.429	545.343	482.686	403.8	475.971	257.914	645.171	364	522.029
709.913	275.457	487.657	400.971	132.629	315.143	600.6	271.257	275.057	197.429	167.429	341.514	442.229	382.514	536.029	347.143	168.829	294.429	323.8	390.086	305.6	213.429	374.171	397.943	321.971	386.229	269.943	218.971	450.771	576.086	210.371	166.057	171.514	146.486	407.6	315.029	346.914	335.771	241.829	218.771	219.314	514.629	522.771	454.143	429.086	508.914	203.771	700.743	395.771	514.971
711.36	219.829	530.714	489.114	190.314	346.829	608.771	247.914	315.514	210.086	118.2	321	488.971	411.914	609.971	399.771	134.771	251	357.457	349.6	394.086	144	361.857	395.543	368.743	334.914	332.829	220.257	409.429	526.171	211.914	152.943	252.914	204.457	486.6	292.314	296.714	308.943	279.629	363.543	242.086	507.543	485.571	461.086	363.057	513.171	226.029	716.971	481.143	557.571
712.806	321.8	529.629	475.171	209.914	289.029	575.771	220.971	281.629	205.314	156.343	263.114	520.371	445.029	650.543	367.829	182.571	250.943	375.771	354.114	400.314	192.171	319.057	338.8	365.457	344.257	304.057	227.4	389.257	518.457	195.8	191.029	242.657	147.886	524.829	291.171	305.943	320.8	302.771	450.343	292.886	452.771	473.343	441.914	424.943	500.229	291.457	707.914	469.686	627.286
714.252	371.2	443.057	420.514	230.971	288.2	552.457	259.829	244.743	209.629	172.4	252.086	511.914	416.286	586.743	330.714	268.086	220.229	349.143	362.029	373.229	275.629	339.457	359	344.6	404.114	276.886	274.286	414.686	526.2	232.486	231.943	189.029	115.743	552.8	310.257	336.514	365.171	270.286	415	262.771	457.257	476.486	492.686	447.029	539.114	299.857	687.343	444.857	601.857
715.698	279.114	404.857	359.771	131	296.143	443.143	180.343	103.257	179.886	154.771	221.371	452.343	358.686	537.371	272.8	202.2	215.943	272.8	369.857	306.714	288.343	346.371	366.714	270.371	377.4	229.086	185.629	479.829	502.657	196.686	256.571	130.171	112	413.114	323.686	360.829	313.971	221.571	304.886	201.486	435.6	463.743	414.029	451.543	516.229	247.257	621.886	352.114	517.057
717.144	223.571	443.286	420.857	68.6857	331.8	406.171	179.257	118.8	158.743	122.657	233.743	476.486	360.314	497.057	343.143	151.057	217.486	297.086	374.486	333.943	225.543	412.686	383.886	270.543	364.714	305.057	158.486	480.8	469.057	176.771	278.429	195.314	132.114	419.114	317.257	373.314	350.8	184.829	269.114	177.943	491.886	497.486	383.029	430.229	498.257	223.029	625.314	321.943	518.771
718.589	147.229	355.743	341.543	45.8571	324.486	398.771	145.314	109.029	111.143	40.8857	197.8	416.971	250.171	420.229	322.743	149.229	204.714	267.171	288.857	305.429	151.057	342.657	316.743	217.8	287.8	307.029	140.143	412.514	436.343	139.114	225.086	123.629	16.1143	400.914	310.229	305.171	276.029	142.514	220.514	160.943	415.829	475.314	295.829	270.429	406.886	203.514	570.943	266.514	561.629
720.034	183.714	379.514	304.429	162.6	326.514	492.057	224.314	204.857	150.571	99.7714	289.314	478.114	246.8	437.143	352.343	172.029	200.514	249.514	251.771	264	163.457	273.771	282.829	250.486	318.914	378.286	171.029	420	432.714	131.171	200.571	142.457	62.6	486.914	312.343	304.657	316.486	240.171	265.829	162.886	406.571	488.229	345.743	261.2	443.543	210.914	598.057	328.114	588.629
721.478	205.229	442.971	314.457	141.514	333.514	541.971	259.171	255.771	128.686	142.057	273.943	484.714	282.943	553.829	318.486	191.086	234.086	256	309.086	282.943	230.657	231.914	315.714	328.743	386.4	344.8	92.3714	449.657	449.943	134.857	220.486	181.314	190	508.257	285.429	330.086	295.4	248.629	327.714	164.257	358.229	445.457	435.571	304.371	472.429	233.686	533.857	352.6	618.943
722.923	304.171	531.657	403.743	89.8571	333.771	599.971	299.829	343.886	188.029	154.743	288.543	548.543	394.371	609.057	393.686	228.771	246.257	329.486	378.371	345.743	299.943	316.543	313.343	367.114	452.886	284.457	161.429	477	495.457	230.457	242.429	278.657	277.229	568.229	304.4	421.086	339.771	299.029	380.457	222.6	449.143	424.486	477.057	424.886	508.229	345.657	624.6	386.086	698.229
724.367	263.771	460.971	429.8	54.6571	320.057	512.743	223.857	331.943	159.686	80.9143	214.8	427.286	347.343	500.4	307.029	209.543	199.971	287.029	362.257	349.686	190.371	328.143	291.514	273.171	373.829	212.371	209.057	391.486	517.514	197.229	185.571	156.286	152.086	509.6	278.371	386.457	313.314	211.714	328.029	200.2	442.429	403.257	360.971	290.457	444.143	299	634.486	319.029	574.514
725.811	318.714	417.686	489.457	182.714	317.886	514.8	165.114	268.657	162.657	116.029	245.886	420.2	349.086	487.429	285.971	223.886	221.029	285.943	314.2	280.857	113.914	328.657	334.343	230.714	347.771	259.286	254.571	352.029	528.743	135.143	165.8	115.914	119.943	506.029	347.029	423.371	384.514	294.029	342.914	195.286	474.743	454.314	337.543	344.829	460.4	199.886	651.486	356.943	530.314
727.254	376.914	414.971	507.829	212.429	355.314	543	208.686	284.143	153.571	148	256.229	478.686	402.086	612.914	288.286	321.371	272.314	346.514	302.857	317.657	138.143	329.314	432.8	289.486	360.4	312.4	260.886	385.914	548.971	106.771	213.971	265	160.429	495.257	357.857	418.829	391.286	312.914	377.371	274.229	527.943	468.2	458.629	407.714	532.371	166.086	624.971	410.143	494.257
728.697	362.6	378.086	383.914	156	346.343	551.486	205.543	214.2	175.514	111.8	243.914	520.514	358.086	613.571	284.371	269.571	236.114	341.714	257.114	274.343	183.457	324.686	368.886	290.029	311.8	296.4	245.914	420.514	527.286	145.171	214.971	267.057	142.886	434.714	312.971	374	321.657	267.886	364.857	221.057	493.943	388	454.314	352.486	469.4	166.2	542.257	383	520.8
730.14	271.943	345.286	331.029	133.829	372.114	463.371	188.371	254.171	198.086	101.229	164.4	517.829	343.286	566.914	236.571	229.743	191.286	362.543	319.657	323.943	195.057	328.486	366.314	289.829	323.371	307.543	246.086	415.171	430.657	127.914	248.714	204.2	90.6	400.057	244	332.629	328.171	197.543	318.8	162.771	414.543	409.314	430.514	343.171	457.886	160.686	546.543	337.343	472.486
731.583	213.829	328.886	396.686	140.143	390.143	438.943	103.686	239	189.943	82.3429	209.057	445.714	371.914	508.314	267.229	156.029	213.971	315.229	355.971	330.857	185.286	314.229	375.286	203.971	329.371	314.143	216.571	378.429	395.229	115.543	258.057	92.4286	86.4286	369.714	278.514	381.6	339.914	178.6	343.971	126.514	340.743	444.086	393.029	366.943	428.257	172.4	583.257	314.286	512.943
733.025	227.171	438.714	469.857	135.6	376.829	544.371	163.971	301.457	176.086	119.514	227.314	476.371	457.257	595.857	321.057	202.086	260.743	299.171	390.114	442.486	209.371	352.029	409.143	279.314	400.629	341.257	279.514	410.943	490.429	149.829	277.486	211.771	136.829	458.8	364.143	394.571	377.686	217.029	389.057	193.886	452.286	472.371	421.743	472.4	504.086	236.829	621.971	373.771	534.314
734.467	296.971	529.171	455.429	106.4	421.943	601.629	266.914	279.2	176.686	121.143	233.086	437.257	496.371	615.829	347.114	221.2	251.086	308.229	346.829	399.086	256.343	396.314	359.543	352.657	397.514	366.714	305.686	502.771	565.457	216.629	233.886	267.343	122.543	502.229	387.2	372.543	428.857	208.743	375.343	202.6	560.2	516.2	459.114	455.057	487.229	243.857	626.6	383.057	582.257
735.909	357.886	515.343	459.829	203.714	482.914	623.571	356.257	321.343	218.2	188.657	253.057	509.286	515.629	646.371	341.286	276.6	293.743	347.514	332.886	441.971	300.8	440.029	415.343	433.286	475.743	409.429	302.457	511.8	552.743	248.943	258.943	333.657	153.229	531.743	402	370.943	491.229	296.086	358.257	225.371	579.743	569.771	566.429	464.314	520.314	252.943	752.029	407.371	606.371
737.351	367.457	466.571	450.229	237.743	505.743	564.8	274.714	335.429	224.371	180.029	308.257	522.114	485.914	548.029	389.086	252.4	283.514	342.143	320.457	397.514	249.543	390.371	426.4	396.457	457.371	387.371	231.086	423.686	575.486	255.4	303.571	305.771	185.8	456.4	368.714	443.857	408.886	321.286	398.171	227.143	464.914	551.429	522.657	429.4	520.029	268.229	788.514	374.514	659.029
738.792	329.629	444.914	446.257	292.914	461.857	611.914	251.6	350.486	215.914	206.114	300	578	457.914	593.057	400.514	265.343	275.886	319.057	396.886	453.486	251	380.714	417.257	356.429	444.857	368.943	262.143	418.343	662	242.4	323.771	280.543	241.086	463.857	375.629	447.257	369.057	329.429	439.657	277.543	466.486	576.086	518.114	395.314	553.771	306.029	720.343	421.914	727.314
740.233	404.657	498.229	455.829	265.029	448.857	598.171	317.4	373.571	200.914	228.486	262.229	534.343	497.029	717.686	417.971	315.543	234.2	321.857	455.086	406.657	302.857	375.971	375.057	343.229	407	390.086	296.257	489.771	571.829	240.114	298.114	318.143	249.771	467.114	337.514	459	373.743	230.629	420.971	317.629	472.143	635.114	488.743	495.457	580.314	377.686	700.686	478.114	724.6
741.673	411.514	518.686	487.114	282.286	411.029	574.971	368	396.286	256.171	206.114	284.971	577.114	462.629	732.429	416.629	281.429	314.8	317.171	490.829	370.914	322.686	368.257	355.771	329.257	378	416.514	261.857	543.086	515.543	247.343	263.514	266.829	211.229	486.486	379.114	366.086	387.971	231.514	459.971	277.686	490.371	594.257	511.343	506.686	571.171	400.514	761.143	466.943	679.057
743.114	366.629	504.343	466.029	261.857	390.514	553.629	377.257	370.114	290.743	148.971	268.029	597.2	429.229	620.971	424.629	259.429	303.457	373.686	437.886	357.629	297.914	334.8	385.486	360.286	382.343	412.029	268.514	495.657	531.229	237.4	218.4	266	174.657	460.6	407.971	335.971	362.429	268.343	490.086	238.857	442.114	521.771	524.8	506.714	536.857	324	766	466.971	665.6
744.554	351.943	444.2	468.629	263.086	412.686	581.943	347.4	317.6	280.971	148.714	323.657	595.257	433.686	547.743	430.629	285.8	347.029	404.714	430.286	447.486	304.457	349.143	475.629	352.171	422.429	364.457	308.657	524.629	615.743	235.286	238.943	221.543	203.314	466.2	399.086	296.371	421.914	301.257	453.257	268.457	499.914	571.086	590.114	424.114	559.514	288.171	693.771	406	757.943
745.994	331.514	428.6	386.314	167.4	357.029	620.629	328.543	254.029	190.6	119.743	285.143	523.886	396.086	540.714	319.343	260.029	272.886	344.143	331.971	462.086	288.571	364.8	456.6	343.257	429.143	317.743	185.8	519.2	532.543	166.029	248.343	202.143	173.857	480.8	329.886	365.629	370.543	196.657	397.486	282.886	401.257	579.743	567.114	452.971	551.8	317.371	614.8	376.8	720.657
747.433	308.143	454.171	378.543	173.4	325.086	634.171	234.943	257.543	173.4	103.486	305.886	459.686	340.771	582.571	289.943	213.857	269.229	308.943	364.114	407.743	241.714	324.114	419.914	312.714	393.257	291.229	159.343	500.943	529.257	199.457	261.657	125.429	130.8	528.229	346.057	366.143	325.4	224.457	377.743	187.4	403.6	595.343	502.743	438.029	557.514	272.771	649.371	313.057	662.257
748.872	329.2	425.486	409.829	122.686	359.914	643.086	223.686	294.029	231.143	184.114	331.086	408.943	396.4	616.571	301.314	242.114	256.343	341.2	408.2	432.657	255.829	329.743	402.171	311.143	369.943	327	261.257	452.771	507.086	250	241.314	140.857	107.057	582.4	402.686	367.4	318.086	281.886	382.971	181.629	416.543	597.971	515.514	465.029	527.857	184.029	671.286	366.629	688.743
750.311	452.371	472.971	521.743	175.029	449.314	643.914	274.8	310.171	254.943	299.143	404.6	426.886	498.743	694.686	386.743	302.686	348.2	420.114	524.257	516.114	300.257	372.8	448.257	366.571	382.314	386.771	399.6	495	577.286	347.714	300.229	238.486	153.8	620.429	403.4	416.457	427.829	373.771	419.6	247.629	561.457	643.743	558.686	500.8	604.686	234.029	708.571	462.057	764.4
751.75	366.457	496.057	543.457	157.571	376.314	645.2	332.943	244.314	230.343	262.429	343.2	460.771	407.114	654.8	368.8	221.514	320.486	397.857	451.971	447.343	336.943	406.8	373.971	354.6	344.2	417.8	310.829	463.629	532.886	256.086	266.543	281.829	194.086	557.743	356.657	464.857	381.029	289.886	445.286	276.971	559.457	626.8	533.171	473.314	592.171	338.457	679.714	506.2	748.371
753.188	391.229	587	550.743	243.486	350.457	612.886	337.886	289.629	193.457	194.314	337.771	516.171	424.971	679.114	392.029	218	323.514	382.943	415.971	393.657	317.371	366.371	374.314	394.943	389.8	397	294.657	469.343	608.6	236.829	297.286	316.8	223.4	548.314	307.286	515.429	370.229	337.086	458.229	257.829	541.057	593.686	514.429	498.6	569.486	348.943	735.829	473.514	692.114
754.627	412.314	593.086	522	175.2	423.229	599.2	331.714	350.6	255.2	245.971	340.514	580.743	482.914	672.257	446.286	267	363.371	359.971	395.8	391.6	319.486	353.943	418.771	438.286	453.543	415.686	288.543	531.314	619.114	264.857	333.943	323.486	263.857	598.029	311.229	457.114	428.086	368.486	475.343	318.457	542.457	631.429	549.857	560.314	527.371	332.029	803.571	466.8	743.943
756.064	454.343	626.943	511.114	210.8	504.286	595.029	310.114	407.486	273.029	256.686	392.829	584.457	639.714	696.743	451.429	328.229	422.914	349.8	464.543	457.543	336.743	360.971	520.543	449.2	486.657	447.229	378.371	552.114	733.686	334.943	312.486	387.829	269.886	651.114	347.486	427.343	464.2	369.229	447.4	334.571	567.943	663.714	613.8	614.629	562	358.829	851.171	488.2	708.2
757.502	482.486	693.686	598.657	269	455.314	700.771	304.857	439.429	275.686	259.229	411.743	629.314	619.629	758.429	495.171	372.657	429.343	364.114	555.6	441.6	359.514	447.171	555.571	454.314	470.314	513.543	471.429	540.571	787.686	316	295.943	358.514	284.343	675.171	392.657	410.314	467.086	374.629	461.771	359.086	619.486	726.257	717.657	612	648.229	444.286	847.457	515.286	796.657
758.939	562.714	778.829	713.2	340.229	491.429	787.943	380.971	526.114	278.371	237.2	453.429	696.857	661.771	833.714	511.514	416.514	446.429	451.171	625.457	516.257	394.886	490.314	567.429	525.4	563.514	557.543	597.914	635.343	884.257	319.914	383.457	354.314	346.943	694.829	440.343	514.429	512.229	441	566.829	412.514	649.8	787.771	781.6	686.571	701.086	484.514	928.686	553.2	903.486
760.376	569.914	753.686	748.543	358.6	532.2	790.743	450.771	520.914	338.829	308.086	484.943	755.371	686.8	902.943	597.229	476.229	460.171	521.171	638.257	581.457	382.286	489.857	605.886	544.057	668.543	656.286	559.486	712.743	870	343.343	418.314	383.829	421.943	710.314	468.086	538.914	512.057	515.257	671.286	454.543	737.429	818.829	805.371	711.943	746.943	499.143	1052.8	599.4	1041.34
761.813	539.286	667.4	672.971	395.657	524.886	735.371	399.743	540.914	323.914	293.029	526.457	719.429	704.8	845.257	590.571	378.229	486.514	492.229	614.371	603.771	402.171	504.8	606.171	545.371	641.6	741.486	524.086	693.171	840.114	410.429	358.029	446.029	383.086	706.457	468.457	546.257	459.314	478.029	692.314	385.771	762.171	833.771	790.971	700.829	754.886	433.257	1035.46	589.343	955.286
763.249	586.971	680.171	684.657	476.514	531.486	806.943	352.286	593.914	288.486	344.057	577.286	776.771	722.171	926.914	631.886	396.486	444.171	472.229	583.914	614.943	466.429	565.686	644.743	645.629	622.771	823.2	534.371	708	859.829	468.829	384.086	482.057	358.914	851.2	532.114	617.886	526.229	494.629	697.029	375.914	814.086	941.571	923.714	813.057	834.229	442.229	1042.8	619.057	1030.91
764.685	602.029	653.143	713.4	469.857	633.343	901.114	352.686	580.657	274.971	347	578.2	821.086	739.686	866.714	602.657	374.314	427.8	496.8	572.143	579	547.6	521.343	644.057	669.057	601.8	815.657	641.029	778	863.057	431.029	423.914	455.914	385.257	877.314	574.943	671.286	626.543	516.943	729.371	431.971	773.371	1008.74	934.314	871.371	741.657	486.771	1073.09	556.057	1041.2
766.121	605.086	634.686	745.771	522.543	697.686	902.714	407.029	570.8	320.629	393.914	634.229	795.343	811.371	909.914	629.657	462.343	478.371	556.314	618.486	607.4	518.714	460.543	698.743	652.743	652.857	838.371	616.286	844.229	908.2	457.029	455.171	499.114	441.114	851.8	584.457	699.914	639.114	596.371	666.4	490	802.114	920.514	958.029	864.029	699.829	550.914	1164.66	603.114	1119.43
767.557	541.914	575.4	647.514	437.886	561.486	764.086	381.886	558.429	264	257.886	570.629	716.029	724.943	806.486	539.343	433.629	493	529.143	593.829	609.771	436.114	383.914	591.343	560.914	591.743	722.286	488	771.686	836.686	415.743	381.914	429.686	366.343	758.743	512.571	591.057	555.686	575.914	629.543	388.171	732.657	788.457	872.029	712.343	666.429	413.371	1081.86	583.857	1084.23
768.992	512	552.886	558.229	334.829	402.171	733.343	327.029	508.886	190.6	182.086	459.971	651.486	646.114	803.971	512.943	445.543	462.086	447.171	526.657	589.143	415.257	325.914	540.4	548.143	623.714	662.857	375.629	677.771	809.714	359.171	326.829	334.4	363.171	725.6	432.771	486.314	489.457	516.571	571.114	365.171	662.886	758.429	808.571	665.857	689.029	340.8	987.314	560.371	1072.4
770.427	522.143	586	565.086	255.457	402.543	761.629	275.4	466.743	214.343	199.057	460.514	656.143	661.029	755.114	516.914	434.943	434.314	456.543	511.314	506.857	417.2	384.429	536.114	490.971	606.371	612.314	470.514	621.086	788.829	264.029	316.171	256.029	303.629	711.829	405.314	523.714	519.657	468.829	667.571	378	624.743	778.971	772.2	666.6	693.171	446.829	979.714	509.4	1072.54
771.862	515	679.514	650.914	359.686	527.514	811.971	308.971	484.429	317.971	370.429	588.8	743.429	698.714	840.2	613.771	462.029	477.371	505.771	545.057	515.743	470	511.114	624.943	533.429	657.943	761.257	560.971	674.6	823.6	412.371	346.6	342.943	340.943	746.343	521.6	693.971	622.629	519.8	672.6	472.657	737.371	820.686	876.857	742.686	708.343	532.914	1084	555.229	1086.4
773.296	480.686	732.771	665.257	430.057	633.143	758.457	322.886	533.857	372.286	412.829	648.4	830.829	696.314	914	614.457	526.257	441.429	559	558.886	590.314	453.457	533.229	582.714	552.057	566.429	738	530.8	705.371	822.286	450.4	316.543	458.314	339.143	787.343	583.857	746.314	708.371	497.114	672.743	461.2	728.714	839.886	949.143	756.057	727.171	508.429	1088.4	624.4	1070.89
774.73	472.771	729.143	631.857	442.457	638.343	742.257	346.171	455.171	346.114	361.429	556.286	770.029	643.257	858.829	564.971	509.571	369.886	494.086	568.771	541.171	396.629	470.543	551.657	559.314	502.829	682.857	399.686	704.743	797.371	447.6	312.229	433.657	382.486	742	540.714	659.971	599.971	517.629	639.286	491.8	671.029	765.886	844.371	679.914	682.371	478.686	951.486	554.714	963.086
776.164	543.743	724.571	589.371	390.114	587.029	749	360.771	391.657	322.486	307.943	526.257	687.429	674.657	762.886	490.286	435.657	381.971	483.286	525.2	470.086	377.457	459.371	566.4	554.857	463	576.143	416.057	709.171	828.571	378.086	388.2	420.971	359.371	690.829	433.371	603.914	517.8	455.429	648.286	463.114	682.686	777.4	786.371	635.229	639.486	493.514	842.914	533	950.6
777.597	542.6	685.743	563.971	407.571	557.6	733.143	358.486	352.114	281.086	260.029	495.171	724.743	669.914	684.8	462.543	408.429	446.143	459.943	505.543	442	418.486	461.2	598.229	505.343	511.886	584.943	486.543	679.486	783.143	335.543	344.029	382.343	344.543	690.857	442.857	533.829	501.943	493.971	622.829	442.686	704.571	785.086	743.429	633.743	585.029	474.257	879.429	488.2	919.2
779.031	568.314	627.971	565.343	354.686	562.571	749.229	340.143	398.857	256.571	271	475.971	744.543	661.657	702.743	466.457	420.257	483.8	468.743	543.6	429.914	416.857	408.171	542.829	544.543	515.857	508.943	506.429	619.343	683.743	313.2	278.743	383.543	334.943	757.886	428.371	579.343	495.257	507.914	615.457	381.829	663.457	789.657	759.743	667.486	569.4	511.571	866.857	541.914	888.514
780.464	547.714	560.486	663.257	391.914	581.229	696.886	333.686	417.343	291.057	308.6	443.429	691.943	582.6	761.743	504.286	407.543	445.943	472.114	620.229	427.314	375.514	378.8	516.686	534.029	516.2	514.743	460.4	599.257	600.429	344.514	302.971	320.486	350.171	761.857	483.343	614.371	482.629	591.743	562.943	377.086	634.286	684.829	696.6	575.686	636.086	495.343	822.914	561.857	872.857
781.896	560.371	594.514	688.514	409.686	536.571	777.829	355.457	467.286	361.8	336.886	527.343	660.914	566.086	787.657	571.086	441	476.943	507.429	582.714	526.657	377.114	391.286	545.371	564.514	558.8	657.457	481.714	661.057	674.971	396.657	399.571	404.229	427.143	751.143	500.143	574.629	501.371	535.4	581	403.886	701.743	691.114	745.029	557.114	710.257	506.543	846.314	571.886	870.629
783.329	364.886	446.257	465.543	279.857	371.743	650.514	202.486	300.343	232.657	143.6	331.714	455.257	337.4	627.857	411.829	254.286	295.486	361.086	337.971	415.514	257.714	290.114	356.057	351.4	394.629	497.743	280.829	463.086	500.971	197.114	239.114	289.143	166.286	570.686	351.114	309.429	455.886	310.743	367.4	270.514	541.057	512.057	564.486	401.914	577.257	320.971	701.257	416.514	664.486
784.761	335.943	397.771	314.171	190.314	257.343	582.743	154.543	218.457	122.486	100.371	210.2	348.8	272.857	552.486	273.6	164.314	192.657	220.371	235.657	370.171	197.314	248.971	291.629	250.114	293.886	337.714	186.286	337.029	417.543	105.829	166.314	222.2	9.45714	496.314	234.571	261.371	339.914	140.829	320.886	204.257	400.486	483.8	449.429	423.086	429.514	265.229	577.229	358.429	559.829
786.193	358.857	431.314	419.229	270.771	307.057	476	205	278.257	139.143	130.029	190.571	363.486	320.029	620.429	260.971	137.114	203.943	199.029	358.8	384.4	242.714	297.371	370.4	284.2	315.8	325.143	254.514	406.743	478.886	167.086	187.371	175.257	91.8571	521.971	287.8	367.514	409.571	211.886	249.114	233.2	414.286	563.486	440.914	485.143	452.829	297	550.829	373.6	598.086
787.625	454.971	611.914	526.629	421.686	455.914	610.114	321.714	409.371	263.314	205.686	390.257	614.457	471.571	719.771	371.686	307.057	342.6	344.4	452.229	530.057	325.029	402.257	493.543	404	447.057	493.086	408.971	600.4	694.571	325.486	295.629	320.4	300.286	572.714	429.886	419.114	460.429	338.543	465.571	305.2	546.971	635	561.543	656.743	585.114	375.714	761.514	464.029	759.114
789.056	384.057	491.971	470.114	315.657	477.286	646	307.943	383.971	238.971	166.886	349.486	609.486	453.486	576.257	371.571	246.343	258.457	379.771	374.086	437.057	285.457	401	388.6	372.343	460.2	379.829	275.857	534.943	656.086	275.314	210.229	277.4	263.771	526.943	395.629	338.743	414.6	368.914	425.2	245.6	563.6	516.943	487	522.086	588.143	284.171	754.057	460.4	766.257
790.487	385.286	441.886	447.857	278.486	470.114	636.229	307.057	319.857	240.514	226.114	386.286	614.714	453.486	554.971	391.229	267.4	277.171	398.657	353.057	403.629	317.714	408.086	394.257	386.629	472.4	439.943	239.514	492.514	665.371	227.114	261.829	312.114	209.486	478.743	420.857	391.057	375.886	341.229	428.829	292.171	561.086	522.343	500.829	434.971	616.514	289.343	733.686	469.8	783.829
791.918	387.057	461.143	501.4	278.371	449.086	619.143	307.8	326.771	232.543	211.257	353.057	504.771	508.571	594.743	430.143	242.8	285.657	391.171	461.714	346.771	335.8	372.514	449.571	469.743	458.743	422.029	324.114	480.343	606.886	262.857	333.314	258.057	230.771	540.114	418.343	524.743	391.771	383.943	412.514	269.657	594.571	662.543	568.971	425.429	602.743	381.429	689.057	479.114	694.371
793.348	359.057	498.514	445.171	296.571	428.286	674.857	254.4	396.286	215.486	185.114	286.086	526.257	502.429	628.514	427.343	262.743	372.343	399.286	451.229	374.171	322.4	363.543	450.571	391.371	379.6	364.429	319.657	472.343	568.171	307.629	318.229	294.714	174.971	503.543	394.371	473.486	408.743	308.057	535.629	244.486	547.6	655.2	616.829	516.857	586.229	365.371	733.971	489.286	684.4
794.778	363.6	476.486	416.114	242.8	430.486	764.314	302.886	474.4	248.257	202.086	267.4	529.343	496.829	646.029	402.914	237.029	356.971	398	447.571	443.257	317.571	404.229	404.286	319.857	370.114	384	262.771	525.686	521.829	319.8	216.229	299.857	195.657	547	376.171	419.6	443.057	294.2	562.371	279.286	545.686	641.571	566.171	573.371	593.686	337.457	816.314	547.343	785.371
796.208	398.686	505.314	436.171	235.771	430.371	695.629	357.857	422.429	234.971	207.286	322.429	541.8	417.114	650.829	362.114	265.943	345.771	339.2	420.857	439.057	334.6	359.343	423.657	350.257	411.6	491.486	260.914	540.2	565	242.486	226.371	293.257	239.257	555.629	469.743	459.457	437.943	286.371	522.6	283.8	528.8	614.657	553.371	585.457	629.629	305.714	854.4	507.229	763.171
797.638	450.4	629.086	498.114	266.829	392.343	671.143	359.171	352.4	275.114	186.486	406.971	539.4	437.714	639.686	354.886	287.571	292.257	306.057	469.286	403.371	315.8	343.114	472.229	416.257	406.657	457.514	318.857	572.457	609.771	292.171	267	227.829	257.629	629.4	439.6	492.2	430	345.629	545.571	227	584.543	595.743	619.914	588.371	600.114	296.486	766.314	435.686	664.343
799.067	492.829	640.543	482.886	282.943	430.229	649.143	331.2	329.943	319.057	174.629	408.4	602.229	424.486	679.943	334.371	344.829	334.143	338.8	450.429	412.143	297.829	344.171	552.743	408.2	512.829	368.371	296.2	576.314	687.8	332.771	324.943	225.514	255.629	613.829	365.2	472.086	456.229	377.743	581.171	273.943	638.457	635.2	728.571	600.743	621.286	295.657	776.343	464.857	676.771
800.496	434.257	572.571	446	236.743	400.429	709.686	368.171	350.914	362	174.771	382.143	591.629	445.686	692.914	334.886	320.257	387.171	394.829	426.4	461.486	309.114	381.4	509.543	389	536.971	393.114	325.971	585.8	665.686	325.543	314.886	220.457	215.657	594.971	344.686	462	478.943	402.314	542.829	335.514	646.086	704.571	707.457	576.029	622.371	362.743	753.086	525.457	805.886
801.925	404.229	528.257	445.171	208.2	400.343	622.886	354.171	410.886	294.657	199.2	377.829	594.886	463.743	678	326.371	360.086	420.657	406.571	453.371	485.8	390.829	352.6	453.171	402.914	544.343	467.343	324.171	548.286	682.543	233.971	324.486	250.829	228.314	585.543	439.4	480.771	438.343	406.857	442.286	373.2	616.914	704.629	654.2	542.057	645.629	396.771	779.229	523.114	830.4
803.353	404.4	557.657	501.4	252.086	381.2	646.743	332.514	451.229	280.457	177.457	412.343	568.2	501.029	651.286	368.657	410.086	381.029	350.429	433.629	506.229	398.229	408.571	350.714	400.286	429.6	444.914	298.143	547.257	680.2	272.714	269.029	219.857	236.829	558.229	456.971	499.686	421.943	422.257	401.971	355.886	572.314	577.371	540.8	579.457	610.571	340.771	750.914	414.771	804.857
804.782	491.743	579.771	539.4	248.286	432.4	597.571	351.914	445.343	306.771	164.114	428.886	601.943	544.2	693.086	387.943	446.057	389.686	360.543	415.857	481.4	369	454.343	366.6	357.771	418.629	459.943	263.429	561.829	667.2	294.286	305.514	259.257	288.057	605.029	441.057	475.886	443.2	396.286	428.714	394.657	591.914	571.543	566.943	607.086	623.086	325.657	790.457	406.657	814.457
806.21	486.8	587.943	542.629	288.229	449.714	677.943	378.429	486.657	348.057	128.771	420.429	600.857	595.2	695.457	454.8	408.8	362.057	380.486	442.886	425.543	328.543	446.286	432.771	408.543	419.943	493.6	340.6	527.943	652.2	308.2	271.8	297.714	259.771	655.857	451.486	489.171	424.857	459.057	495.514	379.943	610.629	632.371	596.8	619.143	643.971	394.514	758.457	396.857	826.543
807.637	491.943	601.571	564.343	301.543	476.171	688.229	347.743	501.057	337.314	214.257	449.2	642.343	520.543	690.629	469.114	349.4	389.457	428.371	526.371	477.343	410.286	405.943	506.686	443.743	485.657	605.314	364.486	513.086	701.514	276.514	292.057	386.229	251.371	693.429	490.886	459.571	428.143	467.2	514.143	338.086	687.486	740.057	672.314	583.571	624.714	442.371	772.4	479.914	740.057
809.065	483.171	566.857	560.743	330.029	526.229	739.657	352.571	494.543	329.029	235.229	473.257	659.714	490.257	737.629	489.543	403.257	400.514	369.257	493.057	504.4	413.4	391.343	508.829	466.857	463.743	576.286	387.229	551.2	683.4	312.6	336.943	347.857	257.057	620.114	485.8	537.771	491.143	470.114	569.229	317.571	610.486	790.143	723.8	610.543	638.314	422.771	791.771	544.629	779.686
810.492	453.543	574.057	543.4	307.714	473.857	700.943	361.886	449.571	264.371	267.029	402.914	667.686	528.8	698.6	480.657	353.314	411.6	394.714	443.6	470.457	366	421.486	533.257	427.343	457.629	488.629	309.057	597.314	678.257	332.057	383.486	299.743	279.286	608.171	464.571	531.086	528.714	404.743	550.771	334.743	507.686	753.514	770.114	556.429	628	372.343	819.743	536.343	780.229
811.918	464.171	562.743	484.6	344.371	440.543	695.886	371.514	442.4	310	248.4	421.343	648.6	609.8	722.714	495.143	343.257	362.857	403.171	446.971	502.486	326.057	364.343	531.714	487.743	500.229	473.971	343.143	595.657	742.057	380.657	335.829	281.286	331.143	669.629	418.771	571.457	471.857	447.029	564.229	367.429	482.714	660.4	743.429	582.314	629.057	370.343	847.571	451.486	811.457
813.345	530.943	585.686	565.857	332.486	468.571	717.829	381.257	424.229	339.914	270.029	500.914	675.914	607.629	791.486	503.686	422.429	364.4	501	566.857	594.286	396.086	410.943	549.457	508.4	584.629	567.8	456.343	602.714	794.6	435.257	293.971	331.571	349.286	708.629	415.714	535.314	481.429	472.057	605.657	356.571	576.6	680.514	721.343	615.543	614.829	393.8	887.486	476.086	698.971
814.771	577.057	576.6	606.829	332.543	501.8	789.543	420.886	445.029	372.6	227.257	539.114	665.771	701.6	856.114	522.143	514.571	445.086	440.2	583.029	600.143	459.543	452.343	538.286	513.657	538.629	657.086	503.486	633.429	734.943	439.114	282.657	345.429	360.6	692.8	442.829	560.886	532.343	429.371	649.314	371.714	660.086	741.6	734.629	691.371	652.143	489.829	916.943	548.657	853.629
816.197	565.686	610.286	632.457	323.829	515.543	798.4	436.857	477.171	311.2	241.029	465.371	666.971	737.629	824.514	526.4	459.114	475.2	403.371	547.286	545.6	425.086	424.086	604.914	530.257	499.229	661.486	395.171	648.143	683.371	403.914	299	330.457	385.857	597.429	518.343	547.829	541.6	404.314	584.343	395.886	654.257	818.743	679.314	693.486	657.571	486.743	895.971	551.114	918.114
817.623	505.029	584.8	613.4	310.543	513.714	685.743	425.229	541.514	334.943	278.657	469.543	630.143	671.286	746	535.971	412.057	465.343	349.686	497.8	511	366.743	364.8	548.686	484.8	476.4	734.314	388.886	568.229	666.571	355.771	327.6	328.571	364.657	618.257	486.543	586.8	502.314	457.514	547.857	418.4	693.429	774	661.743	658.314	665.343	466.057	891.143	489.114	1016.86
819.048	498.429	606.686	655.114	281.343	547.171	668.343	414.629	587.571	291.571	337.114	518.771	698.943	556.657	704	525.886	425	397.514	416.657	513.029	487.629	367.571	390.429	558.057	427.8	513.286	687.8	434.629	527.029	673.914	419.2	333.314	422.829	360.771	609.657	465.143	627.171	497.171	497.086	601.2	446.657	766.543	801.743	712.229	662.4	675.886	459.4	913.114	506.314	888.143
820.473	523.457	634.057	641.657	284.2	518.857	785.686	416.229	564.171	315.143	342	562.343	655.886	556.114	671.6	561.714	356.457	430	480.143	508.457	530.314	407.743	465.429	499.8	463.657	556.229	655.829	401	558.571	732.886	464.257	397.171	392.171	345.6	687.943	379.657	632.257	468.629	429.257	626.629	465.686	804.343	768.486	783.457	640.6	638.657	475.486	968.4	562.371	799.371
821.898	559.629	625.943	565.514	273.4	471.2	885.429	404.171	494.543	288.8	303.686	547.514	673.829	619.943	693.171	534.971	383.229	458.4	417.371	520.686	516.686	424.343	430.971	472.229	501.314	538	553.857	308.6	610.857	755.457	429.371	395.514	330.257	363.743	644.057	381.314	522.286	489.086	370.714	598.314	451.971	731.257	797.571	734.571	692.286	624.029	437.2	895.286	551.829	694.914
823.323	536.6	625.486	534.086	255.886	489.971	837.171	384.857	386.686	296.257	275.029	551.514	608.229	710.629	713.971	516.086	441	441.057	357.771	529.257	478.857	427.686	468.543	479.543	459.571	451.114	588.371	328.857	643.371	729.629	420.486	367.914	245.114	307.457	726.714	449.057	462.8	535.686	392.6	487.686	378.829	637.657	707.143	723.257	668.457	692.286	449.457	893.857	491.257	771.257
824.747	543.2	686.629	546.771	294.429	465.429	729.971	358.971	371.629	268.657	282.429	575.286	694.543	698.943	770.286	494.971	471	420.343	369.943	558.343	478.914	433.143	437.314	562.686	438.6	415.629	552.629	419.4	697.914	762.914	390.457	331.286	355.257	371.657	750.143	554.886	498.771	507.057	451.629	539.6	387.714	633.686	653.114	676.857	675.429	692.457	504.457	905.886	531.2	891
826.171	547.914	740.429	605.514	296.114	538.943	712.857	393.6	464	365	280.714	595.857	666.429	691.457	814.629	580.171	433.857	441.543	442.743	585.914	504.114	422.257	442.257	585.286	463.857	478.171	654.2	526.514	765.743	780.6	413.343	401.257	427.343	361.743	805.429	556.343	570.6	550.686	492.086	621.171	429.714	639.886	670.657	750.086	656.743	663.8	545.857	925.514	596.8	983.8
827.595	516.171	692.971	608.371	378.314	515.8	750.943	416.6	574.943	386.886	270.629	533.714	663.2	647.314	854.171	587.571	395.714	490.486	441.971	567.314	557.029	421.4	431.371	581.057	522.229	543.629	655.429	518.6	708.886	752.486	404.286	411.371	455.971	355.829	716.743	496.829	544.057	608.943	504.2	688.114	428.143	724.143	755.657	830.029	705.257	683.457	505.771	912.686	608.457	1029.43
829.018	522.314	637.029	659.914	387.571	566.943	818.2	432.571	566.257	371.543	245.743	483.057	642.086	597.8	906.829	549.6	389.886	431.057	466.771	508.514	545.686	399.629	491.086	595.429	581.143	530.371	674.514	512.2	639.086	757.857	455.943	393.943	402.457	372.514	710.429	482.429	538.286	677.857	559.029	676.429	419.514	718.714	849.057	871.457	707.543	774.657	460.971	1034.51	583.943	984.743
830.441	595.457	680.571	678.6	378.829	542.543	756.771	424.543	566.343	349.2	271.771	461.571	706.829	581.771	959.229	463.171	470.2	416.4	486	554.371	550.886	406.114	474.286	584.486	581.114	521.657	648.6	527.514	606.029	815.171	429.486	375.743	446	447.057	673.886	507.114	569.629	617.2	602.057	717.4	478.629	726.657	815.514	805.429	696.829	801.629	419.514	1062.03	587.971	895.286
831.864	614.686	749.8	700.829	262.057	586.429	817.286	478.571	616.171	384.286	301.171	514.457	697.857	661.686	936.829	498	530.771	419.286	457.429	582.657	537.286	399.171	433.771	600.857	531.229	531.943	665.743	542.8	643.914	788.714	399.257	394.571	432.886	461.629	668.371	575.8	593.229	546.314	610.514	694.257	522.314	748	793.829	812.257	727.886	821.857	472.8	1006.2	561.571	836.4
833.287	580.029	722.2	672.629	273.229	574.543	857.629	501.829	576.543	365.371	328.029	566.543	681.086	657.8	839.629	596.2	513.429	553.4	440.829	602.314	621.286	399.6	403.429	574.629	530.771	626.486	674.914	493	633.771	761.029	374.457	380.543	431.2	445.943	699.4	549.457	593.171	494.771	549.343	683.686	482.114	707.571	755.371	883.086	762.286	824.457	515.371	933.229	544.743	906.371
834.709	587.086	662.6	696.6	347.029	543.314	840.457	449.229	580.771	348.543	307.486	597.543	742.686	615.914	784.971	617.714	509.543	575.857	468.429	584.429	613.771	409.486	441.629	567.771	536.257	634.971	674.571	447.457	674.714	787.686	364.714	392.343	424.943	435.629	781.371	526.629	585.886	518.571	527.914	700.886	412.971	687.4	816.771	958.857	735.629	835.6	545.514	978.943	578.771	986.6
836.131	616.371	624.229	667.4	407.629	543.8	758.057	383.029	517.114	318.657	329.6	543.857	734	646.629	781.943	581.8	479.571	537.629	473.6	555.6	626.171	475.171	466.171	622.143	518.314	602.286	733.629	446.771	700.257	867.2	342.114	426.943	418.8	338.057	763.257	504.543	636.914	577.943	498.2	705.571	389.514	721.914	812.229	929.571	729.914	779.314	511	984.543	579.257	1021.43
837.553	634.371	698.829	705.914	373.257	569.686	747.057	447.714	566.657	345.4	313.371	558.486	712.8	730.086	835.8	568.543	475.429	450.943	484.943	514.914	586.371	481.171	456.314	700.657	509.029	502.4	752.171	493.686	723.857	863.971	362.371	464.229	405.171	315.514	703.6	489.6	688.857	594.314	568.657	629.286	430.657	762.343	856.971	834.086	722.029	777.6	490.371	983.743	548.143	942.971
838.975	619.286	735.286	707.057	314.029	593.514	806.371	508.486	518.971	335.857	312.343	607.029	722.4	693.971	835.514	573.457	483.057	433.914	489.657	567.371	574.114	427.6	431.971	650	543.057	531.257	787.657	476.371	703.8	873.143	414.629	462.314	404.571	388.971	709.143	485.714	721	575.514	625.857	593.743	492.086	708.286	864.457	846.571	776.771	712.2	474.743	1005.14	555.086	923.4
840.396	600.6	713.514	699	330.657	552.057	763.114	484.171	551.6	328.371	328.857	649.143	742.629	660.886	818.057	581.714	560.943	457.314	511.743	645.143	618.2	423.371	413.971	568.429	613.143	535.943	700.2	461.571	666.343	811.829	424.4	421.714	349.057	499.514	743.057	533.8	673.657	540.686	581.343	638.029	438.629	689.457	859.8	889.543	740.057	730.829	492.2	985.371	581.257	987.629
841.817	630.514	684.914	668.714	374.971	532	740.714	400.257	515.514	292.371	344.171	619.829	744.286	636.029	796.514	647.257	540.314	437.829	528.829	591.2	653.086	469.886	461.229	546.543	613	595.343	691.543	492.343	653.914	894	380.057	377.429	378.971	513.629	748.943	556.229	609.771	447.229	493.943	712.457	388.486	736.486	834.229	879.857	751.2	761.4	504.771	916	587.914	1061.51
843.237	640.829	717.457	708.2	365.914	510	730.514	380.686	517.086	352.229	322.114	568.286	766.629	688.686	812.857	753.057	522.857	409	546.457	542.029	599.857	454.657	443.086	546.571	626.429	600.029	656.6	545.829	641.857	870.429	353.943	353.714	434.657	462.029	772.6	502.886	578.371	529	462.686	692.829	420.971	751.486	866.4	831.286	733.829	829.629	560.829	945.629	614.057	1039.66
844.658	557.286	766.457	743.743	360.743	505.657	823.171	398.229	525.629	385.571	328.8	564.629	816.086	717.829	779.829	697.657	470.514	471.543	513.829	576.914	554.571	407.2	454.057	564.4	590.543	616.771	704.943	490.743	670.229	912.314	416.514	324.943	486.857	408.543	842.543	513.8	617.857	620.429	473.971	647.114	479.8	737.8	873.486	903.6	745.229	809.429	524.714	989.8	630.457	1011.03
846.078	556.2	760.714	727.629	399.257	523.543	836.429	457.029	475.314	366.114	336.371	582.914	777.857	755.4	807.629	624.657	496.514	540.543	495.886	639.886	592.943	407.4	446.486	583.057	615.657	620.343	731.743	505.343	670.629	879.8	481.371	295.343	497.371	403.486	801.114	514.829	641.514	711.314	529.257	622.6	448.6	683.114	828.971	911.314	752.371	745.6	465.286	931.029	599.8	1018.51
847.498	598.486	758.286	679.171	416.543	557.343	866.057	508.371	545.457	350.429	328.4	564.286	743.686	760.543	858.029	480.314	522.4	545.829	502.314	607.2	583.6	460.371	429.314	631.943	613.171	631.257	740.029	534.886	651.914	880.343	494.029	285.629	539.629	449.743	747.6	429.371	661.657	600.571	521.457	651.029	418.029	675.629	756.943	865.029	746.543	708.857	434.457	891.571	555.514	1004.54
848.917	609.4	726.571	645.657	413.286	595.657	813.857	455.657	592.343	377.571	328.943	624.029	760.057	740.886	916.171	495.086	505.743	511.029	538.286	618.286	610.486	431.343	431.114	683.429	655.429	597.714	716.714	540.714	662.914	777.2	446.543	355.029	490.143	464.943	685	464.486	675.629	591.314	475.914	614.971	444.457	751.4	735.6	911.371	760.543	699.857	467.571	913.686	526.114	1021.43
850.337	559.143	672.057	646.4	385.114	605.686	770.2	431.857	612.686	383.257	333.771	664.086	781.057	775.343	831.8	510.057	483.457	455.943	522.371	595.543	660.229	434.6	470.714	670.886	597.171	550.943	727.514	427.971	688.971	759.971	402.971	366.514	443.086	424.229	679.086	544.8	649.829	550.914	442.343	638	477.629	700.029	768.886	961.857	713.543	725.314	503.343	945.514	532.886	1065.89
851.756	587	647.2	670.971	417.257	613.229	708.171	420.371	504.486	388.971	268.371	595.543	751.486	782.943	826.371	551.629	463.057	416.086	468.971	562.114	737	482.8	532.086	604.971	586.486	580.286	806.714	434.4	663.943	831.857	400.114	366.514	436.6	440.057	629.6	600.971	632.6	542.286	549.857	713.943	491.286	671.029	834.029	962.286	728.371	686.657	477.714	922.571	553.571	1074.34
853.174	536.943	672.114	671.257	408.771	637.114	748.571	426.057	570.8	368.314	278.657	564.2	727.486	810.229	809.486	524.857	458.743	361.286	437.829	567.229	681.371	527.857	503.086	554.171	563.857	603.114	806.6	381.486	649.943	843.429	340.886	343.657	423.057	451.771	690.714	526.743	629.029	537.686	585.343	768.514	476	673.114	818.2	873.286	745.171	723.286	521.057	941.686	585.6	1058.63
854.593	572.257	729.543	681.343	406.571	596.514	801.571	422.714	625.943	345.314	307.486	572.914	689.486	657.257	839	558.257	447	441.4	431.257	587.743	591.086	384.943	511.743	539.457	529.914	583.371	745.257	462	747.171	790.771	379.886	405.886	410.057	482.257	730.771	520.657	657.743	571.629	555.657	714.486	489.6	725.029	821.086	900.543	789.914	732.886	528.914	972.2	614.571	976.171
856.011	586.029	685.771	738.114	371.029	554.457	863.686	436.057	662.629	346.029	360.429	598.8	724.514	679.971	745.771	572.686	457.714	444.657	517.514	562.114	564.086	373.8	474.914	527.914	548.114	585.971	687.143	513.029	782.4	729.343	419.543	439.571	450.971	481.943	726.629	488.8	637.257	524.657	475.029	723.229	505.2	721.886	900.086	925.4	801.743	761.686	532.257	1000.74	604.257	946.657
857.429	556.8	626.543	704.886	372.286	554.143	841.971	456.743	539.457	349.029	327.571	535.114	755.143	671.171	719.343	537.286	471.029	472.914	527.514	479.771	610.771	430.257	413.229	510.486	551.943	569.629	678.314	613.343	709.514	805.486	446.686	418.571	414.114	425.543	648.914	480.571	602	507.629	581.143	726.286	550.914	639.914	921.943	859.714	714.4	698.086	487.571	983.057	550.143	939.971
858.846	502.229	699.429	684.686	353.886	542.029	768.286	469.429	528.114	283.743	360.4	496.971	768.429	712.114	777.657	565.543	468.029	449.2	554.371	502.2	643.229	439.886	439.829	501.143	587.971	536.286	747.571	551.829	644.829	790.543	394.229	371.286	373.514	402.171	679.229	502.6	556.429	626.429	614.2	712.829	486.486	692.6	866.714	767.2	702.229	743.171	478.943	920.886	535.657	985.543
860.264	506.143	754.057	645.229	327.229	541.314	706.8	496.6	486.486	301.314	367.2	546.343	728.657	671.4	879.886	639.343	437.371	468.171	522.543	532.2	613.743	442.371	472.086	525.857	538.771	515.686	748.314	543.114	645.229	817.629	400.029	397.686	372	357.943	735.571	474.514	547.571	687.171	584.8	677.4	471.543	695.171	814.571	811.2	743.8	705.771	471.829	979.486	606.086	997.657
861.681	552.486	685.743	644.114	306.543	533.686	688.2	428.943	559.143	338.686	392.886	592.114	753.714	656.314	860.571	566.629	418.771	423.2	585.714	534.057	596.143	477.829	497.086	572	546.514	590.429	762.171	502	634	757.829	401.057	392.714	441.171	381.4	748	474.857	561.4	551.657	466.086	648.657	494.229	683.629	809.143	912.914	772.629	724.514	496.6	1064.14	602.629	1009.29
863.097	544.629	628.943	549.943	380.229	534.914	755.829	403.114	529.743	380.8	340.914	607.686	736.857	707.257	809.257	508.971	465.086	412.457	529.657	550.857	610.829	463.686	448.086	588.314	450.886	619	656.829	430.629	648.514	765.114	390.629	385.543	497.886	409.771	654.543	497.886	534.229	476.8	519.629	645.257	500.371	587.543	733.771	921.371	709.857	684.971	589.686	1064.34	614.143	954.229
864.514	513.686	633.914	598.029	422.8	500.486	812.2	421.914	513.086	347.057	332.4	524.343	644.657	795.286	774.686	493.886	460.8	443.086	495.371	595.114	586.771	405	434.114	562.943	478.286	621.829	643.486	406.571	688.514	708.086	395.686	336.6	459.171	433.686	691.6	541.2	594.371	535.486	548.686	680.057	489.457	656.029	716.914	889.829	706.886	758.486	631.029	1046.31	601.743	911.343
865.93	515.057	655.057	681.829	427.629	580.714	802.629	466.2	476.686	344.229	302.743	536.943	575.171	800.8	715.514	537.114	434	544.857	416.057	601.714	633.943	392.257	419.914	551.857	516.286	613.943	635.914	416.029	666.8	714.086	406.8	309.286	437.657	451.314	681.429	496.971	614.286	598.257	569.314	665.2	475.914	683.429	782.714	836.257	702.486	752.686	574.914	1083.17	581.571	922.4
867.346	571.286	621.886	794.686	406.086	616.629	782.057	434.914	528.629	313.8	301.029	499.743	738.286	733.971	739.2	541	431.829	561.657	445.714	601.029	639.371	389.571	434.371	560.543	517.829	584.514	681.857	410.057	633.771	734.657	403.943	298.971	418.229	383.629	734.686	482.8	648.514	570.943	528.086	627.286	469.057	718.429	800.457	809.229	688.314	758.886	502.314	1042.34	575.686	955.314
868.762	628.143	619.314	772.657	383.114	587.371	721.2	429.771	539.143	313.686	307.2	447.143	830.714	700.229	780.371	562.743	498.8	483.143	440.514	600.743	657.743	418.743	425.114	623.686	495.257	527.086	587.143	377.914	618.057	726.286	365.829	383.2	404.486	387.829	688.057	505.886	585.086	577.514	513.6	691.171	419.971	738.629	786.857	776.571	629.8	681.629	452.114	936.086	652.229	954.686
870.177	627.457	626.4	724.457	359.743	549.943	681.943	423.171	506.114	266.457	279.257	456.229	811.171	691.057	783.371	547.6	488.686	407.886	480.971	557.371	563.657	483.886	415.771	622.2	512.829	554.314	521.314	445.2	666.971	782.371	375.629	421.943	345.943	334	688.714	523	582	554.057	516.8	703.571	424.171	778.171	750.543	758.314	647.2	702.343	414.029	902.486	687.971	923.857
871.592	624.743	666.114	591.771	393.371	587.629	682.286	421.486	474.714	315.686	237.086	492.629	677.886	657.514	711.657	510.171	447.286	425.943	424.429	493.114	548.8	458.943	456.286	630.657	529.543	603	551.971	452.686	637.8	825.257	418.743	397.286	357.2	407.029	636.857	514.429	563.114	568.314	555.857	716.4	401.4	755.029	755.543	778.486	702.743	744.686	378.057	915	587.686	898.886
873.007	581.686	668.857	551.371	448.629	609	775.771	429.943	474.686	349.171	224.057	596.229	685.857	748.029	738.286	517.771	438.943	473.714	491.314	568.457	550.943	423.086	468.057	566.029	533.286	648.571	631.514	470.543	620	856.457	408.543	381.6	384.714	394.171	671.571	546.114	586.857	572.257	558.114	675.343	407.8	743.171	791.771	811.914	717.143	779.171	457.229	923.943	559.086	913
874.422	596.571	610.543	571.286	394.171	605.714	773.686	457.943	533.514	375.086	283.4	585.6	661.114	757.857	752.857	519.343	490.914	465.429	513.143	619.543	582.257	463.971	441.943	542.971	535.629	598.257	711.629	470.429	596.114	763.743	383.286	372.057	384.171	457.886	703.514	522.171	586.829	557.286	573.886	670.4	466.6	699.143	837.029	798.171	687.029	726.114	502.4	945.371	558.743	938.314
875.836	574.629	588.429	646.571	372.686	553.086	725.686	454.657	559.971	337.143	289.343	585.286	649.943	722.057	766.229	547.057	495.429	476	529.657	601.2	577.943	502.943	447.229	563.057	569.143	579.371	690	507.2	610.914	695.686	379.229	345.914	422.143	466.286	725.314	517.029	539.886	559.971	591.8	646.943	538.2	695.857	830.343	799.714	658.114	726.114	565.686	928.171	626.086	921.543
877.25	559.8	601.829	667.286	336.429	531.171	716.114	446.714	591.686	356.629	311.343	558.771	697.8	706.743	770.229	581	472.714	469.257	478	538.114	610.914	465.343	482.543	636.057	582.857	543.257	628.543	457.743	661.457	697.343	400.971	315.629	481.343	478.486	757	509	607.6	598.057	646.771	745.229	501.771	682.8	767.657	909.457	713.829	707.086	476.571	912.029	619.943	885.829
878.663	548.429	663.029	682.886	365.029	624.857	727.371	448.6	613.143	365.543	305.829	563.286	721.314	794.686	841.029	572.371	509.171	493.2	506.429	589.857	606.143	423.086	501.286	619.257	637.371	614.6	680.114	478.886	714.743	829.971	423.8	369.029	508.629	421.171	768.314	581.314	646.829	658.829	623.429	809.057	466.343	661.229	810.686	953.429	748.143	701.686	533.257	990.686	645.857	991.686
880.077	523.114	615.371	642.486	271.971	631.6	716.543	404.171	565.2	338.057	265.086	494.314	687.514	643.771	786.257	527.029	522.514	469.629	478.771	538.657	579.657	385.914	429.971	544.714	580.971	618.971	718.429	473.086	649.886	860.686	383.771	360.057	418.6	412.314	670.429	500.429	662.771	617.457	520.143	739.971	429.171	613.943	782.743	892.857	804.943	597.171	506.914	1000.26	561.657	956.371
881.49	555.486	584.914	661.657	314.143	593.286	761.571	346.543	518.657	357.971	236.629	502.714	701.486	581.457	715.6	529.571	460.143	476.943	450.371	573.514	520.6	429.257	437.057	543.829	538.543	584.6	709.743	484.229	632.4	836.343	346.857	362.114	402.686	423.971	607.286	442.857	598.457	588.743	536.571	694.971	451.714	663.114	815.657	805.314	869.314	682.686	486.371	1015.71	580.829	964.543
882.903	582.2	637.257	666.886	337.543	517.286	839.857	358.714	512.086	339.514	302.686	570.686	826.143	629.514	733.086	589.029	447.629	532.914	480.743	606.4	560.029	481.314	424.943	602.343	603.857	517.229	640.571	532.086	670.371	858.486	382.286	396.829	446.543	500.629	641.171	461.257	645.743	555.086	612.714	738.314	500.686	707.543	811.914	796.171	901.257	737.486	430	1036.26	642.143	1006.8
884.316	587.171	725.314	712.829	422.4	648.114	832.457	386.429	536.571	329	356.629	623.171	890.286	787.857	844.829	612.257	511	564.029	536.686	688.543	595.229	506.829	490.057	592.857	665.686	598.086	707.714	542.257	738.543	951.114	480.286	415.029	481.143	505.914	794.943	503.6	656	589.2	710.2	834.286	519.457	733.114	831.914	861.229	890.6	844.343	491.886	1058.94	647.171	1072.6
885.728	532.171	766.686	699	403.4	676.2	796.429	418.343	549.086	257.571	319.943	599.914	841.657	763.086	911.2	656.229	574.743	535.114	541.714	665.486	632.886	440.886	511.486	537.429	627.057	691.143	770	559.314	702.886	895.029	487.857	407.971	454.114	450.171	856.2	444.543	614.4	586.743	654.429	804.971	498.343	747.029	759.229	897.943	727.8	754.314	527.343	1023.29	570.743	1042.6
887.14	547.457	730.657	649.2	395.286	701.743	742.714	411.886	573.657	331.371	339	585.286	816	844.943	931.886	627.257	572.171	522.886	497.2	607.457	676.057	485.857	545.086	524.086	608.714	698.371	830.086	501.943	693.257	810.457	383.914	426.4	442.314	411.314	836.114	455.8	594.229	623.057	617.743	756.429	532.686	721.971	673.543	888.571	651.829	780.829	501.4	1024.69	559.6	1086.74
888.552	551.143	722.943	612.457	393.486	644.257	734.914	404.6	534.629	313.543	391.714	552.314	797.057	866.486	900.829	621.629	518.286	490.171	505.257	560.571	698.857	552.8	490.629	554.886	618.571	599.743	815.371	482.886	689.886	791.657	368.8	424.171	438.057	430.714	778.057	534.914	662.086	617.171	569.229	680.257	617.8	769.4	669.114	853.943	609.143	728.857	488.886	1083.51	614.171	1079.26
889.963	569.686	701.8	655.914	369.086	649.029	690.943	400.114	455.657	299.029	416.286	541.743	765.543	845.914	833.257	550.286	493.486	434.457	486.229	496.571	616.657	531.229	487.086	587.629	642.371	554.686	707.657	398.857	634	814.429	376.8	389.829	447.857	482	787.886	553.8	659.286	583.457	525.657	670.743	491.771	756.6	772.943	844.257	662.886	754.429	439.514	1050.8	601.429	985.514
891.374	563.286	667.486	702.743	362.029	580.286	760	381.543	462.143	289.829	357.143	558.6	695.229	745.914	744.429	581.771	467.257	431.771	420.286	522.057	551.714	467.743	464.143	582	581.6	555.886	669.457	404.371	642.743	823.914	395.143	360.629	458.971	418.857	784.543	490.314	605.943	485.743	520.343	605.429	429.743	813.829	855.771	875.029	692.057	703.429	467.4	973.2	587.743	866.429
892.785	561.257	604.743	698.4	397.771	558.943	688.229	370.429	511.4	311.171	335.143	576.857	684.371	707.8	744.829	556.114	424.257	499.971	383.657	485	577.943	438.343	425.4	548.971	542.143	558.829	663.114	409.029	607.829	809.486	374.571	366.286	441.4	381.371	721.914	514.4	584.371	531	506.657	609.286	454.371	746.4	816.4	905.2	698.286	718.886	482.029	890.914	525.743	859.029
894.196	563.914	604.514	675.686	413.829	552.8	706.514	403.971	488.571	333.229	323.714	606.343	711.771	646.486	774.971	569.486	412.429	489.629	395.229	554.771	619.686	417.771	446.829	520.4	464.314	547.343	605.114	468.571	682.229	744	346.771	390.543	388.8	335.657	611.2	538.857	624.971	553.086	559.886	585.886	531.143	772.8	767.286	840.171	690.629	692.086	491.743	851.057	562.314	887.629
895.606	629.429	619.657	674.743	410.914	592.857	719.971	454.629	420.886	350.857	304.629	614.571	711.286	661.857	814.086	520.829	450.714	495.4	444.429	594.314	629.257	440.2	535.886	597.8	542.886	511.971	603.571	504.229	613.886	760.257	338.229	430.629	454.6	405.943	577.486	591.543	577.314	584.886	574.714	681.6	497.657	772.629	747.2	818.4	732.8	712.514	401.171	893.629	570.857	956.886
897.017	602.829	640.229	600.886	416.486	577.086	768.286	449.4	476.286	350.286	322.629	654.286	722.429	729.286	809.343	502.257	469.743	463.114	479.486	620.857	615.057	469.743	541.2	657.086	571.029	551.971	621.629	489.8	623.571	787.686	348.6	387.657	468.057	366.486	662.971	527.857	578.514	561.943	559.029	683.314	485.886	806.114	773.686	790.6	779.257	736.543	445.657	910.143	596.257	869.371
898.426	604.857	653.914	630.057	385.6	518.457	710.571	394.314	506.829	312.943	328.429	560.857	738	770.171	830.286	513.743	504.571	425.971	435.543	574.829	523.8	462.429	469.486	589.914	612.886	556.343	720.6	468.657	617.714	820.743	388.4	338.771	473.743	445.057	770.6	500.886	638.971	563.486	487.029	734.4	463.686	752.4	824.6	825.543	730.4	769.057	470.629	950.114	551.486	891.229
899.836	539.543	648.914	630.114	380.657	481.171	711.714	387.343	462.257	308.057	317.829	547.057	754.914	688.657	796.429	502.371	569.086	437.286	400.543	576.086	523.971	451.229	418.457	477.543	526.829	554	708.571	471.114	609.4	771.457	336.771	382.171	403.057	388.371	738.771	472.857	659.914	516.286	492.057	726.829	413.714	710.343	838.229	767.571	640.029	781.886	460.6	917.2	560.2	963.057
901.245	533.229	616.257	589.686	400.8	546.6	724.971	377.2	453.657	292.371	335.4	538.029	650.886	685.457	740.714	509.314	521.086	483.286	416.514	545.829	555.886	391.629	395.629	522.029	511.571	554.6	708.857	498.829	611.057	769.114	312.2	389.686	398.029	375	684.914	511.8	629.2	522.257	512.286	668.257	437.257	729.486	816.429	845.886	602.771	703.229	443.486	900.286	508.686	1022.23
902.654	508.229	677.6	562.6	477.686	620.229	727.229	382.571	525.343	272.514	358.829	581.029	608.2	726.829	747.6	508.4	389.829	438.114	518.114	504.114	596.429	379.286	411.914	551.457	495.571	592.6	649.6	486.114	632	725.886	343.429	367.2	372.914	333.343	683.714	461.857	609.229	535.229	512.2	592.629	447.229	702.2	780.686	876.743	656.171	687.743	457.143	830.429	489.229	959.486
904.063	581.086	644.971	673.857	454.029	575.829	697.2	438.229	554.143	384.114	335.914	551.143	661.8	783.457	801.114	541.714	400.829	429.486	514.343	476.886	609.6	400.029	441.257	614.829	542.943	621.857	658.943	435.629	656.086	699.514	396.943	374.6	470.314	424.371	720.4	488.143	580.4	521.429	503.143	584.543	500.086	688.029	785.371	998.457	693.171	662.314	526.057	896.086	506.171	934.8
905.472	604	614.457	750.629	396.286	538.343	644.686	437.8	464.514	410.971	273.514	511.714	717.514	743.4	870.943	488.771	452	495.257	523.686	552.971	724.029	477.343	492.486	602.029	553.514	557.486	633.943	375.429	580.229	718.143	408.914	375.057	515.143	459.543	823.8	505.114	508.257	503.8	525.314	612.543	441.943	729.457	844.657	924.314	685.857	703.514	516.029	967.6	568.857	925.714
906.88	666	591.657	683.229	376.486	586.914	687.371	439.314	462.257	392.229	291.057	477.057	720.771	740.857	863.629	476.343	393.257	501.914	519	637.771	644.457	412	464.914	616.771	615.143	523.543	584.971	441	575.6	759.286	358.571	383.971	511.857	441.686	806.314	530.257	537.857	524.657	463.057	627.743	436.429	811.543	875	832.686	651.143	658.143	513.829	979.4	595.4	927.829
908.288	632.886	596.543	617.086	384.971	660.114	696.2	380.486	483.086	333.743	313.314	479.629	713.571	792.657	820.343	491.286	386.629	451.4	538.171	594.4	574.543	410.714	452.286	573.829	608.543	516.143	611.314	593	579.057	751	379.629	323.914	453.486	429.343	765.914	553.8	634.829	562.429	459.371	657.914	406.8	787.371	840.4	784.743	669.714	703.171	458.057	898.571	650.114	993.314
909.695	521.686	556.343	535.714	324.4	617.971	640.029	322.343	501.114	320.029	307.8	526	652.171	697.829	656.943	494.114	413.343	379.771	487.371	476.6	559.8	399.257	375.143	531.543	520.657	513.4	616.743	564.057	558.143	669.314	400.486	310.057	394.229	306.571	590	519.2	618.829	573.8	439.171	607.714	429.057	730.886	721.886	724.8	593.914	685.543	398.257	873.114	613.229	971.114
911.103	458.857	569.143	554.057	308.886	582.086	646.6	289.057	464.029	288.057	312.657	575.343	612.857	660.057	641.971	492.229	496.971	393.286	432.514	490.857	603.086	455.657	404.6	514.086	442.029	487.429	637.971	421.114	566.029	632.571	399.657	300.486	380.686	306.229	625	525	579.857	543.029	525.886	604.6	493.114	697.257	726.029	697.314	565.686	667.886	414.629	875.686	584.114	917.971
912.51	510.171	625.343	626.629	360.971	557.229	666.686	383.514	409.514	300	307.971	618.429	622.143	653.6	681.629	476.771	448.343	460.8	468.943	558.914	557.486	412.2	492.314	550.629	486.686	488.629	638.086	376.057	595.686	700.057	332.743	354.514	414.629	316.543	626.229	510	650.686	464.914	542.686	667.057	551.171	658.829	732.571	795.143	638.114	642.457	501.743	901.886	532.171	860.543
913.917	556.314	659.229	647.829	412.886	549.629	721.371	465.886	418.143	330.857	294.857	581.543	679.2	794.514	792.8	483.829	517.229	491.657	489.314	580.257	539.2	413.914	492.4	587.486	491.4	513.314	695.914	465.371	660.114	723.257	382.486	348.971	459.429	371.8	749.571	522.086	731.943	489.143	583.543	620.886	595.543	663.886	859.486	936.429	731.429	674.971	515.857	925.514	579.686	900.429
915.323	486.457	700.943	618.2	361.171	575.6	701.429	408.143	488.971	347.543	252.343	508.714	723.4	673.2	780.857	453.686	461.829	473.514	502.771	539.686	558.6	398.8	421.686	599.086	479.314	498.714	671.457	572.429	662.257	742.971	412.371	360.743	417.914	365.543	770.371	466.714	686.829	549.486	513.229	538.486	529.457	640.629	838.343	889.8	709.286	716.629	514.657	967.543	611.257	886.343
916.729	478.343	637.743	630.971	378.429	555.886	751.429	379.2	502.257	321.8	256.6	529.486	750.171	643.171	777.029	445.257	421.229	457.886	454.743	542.657	596.057	408.914	427.514	551.829	462.886	503.914	672.457	578.114	618.8	763.229	446.886	305.714	396.143	443.086	783.8	489.4	636.2	552.514	567.571	569.343	436.914	669.943	814.771	801.029	691.8	716.4	470.629	961.257	575.486	891.171
918.135	471.543	576.857	689.943	396.371	548.343	675.8	393.171	469.971	317.857	299.286	596.943	724.743	663.429	761.543	496.171	379.086	517.114	445.686	572.971	579.029	362.629	485.657	522.029	511.829	524.029	636.971	554.514	569.714	856	422.943	311.371	429.829	453.629	742.886	475.886	679.229	515.857	594.857	665.943	404.714	700.486	751.429	831.886	691.8	722.143	457.771	925.686	482.971	861.4
919.541	528.057	562.286	641.8	325.857	563.029	738.686	457.114	444.343	352.057	375.629	572.829	635	718.171	739.257	515.8	430.457	461.971	396.2	569.943	533.543	348.714	439.514	500.829	512.886	531.314	720.857	524.886	612.2	808.714	388.943	326.514	444.629	436.571	700.6	446.857	671.686	541.714	539.771	691.114	469.286	708.286	735.314	788.543	627.371	748.543	452.114	914.343	452.571	890.2
920.946	527.457	571.343	619.943	318.514	593.029	705.743	392.686	500.686	379.514	360.257	485.571	592.114	695.971	668.057	422.143	456.943	451.857	452.371	502.257	546.143	381.571	415.914	542.086	491.057	552.457	719.143	469.514	610.057	710.086	342.886	355.029	417.571	354.2	685	379.457	636.343	511.6	434.743	598.4	509.286	646.486	644.943	731.714	550.314	730.229	531.2	901.286	503.971	895.114
922.352	523.686	554.314	606.229	324.029	556.543	688.771	361.314	493.829	342.057	345.771	473.857	603.343	735.743	661.571	424.829	474.171	410.743	495.086	433.857	587	411.429	416.371	512.486	461.6	506.086	706.743	387.943	654	695.343	357.686	330.8	435.686	309.343	708.971	414.2	618.457	488.6	453.571	606.886	465.486	648.743	662.257	726.371	573.257	662.371	455.229	916.771	521.257	930.371
923.757	469.086	531.743	613.8	331.286	537.971	648.943	351.743	489.4	358.371	298.971	536	634.629	748.2	677.486	452.8	454.057	426.629	496.171	476.257	571.029	374.857	385.2	509.057	477.257	522.886	642.943	338.457	649.886	743.314	345.057	376.2	499.6	378	726.029	466.086	583.657	466.571	485.943	665.857	465.743	714.343	737.314	789.8	622.629	681.971	434.171	915.057	521.286	924.514
925.161	460.4	622.714	628.2	303.314	576.143	763.714	452.714	496.857	331.457	333.229	586.771	696.886	710.543	769.086	561.543	404.857	447.886	434.457	511.886	545.971	398.571	357.086	573.514	517.914	558.943	632.343	420.971	690.257	781.771	323.514	376.029	553.086	476.543	681.4	544.343	552.657	562.743	445.343	685.286	435.343	704.086	778.114	846.743	614.657	696.571	468.257	976.943	501.114	904.686
926.566	483.171	671.6	613.114	385.029	567.086	749.657	460.657	467.429	362.629	307.257	543.971	748.171	694.657	840.029	547.686	415.429	470.771	450.371	550.829	580.743	418.429	408.143	553.6	505.629	640.4	602.943	452.029	644.914	743.686	318.914	353.743	495.2	491.886	668.829	523.457	528.143	601.6	445.886	606.114	414.314	691.914	756.743	819.743	636.114	660.114	464.743	953.343	547.657	892.2
927.97	501.171	682.714	595.971	410.6	575.857	687.114	474.571	497.343	348.571	359.371	529.286	736.6	745.943	850.686	596.229	482.686	524.229	456.2	536.857	582.886	447.686	448.229	500.8	524.086	589.629	666.371	453.086	659.971	754.429	378.629	385.743	483.057	440.829	702.114	478.286	547.971	634.829	515.4	645.2	472.914	691.714	772.914	791.057	675.314	640.114	410.771	992.286	592.086	878.171
929.373	497.914	666.543	597.286	418.343	559.086	695.171	401.086	507.629	373.571	323.057	523.571	669.6	748.771	741.571	555.829	467.714	486.514	463.4	538.371	559.314	451	448.943	489.057	543.571	559.771	694.771	430.743	644.057	736.057	409.886	431.514	459.886	420.457	701.6	453.686	519.229	587.229	518.286	701.171	511.114	719.314	748.229	745.4	675.543	668.171	475.2	981.971	617.514	907.171
930.777	553.2	666.543	613.971	454.257	555.8	822.114	367.343	525.429	338.486	343.971	543.857	589.714	678.371	656.114	573.771	443	447.229	410.229	519.314	521.143	426.714	429.629	553.457	554.943	536.857	630.886	445.771	636.4	663.257	383.771	435.829	431.657	367.314	680.886	490.429	506.571	585.457	507.629	637.143	484.086	623.029	742.086	798.543	589.914	687.914	500.514	984.229	598.343	937.829
932.18	551.343	698.857	573.771	449.4	553.114	773.914	426.829	505.143	358.914	327.486	540.571	632.886	629.171	673.2	541.257	451.029	428.971	446.543	565	515.457	384.714	414.771	553.943	481.714	539.457	617.171	455.343	635.171	680.086	305.571	388.371	349.629	363.171	641.971	498.343	563.686	602.6	564.743	615.8	447.086	626.743	749.257	889.086	603.629	689.486	486.057	927.943	560.429	954.371
933.583	567	663.743	614.771	406.171	551.229	647.143	463.486	568.029	357.6	352.514	528.457	663.029	653.829	674.886	500.943	460.143	441.371	480.829	568.343	536.686	388.543	398.429	565.286	479.114	490.029	682.371	447.971	608.457	735.571	335.143	361.914	384.114	410.829	705.057	462.4	627.886	585.629	617.543	692.486	434.857	648.543	767.6	946.343	716.486	743.486	547.543	875.629	519.371	951.371
934.986	521.886	647.429	696.629	425.943	539.486	660.686	431.257	557.743	339.4	291.8	479.571	672.857	755.4	762.029	508.2	408.771	476.257	539.771	575.457	561.086	413.743	398.286	540.8	517	494.686	650.2	397.486	653.114	800.8	398.4	341.371	453.543	447.8	747.971	492.857	685.914	628.571	592.2	718.514	487.8	718.943	781.629	941.314	724.057	726.943	563.771	909.343	547.086	967.971
936.388	569.4	625.857	646.657	365.543	569.457	779.314	401.714	531	328.086	309.914	472	643.686	764.057	783.486	545.943	388.743	443	498.314	547.086	638.029	330.114	466.057	568.543	623.714	504.343	581.171	379.114	685.743	782.457	414	364	478.029	383.086	796.943	489.8	636.2	612.571	570.143	690.086	482.943	704.2	764.229	843.543	636.286	707.914	485.486	961.571	520.486	982.743
937.79	493.086	706.429	557	311.543	560.714	736.971	448.057	539.429	357.486	323.114	537.371	669.457	754.657	784.686	521.914	377.771	448.457	456.4	506.771	622.6	308.771	465.314	532.686	606.486	561.8	558.714	422.457	697.286	819.657	334.229	348.4	468.6	305.029	720.171	468.743	600.514	621.8	586.829	598.257	497.514	739.771	748.771	789.857	596.143	658.171	465.057	985.314	466.229	912.286
939.192	532.171	710.457	574.714	326.514	598.857	696.6	435.686	576.343	393.257	391.086	572.486	682.143	701	715.971	515.314	457.286	443.286	513.343	489.657	631.257	381.371	434.971	567.886	551.6	569.514	647.914	492.857	651.771	736.314	362.657	366.6	443.229	344.429	658.029	478.914	586.257	595.657	565.057	615.771	494.686	711.029	806.886	787.714	727.143	689.114	503.914	1097.71	451.257	895.914
940.594	568.086	678.086	654.286	364.286	609.486	726.771	423.371	523.343	363.4	374.629	622.486	664.857	751.743	779.743	569.229	445	484.771	549.686	494.743	563.657	462.143	474.771	531.143	527.829	632.943	653.486	439.686	623.8	768.543	405.886	345.057	417.914	414.429	693.8	542.829	601.314	585.4	541.343	622.286	507.943	684.971	859.886	759.4	814.943	754.571	528.286	1076.49	558.514	866.571
941.995	614.686	654.229	723.571	363.057	567.314	815.429	441.057	460.486	316.971	329.4	669.229	663.229	788.143	746.6	614.8	485.171	468.429	519.686	534.829	531.229	475.286	502.4	573.2	560.057	614.8	664.057	463.943	663.286	789	392.6	382.257	449.629	416.943	759.486	502.914	648.771	567.771	610.514	679.971	509.629	697.343	849.257	775.657	839.143	766.771	490.657	946.343	554.743	860.343
943.396	560.143	707.114	713.829	405.743	488.886	814.114	453.2	507.229	332.486	323.343	646.6	738.771	786.143	765.543	567.771	444.571	444.857	460.914	530.257	520.657	495.257	467.2	586.6	523.8	647.743	621.743	536.114	670.543	834.829	374.971	398.571	521.457	351.771	769.486	509	638.429	604.514	680.4	684.686	480.343	733.371	845.429	812.486	820.343	664.571	553.229	858.857	514.8	860.686
944.797	480.057	735.314	659.543	433.657	521.343	735.486	443.771	548.571	323.114	325.686	619.114	726.114	712.457	765.229	520.314	423.629	425.8	536.829	562.971	629.2	479.971	432.314	631.971	511.086	595.829	654.486	580.371	678.6	791.971	376.971	405.429	538.857	400.143	717.714	545.657	657.6	626.629	597.286	688.686	506.514	723.514	828.971	816.6	789.371	697.171	568.257	938.486	460.886	875.657
946.198	494.657	714.943	601.171	427.429	572.086	677.229	452.114	546.514	319.371	319.629	607.029	746.343	704.4	784.857	542.686	365.2	447.914	524	558.171	683.114	461.286	454.171	604.257	581.686	579.514	684.114	477.543	606.286	823.086	400.686	403.314	535.914	458.429	691.171	579.429	630.543	609.457	513.257	678.886	491.171	669.629	796.4	732.057	760.514	742.429	520	997.743	441.8	882.4
947.598	571.943	701.086	617.514	402.257	559.2	701.714	433.343	485.714	329.029	287.429	604.371	735.286	794.457	783	512.714	415.171	545.8	479.171	584.714	633.114	430.371	400.286	533.629	541.829	592.857	691.343	474.286	644.8	798	386.486	407.657	469.057	475.543	681.257	534.2	591.686	621.914	490.514	754.114	474.571	679.057	798.971	775.429	764.771	772.029	376.714	981.371	490.257	915.686
948.998	610.857	665.143	642.343	402.771	523.743	770.143	462.543	485.743	346.886	291.571	602.114	744.429	794.457	830.029	495	473.143	524.686	446.029	532.086	549.714	441.743	374.743	527.686	539.943	638.886	665.314	427.6	637.743	819.143	408.4	417.6	461.6	429.229	674.371	542.229	550.343	604.257	477.571	833.714	461.429	702.743	798.714	758.714	784.057	708	402.4	942.086	541.2	956.771
950.398	532.429	631.086	704.6	379.057	532.714	734.4	422.657	508.886	294.257	271.2	644.171	655.457	721.286	805.914	531.2	464.486	471	460.8	529	551.629	465.143	404.943	525.829	585.829	600.771	693.029	433.457	675.314	810.943	447.657	394.971	467.171	405.971	724.143	513.571	532.686	533.029	497.714	766.6	487.543	729.143	776.057	804.429	653.6	783.514	461.886	896.314	602.657	925.229
951.797	529.286	646.257	700.314	366.829	558.857	706.771	397.657	527.143	307.686	272.429	658.857	594.571	734	780.343	612.971	444.486	403.571	488.914	535.029	585.886	490.714	407.629	606.971	607.914	502.086	717.257	425.829	624.543	742.771	450.343	444.371	456.543	413.171	722.114	516.971	555.514	536.6	550.171	617.886	516.257	771.971	779.657	880.314	633.914	763.771	522.8	912.8	552.086	892.686
953.196	546.914	648.286	685.114	369.029	551.029	688.657	359.371	516.429	341.6	285.771	618.971	702.543	766.4	811.8	605.029	420.229	462.343	535.514	531.429	630.857	483	421.743	554.629	601.886	496.886	658.457	469.571	666.886	731.029	443.486	430.543	393.886	388.971	746.143	491.857	603.486	596.629	546.6	592.257	470.543	725.114	797.2	913.571	688.4	751.114	503.914	958.457	529.057	902.343
954.595	607.457	645.571	656.486	388.229	571.829	686.629	426.486	455.343	358.343	288.457	563.2	732.829	728.086	819.543	572.257	382.6	456.714	502.886	533.514	644.686	436.029	451.257	532.2	574.886	516.886	625.943	480.143	635.143	749.514	404.543	414.886	411.057	413.629	736.429	500.314	598.171	602.657	490.314	643.171	464.2	719.829	782.229	855.971	780.029	753.714	473	974.514	477.457	944.029
955.994	620.514	629.057	677.543	411.829	601.314	658.857	442.857	486.857	355.457	256.286	515.486	744.371	751.029	779.943	561.2	338.686	493.686	395.514	501.6	628.371	474.886	462.371	597.743	577.714	518.457	762.8	453.314	661.8	768.971	436.4	384.4	432.2	419.971	679.4	471	595.371	566.086	481.114	692.629	441.343	693.2	841.143	869.914	778.029	800.771	443.371	1011.46	502.714	918.914
957.392	626.229	663.457	657.229	379	645.714	685.857	455.743	492.686	383.114	263.543	557.171	655.886	797.571	775.2	555.829	358.971	505.171	441.743	538.4	676.771	574.371	464.829	685.743	546.286	503.6	771.714	426.657	657.8	721.743	428.914	355.914	433.857	468.571	619.857	463.057	593.829	574.314	570.029	752.257	449.543	727.543	841.514	888.314	805.171	740.371	508.343	1022.54	519.257	865.171
958.79	559.429	647.429	659.143	333.629	579.743	706.829	359.571	528.6	386.229	296.971	619.829	674.629	820.829	795.971	571.229	383.143	496.971	532.086	507.657	663.686	572.686	524.429	617.743	601.857	548.086	728.114	389.114	709.457	730.486	468.086	348.2	418.371	458	650.914	420.4	591.6	601.629	609.457	788.6	450.486	673.343	771.543	826.086	783.657	705.971	514.829	990.629	547.486	816.829
960.188	539.371	629.629	614.657	357.943	641.743	708.571	370.6	506.571	394.629	318.886	652.657	711.171	809.914	808.829	616.4	454.4	493.714	569.086	554.171	666.571	452.829	555.829	525.657	602.114	588.514	704.343	434.657	721.171	783.029	427.686	374.829	439.4	428.4	716.914	439.571	539.314	592	657.4	812.4	506.486	661.771	776.829	838.229	680.057	710.943	453.257	960	566.714	885.343
961.585	543.743	638.314	646.857	441.571	688.914	726.629	364.429	542.114	396.171	320.571	631.514	765.286	808.486	771.114	616.429	506.571	526.771	537.771	516.029	619.486	369.886	527.886	577.657	582.657	571	762.486	474.514	707.6	894.571	412	367.343	445.743	378.4	733.686	493.886	534.8	602.143	580.086	751.457	531	650.057	800.8	918.686	656	732.686	490.8	972.086	583.743	903.914
962.982	566.029	675.314	652.371	508.514	650.743	741.514	403.314	539.029	373.543	316.486	612.971	742.429	763.286	739.029	585.629	546.114	556.514	541.6	527.457	647.886	412.029	481.2	597.114	496.371	557.914	688.486	524.971	674.6	889.629	407.743	350.8	514.543	413.571	754.086	539.6	544.543	589.914	572.743	792.114	502.8	652.371	793.314	913	647.457	738.143	522.2	1029.66	609.886	936.029
964.379	586.771	641.2	675.829	481.571	591.229	724.057	343.686	491.4	360.314	401.486	540.086	703.286	765.029	726.371	590.343	496.343	532.943	469	503.514	583.143	429.143	477.429	595.629	507.2	556.571	646.114	491.229	629	803.914	446.457	356.914	466.2	467.514	692.029	503.543	525.371	545.457	493.314	792.2	531.257	678.486	772.657	825.886	684.543	716.8	498.571	968.343	584.143	956.971
965.776	606.914	663.743	639.4	482.514	568.6	701.6	434.8	565.457	360.257	439.057	497.771	699.8	748.657	762	622	552.429	500.686	479.314	534.457	619.571	498.486	475.829	584.971	573.343	640.457	652.143	459.571	632.886	709.629	383.114	381.486	443.4	506.943	684.086	468.257	592.286	524.514	505.6	821.229	563.943	692.771	890	765.829	687.029	709.829	508.571	983.029	572.829	962.371
967.173	625.6	698.829	658.114	468.771	540.143	736.657	467.229	668.943	383.743	449.2	589.114	724.229	727.629	793.229	643.657	539.714	529.629	479.2	526.914	573.229	552.2	482.314	582.2	669.143	671.371	671.971	456.629	712.714	767.6	390.114	412.514	443.657	508.4	711	481.057	612.143	609.914	559.6	778.114	551.314	710.914	905.371	848.857	707.743	730.771	537.943	1003.03	616.771	957.629
968.569	605.029	726.6	665.943	409.771	529.914	764.4	533.343	632.343	365.486	363	644	732.971	740.771	833.371	641.514	503.486	522.8	518.857	571.2	544.257	579.886	511.4	580.4	677.571	641.257	688.629	473.229	764.029	831.457	373.029	466.057	432	477.714	754.343	530.057	648.6	644.229	608.514	807.114	494.914	695.771	879.114	927.571	799.143	776.257	579.543	1012.49	664.029	961.086
969.965	578.4	654.143	727.6	423.143	615.943	814.743	491.6	488.543	435	365.6	597.171	772.543	750.714	803.943	579.686	505.8	448.714	492	602.4	550.543	537.257	462.943	585.286	685.057	567.686	747.457	443.543	691.943	861.8	434.943	470.543	466.343	477.2	761.2	561.914	651.886	676.571	599.971	820.114	511.857	714.829	811.2	916.629	791.457	788.143	575.314	992.629	640	1017.94
971.36	607.486	667.514	684.914	441.143	582.257	822.914	495.571	474.429	399.086	324.029	496.171	749.886	733.429	782.114	540.771	554.229	430.457	528.257	598.314	665.771	556.4	421	619.2	625.886	576.314	792.543	487.914	674.171	828.257	441.486	426.771	549.457	470.857	757.829	579.914	636.371	676.314	576.229	844.6	507.914	749.229	839.229	859.829	755.914	779.6	599.143	999.143	570.057	972.571
972.756	702.343	715.543	677	459.6	562.257	792.914	463.714	546.8	375.857	316.914	528.886	798.143	705.571	815.057	547.771	522.657	485.686	510.886	574.2	693.857	547.6	458.143	592.829	599.371	653	788.514	594.629	757.8	828.257	439.029	411.543	585.857	514.486	763.771	571.629	595.2	708.429	573.257	825.371	473.6	791.343	850.657	928.743	694.143	824.686	516.543	1042.6	534.657	922.686
974.151	651	699.6	723.057	433.314	567.343	739.829	500.657	565.2	348.286	341.829	615.943	742.2	725	833.857	624.971	471.314	583.057	538.486	598.6	715.514	534.314	559.971	567.343	623.4	645.286	768.914	588.486	799.314	828.171	370.257	425.771	510.629	531.2	776.571	539.971	668.829	626.086	538.086	810.943	492.086	779.543	877.371	903	737.886	840.857	536.514	1055.51	571.286	929.314
975.545	632.314	659.086	774.714	450.029	541.543	749.143	446.171	595.057	400.971	431.114	658.086	765.114	783.857	760.714	652.771	535.543	583.171	529.429	540.029	693.886	505.143	535.229	532.771	597.4	634.971	705.914	537.371	703.029	790.229	372.371	406.714	452.314	516.714	765.514	586.171	704.543	596.429	568	739.571	490.657	739.057	876.4	852.971	759.829	790.486	562.886	1029.86	630.629	1020.49
976.94	576.229	594.514	768.543	432.686	522.657	761.914	449.886	636.371	408.057	436.629	670.886	744.6	870.171	772.571	694.057	566.514	520.429	558.6	499.6	697.257	566.8	468.543	555.657	597.771	585.229	723.943	521.171	669.286	815.057	415.429	344.114	451.714	521.114	753.143	587.057	692.286	624.4	576.571	724.857	463.971	727.2	813.429	837.114	807.857	743.457	581.771	939.829	648.686	1002.4
978.334	607.571	651.829	758.143	440.771	623.743	772.314	475.2	595.686	399.257	353.2	617.629	783.743	870.457	764.229	630.343	547.714	460.686	531.029	518.943	671.343	570.286	480.886	585.171	620.343	660.4	740.629	571.229	693.714	873.629	453.371	347.8	454.229	514.743	755.943	546.943	637.857	691.829	648.771	748.229	482.029	768.8	774.457	924.486	734.657	708.057	533.114	970.2	628.171	954.857
979.728	596.8	672.886	767.686	482.171	669.514	710	502.629	549.286	355.771	340.629	618.629	757	839.971	743.229	598.686	517.714	467.8	529.314	599.257	668.686	548.286	508.8	597.943	640.886	635.114	712.629	536.543	753.8	869.571	473.4	400.229	537.257	545.543	808.971	519.343	617.314	706.971	678.229	777.657	537.829	719.514	803.343	934.629	688.6	663.857	549.543	990.686	631.314	979.857
981.122	597.943	690.514	725.343	537.686	664.2	732.857	494.571	578.371	330.657	330.6	550.514	790.171	835.057	687.657	544.2	578.314	528.886	502.257	648.743	624	509.829	524.2	573.114	657.029	598.143	679.114	492.657	770.571	810.771	471.714	434.543	571.914	467.8	750.514	582.857	613.6	617.743	678.543	845.6	523.286	690.571	855.657	926.543	646	677.429	606.257	1003.57	629.543	1046.2
982.515	602.6	655	725.314	500	670.2	724.343	484.257	606.029	301.429	355.171	516.543	772.4	805.086	735.343	549.514	592.429	549.4	476.2	672.971	637.371	513.743	511.914	554.829	624.771	514.371	731.571	478.971	745.457	763.571	436.057	387.657	543.257	469.429	730.943	510.286	639.457	539.171	633.686	829.457	526.4	686.257	848.6	875.686	695.343	737.057	592.343	971.2	646.057	1051.6
983.909	622.886	672.857	711.743	428.686	634.971	744.4	454.771	589.029	305.8	361.086	493.886	796	829.714	786.857	541.857	598.514	496.771	491.743	604.057	638.743	526.686	474.2	594.257	604.286	549.057	774.486	511.086	681.4	773.286	458.371	399.886	525.886	407.457	719.629	478.429	628.543	532.086	605.171	822	526.829	764.257	844.4	878	708.114	799.086	549.971	977.286	653.257	973.4
985.301	621.629	620.371	705.829	391.971	628.257	751.6	474.171	620.114	329	331.143	558.029	794.486	804.143	847.657	569.829	586.4	463.8	519.371	577.8	592.171	579	448	640.829	607.4	599.229	755.714	518.743	702.8	764.257	468.486	404	471.343	431.486	725.829	536.486	656.571	577.6	587.714	750.486	497.6	730	823.2	904.8	743.371	811.6	573.257	929.029	618	926.971
986.694	540.943	611.943	687.514	384.657	661.029	781.114	562.914	625.829	413.4	321.114	664.914	816.6	770.886	856.486	612.286	555.829	477.543	586.543	611.286	626.4	621.714	443.686	640.771	697	650.343	793.543	535.114	737.229	755.829	479.029	421.4	443.514	450.257	719.571	597.114	664.343	596.629	575.857	764.343	501.857	763.057	841.943	954.971	694.114	815.2	560.714	952.686	598.943	953.086
988.086	592.4	616.286	690.2	411.371	609.4	753.314	545	604.343	446.743	282.029	698.886	799.229	757.2	763.4	564.543	499	526.457	553.8	617.314	627.343	598.743	509.057	660.029	616.914	624.114	762.943	574.857	736.314	835.029	480.771	374.6	452.4	465.486	764.114	634.4	681.057	608.429	627.343	809.229	621.114	745.714	880.514	914.8	651.714	770.171	525.543	972.914	593.114	1009.03
989.479	594.686	673.857	674.143	413.8	535.943	735.686	417.8	498.114	462.629	407.971	657.343	760.457	805.371	746.8	511.371	482.429	519.943	522.657	626.257	640.886	567.686	529.8	660.114	538.771	578.171	694.714	552.286	678.143	871	485.971	346.371	458.343	453.657	779.6	616.657	675.486	585.743	627.171	804.514	616.714	730.771	901.343	844.2	708.2	723.343	523.171	1055.91	645.057	1049.34
990.87	555.257	675.429	698.286	408.571	557.086	795.143	344.457	386.971	418.943	429.8	584.543	704.114	809.686	791.314	512.286	497.143	497.086	484.086	638.2	615.943	536.229	509.686	620.257	544.686	542.343	715.171	561.514	646	781.914	448.629	320.657	407.229	468.457	768.543	612.457	694.486	592.886	596.4	776.857	554.029	746	804.429	855.857	685.114	708	532.257	1026.63	654.343	1050.46
992.262	514.2	666.514	707.2	448.086	593.571	768.286	415.4	400.971	405.771	420.543	580.314	735	783.171	827.343	562.771	531.257	474.257	489.743	641.657	645.057	483.943	456.8	599.543	624.343	524.914	742.971	546.457	650.857	717.943	422.6	334.486	446.714	465	706.857	520.943	667.457	577.543	558.886	763.857	589.886	783.657	788.314	901.114	640.286	718.429	503.486	871.714	645.286	1049.94
993.653	552.171	655.486	679.543	492.343	596.314	751.2	428.6	522.057	363.914	312.629	606.543	800.457	757.714	755.229	563.029	553.086	443.229	488	560.314	648.457	474.886	462.543	586.429	586.057	528.886	744.657	562.286	747.857	721.429	430	350.286	469.8	471.571	700.114	512	647.543	591.057	539.714	785.229	606.2	792.229	767.371	948.2	640.571	781.771	535.029	790.086	569.971	972.629
995.044	503.714	684.171	624.914	485.486	583.229	731.886	442.971	553.229	404.314	314.086	572.429	795.029	751.229	820.086	579.229	480.8	453.429	486.343	548.229	648.829	522.6	479.514	581.943	539.943	558.257	705	546.886	768.457	816.371	466.2	384.514	501.343	496.829	667.514	515.771	645.286	604.543	558.657	761.629	547.714	723.257	810.8	948.286	714.771	809.629	567.143	906.429	574.086	944.314
996.435	492.543	656.629	695.457	386.857	604.029	771.914	438.114	539.057	411	301.943	578.571	791.971	688.114	818.743	620.086	454.229	458.2	485.4	532.6	653.543	579.629	505.057	581.657	566.857	585.057	676.257	565.829	740.171	764.514	434.2	384.943	512.686	499.629	708.857	522.257	634.543	664.314	571.8	693.829	501.4	703.886	810.486	881.286	701.971	780.429	550.057	1031	601	985.114
997.825	568.743	654.771	746.886	434.343	610.229	826.771	515.029	575.314	403.943	346.114	588.657	833.486	723.171	731.6	622.2	496.2	489.429	505	545.029	608.6	618.971	561.143	634.657	614.8	574.571	651.057	532.8	651.943	781.714	411	414.543	554.829	465.8	712.114	536.286	641	673.286	622.314	729.657	539.857	680.571	844.886	842.686	681.886	762.629	525.114	1009.31	657.571	1053.43
999.216	679	697.086	743.943	431.2	597.171	869.029	571.571	651.629	371.514	340.114	646.686	806.714	729.229	685.143	618.086	575.571	492.714	528.8	552.229	662.057	658.543	556.857	629	575.971	515.743	700.457	541.371	681.371	774.571	413	446.343	488	476.686	755.8	491.686	634.343	681.429	622.143	784.114	545.257	732.4	829.143	882.657	640.257	783.571	539.971	989.743	691.057	1059.4
1000.61	670.229	776.2	704.143	482.057	559.886	866.114	542.086	625.8	366.714	346.286	649.8	773	798.057	797.8	664.286	562.371	516.657	562.943	625.886	694.314	660.714	480.171	663.229	557.086	548.686	775.257	564.286	685.886	856.343	443.543	480.343	474.143	505.114	725.686	545.943	738.057	705.114	656.457	870.571	568.029	715.771	881.229	1014.26	713.314	769.714	579.829	1009.54	711.771	1070.26
1002	645.029	791.571	724.029	458.571	613.886	830.343	509.171	696	378.114	356.4	659.743	723.4	816.143	855.086	698.571	630.457	544.4	576.429	591.057	747.086	619.029	442.686	657.6	647.8	601.171	878.514	594.314	773.657	872.629	444.971	458.343	496.8	527.971	781.886	564.2	768.629	693.457	742.4	815.2	554.6	753.6	938.429	1004.97	774.571	774.371	668.029	1089.8	689.257	1057.26
1003.38	655.714	782.657	783.943	517.743	662.286	830.657	514.229	678.629	387.543	424.943	731.514	797.857	976.257	868.629	685.229	608.771	570.257	623.686	621.657	746.4	586.114	527.257	638.343	752.286	697.057	962.4	591	749.114	879.314	453.4	446.343	513.257	519.171	800.8	676.486	826.771	733.2	747.543	801.8	636.229	822.4	996.629	1040.34	861.143	840.314	699.257	1205.37	699	1105.69
1004.77	663.714	744.486	931.114	567.114	675.429	882.629	590.686	678.486	447.686	435.057	764.686	887.086	1063.63	945.2	644.486	650.571	624.4	699.457	635.829	748.914	570.629	583.771	649.571	766.6	711.029	986.486	638.914	772.714	957.229	529.229	473.829	573.029	537.886	828.429	668.6	764.771	766.029	738.4	913.829	704.743	930.029	996.429	1094.29	881.6	894.057	657.429	1237.2	703.4	1169.06
1006.16	745.2	773.657	966.8	609.343	720.086	904.971	630.314	702.943	447.943	438.314	820.429	1002.74	1101.8	1040.74	677.486	679.429	641.114	709.657	698.657	738.971	614.286	572.057	709.571	775.857	744.371	1051.26	658.943	862.229	1070.31	568.514	535.943	597.314	597.514	859.914	700.8	817.829	762.8	710.029	993.6	720.629	961.543	998.8	1110.17	915.429	873.343	619.914	1248.34	758.371	1311.11
1007.55	853.029	848.714	935.057	588.771	776.571	936.057	688.114	740.829	464.086	515.914	781.571	1004.86	1087.26	1063.66	727.629	748.514	648.543	707.286	720.829	815.886	640.629	578.943	815	784.2	762.114	1068.37	696.657	931	1132.46	583.971	546.457	631.829	672.886	994	698.229	781.857	785.543	775.229	1052.37	663.057	979.457	1047.74	1136.17	950.229	890.6	682.171	1262.66	793.743	1279.86
1008.94	861.029	913.943	892.714	537.2	764.743	931.629	648.657	735.429	454.8	480.429	780.029	1033.97	1060.4	1045.71	773.229	678.086	603.429	684.771	817.486	842.457	667.2	624.371	836.2	766.914	839.4	1055.14	770.657	940.629	1118.69	606.114	530.371	601.714	744.229	1041.66	719.086	865.229	888.971	742.829	1087.94	718.543	929.286	1107.06	1197.09	944.886	980.057	720.971	1348.26	837.057	1257.06
1010.33	845.514	918.457	925.714	595.429	790.514	966.114	545.543	716.571	498.4	477.971	783.457	1047.77	1143.54	1012.94	848.486	662.229	621.514	708.371	824.743	874.514	707.286	630.257	842.829	783.4	879.886	1015.74	848.486	951.714	1109.63	650.829	532.514	680.543	680.686	1096.8	665	873.114	910.914	788.857	1097.23	771.429	941.943	1168.2	1266.86	964.343	1025.11	808.086	1348.2	871.8	1281.11
1011.72	881.486	984	918.343	614.057	787.171	961.829	618.886	786.429	544.743	462.2	851.914	1058.09	1217.54	1032.86	887.6	654.229	725.171	742.057	819.857	903.629	731.514	571.086	751.629	905.086	838	1070.4	872.114	982	1134.29	644.429	545.486	710.143	621.286	1062	697.114	939.829	858.743	785.943	1051.83	818.429	1007.37	1167.83	1311.49	1022.66	1008	832.114	1384.94	861.771	1288.54
1013.1	982.143	993.543	978.343	632.171	775.114	987.657	707.229	807.457	546.314	609	974.229	986.029	1175.63	1105.06	919.114	771.714	744.771	779.314	892.6	985.686	729.714	616.629	774.057	971.171	789.2	1033.49	796.086	966.457	1103.26	636.914	571.914	788.914	598.257	1077.49	739.171	911.543	837.829	816.6	1079.97	848.029	1081.09	1188.14	1371.71	1117.06	1028.4	780.257	1400.43	842.771	1363.77
1014.49	936.143	960.743	1008.09	615.486	770.514	1018.77	731.486	863.6	505.543	571.629	1011.4	1041.34	1142.54	1145.06	898.171	840.457	792.029	727.943	905.229	966.857	675.171	627.771	831.257	953.029	792.829	1001.2	789.171	1011.71	1106.6	669.371	611.6	788.943	697.857	1067.71	820.114	917.829	854.829	856.257	1094.17	780.743	1028.09	1144.86	1421.49	1146.86	1068.09	804.571	1454.46	835.4	1382.51
1015.88	935.314	917.714	971.257	656.086	829.114	1019.54	639.086	868.029	477.914	543.571	982.8	1119.66	1182.46	1154.6	876.543	797.257	745.571	688	864.229	909.771	693.057	626.486	878.257	878.971	840.257	1045.86	761.771	1020.71	1075.26	635.571	620.029	792.971	696	1076.6	805.857	950.171	897.629	936.8	1097.06	720.971	956.829	1128.57	1391.86	1117.17	1038.03	873.771	1431.51	858.857	1483.97
1017.26	946.857	968.543	917	632.029	805.171	961.829	603.086	791.657	471.971	507.057	885.286	1137.63	1101.66	1063.8	816.571	685.943	719.657	685.943	759.714	880.686	686.771	605.457	861.229	833.429	822.029	1110.97	839.429	1071	1107.83	617.943	566.029	700.543	617.943	993.429	778.086	986.543	861.8	856.257	1028.49	753.543	985.829	1095.29	1359.97	1055.17	952.886	882.029	1328.86	795	1436.66
1018.65	939.8	961.714	900.8	623.686	788.629	856.657	574.571	726.457	470.486	594.029	851.486	1003.8	926.829	1027.2	797.257	714.543	663.314	725.343	727.943	879.8	723.714	618.486	817.743	787.486	768.829	1152.31	827.857	1007.4	1064.06	592.2	530.514	669.486	577.229	972.886	695.857	950.371	834.743	851.229	992.543	744.229	1037.91	1098	1219.8	1002.57	976.4	785.857	1271	783.686	1382.74
1020.04	889.371	905.286	827.343	625.486	768.857	849.657	587.314	781.6	520.171	571.829	840.514	954.943	962.771	1030.29	708.257	730.571	692.543	679.543	734.571	881.143	671.057	542.2	805.857	814.943	693.657	1127.2	807.371	994.829	991.943	552.4	522.714	665.2	631.686	1031.66	678.886	869.343	800.257	869.943	966.171	697.143	967.6	1055.29	1170.69	949.971	982	765.657	1262.17	790.2	1282.86
1021.42	812.857	851.771	814.371	584.086	749.371	859.486	592.114	818.657	582.886	513.857	875.971	946.543	1031.4	1060.77	644.057	733.971	685.571	694.029	760.029	849.771	633.486	527.543	790	826.171	773.571	1031.06	734.829	845.657	942.286	494.457	567.8	702.314	635.771	1016	700.257	876.6	844.8	887.543	962.657	657.143	879.057	1017.4	1213.14	887.943	905.829	728.171	1233.69	779.571	1285.8
1022.81	823.543	798.857	841.857	459.086	717.057	862.771	549.943	771.714	560.143	469.514	852.743	911.914	1058.57	990.686	639.257	700.114	621.743	686.2	694.029	830.486	597.714	546.371	768.657	805.571	783.571	982.571	730.829	853.771	1015.8	551.486	528.686	644.829	616.971	932.4	719	851.657	774.857	755.029	911.086	646.857	920.171	986.286	1212.77	852.371	862.971	754.743	1168.71	697.343	1300.97
1024.19	772.029	770.8	782.257	433.143	674.286	813.4	534.286	680.914	566.229	388.914	769.629	892.229	1036.86	927.057	684.629	640.8	557.971	657.029	613.343	850.829	671.114	551	705.686	727.971	759.114	934.514	629.629	794.743	1028.49	579.2	477.543	590.514	554	876.857	673.114	780.029	694.286	673.571	882.771	626.029	955.371	939.143	1150.31	880.571	888.457	721.943	1160.34	656.943	1168.54
1025.58	732.8	768.257	787.8	522.543	647.771	801.486	563.829	627.971	537.886	394.571	713.629	910.086	1023.8	935.2	674.4	578.114	534.714	578.229	634.114	816.657	678.4	542.286	666.771	699.914	679.257	882.029	608.886	835.943	965.057	542.2	413.2	574.4	558.4	839.486	618.229	712.914	634.257	622.029	875.314	689.343	889.143	925.971	1051.94	877	949.857	691.6	1141.14	735.771	1119.17
1026.96	725.057	797	801.343	578.086	628.257	777.171	591.914	638.686	485.314	379.543	748	878.6	915.8	1018.43	699.2	602.143	580.943	540.171	663.343	828.686	597.286	543.343	673.771	716.629	697.486	775.2	572.6	833.286	874.6	481.257	418.457	613.743	545.4	853.657	605.714	704.257	656.114	581.343	855.657	743.743	841.686	932.257	1025.4	829.057	931.8	645.371	1139.4	782.714	1130.46
1028.35	709.829	824.286	814.171	580.114	659.6	776.8	566.743	647.486	471.086	412.314	754.943	822.343	880.4	1024.63	761.686	587.943	586.657	561.086	628.914	778.086	519.771	523.686	643.486	706.543	696.514	798.143	589.029	830.429	842.143	463.229	419.2	566.2	602.286	842.943	619.829	698.657	677.486	598.371	808.286	685.8	728.571	890.457	933.429	789.286	904.8	695.943	1130.11	745.343	1157.8
1029.73	642.971	823.543	746.857	549.629	653.371	763.743	580.571	631.057	467	401.714	642.8	801.686	823.743	898.314	758.686	538.2	520.057	586.971	645.829	755.371	542.343	529.2	631.686	620	670.829	811.4	590.4	755.314	844.029	478.571	410.457	586.343	604.943	831.4	599.914	694.486	687.4	649.371	820.314	624.229	673.314	828.886	951.771	834	833	657.029	1113.11	709.714	1126.37
1031.12	568.514	786.714	773.486	506.629	641.143	769.771	591.086	612.457	436.571	431.543	581.171	803.429	862.771	795.514	688.486	532.886	524.914	628.457	683.4	730.257	609.371	529.8	617.229	556.886	615.286	754.314	642.629	646.857	918.857	477.371	413.086	575.086	530.6	829.229	586.229	719.4	687.686	673.829	809.286	546.8	667.429	810.457	912.229	871.943	791.257	640.229	1003.77	679.257	1072.57
1032.5	620.886	735.429	663.943	429.657	576.914	781.429	590.343	613.657	360.371	412.629	614.771	745.314	859.029	789.714	609.743	549.829	576.257	594.543	701.4	730.829	614.343	483.6	657.114	584	569.771	735.714	573.314	648.286	920.857	437.343	399.657	559.2	479.429	849.029	588.714	727.543	687.971	674.286	830.686	534.8	725.257	887.2	922.657	830.086	739.686	591.086	1059.49	647.114	1066.54
1033.88	637.371	721.686	641.6	438.857	621.457	773.771	560	658.771	384.686	388.143	692.657	748.371	824.8	824.943	642.286	553.029	547.343	572.114	624.343	695.314	610.029	454.114	653.914	668.229	571.171	758.314	534.971	728.143	862.971	365.114	443.571	561.971	443.343	797.314	606.6	686.143	693.257	643.029	787.2	547.971	714.543	948.143	965.314	764.571	751.486	554.629	1089.37	597.429	1083.11
1035.27	619.057	747.486	714.371	496.543	615.571	763.486	497.2	672.914	377.657	386.857	733	713.543	800.943	799.514	622.2	529.343	512.714	509.914	626.714	657.286	557.6	518.886	666.4	729.343	595.429	809	523.514	771.943	856.429	414.571	421.143	623.171	535.229	684.829	603.257	674.257	652.686	683.6	783.143	585.8	693.029	893.543	949.943	787.886	746.229	543.686	1076.77	591.657	1092.23
1036.65	656.314	720.343	734.771	584.829	556.2	770.657	516.171	633.971	387.6	392	716.886	746.114	836.686	802.343	621.457	521.143	513.4	560.029	543.514	701.429	534.943	517.114	658.629	744.714	665.571	744.486	584.457	774.629	834.314	456.457	414.143	549.2	476.171	714	612	657.857	644	669.657	809.829	556.286	691.714	857.086	846.914	821.257	754.314	522.229	946.743	600.486	1030.49
1038.03	644.6	663.771	749.629	601.429	562.286	810.771	554.4	585.657	388.4	417.457	704.371	746.143	844.057	852.571	616.686	568.8	568.771	590.714	568.914	691.829	528.286	488.571	697.371	639.314	675.343	696.457	540.771	791.6	832.143	475.514	416.571	506	488.171	764.886	639.571	665.257	584.514	665.086	831.629	524.314	713.457	916.171	832.571	826.171	708.629	552.429	1037.46	616.543	1023.34
1039.41	627.571	609.2	797.171	501.143	660.829	832.971	557.343	630.4	440	410.143	659.171	772.914	741.486	833.114	631.8	544.943	580.914	558.829	588.429	627.143	542.857	462.086	650.257	530.486	690.486	700.686	564.8	802.171	802.686	441.143	405.229	512.686	457.857	724	610.171	631.143	588.143	621.543	842.6	545.114	713.343	957.629	989.229	813.429	745.714	603.914	1104.34	616.229	1058.63
1040.8	626.914	667.6	802.829	421.686	668.286	764.143	487.743	637.457	406.314	393.686	677.4	702.743	751.371	813	625.486	510.657	570.343	467.514	658.057	613.257	572.857	487	584.829	516.886	698.629	768.257	527.6	741.086	850.2	489.514	389.143	490.971	533.057	727.229	486.314	621.886	550.229	593.286	819.543	606.314	723.8	899.2	997.829	788.486	749.514	630.8	1001.29	596.657	994.143
1042.18	663.229	719.2	755.486	407.514	546.571	745.029	508.943	569.029	378.343	398.2	614.886	734.771	827.086	786.943	627.6	537.343	548.171	478.857	633.857	642	606.914	456.429	529.543	589	697.514	778.886	534.686	718.314	834.743	554.686	446.286	455.457	553.143	737.714	487.914	603.686	589	607.229	779.029	658.343	739.057	882.857	891.943	814.257	786.971	622.229	914.629	666.257	893.286
1043.56	612.343	705.343	733.171	453.486	559.571	770.714	522.057	536.114	416.8	416.914	633.171	773.143	876.143	864.714	679.429	578.029	558.6	525.2	659.543	680.857	604.2	493.314	546.657	622.086	660.714	754.829	491.114	724.629	823.143	512.514	531.257	483.857	618.086	787.943	514.171	643.314	599.257	553.8	814.4	635.8	742.486	908.286	845.429	810.714	794.429	586.114	950.057	645.6	898.486
1044.94	530.971	725.343	724.714	466.657	603.171	791.6	525.657	541.314	490.229	374	652.857	756.886	801.857	845.886	619.6	530.057	495.371	538.571	636.629	677.257	522.886	454.8	619.571	572.371	605.629	730.114	558	680.457	750.029	457.143	489.886	559.971	569.543	759.143	536.543	638.257	586.343	560.371	813.771	564.143	745.514	917.943	930.086	757.429	790.543	594.114	1030.57	618.486	1009.83
1046.32	597.686	742.971	693.257	462.4	674.714	705.6	588.286	574.457	464.229	387.257	665.686	679.143	811.543	794.714	589.714	499.971	490.114	528.743	635.714	661.143	534.629	467.4	653.029	594.114	603.486	699.743	530.686	658.429	732.657	388.543	442.314	545.686	515.714	772.143	536.171	679.114	586.057	597.629	824.629	528	747.286	897.6	945.629	685.943	798.343	603.886	1001.06	617.771	1081.14
1047.7	654.829	731.743	691.657	438.857	666.743	665.229	583.257	570.886	401.171	403.457	672.629	708.286	852.286	776.857	611.629	531.429	518.657	543.743	654.571	610.886	570.771	456.771	645.343	626.171	638.057	705.771	522.343	663.943	763	452.257	362.886	533.886	522.371	759.429	605.029	669.657	626	692.771	770.686	577.229	749	814.914	944.371	792.514	797.943	670.771	985.771	627.686	933.257
1049.08	705.371	649	654.914	437.086	705.657	723.6	540.743	564.171	390.743	412.714	696.6	766	870.057	770.057	672.314	513.886	547	538.714	680.143	626.971	584.829	544.457	624.771	705.486	672.314	694.771	562.314	733.743	794.371	470.371	388.086	486.686	575.057	746.371	587.371	687.314	652	689.8	810.4	599.857	710	774.257	911.2	829.257	757.314	650.8	976.486	624.743	909.457
1050.46	657.114	647.343	717.314	472.114	662.686	783.343	524.8	550.229	414.114	414.914	705.8	781.514	863.686	798.886	643.343	483.571	553.286	535.143	649.4	681.286	563.657	514.429	636.4	678.686	660.371	709.343	575.229	764.143	771.371	468.714	452.057	561	600.771	746.057	576.629	677.086	606.971	670.4	840.571	604.171	709.229	800.857	864.2	840.429	744.771	622.486	930.629	622.714	979.086
1051.84	651.8	712.2	749.114	470.514	660.771	829.343	578.029	558.429	476.771	408.343	678.971	734.571	856.486	779.857	633	549.2	577.257	504.686	604.657	715.371	597.857	546.286	615.943	674.857	597.514	712.886	484.229	736.086	827.429	463.886	530.543	593.8	623.029	726.743	577.657	709.457	623.429	667.657	852.857	595.771	732.457	876.829	827.743	727.857	748.743	541.6	935.371	645.029	1118.06
1053.22	635.257	794.229	664.371	530.914	661.743	832.029	571.257	617.257	461.829	361.029	677.4	709.2	850.143	835.886	705.371	569.943	589	506.943	583.114	699.6	561.086	553.2	589.029	678.057	633.657	731.029	444.171	709.2	861.457	555.143	481.029	574.029	563.829	775.4	588.6	766.143	703.629	642.171	868.286	585.171	810.886	894.771	848.4	759.857	774.971	576.314	957.943	660.429	993.486
1054.6	695.886	744.371	623.486	526.514	696.657	767.543	556.371	578.629	452.171	279.286	656.914	714.314	879.429	792.257	686.943	594.686	524.457	549.971	607.257	690.571	511.486	558.829	600.829	697.943	672.486	775.914	518.229	700.886	841.286	536.486	454.8	553.771	530.686	756.686	593.429	770.486	665.086	618.4	816.057	542.229	804.343	862.029	919.657	778.457	791.886	616.743	1023.91	653.314	966.2
1055.98	720.8	708.314	713.486	510.343	625.657	723.914	514.4	610.943	440.171	356.943	654.6	759.686	854.171	749.314	645.029	531.343	583.8	580.543	621.057	667.829	526.257	470.829	551.943	651.771	680.714	833.629	601.314	727.971	781.314	427.486	458.943	587.571	547.486	721.171	606.857	743.486	578.629	619.457	780.571	543.629	763	863.2	950.686	773.657	806.571	686.371	1037.91	622.114	964.286
1057.36	619.8	724.829	751.686	445.257	665.886	723.029	456.943	686.714	504.429	385.943	615.4	762.971	859.114	749.486	612.629	555.314	570.714	559.2	613.829	643.257	566.657	490.543	583.771	592.829	589.086	830.543	580	650.629	791.657	383.2	457.857	568.686	561.2	740.714	602.114	678.029	575.629	660.829	770.571	621.943	748.257	805.514	992.914	725.486	791.429	606.8	1066.94	604.229	1010.77
1058.74	592.229	773.771	695.8	488.429	644.543	760.029	502.8	716.857	459.686	409.6	587.629	763.8	842.171	838.286	602.514	513.657	575.114	512.314	637.2	650.857	539.057	549.943	630.086	584.971	598.114	749.143	534.429	678.686	810.429	471.971	493.6	529.257	574.857	806.8	578.629	707.086	627.971	708.686	822.286	689.886	711.514	790	921.686	745.914	708.086	608.743	1037.8	629.314	979.714
1060.12	607.343	728.571	638	495.657	705.657	776.286	590.886	629.686	440.457	404.029	607.657	714.829	841.543	845.171	678.314	579.486	509.486	539.943	662.829	695.743	483.857	566.629	682.057	593.171	654.857	761.457	560.171	713.743	845.714	516.343	478.571	542.543	558.429	870.029	548.457	708.771	645.143	669.657	894.571	682.886	662.629	827.114	923.829	766.314	720.343	588.343	1017.43	619.486	980.857
1061.5	676.629	718.057	655.286	522.057	644.486	778.571	580.457	553.657	440.8	438.257	651.429	783.4	821.714	782.286	692.771	611.114	536.343	607.514	647.886	702.371	468.457	501.029	658.886	646.286	634.429	743	571.943	783.8	870.457	502.914	489.086	569.514	558.8	806.4	558.829	713.114	630.714	629.057	845.457	682.343	716.314	929.543	941.429	790.914	725.229	662.6	989	595.143	944.971
1062.87	622.286	777.229	669.114	472.886	646	727.343	533.886	646.457	495.886	396.143	667.886	802.543	864.629	763.314	744.029	639.914	547.143	608.286	641.714	702.857	521.257	493.771	648.829	629.514	615.571	686.543	587.314	724.286	879.943	493.914	491.229	578.429	571.114	705.571	620.457	732.029	639.029	677.657	782.171	691.886	803.943	903.857	1024.71	843.914	827.686	711.057	996.429	576.4	1045.6
1064.25	673.2	808.914	714.657	515.829	615.314	714.286	542.286	713.057	471.8	400.686	686.914	845.229	914.257	835.429	685.8	607.171	534.657	573.6	626.314	712.771	587.314	498.686	663.8	602.4	612.629	746.286	603.829	690.114	884.6	527.6	505.229	650.086	549.8	670.857	628.657	747.371	624.571	727.4	827.429	598.429	786.657	865.571	951.629	790.486	804.114	706.4	993.029	602.6	1082.89
1065.63	711.8	791.371	736.657	476.486	674.057	736	612.829	750.086	495.543	466.429	697.2	780.029	921.743	884.514	693.743	575.743	588.543	577.943	667.057	802.829	606.657	521.914	678.8	629.371	632.914	885.457	631	683.229	898.229	551.771	460.429	706.743	577.514	690.429	661.4	738.543	649.086	662.486	948.686	534.657	734.086	850.886	865.371	777.886	786.429	580.829	968.686	678.257	1091.17
1067.01	703.486	744.657	762.514	443.657	640.114	762.771	605.543	686.114	480.057	473.143	689.743	788.914	921.543	816.571	642.857	541.629	611.514	610.943	651.371	773.886	566.286	507.2	676.886	695.2	658.343	958.686	557.8	733.486	889.029	504.114	505.8	660.457	620.457	731.286	672	749.429	632.314	636.314	927.2	615.257	692.171	897.743	868.943	822.4	758.943	523.971	966.286	725.943	1000.77
1068.38	638.743	672.886	737.171	435.086	632.943	766.714	616.457	643.2	439.971	456.714	648.4	746.657	920.686	742.971	684.829	547.971	586.8	584.829	670.943	694	517.371	503.057	635.314	677.686	692.057	812.914	560.429	730.857	850.114	466	520.2	601.486	600.914	782.143	702.171	735.457	622.543	655.343	818.686	689.771	735.314	902.543	964.486	873.829	814.914	581.429	1001.06	739.143	977.086
1069.76	657.371	655.057	719.857	526.371	652.6	818.429	558.971	623.8	421	396.286	676.514	758.114	902.457	707.4	653.571	616.486	517.514	558.743	644.057	636.943	558.486	500.886	662.571	599.829	657.057	745.114	555.086	742.2	828.257	440.429	537.143	598.886	539.343	774.571	647.857	744.114	676.114	647.771	800.971	641.771	770.086	904.257	994.486	815.686	803.257	643.086	1033.34	768.829	992.571
1071.13	723.886	693.257	741.171	542.857	722.743	782.543	521.6	571.343	469.686	360.4	652.543	773.4	914.029	726.171	638.629	641.657	493.2	540.829	649.886	734.229	607.143	498.486	657.143	568.429	631.886	754.686	552.571	764.371	827.914	469.829	472.457	647.486	546.743	702.914	598.543	725.514	723.857	628.657	885.029	587.714	774.6	873.314	1004.23	777.543	856.371	611.029	1025.8	717.086	1091.66
1072.51	736.914	775.257	808.343	498.171	735.571	734.171	481	563.8	504.571	347.4	668.343	776.143	886.086	763.4	653.114	637.457	564.771	564.571	586.371	707.029	567.086	510.743	694.971	599.086	678.943	865.943	573.543	794.571	805.6	524	463.743	578.371	577.257	709.257	576.343	819.543	719.829	647.914	819.514	579.029	761.171	835.629	944.943	808.629	832.686	583.829	997.171	649.143	1124.74
1073.89	745	749.371	817.857	489.629	737.171	741.971	528.457	605.8	496.257	441.457	675.343	780.4	938.286	780.886	686.543	636.229	599.114	597.429	589.257	681.657	497.114	531.257	700.2	684.486	719.371	845.143	624.743	715.429	825.857	542.657	477.829	566.857	488.257	806.229	656.314	796.743	666.343	691.486	790.514	639.371	782.914	855.829	948.229	840.114	861.743	617.857	1026.51	654.171	1065.29
1075.26	746.2	736.371	798.2	487.257	688.714	758.143	594.229	693.514	480.914	502.771	788.343	838.171	932.686	792.314	735.286	675.257	659.314	649.886	707.2	688.771	550.886	556.486	716.029	684.229	715	783.286	632.771	677.4	905.629	527.8	528.886	570.486	549.257	784.857	686.171	819.371	627.686	644.343	782.657	663.029	773.257	852.086	956.143	831.486	778.171	665.429	1044.37	714.257	1035.34
1076.64	675.743	734.657	717.114	514.914	699.171	762.743	632.571	730.8	489.486	460.829	774.543	893.229	914.914	794.629	733.571	631.714	605.486	601.571	779.686	770.2	572.257	535.514	656.971	625.629	685.714	797.771	648.829	672.229	910.057	520.886	522.571	616.743	611.914	756.743	574.029	738.971	602.2	689.514	852.771	628.714	778.114	903.457	978.429	875.343	822.486	696.8	1132.97	701.771	1019.66
1078.01	580.6	752.743	713.543	517.886	679.514	782.657	616.829	714.571	481.314	440.314	726.029	852.229	903.971	878.571	690.943	561	573.543	592.114	708.314	782.6	516.4	559.057	681.286	616.457	686.057	818.371	660.429	719.314	890.257	536.514	476.914	657.943	707.914	810.829	563.743	771.971	700.657	698.829	854.086	614.829	802.143	856.743	921.114	899.114	829.971	673.086	1095.46	678.514	1116.06
1079.39	651.286	761.486	702.514	537.6	685.657	841.829	627.314	639.143	486.943	433.6	669.171	809.943	956.8	881.714	691.086	510.543	553.971	606.886	618.457	776.229	467.657	539.4	661.657	646.914	692.114	883.257	669.286	710	939.4	564.8	461.486	613.943	681.086	857.743	639.4	736.629	730.486	775	933.943	683.229	825.8	866.743	949.686	881.514	846.743	690.2	1111	665.314	1167.17
1080.76	694.8	787.057	799.171	541.686	681.886	833.543	658.629	614.257	461.857	436.286	699.829	835.857	922.457	862.914	699.343	593.371	587.371	587.8	662.6	761.743	521.257	590.629	661.086	680.571	716.771	899.429	641.743	693.229	956.686	554.486	504.686	590.2	636.086	846.514	676.629	763	685.8	760.686	934.657	682.914	815.029	867.914	1041.6	839.114	857.971	696.343	1121.54	630.429	1148.6
1082.13	708.486	811.371	848.371	519.743	667.829	794.514	624.657	646.771	470.057	412.971	730	871.229	890.686	819.8	699.314	591.314	604.486	570.2	679.771	749.114	554.029	580.6	657.2	674.314	724.457	883.457	609.714	693.343	870.771	536.543	552.943	621.086	536.629	794.514	611.514	797.771	617.943	775.171	907.686	669.771	835.086	913.629	1070.17	830.714	830.486	715.514	1142.97	627.571	1073.11
1083.51	646.229	779.829	909.2	493.086	627.771	811.686	581.714	649.686	463.829	458.029	763.286	905.029	814.457	821.114	675.743	584.343	624.486	554.371	676.057	784.057	552.571	568.857	685.914	696.257	703.343	844.714	583.6	748.971	838.171	549.771	520.886	710.657	517.714	789.343	621.686	836.029	687.229	775.571	889.771	636.514	838.057	977.2	1030.17	770.114	792.571	615.229	1111.77	639.4	1132.66
1084.88	650.886	758.6	832.914	482.171	667.114	833.343	565.714	603.6	516.429	489.343	788.514	918.086	820.229	830.057	730.686	572.857	655.914	576.686	654.743	754.543	503.886	514.457	607.114	670.714	647.086	806.686	559.914	778.143	895.857	593.686	452.314	657.571	573.371	757.771	632.114	791.8	685.086	767.114	873.6	588.343	768.8	986.257	996.743	731.543	700.429	563	1023.23	656.571	1128.83
1086.26	656.371	744.943	746.229	530.8	686.686	840.543	659.8	653.914	545.714	440.343	787.257	882.457	866.886	867.286	699.086	648.857	626.171	495	674.429	753.286	460.886	529.629	562	654.486	667.486	860.8	499.943	747.6	930.543	565.286	418.371	612.829	603.971	824.314	617.486	721.143	650.829	727.171	809.286	606.857	720.857	1018.54	1010.91	772.514	754.171	608.543	949.457	656.2	1032.54
1087.63	653.171	719.057	668.114	526.286	692.2	816.857	621.514	726.514	485.371	434.771	744.086	778.829	931.971	864.371	692.714	661.8	615.371	493.571	671.771	720.886	441.114	533.829	614.4	629	670.514	799.4	481.6	722.371	912.657	543.771	423.257	623.2	583.314	823.029	606.2	694.057	626.971	643.2	734.971	643.943	770.686	948.971	1025.06	842.543	755.029	642.629	1007.14	689.657	930.314
1089	680.086	706.514	696.771	513	650.857	806.857	597.686	713.343	439.371	447.6	687.8	770.571	913.114	811.943	641.514	630.029	614.457	531.971	667.2	724.429	455.171	538.486	671.743	638.457	665.029	822.457	513.114	705.086	879.171	541.686	394.4	573.714	606.114	741.457	596.629	693.057	672.629	631.486	752.6	661.371	883.857	878.371	947.914	885.829	787.171	568.286	1066.49	665.314	938.686
1090.38	685.6	731.171	778.171	504.514	661.971	740.343	567.314	652.6	439.286	517.829	722.4	836.371	855.886	809.229	626.829	582.314	565	616.657	659.8	764.457	487.314	559.686	723.8	653.971	652.457	731.771	563.857	692.543	792.886	509.114	418.686	564.114	565.6	706.514	591.686	699.571	579.829	708.057	796.829	611.371	847.057	860.429	969.114	872.457	725.829	525.2	1051	640.914	963.143
1091.75	756.543	725.829	782.229	532.771	646.914	679.2	581.114	650.514	448.4	478.943	728.229	867	916.571	880.686	639.886	566.486	528.6	642.971	711.629	734.714	541.886	509.743	707.286	665.914	680.4	774.029	614.829	693.543	829.771	504.171	509.057	570.629	576.429	762.429	625.314	695.8	549.4	766.486	868.171	635.457	759.2	821.771	982.2	788.6	661.8	651.343	1013.77	611.086	984.886
1093.12	770.743	764.343	811.343	526.457	699.829	728.114	517.429	675.571	471.2	455.886	716.543	837.771	922.4	851.4	633.514	549.229	589.486	653.6	738.514	689.543	514.971	513.4	773.743	692.686	684.114	835.114	646.486	725.514	862.457	551.457	590.8	616.457	615.714	849.857	621.857	735.914	541.914	755.171	788.4	595	777.171	826.571	1006.51	787.457	672.571	726.686	1085.2	583.657	1012.74
1094.49	713.8	843.343	812.629	521.657	715.514	800	501.914	646.714	528.657	384.4	684.086	822.2	934.943	796.143	651.314	573.6	562.771	638.2	673.514	686.514	556.2	596.6	759.857	645.029	729.114	870.686	614.171	716.314	901	571.686	550.371	655.314	740.943	818.429	620.886	740.114	625.486	696.771	866.2	589.686	841.057	833	942.143	824.114	811.943	651.886	1139.86	606.086	1037.69
1095.86	699.314	867.086	778.571	526.4	751.229	820.257	524.914	635.743	492.057	438	742.086	867.886	910.429	841.371	669.4	545.314	510.514	595.829	638.029	772.771	603.229	669.743	760.286	650.429	734.543	825.371	611.371	707.4	896	488.857	439.657	690.371	667.571	826.971	583.714	775.857	648.314	687.571	944.029	596.829	828.371	929.8	991.657	937.6	843.086	621.514	1064.89	625.543	1069.06
1097.23	695.314	803.8	742.457	554.086	809.371	762.657	563.314	640.657	452.2	442.486	740	835.8	957.8	919.714	701.657	545.229	542.743	579.343	649.514	780.943	567.314	632.4	691.829	649.629	693.686	786.943	598.286	723.829	915.514	495.6	406.886	692.914	621.829	832.629	600.371	745.343	681.343	689.486	974.429	640.143	803.771	921.8	960.143	929.457	794.829	626.686	1055.34	676.686	1071.74
1098.6	743.629	755.943	762.886	525.314	798.171	779.6	556.057	622.886	457.371	469.743	785.829	811.886	1002.97	842.886	704.143	535.4	621.314	609.971	685.057	752.714	495.829	567.943	682.057	669.429	684.714	814.771	629.029	774.857	892.171	480.143	392.8	683.457	542.114	821	557.429	711.429	683.343	689.829	875.829	629.829	879.8	975.114	1005.57	865.029	794.571	696	1041.57	684.971	1110.43
1099.97	728	750.057	796.114	517.714	715.086	809.771	482.429	606.886	504.229	452.4	803.457	832.057	923.829	818.486	718.086	602.429	641.629	624.771	679.943	741.629	533.771	536.543	662.971	622.543	693.829	854.114	642.6	760.029	817.171	494.857	480.686	676.343	506.943	829.143	585.114	661.114	671.629	730.143	884.314	573.029	908.714	959.086	968.143	813.114	834.886	630.057	1048.66	692.829	1034.34
1101.35	721.371	735.886	746.971	531.771	599.657	812.2	459.371	671.6	440.429	441	808.057	917.2	864.229	890.829	711.086	630	653.314	601.514	691.2	773.229	569.086	532.114	659.6	667.771	692.686	846.486	644.914	822.857	759.4	484.971	506.114	689.086	557.543	850.629	620.229	738.629	659	713.629	875.971	581.114	857.171	958.057	1019.34	817.543	780.371	626.971	1024.71	666.571	1035.2
1102.71	727.257	738.029	768.829	564.914	653.057	806.714	500.771	771.229	449.114	390	700.657	902.886	874	952.943	698.143	610.086	656.343	594.4	662.057	741.743	538.286	578.343	638.8	740.286	695.229	816.371	577.6	861.486	786.486	540.629	520.514	648.714	672.571	851.286	711.229	766.829	608.543	747.086	859	736.914	825.829	927.629	1009.77	900.943	754.571	564.6	1021.06	675	1089.51
1104.09	735.857	759.4	830	573.2	654.143	796.457	579.314	711.457	439.343	419.486	721	834.286	903.086	919.886	688.971	574.486	599.6	567.2	655.886	692.4	492	593.743	687.343	760.571	719.371	793	592.171	855.743	830.114	570.429	491.114	607.343	698.657	863.371	651.286	743.457	668.686	675.486	798.029	822.029	803.371	966.857	1098.97	874	824.629	592.257	1021.97	719.657	1070.06
1105.45	711.629	760.429	826.886	560.486	668.543	826.143	627.886	633	459.457	454.171	775.314	814.943	910.371	871.343	675.571	543.629	594.286	567.629	715.514	706.571	534.8	554.371	666.143	752.971	653.171	825.171	600.971	730.171	875.457	554.571	485.4	588.686	622.171	884.629	582.629	744.914	662.571	703.914	839.6	746.057	798.314	930.314	1083	788.4	860.943	597.943	996.114	662.229	1067.97
1106.82	658.8	761.143	804.514	570.8	635.057	832.714	653.743	652.457	441.714	444.229	794.8	839.857	908.314	827.543	702.229	542.571	581.314	576.314	712.371	779.714	499.2	533.114	703.086	716.8	604.543	860.371	607.6	760.543	860.457	530.857	507.514	656.086	554.257	841.571	555.886	783.171	680.6	661.029	882.714	609.057	804.971	991.971	1054.51	692.4	816.457	694.143	1090.54	628.743	1070.63
1108.19	712.286	755.8	772.171	521.743	667.6	828.857	580.2	685.886	473.629	442.343	723.114	880.686	904.629	782.257	721.571	529.6	562	604.457	691.4	766.057	575.543	526.8	685.629	763.029	641.829	836.171	618.457	730.543	895.371	522.486	540.486	628.2	515.771	737.057	649.857	762.057	686.686	699.429	858.143	620.429	830.314	948.543	1038.86	759.771	759.343	653.143	1103.43	621.886	1113.06
1109.56	708.371	794.086	764.886	473.371	633.629	777.6	495.886	682.114	447.257	402.171	725.086	811.914	886.286	822.714	719.057	590.771	544.257	561.8	652.914	732.086	588.286	497.971	698.171	764.771	718.029	805.343	673.714	710	886.057	516.686	492.971	596.686	516.343	713.371	600.457	739.143	674.829	715.086	834.371	632.886	779.771	922.886	979.314	797	789.229	619.057	1055.23	693.314	1016.49
1110.93	676.943	775.429	781.714	489.086	642.057	757.114	517.629	645.4	436.8	443.914	694.886	728.6	960.857	869.457	666.171	652.6	523.657	572.4	654.743	733.229	633.086	466.543	662.086	731.714	691.714	824.886	718.286	657.457	843.857	505.657	446.457	627.371	568.2	831.457	621.657	714.571	659.771	735.457	821.086	596.371	809.114	851.029	912.743	812.2	763.086	591.943	971.029	687.629	1087.71
1112.3	645.857	751.571	767.971	479.029	630.429	763.657	555.171	643.743	431.114	418.857	690.057	728.057	946.314	839.743	624.914	610.257	488.257	546.143	661.714	714.8	527.857	459.543	718.543	669.771	670.571	836.686	650.429	669.029	809.086	480.086	488.029	632.971	582.371	868.6	601.2	698.314	713.8	717.486	848.314	600.743	878.543	852.514	952.971	806.114	741.657	662.571	976.314	707.914	1108.97
1113.67	721.629	804.171	757.686	456.714	662.429	788.743	562.914	605.4	465.114	412.743	731.886	806.829	894.714	867.229	624.657	605.829	499.286	499.514	719.629	746.286	543.6	498.514	764.543	629.629	683.543	886.343	571.2	639	798.571	507.086	508.314	593.829	587.743	796.743	705.314	718.543	773.8	676.714	763.229	646.486	940.571	841.857	997.771	823.171	793.714	662.857	1011.31	700.714	1074.46
1115.04	742.114	842.543	729.143	427.686	658.971	783.286	575.286	627.4	486.257	379.4	770.914	834.229	843.114	852.971	689.429	617.057	580.114	529.114	723.857	755.429	568.2	541.486	757.057	645.314	721.686	884.514	570.514	637.514	852.114	507.657	454.714	537.457	568.343	726.371	656.371	777.343	700.057	699.514	792.229	719.971	946.257	877.514	956.343	793.971	898.086	668.457	1015.34	742.829	1029.71
1116.4	738.6	857.829	761.886	498.371	711.886	760.571	583.714	658	515.343	414.086	725.4	806.343	880.714	868.829	683.629	614.714	618.371	597.314	653.314	779.057	561.2	579.343	663.229	678.429	708.771	925.343	623.914	675.229	848.486	520.771	452.943	577.8	527.286	796.6	651.657	749.286	682.571	662	821.971	684.171	927.029	883.171	886.857	851.514	939.314	652.743	1056.66	684.429	1056.69
1117.77	715.743	796.143	794.8	494.629	700.086	775.114	613.686	676.057	473.086	396.886	670.743	856.571	881.143	774.971	630.2	566.114	643.314	579.343	594.686	764.714	522.971	528.971	605.114	709.886	698	813.029	649.657	773.429	822.857	432.514	410.343	621.657	592.457	772.571	632.229	728.686	640.543	662.914	888.686	656.286	795.886	844.514	942.943	877.571	881.6	579.686	1087.63	673.286	1098.54
1119.14	647.971	718.371	739.343	528.486	650.686	796.943	558.429	675.029	459.686	364.714	743.143	835.857	919.486	792.486	698.257	588.057	597.143	552.629	617.257	761.229	615.914	496.6	623.2	650.829	640.429	789.686	581.857	849.343	805.343	401.829	385.857	632.686	586.114	720.457	700.343	692.514	642.457	663.057	891.057	548.829	730.771	829	989.114	910.514	771.629	574.029	1049.03	654.714	1077.69
1120.5	654.543	677.8	710.057	485.257	621.457	804.6	579.971	616.286	416.771	403.143	778.314	854.714	911.714	748.914	750.657	589.171	590.429	638.629	600.229	695.257	646.8	492.286	678.686	623.486	609.143	780.714	584.486	797.457	776.543	502.314	436.6	620.886	600.743	740.457	682.743	705.971	646.114	653.543	842.943	515.257	756.171	869	982.971	908.143	778.514	580.829	985.886	655.771	986.971
1121.87	683.743	700.029	669.114	479.943	641.143	750.143	570.971	592.343	445.457	407.657	782.914	813.029	862.514	788.343	736.314	509.114	561.686	628.371	648.457	705.029	575.114	554.114	624.629	625.086	616.457	836.571	534.886	676.829	832.429	553.057	476.914	591.114	541.714	825.714	664.543	703.029	670.314	668.514	805.229	525.943	785.657	878.229	931.4	900.429	784.714	629.743	1060.8	662.371	889.943
1123.24	703.971	734.2	691.829	448.029	717.343	716	612.086	607.4	468.257	433.743	639.029	869	812.171	797.143	723.657	528.286	577.857	615.114	672.114	750.714	504.4	571.343	651.171	603.8	616.4	798.314	609.886	663.914	816.771	570.457	421.971	583.914	632.514	829.171	650.914	759.971	692.4	681.6	770.029	586.114	770.371	872.686	914.229	853.343	774.8	616.171	1078.6	723.286	927.086
1124.6	655.486	693.8	736.543	497.429	740.571	699.743	553.714	653.914	525.257	465.943	711.171	852.686	819.829	853.714	747.229	657.629	601.086	549.086	626.429	762.143	554.943	547.486	708.114	579.771	634.657	811.371	601.771	698.514	795.4	492.171	418.886	547.914	594.571	853.571	665.429	723.057	733.714	685.6	826.657	672.771	741.114	823.086	972.343	841.229	649.371	584.229	987.829	722.771	1083.06
1125.97	701	717.257	774.686	513.143	757.914	764.714	577.286	677.8	500.829	489.657	784.514	841.714	921.229	837.829	676	722.971	649.686	566.343	590.971	695.971	618.114	535.086	778.371	613.343	653.857	808.771	623.486	705.229	772.457	546.257	478.029	570.4	635.343	819.371	628.657	731	744.657	739.486	902.514	653.171	746.914	849.486	1039.4	835.457	656	611.4	915.743	666.143	1130.54
1127.33	736.829	750	770.2	543.571	688.771	758.543	553.914	678.743	419.886	446.314	855.6	763.686	921.686	779.857	574.686	646.571	610.057	559.229	635.057	671.229	587.029	580.171	709.514	666.657	735.914	826.029	695.029	693.371	820.4	519.114	503.257	563.286	592.886	749.457	596.457	770.8	661.257	769.029	932.829	620.514	744.486	884.743	1045.4	842.114	699.057	622.143	965.314	692.086	1097.03
1128.7	720.971	720.143	703.914	538.371	706.943	694	515.943	703.514	372.543	398.486	768.486	813.343	888.829	705.4	578.829	585.4	507.6	595.314	715.029	683.086	565.714	579.429	653.857	651.543	677.943	720.257	754.114	677.514	752.6	570.714	498.057	587.686	633.2	682.886	600.686	775.943	645.429	716.343	915.629	569.4	802.886	905.314	945.857	878.743	791.257	654.6	963.829	781.629	1049.89
1130.06	708.686	724.857	740.657	580.229	711.971	722.257	519.086	644.057	377	367.286	738.971	797.086	796.686	782.2	640.6	638.114	518.743	565.686	678.771	656.714	527.629	591.4	604.914	622.371	610.543	723.343	649.914	658.771	780.086	548.314	516.429	646.371	627.657	723.514	645.257	711.029	620.829	625.914	836.914	634.371	800.914	863.629	882.257	927.543	773.686	637.429	980	767.143	1079.26
1131.43	680.8	736.971	707.114	526.171	732.2	740.943	586.171	609.886	434.829	373.114	680.886	821.771	847.886	823.743	725.857	646.6	568.429	543.714	641.914	632.914	551.457	548.8	625.886	607.314	570.229	773.086	585.657	643.914	857.514	551.943	520.457	716.457	653.657	790.343	693.286	656.543	605.886	682.743	815.2	659.2	803.429	887.057	823.286	888.6	791.029	676.229	977.114	709.571	1071.14
1132.79	668.343	767.857	735.743	517.8	691.229	731.829	588.314	580	469.086	423.4	721.257	818.457	859.343	830.229	732.371	636.229	610.457	571.371	631.914	619.486	515.543	543.743	680.743	620	616.257	872.086	637.8	708.6	923.029	519.943	532.2	748.4	630.114	802.4	706.114	726.429	656.629	725.029	814.029	666.029	800.886	905.829	908.343	858.829	832.371	657.029	1021.66	644.457	1012.63
1134.16	655.771	784.657	777.943	514.286	679.314	696.314	583.857	635.057	490.8	445.343	789.4	846	955.886	800.714	717.971	611	601.286	562.086	669.171	696.4	589.229	540.057	748	599.314	663.6	849.286	667.4	777.343	844.057	526.514	514.286	674.6	679.171	824.771	695	794.8	741.886	731.229	861.286	695.229	798.771	905.543	1026.49	897.171	801.057	629.686	1003	641.343	980.514
1135.52	713.543	804.914	785.714	575.914	684.114	741.457	607.429	648.771	495.971	454.657	840.371	794.229	959.429	790.943	677.086	599.914	588.143	612.714	691.371	777.229	610.629	597.914	790.571	607.743	737.686	809.429	678.886	847	873.771	550.686	513.086	581.8	651.029	807.057	626.914	788.857	722.114	716.486	867.714	706.086	795.086	874.886	1112.46	878.114	793.314	567.286	1060.31	681.8	1018.14
1136.88	735.457	815.743	781.086	455.486	700.514	730.514	618.857	640.657	459.914	430.429	796.686	790.286	971.543	767.714	608.057	593.343	556.686	589.571	669.057	798.457	604.486	553.629	754.257	580	778.4	820.571	706.571	783.114	827.486	480.371	487.371	612.886	562.343	747.686	592.171	738.629	723.257	686.171	847.543	694	745.8	922.343	1064.34	867.714	799.971	617.771	1054.74	680.629	1020.09
1138.25	744.743	772.714	786.771	493.657	715.629	711.686	552.857	671.429	446.686	469.114	800.343	758.029	860.629	776.429	606.8	596.257	591.743	605.429	667.886	731.486	552.029	499.257	711.629	655.686	718.971	863.857	672.257	711.371	812.486	504.314	468.543	701.429	511.457	734.143	610.2	748.629	762.343	660.486	830.314	636.457	782.514	870.6	973.629	803.057	792.771	699.171	1019.77	684.029	1013.57
1139.61	642.8	712.486	766.943	514.114	729.514	716.314	517.943	704.771	428.829	465.371	751.686	804.771	851.8	790.686	723.457	613.086	663.343	537.114	638.171	678.971	582.029	512.457	690.686	701.029	721.714	873.886	576.971	656.514	724.486	540.343	425.6	720.714	551.057	759.257	619.914	792.343	748.114	662.771	850.4	599.657	777.343	811.4	943.057	780.314	696.943	760.8	921.829	680.543	1054
1140.97	592.971	661.171	744.514	556.857	732.429	748.657	537.286	688.114	455.571	457.971	785.143	875.2	935.429	773.8	771.229	640.914	650.543	566.6	645.057	698	572.086	546.429	654.657	686.143	682.057	833.057	590.914	767.686	741.457	570.171	463.771	700.143	608	764.2	614.429	791.8	697	696.886	906.171	562.029	793.743	784.514	953.971	700.6	713.314	699.6	1037.97	703.2	1075.11
1142.34	611.914	696.057	714.2	483.771	682.257	728.371	617.657	698.457	446.743	415.743	766.114	866.486	923.629	754.229	723.371	682.486	588.829	570.514	671.914	754.943	614.114	575.771	663.514	612.114	655.343	806.771	603.943	747.6	729.543	492.486	482.286	688.229	619.829	812.514	606.971	815.857	680.457	689.771	896.314	580.314	686.571	893.286	1007.66	729.457	766.371	656.686	1116.43	675.343	1084.37
1143.7	656.086	772.571	743.257	503.429	638.714	757.829	619.514	716.6	449.286	464.543	758.743	814.514	879.943	787.457	732.543	616.343	625.543	615.771	656.114	787.229	541.486	551.457	658.971	642.514	599.714	791.429	651.857	705.914	810.286	529.029	499.171	634.457	617	886.543	648.229	794.086	698.743	635.829	874.543	657.343	743	880.114	964.829	743.314	757.914	630.771	1059.06	712.571	996.486
1145.06	711.629	835.771	719.829	491.457	652.2	796.714	614.343	722.686	481.543	439.086	678.543	809.171	836.057	795.829	724.714	546.286	610.771	628.314	676.343	763.8	535.571	533.829	692.543	649.314	669.829	824.571	648.429	699.514	825.057	462.143	462.629	601.743	555.943	880.143	653.229	765.6	678.4	665.571	888	640.286	770.2	923.429	949.829	764.086	794.771	662.486	909.429	716.486	956.971
1146.42	699.229	838.143	745.171	465.257	669.6	809	576.886	660.6	506.629	404.886	685.057	823.743	997.086	795.971	718.257	575.4	516.114	608.229	704	715.257	519.343	493.314	666.057	650.829	688.886	877.571	663.314	807.943	811.229	461.771	504.457	630.286	564.057	784.2	622.629	720.943	707.629	702.8	872.286	640.029	786.057	905.771	938.914	745.543	762.971	657.4	914.829	689.057	957.229
1147.78	674.257	759.486	661.029	432.257	642.743	758.171	561.829	579.114	470.057	353.114	690.714	819.429	917.029	793.914	667.114	622.8	429.229	575.143	686.314	718.486	592.286	522.943	672.657	653.114	644.286	802.171	627.657	750.714	803.886	454.829	503.829	644.4	645.314	770.029	634.171	706.429	684.429	623.571	797.143	628.257	760.286	893.914	896.171	777.857	800.971	671	1003.34	631.343	1048.37
1149.14	613.057	700.2	687.6	502.657	612.686	754.743	482.6	579.857	446.943	367.914	712.143	802.971	864.057	830.857	701.629	598.571	543.229	534.971	597.371	680.486	551.086	523.057	678.4	691.743	533.914	696.914	623.629	657.286	798.629	468.914	491.714	564.829	706.571	752.086	617.229	702.229	673.971	610.029	768.086	685.114	771.486	857.429	881.171	806.743	783.114	629.343	1070.43	716.771	1070.4
1150.5	711.429	681.6	706.514	613.629	641.514	780.457	501.914	627.6	472.143	386.086	710.029	772.8	818.286	852.229	702.4	585.029	635.457	586.086	618.029	652.314	525.6	511.686	674.371	669.171	525.257	701.371	558.857	631.686	789.629	448.743	477	547.8	705.629	742.086	590.171	738.343	691.457	684.971	889.943	679	799.457	845.286	935.886	811.571	840.171	593.257	1068.34	708.229	1019.14
1151.87	759.543	677.486	752.943	600.086	683.829	812.486	544.286	722.429	557.8	381.543	744.829	765.286	907.629	826.086	723.514	673.486	619.686	569	658.114	636.143	453.8	525.4	662.714	641.229	604.114	809.457	617.543	688.914	778.371	483.486	481.6	566.171	670.686	755.371	632.343	820.514	721.943	722.543	906	633.2	791.343	871.4	997.4	806.629	782.029	578.514	1052	693.514	1035.71
1153.22	717.257	676.229	698.571	477.057	662.114	823.857	611.343	658.114	571.743	408.657	753.4	839.714	905.914	834.514	734.4	667.8	504.943	555.2	656.914	643.2	456.686	591.457	648.2	637.857	657.114	825.429	635.371	716.914	788.029	565.371	492.143	636.886	618.829	820.829	739.314	855.171	742.714	728.171	861.229	654.943	774.8	845	964.571	768.571	739.886	616.686	1073.31	612.486	1083.86
1154.59	597.486	697.571	697.171	474.429	634.086	778.514	598.086	703.571	531.714	393.914	732.343	809.6	1025.03	770.971	677.057	605.343	558.629	530.286	663.914	613.286	516.743	581.4	644.829	650.314	608.114	758.743	671.514	713.829	759.914	584.629	507.2	633.914	546.029	821	668.086	843.743	662.143	783.6	831.886	691.229	751.086	867.857	988.657	745.543	725.4	662.6	1099.77	702.743	1086.11
1155.94	599.914	749.314	692.514	555.114	642.657	787.6	583.543	720.943	466.286	406.4	742.171	737.743	1049.29	762.914	736.657	554.8	646.686	516.029	669.429	672.343	628.8	551.257	628.771	667.2	637.857	736.429	628.714	716	833.086	613.886	477.914	670.086	565.229	769.371	609.8	767.829	625.314	826.914	911.029	771.829	780.857	803.629	992.143	792.429	773.514	644.457	1004.86	717.543	1004.83
1157.31	673.8	750.914	769.086	598.743	658.971	749.629	532.029	735.914	489.057	356.6	804.8	717.286	1024.77	767.657	668.543	568.486	635.571	504.714	631.229	759.086	645.8	517.029	665.029	649.314	669.2	816.371	655.429	698.029	896.8	576.429	440.486	656.486	586.914	751.771	610.143	751.057	633.057	739.914	901.886	670.114	750.143	809.857	1001.54	799.657	774.057	626.857	988.686	735.314	986.343
1158.66	740.4	719.143	797.114	508.829	674.114	769	530.657	633.371	494.543	372.286	797.971	791.943	939.171	797.057	677.943	540.457	548.143	521.771	561.429	791	608.343	544.257	651.714	648.371	696.8	912.143	573.971	664.743	855.229	579.771	479.2	606.057	643.286	763.371	632.886	764.571	701.171	734.886	865	613.971	751.2	820.171	958.257	809.086	735.857	593.743	991.771	684.229	987.457
1160.02	670.314	752.657	795.8	456.657	689.257	733.229	524.286	637.057	460.114	373.571	736.629	799.286	944.171	760.771	595.657	610.857	508.286	514.914	612.886	750.314	545.686	549.114	644.514	654.657	655.257	915.457	578.6	643.686	818.371	518.714	561.057	575.171	636.943	732.686	574.486	757.143	717.914	714.886	856.371	578.714	757.057	884.514	999.343	847.971	718.543	708.714	1086.57	748.143	946.971
1161.38	620.914	809.286	761.286	513.029	645.829	826.686	565.486	657.371	449.971	385.714	795	731.486	918.4	802.343	685.371	685.714	523.543	509.314	650.743	700.543	553.114	561.6	638.4	683.857	698.686	866.171	572.229	617.971	873.371	491.571	516.314	595.743	695.257	705.657	594.886	745.429	664.714	627.571	895.4	617.257	802.171	903.829	998.2	874.943	809.771	741.886	1082.97	736.286	1032.43
1162.74	641.343	805.171	772.714	582.171	626.943	794.4	568.514	674.8	495.086	429.086	834.314	757.429	980.114	797.371	691.457	683.971	545.286	533.086	669.4	662.829	579.743	518.457	700.6	687.743	704.171	862.771	606.486	645.771	872.114	452.943	470.257	666.314	626.857	751.714	641.714	704.943	666.4	631.4	889.029	615.686	793.743	858.6	967.057	827.971	875.114	704.743	1069.49	679.686	1054.83
1164.1	755.829	808.914	784.457	548.857	657.857	800.114	601.829	689.514	555.286	519.943	835.8	782.143	975.543	755.4	704.629	640.371	629.743	589.8	662.229	723.771	543.714	534.229	718.686	676.486	673.371	826.257	611.971	697.371	842.143	496.771	499.314	663.429	668.486	769.6	630.657	739.8	658.029	718.714	880.114	658.314	878	878.171	1013.89	845.571	917.886	606.829	1032.2	621	1020.86
1165.46	741.114	893.343	807.314	548.057	733.286	773.857	589.429	740.086	540.429	540.943	739.8	860.286	951.371	784.771	663.371	655.429	583.086	635.057	705.686	754.943	541.2	525.6	746.286	692.2	709.971	834.829	671.8	754.571	862.343	460.8	535.286	710.629	707.6	798.571	619.571	829.2	612.686	796.229	939.8	686.343	852.429	886.486	1024.54	876.314	893.057	560.457	1063.77	693.714	990.943
1166.82	698.6	848.857	799.486	601.371	749.771	753.171	615.143	680.4	531.4	508.171	784.114	804.114	945.743	789.429	663.657	705.914	541.571	638.571	727.914	770.086	548.114	571.914	733.2	671.057	729.429	819.6	654.743	721.171	877	512.114	542.343	700.2	759.171	809.714	599.314	847.914	566.857	718.114	972.629	672.286	806.857	889.429	1028.94	860.971	857.229	579.829	1020.51	713.971	1071.26
1168.17	641.714	708.143	782.714	582.229	710.829	793.514	630.143	578.714	521.771	427.286	802.771	799.971	969.6	766.171	715.143	724.771	569.229	598.057	719.914	760.2	626.171	544.343	667.2	638.429	707.8	827.886	608.657	661.343	803.686	542.943	511.771	708.571	684.314	799.657	659.143	797.143	643.343	698.886	905.114	618.429	776.171	837.4	898.343	886.543	783.657	624.629	989.314	687.057	1029.43
1169.53	652.257	649.543	803.657	558.914	676.029	806.6	594.314	527.886	486.343	427.914	864.657	773.257	899.771	706.114	687.029	743.029	586.343	583	729.743	832.086	586	546.971	656.486	658.771	714.971	817.343	562.457	642.886	778.429	579.343	452.171	732.2	648.057	742.886	712.971	735.086	700.829	651.029	845.143	640.257	835.943	845.629	934.143	913.486	734.829	632.743	1020	705.571	964.657
1170.89	666.143	719.114	861.429	587.543	679.143	763.371	513.114	538.943	465.743	414.143	849.4	840.143	891.457	841.286	677.457	725.314	554.571	615.714	733.029	840.914	626.857	529.343	702.314	694.429	747.6	872.8	561.571	687.829	793.6	537.371	421.286	727.429	616.486	722.543	721.429	751.114	687.686	632.743	889.743	678.743	855.571	822.829	1008.09	905.943	746.314	621.8	1085.43	726.686	1001.89
1172.24	743.257	799.029	784.343	577.829	639.886	718.4	536.686	626.8	489.257	424	857.829	847.543	892.743	807.943	670.4	706.114	556.371	608.657	691.714	816.743	584.257	529.914	750.2	723.314	727.114	899.314	606.543	710.571	832.686	540.943	437.771	687.657	607.629	763.2	673.571	743.143	685.257	649.514	926.943	682.571	867.314	876.886	1124.11	869	758.657	643.257	1042.63	739.429	1004.2
1173.6	762.571	805.886	691.743	547.229	594.286	794.543	586.429	672.457	542.371	410.257	870.686	817.114	926.686	777.371	688.114	664.4	629.686	609.314	671.743	739.343	593.2	522.914	703.143	722.943	658.657	894.171	650.686	728.429	816.686	493.629	426.371	629.143	597.029	758.314	658.314	752.914	723.657	719.314	1001.37	655.4	864.257	890.314	1099.14	828.229	800.286	691.486	1019.86	670.114	975.771
1174.96	714.486	813.771	719.829	555.286	594.829	852.314	603.829	681.086	528.886	403.486	846.429	764.057	939.514	720.629	652.857	681.114	612.4	621.857	676.714	765.571	530.629	533.571	668.171	688.886	684	899.086	614.886	681.743	891.771	448.943	422.057	695.971	628.486	750.257	741.457	770.629	720.4	751.771	983.714	618.029	851	872.943	1069.26	786	753.457	683.543	962.571	590.743	988.943
1176.31	643.657	829.057	720.514	533.857	684.914	784.286	607.686	623.686	521.429	410.2	828.6	768.514	969.943	799.229	667.971	738.457	534.343	639.486	663.4	753.943	560.286	533.571	678.343	714.714	638.771	887.143	571.229	716.057	863.943	455.371	443.4	660.914	664.086	752.943	709.629	803.743	713.657	706.343	990.429	595.029	875.029	843.2	1075.4	815.143	743.2	682.657	997.229	540.286	1084.34
1177.67	629.571	775	727.714	505.6	716	732.257	621.514	691.914	511.114	484.714	771.514	803.2	959.771	770.171	772.429	735.886	521.543	584.314	653.886	730.143	624.886	514.143	754.543	715.514	716.914	845.314	595.771	692.6	841.2	510.771	471.886	644.029	698.457	804.086	706.343	789.314	703.857	667.971	926.8	603.4	871.6	864.571	972.257	829.486	748.143	655.343	1020	587.514	1055.34
1179.02	694.657	747.171	744.4	478.257	731.571	766.286	572.971	709.629	527.457	503.657	794.686	853.086	974.6	778.057	792.171	730.714	562.657	564.429	611.771	727.971	647.057	518.486	778.543	729.771	746.314	788.914	622.771	712.171	835.657	535.143	461.543	692.6	679.457	783.714	662.886	765.171	681.714	672.029	996.714	700.514	879.514	943.486	923.743	809.371	853.343	693.914	1061.31	653.829	1080.34
1180.38	715.743	756.429	802.371	583.229	721.714	803.829	481.457	723.657	503.486	454	858.886	840.486	945.086	848.914	806.971	730.571	631.657	557.229	622.857	811.6	602.857	503.543	745.029	725.714	759.171	887	622.543	688.886	914.971	581.429	476.743	721.143	690.429	712.771	711.057	794.4	721.743	759.686	963.714	728.971	947.2	995.914	875.8	787.143	902.029	667.171	981.457	723.286	1099.11
1181.73	691.029	844.343	792.886	668.571	733.6	775.943	525.371	702.371	524.086	443.429	878.943	863.486	894.286	942.971	738.943	748.086	676.8	576.657	638.486	818.457	531.057	472.971	708.829	756.943	684.171	981.971	610.857	678.8	879.514	581.429	528.514	661.943	727.257	687.6	662.886	842.943	743.286	778.486	995.057	746.743	963.6	971.829	985.486	846.857	855.571	637.8	1015.94	783.714	1148.09
1183.09	685	825.6	893.4	637.057	687.371	776.686	606.714	743.057	543.629	538.286	871.943	837.714	924.171	965.886	706.629	637.429	695.029	542.371	741.971	812.343	544.286	540.429	680.857	720.457	701.771	926.686	597.657	716.743	881.171	620.286	557.657	646.171	797.114	750.086	621.8	833.171	701.886	806.857	982.686	749.514	904.571	962.629	1036.34	841.771	816.8	629.771	1088.94	814.343	1117.91
1184.44	746.286	822.829	878.771	501.229	648.143	792.229	678.029	724.371	568.6	520.143	826.114	880.6	961.714	892.286	627.314	633.114	641.457	578.4	699.857	791	547.714	580.914	651.457	700.371	679.029	857.286	555.229	738.543	835.143	587.914	579.457	702.286	742.6	795.771	646.143	835.543	681.143	813.486	1020.86	756.686	848.771	944.2	1058.66	907.886	814.314	701.743	1133.2	753.229	1125.43
1185.8	778.086	789.886	763.971	495.086	702.771	823.429	657.029	708.2	551.971	467.571	799.371	867.371	941.571	798.629	677.629	637.686	629.229	578.943	690.171	762.171	542.143	579.743	661.657	719.8	680.514	902.6	590.4	758.486	869	579.029	552.8	699.486	686.971	769.6	724.457	830.429	684.086	793.4	990.314	720.457	844.543	927.771	1007.37	889.914	776.229	691.029	1100.4	750.8	1045.63
1187.15	751.086	810.257	684.943	555.029	730.286	819.6	658.457	729.457	570.829	419.971	765.657	844.029	947.571	778.343	756.086	683.914	621.086	576.571	728.057	720.143	564.4	561.743	725.057	718.857	724.2	925.886	646.229	735.514	898.086	524.057	545.571	648.2	612.029	801.771	720.686	811.771	725.457	737.629	941.086	735.771	835.286	880.057	996.714	874.4	765.6	685.714	1033.06	733.686	1038.31
1188.5	709.143	804.257	716.914	579.371	679.6	778.057	622.829	797.457	582.086	443.257	795.086	814.343	964.914	801.114	747.771	620.286	631.8	579.971	713.8	763.714	584.486	584.171	705.486	740.771	732.429	819.629	668.8	734.771	942.8	555.114	498.143	663.971	643.286	846.486	602.6	819.829	739.086	731.057	990.8	822.514	841.371	918.714	937.629	796.714	818.771	658	1040.14	763.4	1019.57
1189.86	686.4	799.629	782.629	591.171	669.371	740.086	627.457	794.857	519.943	477.429	805.657	828.943	973.886	812.543	729.829	624.943	661.857	580.4	648.571	815	621.371	570.886	644.371	700.457	680.514	831.229	571.6	682.029	826.229	545.714	509.914	670.6	664.4	865.486	591.457	809.257	761.8	755.657	971.2	832.514	842	855.6	968.286	814.886	847.886	676.714	1016.74	721.914	1080.89
1191.21	710.143	780.629	778.629	553.971	673.714	737.914	635.543	752.543	501.771	503.857	750.886	882.971	968.429	858.114	737.086	670.943	648.4	529.143	615.086	761.486	591.714	588	688.857	641.486	744.743	932.057	577.629	669.143	811.571	612.771	505.943	661.657	691.429	789	637.2	764.943	749.543	734.457	1007.74	748.114	859.343	812.743	1055.29	778.714	844.829	755.486	1064.46	717.114	1089.89
1192.56	725.429	769.657	809.343	569.286	668.114	798.029	645.257	771.229	497.057	493.229	770.943	883.229	993.343	916.571	757.486	719.857	620.714	583.114	664.057	791	587.086	573.314	718.2	684.686	746.4	972.543	617.4	724.229	866.286	532	486.343	661.371	628.486	839.914	689.6	757.857	802.457	772.6	1003.17	658.2	938.971	895.457	1145.97	839.314	854	754.371	1077.31	663.314	1091.8
1193.92	746	782.657	794.8	618.257	665.257	778.4	638.143	752.743	501.571	443	736.543	898.857	1003.83	895.457	707.457	693.571	611.114	666.286	605.029	820.914	573.114	531.171	717.286	761.629	689.286	958.971	704.086	789.543	910.543	510.286	503.114	720.914	622.6	870.143	655.057	759.314	799.857	854.543	1035.86	641.943	952.629	997.971	1078.4	923.914	845.971	693.257	1133.46	644.486	1042.43
1195.27	805.257	745.543	774.657	653.743	695.229	886.943	645.314	756.029	501.771	422.2	718.886	862.543	1034.86	859.6	771.971	687.429	660.029	635.4	560.2	867.743	565.743	467.514	721.429	770.8	679.657	922.229	684.971	749.771	826.057	545.886	499.971	782.371	624.714	883.114	674.4	812.114	747.257	934.829	955.829	710.4	911.686	1016.74	1019.51	964.371	814.629	628.514	1094.34	672.171	1091.26
1196.62	846.143	764.371	745.029	597.857	701.171	912	680.114	759.543	526.2	444.457	691.171	932.571	1000.09	875.657	816.029	729.486	627.514	625.314	607.4	831	511.857	496	753	671.314	718.343	962.543	682.2	735.057	821.743	631.686	463.829	736.286	692.114	856.543	725.057	905.114	719	876.114	941.657	751.714	911.743	1022.91	992.486	865.543	854.914	682.457	1094.43	711.029	1158.2
1197.97	838.171	802	754.743	545.343	712.914	912.771	728.657	806.457	523.171	544.057	785.229	901.914	1036.54	908.286	811.657	755.429	654.971	630.971	702.829	849.829	544.286	575.029	748.143	732.943	633.457	992.171	701.114	737.143	894	547.629	462.629	659.886	661.971	835	739.486	952.343	741.143	798.343	986.6	729.6	873.943	1066.34	1070.54	844.629	863.857	714.886	1128.77	760.429	1184.29
1199.32	814.457	845.4	863.371	555.314	752.429	887.857	768.6	802.143	512.571	562.886	857.8	910.857	1044.29	878.114	763.143	750.629	607.257	628.029	772.514	811.229	642.029	631.771	782.4	791.629	633.229	977.314	753.657	800.686	943.886	561.114	547.971	626.029	722.657	832.486	687.771	893.457	716	711.8	964.286	735.314	830.057	1065.4	1218.06	877.257	924.686	754.6	1160.26	774.914	1234.2
1200.67	770.829	842.914	942.829	592	718.8	870	772	767.543	555.114	530.571	883.371	899.6	1061.49	895.2	797.886	772.886	571.629	612.8	739.257	781.657	663.171	593.543	840.286	827.857	715.4	976.371	706.829	778.743	932.857	568.486	579.971	693.343	623.486	806.143	683.429	822.629	709.857	780.686	1059.23	774.371	849.343	1056.37	1292.37	947.543	937.314	760.829	1130.69	753.057	1265.89
1202.03	708.2	803.029	922.229	636	747.086	859.743	736.029	766.086	561.171	476.457	923.829	930.943	1006.89	878.543	795.743	833.886	665.771	670.314	725.4	838.286	702.229	531.143	778.971	716.029	743	983.571	715.143	817.943	953.714	652.571	525.057	708	694.314	823.229	727.314	852.714	756.543	919.314	1094.17	779.114	957.029	1117	1181.06	938.829	935.171	721.686	1083.69	780.257	1235.74
1203.38	756.286	836.2	880.686	659.457	724.629	839.886	682.143	812.171	509.629	474.771	935	920.057	959.457	889	819.143	787.914	721.6	678.343	728.829	898	749.371	534.914	726.457	764.771	686.029	1034.94	760.857	846.6	964.371	662.829	487.486	711.229	713.114	892.086	728.829	898.771	788.657	934.714	1167.63	719.829	956.057	1088.37	1062.4	989.914	890.114	682.829	1188.97	847.486	1190.77
1204.73	821.543	819.343	866.771	642.143	771.886	808.743	652.629	831.714	547.4	497.857	963.914	918.714	1006.46	922.714	788.771	772.229	621.886	660.857	777.971	899.057	754.429	545.229	770.171	818.429	738.771	1077.86	789.314	842.943	961.029	699.571	527.771	691.2	814.029	953.514	695.971	926.629	745.171	794.286	1091.06	729.657	887.514	1031.34	1071.14	1016.34	932.286	653	1230.89	874.486	1245.29
1206.08	871.4	844.4	889.486	614.8	740.629	813.629	702.086	778.829	544.971	495.314	965.943	909.543	1119.26	919.771	783.286	728.543	556.086	638.486	772.571	914.343	679.114	544.6	838.171	880.229	805.914	1094.89	729.457	832.486	1011.63	590.2	566.914	697.171	772.143	965.429	658.114	870.486	740.686	738.057	1080.54	778.8	844.371	1042.54	1226.11	991.686	925.657	676.343	1256.91	780.286	1289.94
1207.43	864.114	814.543	858.629	607.943	774.371	889.857	703.629	735.686	575.943	495.286	1001.4	947.829	1186.11	881.629	790.714	767.971	704.114	660.657	734.6	904.714	695.057	536.543	834.971	842.914	783.057	1106.03	773.943	863.057	994.457	579.829	561.571	756.829	788.114	944.257	688.571	858.343	741.943	795.4	1092.66	779.886	882.257	1086.74	1216.17	947.829	925.686	735.514	1188.2	784.914	1270.11
1208.78	900.457	782.543	911.4	622.229	742.629	924.2	725.514	808.057	575.257	454	961.771	1025.03	1086.34	896.114	849.886	767.029	747.229	718.029	726.2	840.457	649.2	571.086	843.2	836.743	748.829	1083.26	772.371	939.657	983.8	599.2	562.886	835.8	779.857	943.371	725.514	913.371	805.229	835.886	1100.26	790.743	952	1146.69	1245.57	977.114	990.229	775.371	1282.83	737.829	1193.91
1210.13	841.486	767.371	848.857	573.2	803.829	872.971	707.943	837.486	586.229	479.6	987.886	1037.17	1133	972.057	833.457	820.4	720.114	726.057	806.886	816.571	646.514	581.057	846.457	850.8	790.829	1112.09	776.743	930.743	975.743	655.371	547.171	875.086	781.514	886.8	740.857	1004.06	836.314	827.6	1091.34	777.771	964.514	1158.43	1180.2	1056.26	1045.91	834.286	1285.8	753.943	1165.77
1211.48	795.029	783.943	805.857	548.429	718	878.286	696.171	846.943	559.343	513.029	978.457	1001.94	1212.86	962.514	814.714	809.771	745.457	631.514	876.029	872.8	740.686	617.829	830.343	893.629	849.629	1065.66	749.286	1004.97	1015.14	653.8	517.314	792.571	746.686	904.686	730.486	980.943	857.314	809.743	1103.69	830.829	961.229	1164.14	1207.51	1082.66	1015.43	847.6	1280.46	726.429	1258
1212.83	855.8	915.914	820.343	646.4	695.029	884.114	722.857	818.143	612.171	532.114	1001.14	979.829	1215.94	1015.54	881.943	830.657	809.829	630.4	885.971	958.914	799.2	587.257	755.114	905.029	851.114	1113.86	913.743	967.486	940.6	657.514	521.429	801.229	800.057	961.857	775.257	983.4	805.343	842.514	1175.17	911.143	962.657	1119.43	1257.49	1079.71	957.2	794.457	1256.66	855.029	1362.89
1214.17	929.514	956.486	952.971	761.543	724.714	930.429	824.686	929.857	607.771	571.886	990.743	1010.29	1197.91	1072.66	879.029	819.257	768.029	708.371	862.057	984.429	755.457	626	813.314	862.886	838.857	1130.11	905.743	941.686	959.8	688.743	611.029	827.314	857.886	1066.94	794.686	1009.43	775.086	896.714	1225.63	948.343	989.8	1084.51	1308.31	1127.43	989.8	802.514	1273.83	885.771	1343
1215.52	910.829	946.943	906.114	781.114	843.229	941.457	872.857	933.857	611.257	528.057	995.2	1003.34	1187.23	1074.37	847.8	878.743	703.571	755.971	859.229	965.714	724.257	592.286	860.114	890.571	883.6	1168.23	871.086	879.629	1001.03	727.2	581.486	890.057	895.686	1069.29	780.257	1027.69	774.743	904.543	1209.74	973.743	1016.49	1095	1343.06	1089.29	975.543	817.4	1267.26	897.343	1210.6
1216.87	876.114	883.343	908.629	668.971	795.143	975.514	831.286	897.686	614.857	498.314	971.4	1011.46	1181.83	944.886	812.486	892	713.286	730.857	842.8	900.571	728.343	629.257	880.514	911.086	877.771	1127.46	805.457	898.457	1016.4	748.029	526.8	785.457	817.143	1015.49	761.229	938.629	787.286	850.143	1201.14	889.857	954.114	1151.06	1319.94	1022.31	1054.14	804.857	1195.03	837.771	1216.74
1218.22	876.657	839.429	903.257	623.029	751.343	940.314	822.8	859.4	637.971	512.514	988.571	983.686	1199	929.914	884.429	868.143	717.229	712.171	790.914	888.743	669.943	627.714	818.343	852.857	841.143	1139.34	901.629	905.4	1015.8	747.771	545.429	750.029	845.314	958.257	777.371	906.714	865.8	913.543	1178.49	821.714	938.457	1172.8	1334	990.371	1083.94	771.6	1225.97	846	1283.37
1219.57	874.343	858.886	936.486	606.771	768.457	902	719.943	969.286	563.343	610.8	1015.03	969.971	1250.4	1002.83	797.2	786.314	734	711.914	834.286	995.486	703.2	664.314	842.714	875.429	790.971	1175.77	860.086	930.143	1047.51	717.743	620.743	766.457	792.286	1002.91	778.629	942.057	869	871.371	1183.66	791	961.429	1098.74	1285.74	1028.23	1104.74	840.057	1284.43	823.029	1342.46
1220.91	909.314	883.943	863.914	624.771	811.371	901.257	713.114	922.771	552.657	595.886	996.229	986.057	1152.57	1093.71	744.257	829.486	721.8	693.886	819.857	998	794.6	598.829	813.829	894.429	795.371	1232.66	777.371	955.714	1049.51	619.286	600.057	811.543	779.971	994.514	735.857	1006.49	849.8	824	1150.54	832.971	1020.77	1102.29	1296.66	1035.83	1014.86	850.4	1305.8	758.114	1362.4
1222.26	934.086	973.2	827.629	618.829	828.257	946.114	730.857	887.829	566.286	484.971	1000.57	1024.63	1060.23	1024.91	786.086	856.971	775.286	751.257	791.314	1036.49	851.171	587.314	840.057	906.086	896.571	1255.43	775.371	969.4	1020.86	572.457	562.886	728.857	763.143	929.371	766.629	951.971	805.6	860.171	1130.4	819.743	1030.83	1085.77	1236.97	1045.37	973.343	768.143	1317.26	725	1362.23
1223.61	955.486	954.486	805.057	642.257	832.857	982.371	748.829	878.6	568.343	493.143	997.371	1028.29	1046.77	1000.97	871.886	843.057	748	720.229	777.343	1024.2	772.457	614.257	915.829	851.543	939.086	1284	830.143	961.229	1006.09	632.886	582.171	747.6	783.229	915.114	745.314	915.829	870.171	955.8	1156.51	865.6	973.514	1094.06	1166.71	1079.43	969	740.629	1324.14	780.829	1386.77
1224.95	948.514	939.8	951.714	641.857	807.057	981.114	701.886	914.886	570.343	523.971	1076.83	1015.74	1163.6	1005.23	903.486	926.229	741.057	697.686	810.086	1056.97	750	606.286	972.457	870.943	906.4	1219.74	839.629	969.857	1066.6	742.486	616.943	876.829	801	986.657	760.714	1000.57	888.829	942.029	1198.63	895	988.057	1101.71	1271	1063.57	920.343	750.914	1405.83	874	1367.83
1226.3	950.114	906.114	934.629	651.143	791.943	1036.54	703.8	923.971	557.571	594.686	1066.51	1088.6	1226.34	1023.09	870.743	979.543	697.771	723.857	810.029	1007.63	830.4	666.686	943.2	885.171	797.8	1181.77	878.714	935.829	1072.06	781.057	576.714	879.314	878.4	1001	736.029	1101.94	884.686	963.886	1222.46	893.229	1043.8	1160.71	1424.31	1091.11	917.457	822.371	1370.4	891.257	1325.86
1227.65	903.457	954.171	891.714	682.829	802.943	1074.29	743.714	985.457	606.914	573.657	1033.09	1154.83	1221.57	1012.54	962.457	980.143	737.571	801	759.171	978.771	839.314	667.086	925.8	886.2	816.886	1200.57	854.571	946.086	1111.34	775.029	604.629	791.371	915.829	964.2	871.743	1109.09	792.543	1068.49	1240.46	855.2	1119.29	1144.6	1433.49	1104.69	891.543	848.429	1380.97	839.286	1363.29
1228.99	893.743	1011.86	894.343	668.429	803.886	1124.03	738.943	985.114	635.714	562.114	978.886	1107.4	1152.51	1019.83	923.114	902.657	727.429	797.743	832.343	926.029	730.743	682.686	969.029	947.057	920.343	1259.89	888.971	953.029	1077.03	796.429	611.229	746.029	933.914	930.171	898.886	1025.23	847.429	1050.66	1191.14	912.629	1111.51	1169.51	1384.77	1119.2	1046.11	912.029	1400.11	815.971	1365.34
1230.34	879.114	1019.83	1060.09	697.429	838.171	1071.11	819.4	978.629	667.6	591.943	1085.23	1104.6	1265.11	1021.66	969.686	979.2	709.971	795.086	882.914	925.657	734.571	633.343	1032.31	970.514	965.943	1249.4	916.286	986.6	1119.97	845.229	652.771	808.229	930.229	1058.94	892.486	1070.4	896.857	1033.71	1191.63	922.114	1073.97	1189.37	1390.57	1110.57	1070.91	962.743	1545.09	873.943	1457.17
1231.68	893.8	1037.03	1086.97	692.086	881.257	1025.17	828.257	1027.06	656.6	632.2	1137.49	1119.06	1372.4	1081.03	919.686	964.514	702.714	847.514	895.114	1000.34	845.8	670.4	1009.77	1001	927.371	1244.14	997.829	947.829	1126.31	846.629	608.543	819.771	895.8	1127.86	810.171	1028.06	906.8	1007.09	1243.89	955.343	1070.71	1187.51	1516.8	1138.4	1113.57	988.343	1514.63	906.829	1502.4
1233.03	912.857	1008.51	1070.54	697.857	880.343	1016.69	879.171	1026.37	645.486	634.4	1129.26	1093.09	1333.66	1183.83	964.971	992.857	781.486	851.286	846.943	1041.54	869.029	651.514	1008.03	961.229	841.886	1227.83	926.229	985.086	1153.46	768.429	606.086	849.057	844.429	1094.89	801.686	1030.8	897.4	1056.49	1253.31	918.571	1064.54	1236.86	1444.57	1108.29	1048.6	909.571	1441.37	916.771	1595.57
1234.37	970.771	991.257	1054.2	659.171	875.314	987.6	836.629	1022.23	632.829	572.657	1095.2	1060.63	1263.97	1203.71	991.286	998.829	908	862.771	851.771	1095.83	883	685.029	1003.71	984.229	855.4	1281.77	909.543	1007.74	1155.29	763.971	625.029	879.114	850.743	1055.26	857.486	1005.46	973.4	1034.66	1283.23	951.971	1097.71	1291.17	1476.26	1160.71	1083.69	815.914	1425.17	865.057	1536
1235.72	1024.69	972.543	1021.77	731.771	891.229	1040.14	825.543	1032.4	658.086	627.343	1169.86	1136.23	1343.4	1097.31	1082.34	1017.66	894.343	835.114	844.514	1101.49	860.029	691.971	1037.51	988.029	889.543	1346.03	943.829	1035.97	1160.49	845.743	630.686	974.114	824.971	1112.54	914.629	1109.06	1056.4	998.743	1353.29	977.114	1102.31	1360.86	1432.57	1204.66	1047.89	818.6	1520.06	858.143	1630.14
1237.06	1058.23	1036.97	1065.66	737.543	918.543	1112.09	785.943	1012	706.629	689.686	1212.11	1159.34	1355.17	1027.83	1116.49	976.514	840.743	830.2	802	1083.11	834.371	702	1000.54	989.371	987.4	1324.46	998.543	991.2	1168.97	846.343	624.943	945.6	859.114	1154.97	921.057	1142.6	1005.89	981.914	1393.51	995.714	1144.8	1314.74	1606.57	1250.06	1106.31	847.229	1600.6	828.429	1638.06
1238.4	1075.83	1002.17	1150.69	745.514	869.143	1147.83	861.514	1013.09	726.886	695.371	1216.26	1083.8	1388.46	1062	1083.23	978.686	813.514	841.429	759.743	1055.26	794.429	710.657	993.143	1022.74	967.229	1306.11	1010.71	1026	1197.4	825.857	601	915.543	943.229	1097.91	895.914	1139.23	985.857	1014.14	1372.46	935.829	1194.86	1314.31	1645.31	1262.2	1138.06	895.486	1561.46	844.6	1628.54
1239.75	1064.46	1014.8	1145.09	710.286	912.4	1034.89	887.657	1034.89	743.229	631	1217.71	1078.49	1396.89	1157.63	1036.49	943.143	853.086	933.6	802.6	1060.8	833.8	693.2	1009.31	1072.2	940.8	1312.8	954.2	971.857	1251.09	849.029	704.229	876.086	982.114	1110.17	924.943	1088.34	987.943	1031.63	1407.89	923.4	1197.46	1372.29	1600.66	1269.4	1168.6	950.086	1510.34	849.257	1579.4
1241.09	1055.89	1066.23	1025.46	777.6	912.429	1088.8	854.2	1088.97	730.2	584.714	1277.11	1158.89	1382.17	1082.23	1029.97	1008.29	869.857	985	867.229	1130.49	869.571	689.429	1023.54	1082.71	918.343	1351.43	975.914	929.343	1223.97	886.714	737.2	957.857	917.8	1140.46	908.086	1106.4	1075.97	1035.26	1455.14	962.943	1215.69	1433.09	1539.31	1238.6	1080.83	970.143	1446.43	867.571	1550.51
1242.44	1034.86	1069.43	1036.89	751.543	971.771	1123.54	829.743	1056.37	694.143	634.914	1198.11	1175.57	1336.69	1035.4	1048.97	1043.57	911.429	878.486	937.257	1153.23	851.8	687.171	1014.37	1111.74	1005.83	1365.71	999.571	917.743	1215.74	797.229	678.686	933.2	907.771	1120.8	874.086	1105.97	1019.71	1031.49	1456.91	1017.11	1204.29	1466.54	1573.63	1213.17	1107.74	911.371	1501.31	927.8	1557.66
1243.78	1019.6	991.886	1132.11	794.371	910.171	1089.34	859.4	1045.34	649.457	638.286	1144.83	1213.06	1335.89	1114.46	1026.6	1039.6	886.371	760.286	894	1153.97	848.143	760.743	1007.71	1100.49	1032.46	1346.69	1056.4	985.857	1217.31	771.343	661.971	925.6	933.971	1093.09	872.943	1129.43	974.514	1010.51	1431.89	989.057	1172.26	1375.6	1587.69	1272.97	1104.23	922.543	1471.11	988.429	1563.37
1245.12	998.543	968.686	1150.86	754.143	918.314	1060.49	898.686	1008.69	674.229	655.114	1135.31	1163.43	1382.26	1179.46	951.057	905.886	811.457	769.171	884.486	1095.69	828.771	714.229	985.029	1031.6	973.686	1301.09	1002.2	1017.17	1165.23	782.286	682.171	911.086	1008.66	1087.43	945.143	1124.03	931.829	942.571	1371.31	946.8	1146.43	1301.43	1490.66	1257.09	1126.46	960.343	1446.11	967.371	1578.2
1246.46	1067.54	971.486	1097.74	789.171	890.457	1065.2	894.086	1021.34	734.057	601.971	1191	1135.11	1397.11	1096.63	950.514	925.4	811.257	908.971	901.943	1066.26	923.343	669.057	949.057	1011.46	927.029	1270.29	1001.83	1017.43	1159.17	791.686	751.571	983.8	1007.66	1092.97	978.229	1182.14	1000.97	980.429	1303.29	968.771	1156.89	1285.14	1470.29	1270.2	1089	977.029	1423.09	892.714	1512
1247.81	1122.49	964.543	1070.14	735.686	895.543	1060.86	813.286	1047.43	799.486	664.229	1128.66	1094.4	1485.94	1096.86	987.029	954.257	846.4	896.057	939.943	1042.63	934.657	680.971	963.771	1043.31	913.2	1315.69	965.429	982.657	1225.91	781.857	725.086	1066.57	951.114	1090.23	975.4	1105.89	1014.77	993.343	1334.57	1041.77	1179.43	1279.14	1458.69	1275.89	1061.2	945.086	1436.71	865.343	1587.57
1249.15	1116.51	1028.57	1083.34	704.914	829.6	1081.69	801.543	1062	772.8	684.057	1059.06	1141.71	1434.6	1057.6	1018.14	1004.91	866.771	843	970.457	1044.66	932.857	748.629	983.371	1057.29	958.314	1336.46	974.829	1009.89	1209.06	793.314	720.029	997.6	950.686	1072.4	922.171	1041.03	1021.29	1084.37	1359.09	1013.29	1142.69	1256.4	1476.49	1301	1022.29	881.429	1487.89	916.171	1566.14
1250.49	960.971	1081.94	1072.17	685.743	821.314	1123.74	861.057	1074.43	680.057	719.8	1048.26	1165.17	1343.49	1052.57	1033.51	1036.83	799.514	750.514	986.343	1114.2	888.086	715.2	980.086	1013.74	956.286	1315.34	954.8	1083.03	1106.8	807.257	704.8	814.657	969.429	1084.57	910.914	987.229	975.086	1060.17	1311.06	958.029	1212.8	1275.26	1427.86	1253.17	1050.71	843.571	1504.17	904.457	1509.66
1251.83	914.343	1057.66	1097.43	761.914	839.514	1124.34	898.857	1008.46	638.514	677.943	1106.26	1183.17	1325.11	1054.54	1042.46	1069.43	801.571	799.2	977.343	1141.29	838	669.543	950.057	1029.66	960.914	1276.94	989.943	1107.17	1127.66	874.657	735.457	752.314	929.829	1090.14	860	1124.43	943.943	1098.57	1284.71	1005.2	1201.91	1314.97	1498.46	1252.57	1113.31	876.629	1531.8	940.771	1493.37
1253.17	938.057	973.743	1048.2	733.086	848.314	1056.51	908.171	993.429	678.486	654.714	1119.63	1205.69	1360.17	1163.23	1044.37	1003.29	799.2	798.743	897.657	1161.54	788.686	727.571	986.943	1058.74	946.571	1325.17	962.543	1017.69	1187.66	920.829	737.114	811.114	858.486	1079.2	877.229	1112.66	943.429	1086.91	1294.37	1029.49	1194.89	1242.2	1548.29	1287.2	1104.37	911.886	1479.14	913.057	1524.89
1254.51	1044.8	1026.26	1060.74	725.114	837.314	1019.06	938.371	990	753.714	604.8	1074.17	1172.71	1361.51	1110.54	1003.54	972.8	865.086	855.829	873.286	1107.71	766.571	715.971	971.029	1034.63	941	1403.43	931.4	934.171	1205.71	899.543	673.886	848.2	889.4	1003.31	865.171	1123.66	942.4	1081.74	1352.74	980.086	1117.11	1255.54	1581.09	1302.34	1153.37	929.971	1415.2	942.257	1551.34
1255.86	984.943	1067.97	1043.69	742.343	800.629	952.943	980.257	1000.77	749.057	624.429	1073.6	1176.6	1340.14	1140.26	1022.63	1011.54	831.8	854.8	892.486	1126.14	804.257	701.514	999	998.314	954.057	1387.54	934.229	953.229	1259.63	808.229	677.571	850.8	884.914	967.257	941.714	1019	923.914	1005.69	1356.03	917.714	1127.03	1277.31	1494.37	1266.69	1176.03	948.686	1402.06	920.914	1500.09
1257.19	955.257	1122.71	1027.54	768.4	889.229	1014.43	955.6	964.2	694.829	619.2	1124.69	1163.86	1328.6	1045.63	1059.34	1035.49	812.171	928.143	889.629	1079.46	803.029	688.114	973.943	1008.09	922.086	1258.74	951.886	1006.71	1233.6	832.714	670.086	917.286	852.457	1038.03	952.571	1127.26	939.514	992.971	1375.57	926.314	1133.69	1308.2	1513.46	1214.37	1154.11	902.143	1455.6	941.8	1558.63
1258.54	936.714	1073.09	1030.8	724.743	906.743	1068.66	947.686	1017.54	626.857	616.971	1080.86	1227.11	1310.06	1032.14	1051.6	1034.69	813.8	905.514	923.314	1057.89	790.429	686.629	962.457	1030.74	937.714	1208.57	921.543	1055.51	1205.29	844.971	665.686	859.171	892.771	1075.6	967.571	1036.83	961.343	1012.63	1290	1002.34	1118.6	1308.91	1461.63	1209.2	1032.2	876.829	1486.51	924.829	1575.74
1259.88	992	1048.43	1053.77	720.4	848.371	1075.57	892.629	1035.09	568.971	648.971	1021.63	1253.03	1303.71	1045.37	999.743	1052.4	812.114	869.286	894.743	1055.89	769.314	702.057	962.771	997.429	906.543	1249.11	901.914	1039.14	1164.17	829.086	634.257	845.029	919.371	1106.77	891.914	1039.29	945.343	1004.69	1260.66	1000.17	1100.51	1269.06	1427.09	1208.43	1025.31	860.6	1396.09	964.571	1608.46
1261.21	1036.37	922.829	1057.26	759.371	795.686	1046	868.886	1058.43	595.314	708	1044.03	1206.71	1390.94	1105.03	1055.17	1036.83	815.229	846.257	897	1040.29	750.686	722	967.571	928.743	930.914	1300.29	944.971	985.886	1237.03	781.943	699.4	862.971	938.429	1041.43	913.743	989.686	898.829	1043	1264.43	991.743	1076.2	1240.97	1436.37	1184.94	1033.69	957.629	1417.71	954.371	1552.97
1262.55	1048.14	911.429	1023.23	789.629	826.6	1041.29	892.886	981.771	675.457	680.2	1072.11	1109.14	1350.49	1091.57	1062.4	983.914	805.657	905.514	823.114	1017.29	760.029	729.371	1007.23	938.343	935.771	1302.14	903.257	994.086	1177.37	762.457	660.543	950.029	872.457	1019.89	910.857	1070.66	954.886	1017.69	1317.89	931.514	1121.4	1195.97	1484.69	1166.57	1044.83	954.371	1423.6	940.829	1474.94
1263.89	989.371	925.543	1055.91	783.114	853.8	1042.49	875.771	946.686	724.8	631.571	1086.91	1163.26	1319.06	1075.74	1013.11	958.114	817.686	859.857	882.343	1007.29	822.286	720.571	996.429	941.6	964.486	1253.54	953.229	952.514	1121.46	809.229	663.914	904.8	895.371	1043.71	887.714	1091.4	973.343	1072.2	1310.06	964.171	1143.31	1205.86	1469.8	1158.54	1030.4	994.314	1439	922.143	1451.03
1265.23	1004.83	968.857	1026.17	707.086	828.343	1007.03	865.057	922.371	712.714	577.2	1032.03	1138.23	1274.09	1090.06	942.286	927.314	813.371	859.343	932.514	1062.23	828.314	710.286	978.571	1041.94	945.143	1265.71	1004.43	918.486	1091.49	854.4	648.171	853.429	871.514	1079.17	851.257	1097.37	951.457	1037.11	1319.29	976.171	1109	1205.37	1420.71	1125.37	1094.06	929.943	1428.11	931.2	1442.8
1266.57	963.943	1010	1044.09	678.143	894.8	1006.57	835.057	901.371	657.8	534.114	1097.03	1095.14	1348.97	1028.6	952.457	900.6	824.2	806	973	1070.37	810.257	706.4	853.771	971.771	911.657	1227.94	1003.31	867.143	1100.2	836.571	716.114	822.571	880.2	1012.4	887.971	1006.17	912.743	1005.63	1359.4	990.686	1020.6	1282.49	1433.54	1121.11	1132.94	948.4	1447.89	885.943	1392.09
1267.91	961.686	1046	1007.66	685.6	873.943	966.286	827.743	872.771	666.2	582.086	1082	1038.8	1322.89	1027.63	947.8	882.257	779.4	827.086	856.686	1031.43	821.6	705.286	844.457	967.2	894.8	1120.57	865.971	922.943	1140.37	789.486	635.6	837.257	929.686	1008.8	846.857	989.514	895.886	991.314	1354.74	943.543	1012.31	1301.86	1403.2	1195.91	1061.74	907.2	1396.17	852.029	1354.4
1269.25	959.886	1063.69	1019.31	665.943	887.629	964.143	820.6	954.629	685.914	665.229	1085.37	1096.51	1305	981.343	966.2	887.8	699.286	761.571	816.171	981.914	803.257	769.8	861.371	927.057	860.143	1045.83	817.743	933.571	1098.86	754.486	626.057	845.857	941.114	1052.06	799.371	1067.54	898.714	1099.97	1282.14	868.4	1072.2	1302.54	1339	1294.63	990.943	925.571	1300.49	816.457	1378.6
1270.59	1005.94	981.8	967.743	609.171	809.029	954.629	772.771	1018.89	691.629	696.914	1014.66	1105.34	1227.86	978.286	936.4	913.714	730.686	783.429	878.829	1002.17	756.971	699.486	941.829	926.457	883.314	1103.49	834.029	977.657	1120.23	720.143	649.771	874.314	847.057	1087	803.286	1105.86	863.886	1056.43	1314.34	912.514	1190.09	1204.66	1273.37	1201	1027.43	974.257	1351.8	811.343	1412.77
1271.92	875.486	941.171	1000.77	649.943	853.143	959.629	772.657	979.743	659.171	605.886	1079.89	1083.89	1201.77	917.514	916.429	927.971	774.486	782.914	941.571	1044.26	766.371	653.514	902.057	866.943	883.257	1222	873.714	894.171	1130.77	633.714	666.2	884.543	754.943	1030.06	822.686	1071.51	871.943	964.171	1304.29	945.686	1169.89	1213.26	1334.83	1059.29	1114.14	983.029	1393.8	840.171	1334.54
1273.26	894.6	906.4	951	678.057	840.743	966.971	817.314	905.629	679.686	572.8	1070.74	1034.17	1238.2	960.429	966.486	914.086	814.771	735.229	919.571	1049.34	803.657	572.314	918.057	921.971	940.2	1219.49	860.429	876.257	1153.09	678.657	647.229	915.686	817.571	958.571	828.229	1057.4	893.029	967.971	1212.46	988.771	1076.54	1224.86	1366.57	965.914	1096.97	972.6	1478.14	900.2	1264.29
1274.6	958.6	930.257	964.143	735.743	871.343	965.371	828.286	873	670.086	564.286	1055.26	1021.91	1340.89	975.371	986.457	887.971	753.8	694.514	871.286	1001.29	770.629	597.771	909.229	942.343	876.771	1178.23	825.971	831.114	1128.17	719.886	662.486	897.543	863.543	900	820.571	1078.37	888.057	942.714	1110.54	967.143	1006.06	1251.97	1406.29	988.486	1029.26	970.2	1399.69	883.943	1250.71
1275.93	977.943	950.371	1006.86	710.743	817.6	943.743	744.457	886.343	661.371	586.057	1008.11	1064.11	1355.03	955.8	1004.03	855.514	722.886	687.086	847.171	999.914	702.343	617.143	903.886	933.6	897.343	1172.03	809.714	891.943	1139.83	733.4	647.171	905.514	905.629	936.371	877.771	1027.34	859	896.486	1235.31	961.4	1069.43	1104.54	1371.11	1054.51	1011.83	941.114	1348.26	803.571	1327.37
1277.27	864.914	953.714	1031.03	741.429	798.657	894.114	741.971	955.429	614.286	527.457	1046.91	1097.06	1248.34	899.143	986.143	810.771	700.314	719.686	812.057	934.914	741.314	626.743	831.829	877.943	870.657	1175	828.429	914.371	1113.43	783.457	590.743	879.514	913.857	954.343	868.543	1022.97	879.057	918.057	1224.6	892.743	1135.74	1112.51	1354.23	1085.51	1025.94	849.029	1230.8	711.371	1361.43
1278.61	830.886	979.314	954.886	731	752.571	892.343	767.343	992.2	622.657	574.914	959.8	1007.57	1135.09	960.971	971.4	808.6	716.2	725.314	810.771	894.257	708	565.029	880.743	911.571	925.543	1207.89	882.286	991.143	1006.8	767.629	600.829	861.4	864.2	963.029	881.143	983.943	900.571	986.286	1253.2	883.4	1083.4	1152.97	1276.71	1089.74	1039.34	822.514	1271.49	776.171	1315.97
1279.94	825.6	992.371	894.6	776.343	722.971	899.571	793.6	934.686	621.429	656.457	961.543	996.886	1147.2	997.429	897.314	852.6	727.6	731.057	859.371	892.171	721.571	571.2	863.914	914.143	912	1126.03	860.886	977.314	981.143	739.714	580.343	802.143	813.114	1000.51	810.314	1034.49	867.114	912.886	1202.71	910.886	997.2	1226.46	1297.2	1062.57	1057.14	889.229	1289.91	869.629	1297.26
1281.28	822.971	977.314	853.686	691.171	735.514	982.829	794.371	873.657	666.314	626.2	1014.51	936.171	1224.26	981.229	911.486	825.514	721.171	736.971	833.143	899.8	681.343	612.114	847.543	910.543	890.086	1139.97	844.657	922.086	995.486	629.143	529.171	803.429	864.657	1014.29	840.057	984.4	838.971	850.229	1247.94	915.714	956.371	1221.14	1308.63	1055.37	1040.17	914.829	1271.83	930	1294.54
1282.62	837.457	973.771	904.686	689.743	758.971	985.571	809.286	917.057	604.486	562.286	1077.46	929.629	1250.8	987.143	918.086	808.257	682.429	729.286	846.657	928.686	817	674.543	863.257	822.714	821.714	1128.14	883.971	884.514	1001.11	694.6	582.114	848.229	903.943	891.886	804.343	1009.66	877.029	802.629	1211.89	917.229	976.343	1172.26	1333.83	1072.26	1031	821.457	1295.86	827.6	1269.29
1283.95	908.543	974.886	977.886	705.286	801.029	914.2	760.029	970.086	585.886	570.029	1010.54	941.943	1139.49	990.114	943	816.343	706.343	717.4	809.829	946.429	823.743	644.486	921.943	836.229	856.114	1103.54	925.657	899.4	982.8	671.4	649.486	901.829	894.914	834.457	882.971	918.457	891.171	892.943	1241.8	896.229	946.686	1078.17	1333.26	1053.86	972.371	820.314	1245.43	790.029	1226.54
1285.29	928.6	949.486	1022.97	725.029	832.229	878.629	750.486	1046.6	565.429	634.029	969.943	1070.03	1081	1008	975.171	908.6	746.629	671.686	819.571	977.314	834.429	634.514	869.2	870.8	935.857	1103.06	845.857	962.229	1010.57	722.629	619.143	917	799.6	911.971	851.714	932.857	919.971	878.057	1202.23	922.657	877.971	1040.06	1387.31	1031.29	973.486	821.657	1303.17	825.114	1308.66
1286.62	895.229	957.714	984.571	666.343	869.286	882.914	762.571	986.714	595.657	642.514	1059.06	1063.77	1149.77	926.571	989.2	908.686	738.057	667.171	773.4	932.457	747.143	612.2	881.286	831.314	949.343	1140.37	750.886	869.657	1000.06	679.8	541.943	867.543	794.086	978.457	841.629	961.514	875.143	918.514	1195.97	935.086	978.143	1090.09	1421	991.543	947.8	839.914	1258.69	899.257	1319.11
1287.95	873.886	993.943	989.086	650.686	826.771	893.571	780.8	929.257	599.314	675.629	1069.71	985.943	1182.2	929.486	980.771	878.629	718.457	688.629	842.8	947.4	721.514	604.286	859.057	808.514	953.714	1174.86	761.229	857.257	920.571	667.371	527.629	868.086	740.286	965.857	757.343	1022.77	873.886	951	1171	933.2	992.543	1142	1344.97	1045.49	956.086	820.343	1300.6	910.171	1226.43
1289.29	890.771	1031.17	1020.06	709.486	754.629	916.371	780.629	882.571	605	618.686	1043.31	964.686	1153.37	957.543	892	808.086	732.171	681.971	829.543	970	715.543	607.486	827.543	844.143	940.143	1134.23	782.314	895.6	951.086	690.114	563.314	896.743	815.457	932.086	819.6	959.943	842.057	1016.8	1186.37	901.286	994.086	1129.71	1295.4	1014.43	890.914	878.886	1260.51	917.429	1122.31
1290.62	915.143	974.771	1019.29	723.143	742.8	963.6	753.457	945.086	567.543	586.114	1019.43	1007.94	1147.34	1055.51	892.257	807.914	717.886	682.629	845.057	932.857	773.2	624.886	796.943	925.886	906.943	1193.94	786.714	924.543	1046.46	794.629	607.057	930.343	811.086	914.543	852.257	947.086	860.4	940.8	1247.6	925.143	949.171	1159.54	1280.09	1052.17	894.029	902.971	1251.69	908.086	1194.34
1291.96	939.229	959.829	1035.26	763.057	803.886	908.971	741	958.429	618.714	581.514	1016.46	1042.71	1207.71	1028.69	920.6	881.657	702.057	752.743	779.371	935.971	775.914	664.114	881.486	885.886	888.714	1140.37	770.629	850.6	1124.14	799.543	610.257	828.486	818.114	854.771	843.4	975.514	889.543	967.029	1239.8	921.8	955.371	1165.03	1340.23	1076.74	976.314	849.371	1266.46	930.914	1269.6
1293.29	998.343	890.829	1014.2	698.171	890.171	898.229	767.2	996.143	678.543	592.086	1021.2	1032.94	1199.91	997.429	1028.46	972.829	711.914	802.086	811.943	977.657	774.257	666.686	929.371	881.029	944	1058.49	887.086	827.657	1095.94	726.543	527.543	871.6	755.2	897.429	820.057	1008.06	917.714	980.914	1289.37	979.229	948.6	1116.86	1344.2	1087.09	1012.51	820.914	1320.54	933.714	1345.43
1294.62	1004.86	867.657	967.743	751.886	871.229	921.286	859.829	1059.91	682.057	559.229	1073.26	1030.2	1226.51	996.657	963.514	973.429	744.143	776.2	804.114	1030.69	810.486	668.629	926.114	883.4	951.343	1077.6	950.6	852.743	1067.37	650.286	494.086	961.771	792.571	1008.74	885.486	1074.14	875.4	1067.97	1312.86	932.971	1012.2	1139.74	1354.8	1057.26	1017.83	791.343	1371.86	912.6	1423.26
1295.96	952.2	895.314	975.943	767.343	839.971	937.286	924.086	1009.63	682.771	612.8	1080.66	1039.66	1343.94	988.514	927.314	905.429	747.229	741.371	856.457	969.057	888.229	670.543	894.857	967.4	926.771	1206.31	930.8	801.057	1082.97	774.543	533.8	969.343	845.371	1069.91	901.943	1086.11	874.771	1076.77	1372.89	986.086	1084.4	1238.83	1354.57	1156.86	978.943	870.286	1280.57	892.8	1387.29
1297.29	906.114	981.029	964.171	800.114	838.057	969.543	853.571	897.686	681.171	636.457	1048.26	1046.54	1381.71	1016.94	919.571	867.714	785.6	725.8	824.114	1008.63	849.457	714.229	868.886	901.343	944.314	1222.14	862.4	827.029	1042.34	864.286	587.8	871.457	819	1006.09	885.457	1071.97	927.829	1082.54	1310.26	945.486	1067.06	1226.03	1422.37	1163.26	1015.8	900.543	1302.86	937.086	1336.29
1298.62	893.771	1038.97	1005.66	771.486	882.8	1008	846.686	906.2	677.543	599.229	1100.2	1024.83	1308.89	1033.34	990.371	892.114	774.514	733.629	853.486	1012.91	827.8	758.4	878.286	869.257	924.571	1216.29	921.543	846.314	992.714	855.943	580.829	850.886	882.771	938.686	838.257	1033.46	962.029	1007.8	1355.6	985	1110.74	1118.46	1454.03	1151.06	975.8	934.171	1382.49	976.457	1294
1299.95	929.686	1075.57	1041	793.657	830	956.286	926.057	1005	643.257	607.771	1186.89	1022.43	1299.54	1100.63	948.086	939.086	782.771	748.8	859.314	999.4	776.714	724.4	918.086	871.714	903.971	1232.31	925.4	889.086	978.343	757.771	599.343	902.143	891.314	956.171	798.2	1109.4	903.543	1073.89	1336.43	945.629	1129.63	1114.86	1477.14	1119.8	1111.17	930.486	1410.11	998.314	1410.34
1301.29	945.029	1079.31	1110.26	819.514	837.914	871.257	998.143	1052.63	694.486	659.629	1142.57	1037.4	1360.31	1071.34	985.771	905.257	839.8	859.857	897	948.6	767.143	673.029	944.686	961.743	909.514	1228.6	929.057	919.829	1096.11	745.2	649.114	903.571	915.8	992.486	771.657	1087	900	1059.06	1223.23	943.286	1143.91	1188.31	1485.97	1150.06	1114.74	885.8	1341.49	952.914	1391.77
1302.62	998.114	1072.63	1064.66	768.686	876.886	948.714	921.057	983.971	745.914	713.943	1087.89	1050.6	1348.54	999.2	1008.8	859.029	867.571	857.686	927.114	1019.77	770.171	669.571	903.314	924.514	955.543	1224.03	910.057	863.057	1125.94	790.229	724.6	940.8	890.6	1027.31	860.029	1120.89	899.657	1013.17	1220.26	933.514	1078.37	1201.8	1449.03	1116.06	1075.4	859.257	1351.4	896.286	1390.66
1303.95	1022.06	1036.49	1070.89	780.886	909.343	975.057	884.429	921.371	781.771	693.257	1078.83	1061.89	1283.89	972.371	1014.2	861.257	878.829	846.257	936.971	1090	800.629	674.6	871.543	938.8	897.857	1261.57	943.943	864.257	1141.29	754.086	705.114	993.6	924.971	1033.31	919.457	1135.26	1000.94	981.571	1301.69	915.514	1131.97	1200.17	1358.37	1072.6	962.257	862	1343	878.4	1359.29
1305.28	1016.09	1055.74	1099	833.8	966.8	974.2	924.971	903.857	701.314	728.943	1126.51	1070.69	1327.54	1008.83	976.314	906.457	840.286	783.743	893.657	1094.6	834.171	711.571	875.029	934.4	884	1275.74	877.457	950.6	1098.14	750.486	673.971	994.886	868.629	1043.37	938.343	1218.43	1051.06	1055	1394.46	967.457	1131.74	1196.89	1322.83	1111.26	992.829	902.029	1381.11	944.629	1349.4
1306.61	1051.83	1065.26	1090.2	873.343	982.514	948.514	952.457	981.571	659.629	674.457	1180.69	1056.94	1328.34	969.4	1006.14	896.029	866.029	818.8	919.486	1057.23	842.257	689.914	921.743	985.457	955.286	1257.37	879.657	1016.17	1182.46	757.143	676.143	1012.94	893.857	1043.66	962.229	1150.37	1041.14	1052.34	1293.83	1038.91	1174.51	1182.6	1430.51	1122.77	1065.57	887.143	1392.74	936.857	1292.74
1307.94	1090.54	1089.11	1051.69	863.314	973.057	1023.97	903.143	1012.63	662.086	633.571	1173.54	1120.63	1358.34	989.257	989.171	919.943	836.057	804.543	982.743	1016.6	863.543	699.571	948.143	1042.17	1023.94	1254.91	935.114	977.457	1149.14	814.943	672.571	1045.91	917.6	1045.23	933.486	1163.8	953.829	1113.8	1305.43	1066.66	1124.2	1168.34	1464.2	1227.37	1116.26	903.457	1415.6	913.686	1337.29
1309.27	1052.97	1065.11	1048.6	884.943	896.086	1023.29	886.686	995.629	679.543	623.143	1139.6	1185.2	1384.11	1048.57	988.286	928.886	830.429	855.743	986.514	998.971	831.743	624.8	976.971	1069.51	1026.17	1246.94	985.571	963.057	1160.09	824.4	643.743	1067.91	937.543	1034.63	901.6	1124.63	942.543	1095.94	1364.06	956.143	1166.74	1277.91	1402.2	1211.89	1127.34	972	1369.11	948.629	1404.83
1310.6	1017.91	1096.37	1082.97	926.6	962.629	1013	922.429	981.914	711.429	603.057	1130.8	1203.77	1405.54	1070	972.914	940.971	833.143	839.4	878.6	976.943	766.171	669.943	936.514	986.029	1016.29	1258.69	967.057	1056.8	1099.83	800.714	616.257	944	929.486	1004.14	870.657	1091.74	904	1086.46	1400.86	884.8	1162.54	1279.23	1392.4	1228.43	1066.54	1013.8	1348.57	989.114	1424.63
1311.93	1068.31	1080.43	1102.49	873.686	981	977.686	912.686	994.257	733.257	614.943	1167.63	1162.83	1307.49	1026.94	902.6	952.886	822.286	824.6	821.486	997.371	790.257	645.029	917.914	918.8	970.2	1245.03	906.171	960.086	1154.2	823.171	640.171	939.829	986.514	1070.17	918.629	1003.51	885.343	1028.89	1363	977.971	1185.91	1265.57	1437.03	1167.29	1117.63	1001.03	1349.77	959.571	1407.49
1313.26	1116.34	1032.63	1072.2	861.2	986.229	988.343	867.943	992.457	704.486	649.886	1144.86	1157.63	1337.03	1058	903.829	966.629	829.4	809.371	848.543	1036.54	832.6	670.457	923.029	969.543	965.6	1207.34	856.514	956.4	1168.03	859	638.971	880.771	918.943	1129.4	960.114	1101.4	863.914	1069.49	1363.09	1007.74	1184.31	1181.77	1415.66	1203	1167.71	926.486	1385.37	899.057	1470.2
1314.59	1174.29	954.657	1033.86	858.971	901.086	1003.51	913.229	1018.71	626.4	661.057	1151.6	1086.29	1395.91	1040.29	933.257	968	814.371	826	916.314	1115.66	848.286	673.343	955.543	991.657	916.571	1174.69	867.486	914.343	1221	838.486	638.714	859.343	994.286	1134.49	966.714	1109.54	857.343	1066	1371.49	979.2	1179.8	1209.57	1424.11	1182.77	1186.57	899.086	1355.83	924.4	1470.74
1315.92	1111.74	980.514	1033.97	864.514	887.114	978.143	971.686	1028.94	641.114	633.8	1171.17	1028.4	1446.06	1052	952.114	921.286	829.743	797.314	887.2	1118.83	860.971	711	896.914	936.057	932.429	1169.26	921.257	967.943	1207.4	737.457	674.229	819.571	1041.49	1025.37	901.371	1143.49	843.229	1058.31	1332.74	930.4	1240.46	1172.46	1439.8	1179.66	1104.69	859.914	1356.29	961.657	1455.57
1317.25	1066.43	996.457	1048.26	839	891.114	988.771	904.086	982.343	742.229	594.771	1176.37	1056.71	1353.51	1056.69	933.743	955	840.286	752.114	839.857	1089.8	892.857	706.629	902.943	902.257	940.571	1212.23	856.857	924.486	1130.91	733.114	681.143	938.286	1114.09	1006.71	881.886	1094.14	910.371	1009.51	1433.4	934.314	1194.66	1219.34	1477.43	1115.2	1046.4	896.114	1372.34	948.057	1452.8
1318.58	950.4	971.4	988.229	819.314	920.714	976.286	826.971	973.343	753.714	571.857	1111.94	1085.06	1373.2	1007.8	1087.26	958.371	864.029	756.543	825.829	993.086	865.571	679.114	918.314	989.286	907.029	1309.09	805.029	967.886	1116.66	743.686	687.514	887.4	1005.14	1025.49	902.714	1080.26	947.343	1010.71	1429.11	874.343	1145.46	1229.43	1407.03	1061.11	1038.71	909.857	1447.6	945.743	1409.23
1319.91	1030.8	910.457	913.314	738.171	926.257	971.371	824.857	979.943	718.514	601.486	1107.57	1063.2	1332.54	992.914	1117.4	922.343	815.743	783.086	916.743	1005.6	831.914	625.657	958.2	1071.34	881.629	1277.63	893.686	936.8	1168.46	750.229	647.057	902.714	970.229	1027.46	926.286	1082.37	938.686	1000.14	1397.17	938.229	1050.34	1183.63	1417.23	1012.8	1062	906.629	1401.89	1006.83	1408.86
1321.24	987.4	926.714	972.857	620.543	914.4	963.657	907.143	999.314	678.571	692	1105.86	1056.74	1322.8	1032.57	1071.63	854.571	767.914	797.343	898.4	1000.71	853.114	609.971	895.686	1014.89	859.829	1158.14	959.686	972.2	1168.51	777.429	659.629	886.143	858.4	981.143	978.143	1135.29	848.886	1004.89	1261.34	999.057	1106.37	1105.8	1411.63	1094.57	1115.54	869.914	1336.94	1009.51	1418.31
1322.56	993.743	992.686	1026.46	647.143	833.371	1020.03	870.143	925.8	673.6	708.8	1147.51	1109.2	1333.43	1084.8	1015.03	860.943	754.371	771.086	833.971	1050.51	899.543	661.857	896.6	970.914	932.371	1127.57	939.457	991.8	1143.46	831.2	638	917.143	882.171	983.771	1017.43	1120.23	802.771	939.514	1306.23	996.114	1054.46	1096.77	1488.57	1200.54	1069	918.943	1320.69	940.714	1439.97
1323.89	934.143	1021.26	1033.57	717.886	771.943	957.829	869.2	899.343	690.829	614.971	1112.71	1136.4	1401.71	1137.26	1051.09	918.771	784.886	741.314	797.886	1004.97	859.257	686.314	945.629	994.286	936.971	1184.74	931.943	982.943	1177.14	793.4	649.057	857.343	901.086	1036.91	982.171	1042.8	834.857	973.914	1268.51	954.886	1084.66	1162.8	1417.74	1270.89	1024.89	934.543	1355.83	888.114	1346.8
1325.22	976.343	989.486	1027.09	760.8	833.771	906.314	845.686	924.2	699.6	609.286	1123.6	1199.8	1299.74	1120.89	1047.09	932	840.686	729.429	885.657	1024.63	796.971	667.114	979.514	1000.69	954.4	1241.54	951.029	930.2	1185.8	759.4	609.314	883.029	907.943	995.086	931.886	1054	916.771	1044.23	1301.63	977.114	1106.03	1155.77	1386.37	1186.57	990.6	907.514	1362.49	963.343	1319.46
1326.55	961.257	968.257	1095.57	703.771	816.429	914.286	849.029	976.2	761.829	566.371	1106.94	1156.71	1283.74	1024.89	967.057	892.543	809.943	747.314	924.486	1015.09	738.171	641.743	908.371	949.029	902	1278.97	922.314	940.971	1170.8	737.171	628.229	875.971	890.143	995.829	882.086	1065.74	943.971	1059.11	1238.43	990.457	1085.8	1180.57	1435.89	1148.14	996.4	879.743	1366.49	971.686	1366.51
1327.87	993.029	983.143	1050.34	725.2	779.029	943.6	846.371	1033.97	716.571	580.857	1098.29	1026.74	1299.03	923.686	980.457	911.886	800.171	820.257	888.657	1051.17	811.914	652.2	906.457	958.171	902.971	1245.54	942.743	998.8	1162.8	706.486	586.514	868.257	885.257	1045.37	856.114	1065.86	930.6	1004.66	1219.86	937.314	1028.74	1210.66	1501.6	1143.86	1010.71	923.171	1379.4	977.914	1430.54
1329.2	928.286	1016.11	975.714	688.943	774.657	949.686	854.286	984.4	656.629	566.571	1079.6	967.257	1342.23	907.6	956.514	922.743	819.714	835.857	864.286	993.886	865.857	628.571	908.6	965.257	889.486	1148.71	1008.51	1000.17	1085.26	732.029	614.371	864.857	891.286	1111.31	912.829	1048.49	928.657	956.8	1254.77	955.4	1060.29	1242.03	1475.63	1179.09	1032.2	952.971	1340.29	930.571	1483.91
1330.53	913.571	1035.66	972.343	721.229	844.543	906.743	842.314	920.371	589	623.486	1092.2	1097.49	1344.23	913.543	976.2	948.343	832.486	820.571	852.829	1023.11	887.2	629.229	912.971	920.429	911.486	1131.26	1049.63	1004.83	1027.97	808.857	591.886	902.343	891.171	1050.06	904.629	1066.14	911.4	1019.2	1365.89	922.857	1100.23	1172.86	1453	1107.34	1067.63	879.629	1345.06	936.486	1459.34
1331.85	947.857	1083.4	1028.4	814.857	824.829	932.886	803.086	906.143	649.2	621.029	1139.17	1179.71	1394.03	994.714	922.857	885.857	773	778.343	856.743	988.686	870.229	631.686	846.029	910.914	955.8	1265.8	994.429	1019.74	1032.57	796.029	593.371	856.771	864.943	1012.97	856.686	1075.06	875.686	1034.2	1399.2	936.457	1053.77	1152.34	1476.09	1158.86	1072.09	880.371	1329.86	919.743	1379.8
1333.18	1047.43	1100.14	1048.46	827.314	806.057	983.686	852.171	991.886	686.4	635.314	1124.03	1132.91	1368.14	1057.83	972.771	931.457	776.657	796.171	823.371	1003.51	854.657	656.8	877.914	954.743	941.829	1315.54	898.571	1050.83	1131.69	789.286	532.4	864.6	776.686	979.971	804.371	1086.94	872.057	1063.71	1422.69	955.686	1090.83	1224.69	1544.11	1265.4	1059.51	931.629	1330.89	954.714	1305.54
1334.51	1075.46	1043.46	1014.77	736.943	789.457	1076.51	865.229	954.314	674.971	608.4	1119.57	1087.31	1321.6	1054.57	996.029	967.114	800.514	801.914	853.457	993.057	876.486	689.486	889.086	997.6	872.114	1250.69	923.343	1040.23	1105.86	798.057	566.286	882.914	817.457	998.971	833.429	1110.83	903.829	995.057	1409.77	987.686	1166.57	1234.37	1573.29	1329.34	1034.06	969.914	1340.71	917.457	1397.77
1335.83	1062.54	1036.66	1020.37	663	821.857	1064.26	853.743	935.029	595.171	615.543	1124.66	1124.66	1317.57	1069.97	1014.97	1006	755.543	787.486	901.257	1072.54	890.314	687.286	902.057	985.914	889.229	1202.66	958.686	1050.83	1134.89	807.943	612.886	945.286	920.286	982.371	837.514	1107.69	942.543	984.143	1391.31	902.886	1176.4	1244.49	1504.57	1239.43	1057.29	964.343	1446.89	863.171	1503.06
1337.15	1080.43	1028.74	1073.46	670.143	897.657	1028.83	843.4	977.2	621.6	584.171	1086.94	1175.66	1324.71	1049.4	976.829	1037.97	730.914	793.229	898.686	1031.71	857.8	678.257	945.457	985.2	961.857	1280.03	889.829	1035.74	1150.34	729.886	654.086	916.914	937.2	972.286	863.114	1084.91	896.486	1034.83	1329.77	855.286	1116.8	1284.43	1433.91	1135.29	1060.29	979.829	1375.06	841.029	1563.74
1338.48	1046.43	997.343	1125.31	692.971	929.457	956.257	855.2	1031.69	680.029	628.229	1003.51	1157.83	1399.71	1061.86	974.314	1003.6	804.914	818.514	853.771	1024.34	786.743	679.371	1016.6	915.514	944.971	1314.46	868.314	946.571	1146.8	708.657	661.029	919.314	866.6	972.171	904.629	1079.74	839.971	1059.54	1316.94	914.514	1078.94	1316.74	1452.54	1201.49	1010.63	988.029	1304.66	881.086	1507.54
1339.81	1020.11	969.571	1026.6	798.943	913.914	977.743	869	1015.71	733.114	657.971	987.086	1098.17	1371.34	1037.06	995.457	981.086	913.914	812.457	844.314	1001.51	825.343	675.343	1022.23	942.971	957.714	1365.94	939.2	859.943	1087.91	776.086	655.2	922.543	887.286	1035.46	912.829	1058.49	910.6	997.657	1292.91	972.629	1004.26	1222.09	1484.94	1233.8	973.229	915.771	1282.06	862.514	1446.51
1341.13	1000.03	981.714	993.143	831.829	885.457	937.171	789.8	1042.51	697.029	697.629	1083.89	1066.06	1391.43	1032.89	1036.26	924.086	854.514	789.286	882.543	1029.34	850.314	747.486	969.6	956.914	955.743	1365.57	974.057	942.886	1117.89	785.771	711.743	935.857	918.371	1070.6	917.914	1044.74	945.457	986.257	1334.86	982.571	1029.49	1177.2	1469.71	1183.46	1036.34	961.257	1366.2	838.829	1488.34
1342.45	1019.23	1001.29	998.429	797.914	885.914	954.829	797.629	1046.8	675.514	720.2	1156.49	1124.54	1399.8	1012.49	1070.34	911.486	754.171	829.771	898.143	1022.31	880.514	697.971	893.086	1007.31	963.457	1255.34	916.143	1010.89	1173.46	722.829	683.543	926	891.971	1006.51	860.914	1004.23	958.571	1100.06	1339.43	978.514	1135.29	1185.43	1440.4	1110.97	1102.86	920.714	1412.91	882.6	1482.86
1343.78	1022.46	1008.66	998.6	692.457	828.171	965.971	785.257	1022.86	668.571	717.657	1161.17	1149.31	1447.34	987.914	1049.46	885.571	784.714	864.543	935.057	1052.4	788.743	695.914	906.486	945.6	957.543	1210.09	905.829	976.029	1138.74	719.229	618.686	925.886	898.343	1034.66	851.857	1028.71	914.457	1098	1296.17	1004.66	1199.83	1207.2	1422.71	1173.91	1094.43	903	1382.34	937.686	1447.34
1345.1	1086.4	1052.09	937.6	690.057	818.029	1001.37	791.257	1007.2	704.686	660.429	1130.51	1206.51	1336.11	974.943	1016.83	977.543	919.6	850.314	941.314	1047.06	785.971	668.771	910.029	975.943	966.886	1264.57	930.771	938.8	1140.03	801.543	577.486	967.657	952.429	1055.14	812.771	1053	973.543	1070.97	1300.63	1000.4	1150.26	1174.63	1450.77	1188	1106.77	884.771	1366.29	913.714	1410.74
1346.42	1095.2	993.686	967.486	714	857.829	975.429	748.8	1008	724.6	563.914	1112.29	1175.89	1301.29	951.057	1003.4	954.429	881.343	841.771	888.657	1059.57	751.543	726.286	938.457	986.057	967.4	1327.23	940.314	1008.77	1129.57	857.486	668.086	979.486	890.257	1088.77	806.629	1093.86	966.029	1046.49	1318.29	958.543	1098.6	1180.49	1487.89	1159.46	1112.6	955.914	1298.17	858.886	1443.71
1347.75	969.343	960.257	992.457	744.057	904.829	968.629	764.171	993.771	675.629	574.486	1067.54	1128.43	1287.26	963.371	1036.46	963.686	820.714	829.857	828.971	1040.34	774.886	676.514	872.143	1000.43	923.4	1228.89	939.429	1027.4	1102.51	874.229	649.686	979.229	825.171	1081.57	741.057	1073.43	902.914	1002.26	1313.83	927.371	1067.63	1149.86	1498.31	1121.2	1061.09	988.8	1319.29	830.714	1410.54
1349.07	915.257	908.371	917.629	692.686	929.229	932.657	798.143	989.171	663.886	598.257	1083.71	1041.51	1343.4	914.829	1008.23	899.714	769.886	846.457	854.371	1058.31	737.257	643.257	885.914	988.857	927.029	1262.97	898.514	970.686	1028.49	849.943	578.114	942.943	857.771	1108.37	794.514	1016.31	891.086	963.171	1283.14	899.571	1084.11	1188.31	1487.69	1076.91	944.286	956.771	1316.54	810.371	1409.63
1350.39	924	926.057	887.4	657.4	877.171	873.8	808	962.2	706.771	651.314	1098.51	1066.14	1293.03	908.943	1032.29	933.657	810.086	792.543	912.286	1042.66	767.714	647.514	919.486	922.629	917.314	1217	886.486	957.743	1040.86	810.6	606.343	932.886	923.143	1039.31	858	1038.74	889.429	987.229	1357.14	902.686	1067.8	1182.03	1444.34	1140.97	987	949.4	1356.51	792.943	1406.83
1351.72	939.486	945.371	921.286	722.371	854.171	872.114	798.286	937.943	753.114	599.343	1154.97	1075.6	1297.94	929.057	1050.11	948.886	789.086	781.8	918.6	1024	778.457	679.457	928.457	923.457	917.857	1237.83	891.629	938.171	1091.91	752.086	672.429	929.6	907.371	947.543	849.771	1069.4	874.514	1042.46	1371.46	920.086	1052.63	1162.71	1413.74	1192.31	1031.57	920.057	1288.54	894.657	1351.4
1353.04	918.971	958.114	1034.2	732.857	805.857	910.543	793.114	941.771	712.971	528.657	1075.69	1089.57	1169.71	937.886	1049.83	960.657	860.171	712.229	825.486	950.571	758.971	690.429	869.314	963.057	880.343	1193.57	925.286	923.686	1110.46	742.6	658.143	914.571	886.743	979.171	804.057	1086.46	825	998.829	1320.91	913.257	999.829	1156.86	1396.11	1173.14	1045.23	897.6	1313.89	929.657	1311.43
1354.36	986.057	966.257	1063.09	761.829	852.686	921.457	749.886	1044.29	706.029	526.029	1003.43	1070.63	1234.91	970.486	958.486	901.914	855	721.2	793.514	945.886	725.029	704.171	880.629	1047.94	881.229	1288.09	904.229	902.229	1107.43	687.743	661.543	885.771	894.743	1029.63	832.771	1055.89	862.886	1038	1291.03	848.514	1047.97	1134.49	1442.91	1137.06	1012.89	863	1409.83	922.314	1276.11
1355.68	952.543	996.829	1054.23	789.343	897.314	927.8	766.086	1025.09	689.971	671.2	946.4	1018.63	1266.94	975.6	907.829	863.371	844.343	791.829	816.971	971.457	805.314	667.657	934.171	936.029	842.486	1270.06	836.914	953.171	1138.94	673	647.514	829.829	870.829	998.286	913.343	1059.77	907.714	1084.09	1256.03	753.8	1077.11	1095.77	1369.6	1093.49	1057.29	875.857	1440.54	910.257	1259.57
1357	908.029	949.629	1004.97	806.343	914.114	905.543	783	979.457	649.514	676.371	995.857	993.714	1337.74	928.429	905.943	902.629	751.171	860.657	879.543	1035.63	836.943	649.314	916.743	943.114	843.829	1181.54	769.229	878.029	1155.34	661.829	603.343	826.429	826.057	894.457	866.143	1049.23	904.4	1062.66	1226.29	765.6	1090.57	1060.71	1356.2	1028.34	1078.91	822.629	1312.43	903.514	1242.03
1358.32	923.171	909.486	981.457	775.371	854.314	936.486	825	917.943	626.286	544.286	1050.89	962.029	1216.83	920.543	953.343	888.943	657.829	801.143	840.514	988.743	767.086	645.771	926.029	978.943	887.057	1110.77	813.029	851.514	1092.2	767.114	559	886.229	885.343	900.2	816.114	1100.34	900.114	949.114	1186.74	779.457	1004.8	1100.91	1335.03	1045.29	1071.43	816.886	1276.71	890.943	1289.11
1359.64	964.543	947.914	962.086	715.6	813.971	936.171	782.086	930.257	655.829	471	1065.49	960.971	1199.4	927.171	977.971	892.4	699.686	769.514	825.314	940.114	735.343	669.286	937.171	1004.66	870.314	1137.03	877.343	851.343	1066.66	791	560.343	903.057	944.914	977.686	715.971	1099.2	874.257	915.229	1186.4	856.543	969.514	1112.31	1330.54	1137.46	997.771	859.143	1279.6	850.514	1271.46
1360.97	971.257	912.629	928.857	709.171	820.057	917.086	769.8	880.343	637.857	519.429	1071.91	953.771	1175.4	927	942	851.943	811.114	753.543	812.143	905.657	779.971	619.229	938.4	877.429	825.857	1160.43	914.543	934.857	1055.54	753.057	544.314	850.029	956.029	993.371	734.2	1040.4	870.171	932.4	1155	864.371	1002.8	1102.2	1253.57	1126.11	929.486	896.143	1262.69	906.257	1282.4
1362.29	985.971	891.857	919.057	725.571	842.2	901.886	758.971	904.857	600.171	567.914	1097.6	983.543	1150.94	860.971	936.057	877.429	859.171	759.057	841.457	976.6	783.029	632.343	856.029	868.657	848.143	1137.54	872.314	922.886	1051.83	668.714	533.657	754.086	880.8	918.857	778.943	904.429	841.086	916.971	1209.11	833.114	1072.26	1035.74	1299.43	1079.34	917.543	872.457	1211.37	793.114	1214.43
1363.61	967.657	892	856.143	780.657	749.857	939.229	774.143	881.914	571.057	559.6	1179.71	1001.94	1148.43	899.914	901.829	839.629	791.114	723.829	851.714	960.914	755.543	671.314	800.114	897.229	901.857	1102.83	848.2	852.486	1020.26	703.771	568.314	776.571	870	929.029	826.886	907.971	834	862.086	1250.51	785.571	1046.97	1064.66	1288.94	1100.23	934.286	908.6	1247.77	765.4	1172.66
1364.93	957.4	928.6	895.429	779.229	702.829	911.171	780.114	895.343	673.829	573.486	1155.31	973.086	1192.57	953.371	967.257	896.914	775.429	717.343	844.143	904.857	767.057	661.286	820.114	904.514	841.486	1068.17	869.971	748.2	1059.71	693.343	616.486	852.143	833.543	956.257	810.743	965.486	846.371	914.029	1182.14	867.286	1060.6	1163.4	1275.29	1116.77	904.914	949.086	1253.89	772.857	1221.4
1366.25	914.2	870.371	904.4	800.714	734.771	841.4	774.286	901.371	633.514	594.371	1074.51	993.171	1173.29	1001.46	981.743	920.371	775.086	713.657	800.486	910.657	720.543	634.429	889.571	904.4	828.914	1083.86	879.029	769.086	1002.34	710.571	591.371	896.2	847.514	976.743	827.543	1119.06	820.714	902.971	1074.4	910.514	991	1227	1255.94	1099.69	936.029	880.914	1206.11	808.629	1315.26
1367.57	902.886	844.914	936.257	859.257	834.886	873.314	763.543	885.486	603.029	597.114	1036.03	977.571	1224.11	984.371	939.086	887	760.371	707.914	765.6	924.171	741.143	616.171	932.943	904.686	796.114	1053.54	823.686	896.714	1019.46	758.543	565.171	865.486	871.971	907.371	842.143	1077.06	786.343	933.229	1082.4	879.2	1028.46	1088.6	1272.69	1041.06	949.6	886.8	1148.03	788.714	1285.11
1368.88	850.857	846.543	907.229	833.686	863.057	931.657	850.114	758.8	560.029	584.743	1048.77	957.029	1241.54	868.029	857.629	843.6	745.886	680.029	763.486	948.8	768.914	632.6	819.629	907.057	811.543	1131.91	748.829	962.314	959.057	804.029	528.629	803.057	865.086	896.8	792.714	1023.37	775.457	962	1166.09	834.686	952.229	1000.49	1235.77	975.8	954.371	892.457	1175.37	800.686	1179.57
1370.2	875.971	833.629	922.029	766.829	799.943	967.057	814.2	763.086	665.714	540.029	1058.86	910.629	1187.6	768.171	848.429	827.2	729.857	622.457	714.4	909.257	740.771	664.257	775.829	794.486	821.143	1174.43	773.314	884.171	970.571	759.029	546.4	852.057	828.486	874.171	775.914	929	811.657	996.6	1192.97	864.886	922.8	989.971	1244.51	922.686	881.6	865.6	1225.46	836.886	1153.17
1371.52	875.886	810.2	918.2	720.229	739.486	882.829	785.486	824.6	645.171	598.6	989.743	939.086	1063.14	793.486	856.057	802.8	725.257	636.4	679.629	905.057	727.514	671.314	752.943	807.829	870.314	1225.83	800.943	874.743	952.8	703.371	551.971	903.514	803.314	901.514	805.914	979.486	843.686	902.486	1159.57	857.657	901.543	1067.17	1277.54	948.229	897.914	797.4	1203.6	788.771	1144.17
1372.84	809.629	769.543	889.714	769.743	725.771	852.4	700.2	873.657	643.914	591	946.257	947.914	1091.17	874.457	858.857	795.771	713.171	629.6	710.114	895.371	798.229	611.343	759.086	856.714	832.914	1051.63	813.257	913.114	1008.2	676.257	584.943	896.943	778.514	914.457	847.657	948.743	801.743	827.943	1101.97	851.343	960.029	1040.66	1274.83	949.914	889.571	798.514	1139.77	743.286	1184.69
1374.16	796.6	784.257	815.971	786.543	760.086	789.371	756.086	862.2	612.943	580.229	922.029	925.229	1130.2	804.886	869.457	802.943	641.543	628.829	784.4	858.057	779.457	577.371	759.543	936.971	827.714	1039.49	771.657	883.343	996.429	635.943	597.171	826.514	804.086	889.257	819.943	942.343	755.971	827.343	1163.63	756.571	947.114	998.857	1226	974.229	897.257	832.657	1118.69	772.829	1197.06
1375.48	781.657	797.6	760.743	760.429	717.457	817.171	758.971	957.771	612.457	541.771	1009.54	980.4	1141.89	811.143	852.257	812.229	619.8	672.171	749.371	854.943	743.057	598.914	766.657	911.914	793.6	1015.4	778.429	805.771	977.314	641.2	582.8	833.514	837.086	805.571	756	916.514	714.971	835.343	1216.43	723.114	955.886	920.571	1122.2	900.686	930.571	801.6	1137.83	838.8	1218.09
1376.79	849.714	835.686	795.114	669.514	712.486	824.314	808.457	924.829	580.486	563.6	1052.89	1025.29	1102.63	884.886	813.686	748.771	651.714	682.514	740.4	885.8	694.143	606.229	750.914	851.657	736.371	1065.77	778.829	805.343	860.286	681.2	522.743	865.8	814.429	839.4	708.429	941.114	742.314	838.029	1140.74	706.457	1002.94	976.314	1049.23	916.6	975.057	766.686	1174.17	853.171	1182.57
1378.11	835.486	813.086	834.971	568.114	735.571	845	772.2	906.571	611.943	557.886	1066.14	998	1083.71	942.629	856.286	691.371	678.686	648.229	761.629	921.771	679.371	628.943	733.2	820.914	723.657	1058.46	747.686	805.6	853.714	735.6	488.914	894.114	809.257	883.314	727.829	917.286	717.543	841.371	1056.43	746.257	931.171	995.914	1105.91	923.829	921.6	722.2	1169.34	787.429	1129.83
1379.43	872.686	823.429	815.057	586.571	777.4	786.514	787.171	781.257	627.771	532.086	979.2	944.686	992.8	836.943	872.629	689.686	681.686	586.086	733.4	854.257	652.029	662.743	807.314	764.143	769.286	1055.91	697.257	777.6	895.657	702.4	514.371	845.743	777.857	845.286	756.343	856.257	775.543	826.886	1032.26	751.943	826.4	1012.97	1201.51	942.771	894.543	775.286	1149.51	673.914	1072.97
1380.75	765.514	790.771	773.486	620.914	749.171	795.829	781.457	802.514	614.257	534.629	958.829	957.457	993.771	811.143	814.971	802.914	683.457	621.686	698.143	771.2	679.2	628.429	826.543	734.914	753.029	1031.89	711.543	832.686	970.457	712.429	557.086	816.686	782.8	800.086	799.886	890.886	757.771	830.314	1042.17	726.543	858.8	979	1150.86	880.686	933.257	760.314	1088.63	696.829	1134.71
1382.06	726.857	873.6	820.257	657.657	725.514	804.971	714.257	841.6	575.571	589.143	972.8	939.829	986.086	781.971	808.886	781.971	677.514	691.714	660.314	736.343	739	549.029	833.457	689.914	721.629	1020.69	735.486	826.257	903.743	736	569.6	755.429	715.4	797.171	817.286	900.914	725	850.686	1042.8	714.857	897.886	939	1116.94	838.457	915.2	777.886	1132.23	727.4	1200.2
1383.38	704.8	848.314	858	618.229	743.486	835.771	675.771	931.8	589.857	589.486	976.571	886.086	1051.2	817.657	779.829	804.343	642.171	701.686	641.857	740.143	765.714	530.143	797.143	777.457	718.857	966.314	750.943	730.343	889.543	724.571	579.314	720.257	708.429	815.914	848.2	896.257	693.6	849.686	1061.34	707.514	952.486	836.2	1116	832	887.457	745	1095.31	778.029	1167.03
1384.69	776.914	853.029	870.629	603.4	765.457	785.914	690.143	852.029	620.486	552.086	935.229	895.457	1088.46	830.971	757.257	834.229	647.171	652.657	616.4	836.171	728.943	545.829	756.943	836.886	786.114	959.771	698.686	641.143	873.914	670.629	588.143	716.8	749.343	798.371	776.029	843.971	750.429	786.629	1065.51	733.029	908.771	804.429	1153.26	879.343	827	773.714	1108.91	732.571	1071.46
1386.01	748.371	779.914	901.943	580.743	743.829	792.857	757.914	824.429	627.457	530.514	946.143	944.114	1115.11	808.086	703.543	818.429	654.714	610.629	677.257	864.057	663.886	540.257	727.571	854.714	801.943	922.171	682.886	708.229	899	650.286	541.457	705.743	771	840.314	721.486	858.457	705.514	790.829	1084.43	726.714	878.029	881.4	1085.46	909.886	878.714	725.943	1061.83	718.371	1022.03
1387.33	673.114	805.657	865.686	535.314	681.857	804.514	783.4	802.886	576.457	487.771	1015	979.543	1038.31	776.857	785.371	738.057	677.514	602.486	714.857	831.629	684.2	531.829	792.057	813.857	749.6	951.2	679.8	748.2	909.371	702.829	564.514	741.486	757.771	817.457	718.914	867.886	687.714	792.229	1078.31	720.971	803.114	919	1151.91	963.629	831.429	751.829	1097.94	687.686	1044.8
1388.64	681.457	802.143	800.886	515.971	670.686	837.086	770.743	804.029	550.4	406.057	996.171	976.543	975.514	782.229	841.4	758.143	670.743	577.543	732.686	770.6	707.629	496.457	839.714	778.571	687.457	1078.43	754.971	738.543	866.143	632.457	566.771	733.429	732.657	769.029	749.943	904.914	752.571	761.571	933.4	774.457	824	868.743	1106.26	932.886	859.714	698.657	1107.31	709.829	1131.69
1389.96	750.286	817.714	739.343	498.314	664	871.057	702.971	768.143	557.914	415.971	982.343	943.743	1031.89	862.886	833.714	819.343	666.886	577.114	674.543	705.629	667.857	456.171	852.571	770.829	681.229	1130.94	764.371	714.943	858.686	568.743	542.229	766.514	795.657	688.571	723.457	883.943	745.971	761.971	913.971	830.086	851.286	851.057	1074.91	894.486	804.286	733.486	1109.91	708.086	1162.49
1391.27	821.943	784.829	777.914	586.886	697.914	836.543	700.286	757.714	568.657	486.029	959.286	878.829	1126.43	826.771	789.343	818.543	630.314	584.657	663.429	741.914	601.657	494.971	879.943	780.857	722.886	1018.11	773.343	645.943	820.343	552.514	524.343	757.114	755.4	702.914	771.6	836.8	718.543	843.2	950.514	782.686	915.6	901	1055.43	801	876.629	764.143	1015.91	689.543	1092.06
1392.59	837.429	761.657	809.257	588.371	687.457	830.829	654.686	720.657	548.543	483.743	931.457	848.914	1091.94	764.4	782.6	818.829	592.8	596.914	667.543	824.6	602.914	537.943	833.371	774.257	744.971	885.971	670.2	661.457	887.229	570.171	529.371	803.257	741.429	784.429	801.371	837.343	676.743	830.343	1009.51	752.514	884.8	911.8	1107.03	830.257	870.229	765.257	1017.03	691	1079.31
1393.9	792.686	715.143	843.314	602.857	631.314	796.743	684.6	754.114	568.229	510.914	913.371	890.857	1097.89	732.943	761.171	826	612.457	621.086	676.8	871.629	602.629	545.257	779.429	776.829	787.629	957.943	640.514	701.857	879.829	571.314	487.714	781.829	729.943	797.229	826.686	868.4	693.171	813.343	972.543	776.771	813.4	933.143	1083	861.029	817.429	685.943	1080.77	752.286	1043.66
1395.21	740.6	774.571	776.257	541.057	606.457	811.343	670.2	802.771	575.057	556.743	896.314	932.714	1129.11	799.686	800.057	808.829	710.714	636.714	627.6	827.514	614.8	542.029	750.571	808.771	768.886	991.486	680.971	782.686	894.429	638.171	432.743	787.8	740.857	790.057	739.314	893.829	686.171	787.514	1006.83	821.543	813.429	944.971	1081.26	822.086	746.6	653.057	1140.91	731.629	1021.91
1396.53	754.629	784.743	739.171	522.657	627.857	779.743	705.429	785.029	573	524.143	864.371	888.257	1117.66	763.286	855.057	800.6	695.371	667.571	665.257	817.314	609.257	558.057	792.4	779.086	734	958.4	730.971	711.086	858.857	708.629	508.6	799.543	714.743	797.457	727.429	829.057	727.886	790.857	1083.74	722.029	843.743	969.514	1105.43	808.486	883.143	640.4	1079.91	702.829	1013.86
1397.84	725.8	778.029	784.571	529.686	710.371	792.686	651.4	745.543	533.543	472.057	815.371	867.4	1133.69	740.486	953.857	789.771	582.4	654.257	745.543	823.543	624	535.4	758.657	738.743	762.629	914.257	708.714	696.543	893.657	666	520.571	747.743	710.829	804.4	716.229	825.114	715.057	752.829	1072.37	742.543	854.943	925.029	1079.63	857.114	911.857	682.971	1039.71	693.657	1079.11
1399.16	678.2	711.514	869.429	561.8	733.829	794.743	632.257	803	546.914	458.371	924.114	835.257	1102.14	784.229	822.086	782.029	536.286	620.2	724.743	825.371	669.171	558.286	723.171	695.371	777.629	876.314	706	695.086	871.771	605.4	479	705.543	771	769	744.314	829.486	714.8	795.743	1065.74	775.886	827.857	885.4	993.771	988.657	822.629	724.657	1032.83	720.171	1064.29
1400.47	714.486	746.571	855.514	584.029	695.257	789.371	617.629	862.257	572.886	450.914	954.371	867.029	1058.43	812.743	736.571	775.143	583.8	590.829	657.943	858.886	767.914	575.6	753.971	733.8	766.029	931.514	718.114	732.457	815.6	596.143	476.086	738.343	779.543	829.514	708.314	896.514	742.257	811.2	1097.09	839.286	867.657	822.371	976.114	923.4	756.457	694.371	1034.51	703.286	1012.17
1401.78	757.686	750.171	897.829	590.371	631.114	830.257	682.714	877.629	620.914	408.829	937.6	839.743	1007.91	835.171	718.714	768.543	584.314	609.229	668.286	881.629	770.571	564.4	789.086	775.914	709.914	960.543	639.714	744.914	873.971	613.514	571.086	796.686	722.6	854.514	697.8	891.4	711.686	803.229	1184.09	789.057	890.886	893.371	1044.43	849.543	781.943	658.514	1053	695.286	1025.09
1403.1	757.029	795.971	850.286	617.314	669.4	806.971	774.343	864.771	617.257	435	876.914	929.457	1107.66	823.8	850.171	783.286	596.771	628.8	664.657	876.571	711.743	531.829	795.314	838.686	748.2	968.343	607.743	775.657	876.514	665.229	550.6	798.4	733.571	778.286	733.257	916	660.714	784.457	1129.71	807.257	926.743	999.486	1126.46	865.686	789.886	760.8	1079.06	712.171	1051.46
1404.41	737.029	756.371	809.171	592.029	685.143	840.229	761.543	902.229	628.943	513	986.771	901.514	1132.46	813.429	804.286	790.257	619.8	642.143	681.943	863.029	694.143	582.857	741.114	841.714	775.143	911.143	648.429	846.143	951.6	733.314	495.771	810	793	746.057	779.629	915.543	689.771	814.114	1079.46	879.171	906.714	993.886	1156.14	958.6	843.057	786.343	1076.69	683.857	1114.29
1405.72	744.029	800.943	747.543	608.057	624.829	852.2	740.771	897.486	617.114	558.6	997.4	890.543	1115.83	774.286	792	803.914	682.514	674.771	692.457	881.943	721.057	585.571	824.343	787.4	812.314	960.4	751.429	890.057	907.543	701.743	512.486	795.486	781.429	769.571	737.8	918.657	712.886	839.857	1065.06	878.914	821.629	928.714	1112.71	986.114	910.629	798.486	1090.74	675	1158.69
1407.03	778.771	816.371	840.571	622.914	571.314	881.8	718.057	856.343	627.314	558.629	943.886	837.857	1082.14	820.457	798.714	803.4	688.086	644.914	733.629	847.086	669.714	563.686	878.029	760.886	819.4	1073.69	749.457	892.4	904.886	659.4	567.943	777.857	713.343	796.257	746.514	864.229	699.771	854.371	1121.06	804.171	842.914	962.371	1197.23	935.286	870.971	758.771	1136.86	740.6	1118.43
1408.34	847.171	832.2	885.371	635	616.543	889.486	765.686	865.2	582.8	517	901.143	881	1042.94	821.514	769.914	851.4	665.857	611.971	708.571	750.143	659.886	450.6	853.543	791.971	842.943	1094.29	748.771	895.114	884.857	652.171	558.571	810.171	744.8	766.629	769.086	820.457	682.886	811.171	1177.34	747.6	884.886	1010.17	1209.51	960.743	880.629	771.457	1164.29	810.286	1093.71
1409.65	844.4	779.943	810.457	597.686	658.143	891.857	801.914	912.171	583.629	573.6	924.4	993.229	1130.74	796.886	760.2	781	614.371	649.457	724.8	762.971	676.914	464.029	796.943	876.886	825.4	1041.14	724.343	870.371	925.743	674.257	495.086	804.486	805.714	800.971	808.829	845	668.029	777.486	1251.49	848.486	936.657	1017.31	1233.03	998.429	887.286	755.371	1112.49	784.2	1088.03
1410.97	834.229	787.514	796.771	545.086	714.8	890.543	789.657	887.914	529.629	567.114	916.371	1047.14	1174.89	776.114	830.4	690.657	661.143	706.086	752.6	831.229	712.429	563.629	831.229	881.8	794.943	1000.26	738.457	824.914	857.8	626.143	465.486	783.114	826.771	866.086	785.143	859.571	692.086	811.229	1224.57	868	878.771	1031.6	1195.23	1023.66	921.057	795.457	1126.43	775.743	1195.26
1412.28	888.571	823.943	824.2	535.2	713.571	847.8	783.314	859.943	564.914	555	906.343	1031.29	1170.14	805.629	884	685.686	717.343	686.829	817.143	884.857	738.314	647.4	837.429	920.914	783.543	1051.97	733	765.2	887.4	623.6	514.943	764.543	792.514	922.629	765.6	865.543	772.8	832.514	1207.46	874.971	896.057	1044.8	1202.89	1012.8	925.914	803.2	1181.6	756.257	1246.6
1413.59	940.457	847.257	947.714	622.886	655	827.457	799.286	875.029	626.629	532	960.886	1010.54	1124.94	903.914	866.857	774.514	732.543	654.943	811	914.229	776.971	582.314	839.371	870.857	866.314	1103.09	757.257	806.286	964.114	638.886	573.457	846.8	791.714	915.543	788.029	917.943	808.629	857.743	1215.97	791.857	907.429	965.771	1240.69	1037.83	965.114	805.257	1233.26	749.257	1241.86
1414.9	896.714	917.2	907.171	730.4	691.143	790.457	847.8	933.171	658.629	588.229	994.029	1070.86	1107.51	980.8	898.914	816.829	729	709.171	767.457	946.057	759.714	571.314	829.057	903.514	924.086	1137.06	761.429	823.314	1000.51	697.143	597.771	814.943	808.514	861.971	829.6	1018.97	861.457	829.143	1227.03	863.371	919.6	983.429	1309.89	1065.71	932.429	803.457	1155.14	811	1157.31
1416.21	800.829	970.343	877.257	743.914	708.486	832.571	825.171	942.829	652.971	619.771	1045.29	1031.77	1149.83	938.829	946.114	834.029	715.171	788.229	748.457	906.4	709.514	625.714	914.171	903.2	914.6	1132.09	723.286	891.771	972.143	666.629	634.229	799.257	789.486	891.914	865.2	987.4	902.771	838.771	1234.14	860.886	968.114	1045.06	1330.51	1011.06	923.743	794.086	1171.86	845.971	1156.94
1417.52	793.429	944.829	839.543	711.143	750.514	882.2	846.029	898.514	654.771	624.657	1047.66	920.429	1175.89	896.829	905.714	852.4	719.114	740.8	768.086	942.229	662.743	649.057	950.543	1023.34	833	1178.77	780.829	913.6	998.286	664.086	618.743	796.771	828.6	905.629	835.029	955.857	902.514	885.029	1253.77	901.8	994.971	1110	1288.23	1020.91	967.2	816.886	1221.54	823.343	1302.49
1418.83	847.8	944.2	907	693.6	752.114	950.143	894.4	872.657	692.971	664.857	1094.69	967.943	1247.51	861.029	892.914	912.771	716.171	706.543	816.057	1002.57	754.114	583.171	962.514	962.914	855.029	1209.17	856.657	961.4	994.4	657.657	580.571	817.829	966.4	883.714	893	953.543	866.086	1024.91	1304.4	851.457	1008.31	1035.69	1385.94	1099.77	1007.2	818.771	1356.34	810.314	1348.91
1420.14	891.086	937.171	971.171	678.629	810.314	962.029	863.714	912.314	655.114	653.229	1112.69	992.657	1201.23	915.343	869.286	946.829	754	756.257	839.371	971.857	819.857	590.143	936.343	944.6	913.171	1210.43	909.486	955.229	1070.86	764.829	538.971	834.171	1011.09	898.714	992.086	974.486	906.914	1075.89	1318.06	852.829	1007.43	1072.17	1361.37	1123.51	1047.2	868.343	1337.4	854.886	1390.54
1421.45	921.143	979.6	992.457	698.829	777.2	962.886	780.514	958.029	636.486	639.829	1169.29	1045.77	1265.77	947.629	961.914	926.629	782.571	809.943	863.143	934.4	835.714	669.686	939	920.6	982.743	1242.71	905.857	1006.71	1145.37	805.429	570.286	854.8	925.057	962.429	982.114	975.286	897.114	1008.29	1327.66	852.514	1080.97	1128.49	1304.2	1115.69	965.714	938.657	1366.17	855.629	1392.4
1422.76	923.971	939.543	1038.2	670.943	806.543	927.314	765.286	947.886	620.543	595.457	1123.2	1023.17	1311.37	998.771	1008.69	868.143	777.343	749.686	888	951.657	803.143	731.371	933.229	1022.4	942.371	1280.66	853.943	993.343	1184.6	833.829	579.114	936.6	829.171	942.086	885.143	985.714	864.457	918.371	1307.69	904.514	1059.71	1129.63	1286.86	1130.57	917.486	998.857	1371.6	874.571	1406.6
1424.06	952.457	1004.26	1040.43	676.143	890.486	984.6	811.886	929.771	697	647	1148.23	1080.11	1344.66	974.857	995.371	968.057	839.514	771.314	920.2	967.714	830.857	687.343	935.257	1025.94	919.343	1323.34	842.343	954.429	1126.4	840.429	634.914	918.629	912.486	928.229	801.8	1008.17	874.6	955.657	1303.69	987.086	995.914	1165.34	1420.66	1109.29	932.429	882.629	1367.23	897.429	1425.89
1425.37	953.714	1020.66	994.629	680.943	917.457	1012.54	801.171	961.314	719.4	623.457	1134.77	1087.46	1265.97	944.2	965.486	967.8	875.429	800.4	878.086	985.714	807.2	631.6	989.257	1021.37	981.343	1352.86	875.143	917.914	1065.89	851.914	637.543	920.686	974.4	946.714	808.714	1024.11	916.543	991.029	1322.49	921.086	1009.14	1227.17	1423.94	1095.46	1090.03	846.314	1287.54	828.143	1424.14
1426.68	983.286	996	991.143	759.829	823.429	984.4	832.2	990.029	684.171	642	1149.57	1142.71	1290.29	1000.37	1000.97	955.8	873.343	764.314	824.286	1015.4	838.171	629.457	920.629	1012.06	1034.14	1349.4	920.171	933.771	1053.2	815	609.514	901.371	996.629	1045.4	816.6	1079.89	893.286	1078.43	1363.49	916.229	1031.23	1281.86	1427.54	1104.66	1152.83	880.314	1342.37	849.2	1444.69
1427.99	1007.2	919.171	962.714	807.486	769.486	945.6	892.829	1006.54	679.229	624.971	1124.89	1210.14	1329.11	990.086	1052.51	881.229	762.914	727.629	856.571	1019.86	835.829	622.657	902.657	992.457	963.6	1226.63	919.514	945.657	1100.34	814.857	605.486	909.143	932.771	1084.6	806.343	1057.83	907	1076.46	1439.77	906.143	998.314	1149.69	1477.69	1164.86	1167.03	932.486	1402.83	863.829	1443.69
1429.3	1071.8	964.457	975.143	839.514	781.743	933.229	918.2	994.714	757.029	679.8	1161.03	1170.46	1378.17	992.514	1004.49	970.086	770.771	773.543	883.571	978.229	831.114	596.086	895.657	910.114	884.2	1238.97	927.743	942.057	1118.43	806.743	624.4	850.257	927.2	1092.23	842.771	1057.49	871.057	1114.51	1509.86	1010.86	1019.03	1170.86	1528.51	1198.14	1123.03	950.714	1449.69	866.057	1453.4
1430.6	1122.74	1008.11	1025.71	831.914	872.343	962.229	969.8	988.4	806.571	676.143	1178.17	1154.89	1443.4	1011.23	1020.23	1038.4	839.286	831.086	869.229	1036.71	852.257	645.657	972.629	889.486	936.971	1323.17	957.457	939.6	1129.26	798.029	672.486	925.657	946.943	1000.09	922.114	1095.66	909.971	1096.97	1493.17	1054.4	1100.54	1202.74	1538.54	1205	1120.71	955.429	1422.31	867.4	1398.37
1431.91	1117.11	1038.03	1093.63	836.286	945.571	964.971	942.086	1036.03	792.829	701.371	1225.51	1153.31	1540.66	1141.29	1073.97	1062.49	885.114	832.514	890.657	1041.49	912.571	679.2	966.429	959.371	946.029	1433.2	957.686	942.714	1109.74	810.629	687.686	1055.71	977.657	1044.89	961.257	1215.69	962.886	1132.86	1419.63	1107.4	1097.86	1281.09	1486.63	1168.26	1112.63	1000.91	1427.29	931.543	1488.66
1433.22	1063.43	1089	1088.57	872.314	948.829	1004.86	937.371	1094.89	815.657	637.543	1278.66	1232.46	1505.46	1164.14	1092.2	1011.8	865.514	853.657	974.714	1085.49	973.829	730.257	950.457	1075.69	944.371	1413.69	978.829	982.229	1085.97	889.486	728.486	1116.86	1030.71	1093.46	937.486	1226.51	1038.71	1079.71	1381.8	1095.8	1082.29	1317.37	1544.14	1237.77	1155.34	1025.11	1385.37	937.629	1595.91
1434.53	1081.37	1102.11	1084.6	899	927.886	1082.91	931.029	1199.6	837.171	662.771	1355.8	1256.8	1458.86	1094.77	1067.37	1019.94	921.943	922.314	1008.97	1118.74	981.486	706.657	918.886	1123	1015.09	1400.34	993.171	1013.89	1189.23	885.514	714.343	1097.2	1077.97	1071.83	935.857	1146.97	1060.71	1077.66	1444.11	1081.29	1201.69	1339.8	1544.97	1252.89	1141.23	1098.94	1409.97	956.143	1606.37
1435.83	1173.83	1086.11	1175.26	965.714	940	1081.57	1003.66	1177.34	859.857	721.343	1359.83	1210.17	1538.29	1027.83	1124.23	1016.43	949.371	956.314	1000.74	1183.43	1015.6	674.8	944.343	1084.91	1090.03	1353.43	992.743	1005.03	1307.57	929.629	683.257	1130.51	1130.69	1019.46	958.4	1164.09	1105.26	1158.11	1528.26	1161.71	1258.71	1304.2	1636.83	1249.26	1115.69	1127.66	1533.29	1001.09	1524.03
1437.14	1195.6	1093.57	1232.23	1012.49	1012.94	981.886	969.514	1099.17	866.971	727.857	1380.54	1197.94	1565.34	1036.77	1211.34	978.971	950.371	973.057	1001.03	1164.43	965.743	650.543	1005.09	1073.14	1046.06	1337.43	988.343	1003.63	1334.17	920.486	687.257	1135.6	1230.66	1073.37	990.429	1297.89	1144.97	1229.06	1618.89	1232.29	1225.86	1289.6	1605.37	1281.77	1108.4	1130.89	1560.89	984.257	1560.51
1438.44	1138.71	1192.86	1280.94	1023.74	1021.06	914.029	1002.29	1120.51	859.514	735.514	1403.49	1234.51	1587.91	1084.69	1233.37	1059.71	956.371	948.4	1036.46	1190.63	952.714	741.629	1001.4	1090.2	1049.63	1425.51	1000.46	1042.69	1302.57	957.057	757.114	1136.63	1208.83	1213.66	1044.51	1408.49	1138.46	1231.63	1620.66	1233.83	1191.26	1362.23	1677.11	1380.57	1185.37	1145.26	1574.83	983.714	1525.34
1439.75	1138.37	1261.14	1227.51	946.257	1102.91	978	1044	1194.37	857.8	769.029	1385.94	1317.6	1631.06	1066.46	1226.26	1181.17	987.171	978.2	1031.2	1186.69	972.486	816.314	1058.31	1132.09	1129.57	1528.23	1066.06	1056.97	1338.11	901	767.543	1137.94	1129.23	1258.06	1028.91	1383.29	1045.46	1227.37	1608.6	1125.91	1208.8	1423.37	1703.51	1434.11	1208.63	1176.03	1518.4	1005.46	1587.34
1441.06	1230.2	1248.26	1259.57	1009.43	1114.69	1099.46	1027.66	1212.11	890.743	800.686	1423.46	1288.34	1676.26	1131.6	1239.71	1183.09	973.2	959.8	1084.37	1172.6	1060.26	845.4	1077.89	1198.83	1172.91	1574.66	1160.83	1095.23	1362.57	956.629	770.886	1268.34	1113.74	1246.89	1045.63	1390.17	1066.31	1301.94	1605.66	1196.51	1322.17	1418.4	1816.03	1445.91	1247.97	1231	1548.23	1129.6	1644.94
1442.36	1266.23	1165.66	1272.74	1081.09	1106.97	1118.8	1076.23	1200.26	930.771	725.743	1509.37	1239.03	1693.26	1088.69	1258.63	1109.17	1018.03	977.257	1171.54	1178.29	1074.71	830.143	1064.49	1219.09	1166.29	1569.66	1258.37	1109.23	1392.91	944.143	774.914	1299.23	1230.37	1173.09	1036.26	1333.26	1108.54	1340.74	1745.37	1260.29	1401.74	1395.74	1704.83	1443.03	1311.26	1222.37	1498.09	1146.4	1718.71
1443.66	1325.6	1135.94	1279.57	1077.46	1090.29	1094.54	1029.54	1297.63	962.886	722.714	1555.66	1259.17	1771.23	1110.26	1268.97	1137.49	1048.4	946.314	1132.91	1251.46	1056.94	807.657	1047.34	1241.74	1121.49	1593.71	1176.43	1131.66	1396.23	962.829	742.143	1304.14	1236.83	1184.2	1085.94	1358.14	1157.71	1318.29	1784.2	1315.31	1389.6	1394.71	1748.03	1442.71	1350.86	1232.46	1534.26	1171.97	1634.91
1444.97	1287.34	1215.4	1307.17	965.743	1173.03	1037.91	1028.09	1310.03	967.143	720.229	1483.51	1352.11	1760	1085.37	1239.77	1170.54	1032.03	975.457	1123.06	1314.03	1079.37	832.086	1121.11	1238.49	1104.89	1585.51	1079.71	1061.43	1349.66	920.514	700.686	1202.14	1205	1191.29	1125.49	1368.66	1119.49	1300.6	1764.46	1280.23	1301.14	1454.14	1800.74	1513.31	1277.03	1201.6	1513.37	1106.77	1655.26
1446.27	1249.89	1177.23	1326.77	1003.94	1159.17	1033.31	979.943	1233.97	911.171	737.657	1504.03	1362.74	1654.03	1186.51	1211.69	1148.83	1015.34	988.8	1081.46	1325.11	1055.94	862.229	1136.97	1251.43	1063.63	1587.97	992.057	1067.71	1269.06	942.343	760.229	1218.6	1190	1218.23	1166.06	1378.37	1156.74	1241.71	1726.86	1298.6	1283.63	1452.74	1848.2	1479.06	1269.23	1212.83	1508.69	1137.03	1608.14
1447.58	1177.09	1113.23	1277.31	1025.31	1106.37	1097.57	1084	1165.34	846.686	739.286	1533.03	1266.86	1522.71	1146.49	1328.66	1146.4	1057.69	984.486	1087.69	1344.4	1043.09	826.8	1147.31	1137.74	1135.11	1613.17	1062.91	1108.57	1211.37	1037.2	810.971	1176.26	1233.11	1179.77	1130.26	1274.83	1135.37	1318.91	1768.8	1281.14	1258.49	1407.97	1768.03	1502.8	1242.83	1213.46	1534.49	1084.51	1645.03
1448.88	1200.03	1112.49	1244.91	995.057	1122.26	1069.14	1073.37	1194.89	877.229	835.257	1522.14	1237.11	1572.2	1150.2	1349.06	1157.03	1038.69	948.771	1061.31	1327.57	1056.74	781.771	1099.74	1132.66	1160.83	1597.09	1123.29	1159.29	1250.2	1044.26	760.771	1234.97	1226.49	1158.34	1126.34	1311.89	1102.97	1368.69	1691.31	1221.51	1230.83	1349.97	1714.37	1533.69	1247.09	1209.46	1625.46	1106	1609.8
1450.19	1215.74	1188.54	1251.69	1046.06	1111.91	1039.74	1013.89	1193.57	926.486	887.686	1478.91	1257.57	1566.46	1109.57	1327.74	1141.86	977.371	944.8	1076.97	1221.8	1081.57	778.771	1069.83	1163.57	1190.91	1538.14	1168.57	1100.69	1307.37	1023.37	717.686	1179.43	1174.4	1118.31	1101.97	1298.54	1176.23	1367.91	1613.94	1235.37	1222.37	1395.11	1685.6	1491.2	1191.89	1123.2	1631.83	1174.51	1734.11
1451.49	1196.57	1245.43	1256.8	1101.83	1082.51	1054.83	1030.49	1156.49	909.2	877.6	1436.46	1255.6	1598.46	1079.57	1215.6	1070.4	888.486	898.086	1059.97	1171.29	1061.43	770.686	1052.4	1233.51	1082.83	1568.57	1120.4	1033.86	1290.91	910.971	730.829	1199.4	1173.57	1116.34	1011.26	1244.43	1154.49	1318.2	1569.46	1242.2	1227.94	1384.37	1697.23	1404.4	1220.91	1138.14	1539.43	1225.43	1730.43
1452.79	1168.49	1255.97	1289.11	1099.11	1067.63	1123.94	1071.54	1162.6	860.971	759.657	1411.11	1250.94	1601	1084.26	1219.03	1095.31	910.2	886.943	1045.23	1216.83	988.114	747.943	1126.51	1176.97	1030.54	1528.57	1109.63	1060.23	1309.34	942.229	792.743	1148.11	1214.51	1166.94	1003.43	1205.17	1084.71	1314.11	1586.06	1253.2	1246.89	1389.89	1669.6	1348.14	1228.74	1177.91	1518.97	1148.89	1736.31
1454.1	1234.31	1244.26	1304.71	1024.54	1118.29	1084.63	1071.94	1137.74	862.257	696.629	1438.63	1255.46	1608.26	1096.63	1171.91	1110.23	989.657	928.486	1018	1329.11	1000.97	769.229	1093.57	1133.6	1062.37	1464.2	1098.31	1072.77	1342.89	892.371	786.743	1161.09	1227.46	1192.17	1071.77	1290.86	1039.6	1304.83	1578.63	1216.71	1251.89	1426.71	1644.54	1396.2	1233.4	1177.63	1489.91	1038.34	1593
1455.4	1285.43	1231.4	1176.74	1049.66	1077.34	1047.51	1001.66	1110.09	916.886	673.8	1500.51	1178.29	1586.77	1122.57	1184.34	1142.94	1028.34	1029.63	995.971	1329.63	976.857	783.943	1096.94	1134.57	1061.4	1504.14	1028.17	1023.54	1332.09	906.657	704.286	1059.09	1216.57	1121.54	1055	1372.54	1122.94	1259.86	1586.97	1234.11	1250.69	1471.66	1691.66	1347.6	1285.11	1127.89	1442.29	1004.97	1527.34
1456.7	1277.37	1166.17	1118.29	925.971	1053.26	1030.09	1039.06	1081.51	963.086	734.171	1472.77	1164.89	1581.97	1082.14	1182.26	1082	979.629	1015.89	992.314	1243.23	1039.69	746.114	1078.4	1196.31	1015.51	1560.8	987.171	981.629	1234.46	866.629	646.657	1097.03	1237.17	1048	994.286	1318.83	1141.37	1267.8	1534.26	1178.17	1218.51	1418.57	1770.69	1356.89	1261.91	1133.43	1398.17	1063.09	1453.57
1458	1247.09	1116.94	1174.83	882.971	1043.34	954.686	1087.23	1098.49	963.629	743.543	1399.37	1200.91	1619.63	1091.31	1180.37	1058	929.686	943.286	1009.11	1128.77	972.429	736.714	1057.2	1145.34	946.171	1547.11	926.171	998.371	1224.03	901.514	658.571	1148.89	1144.71	1100.66	1042.89	1251.94	1121.51	1215.77	1489.26	1116.09	1222.23	1321.66	1685.06	1322.89	1235.94	1098.63	1514.23	1026.97	1480.46
1459.31	1230.89	1077.86	1222.11	890.8	1020.4	894.886	1075.11	1083.51	855.457	758.257	1356.17	1224.29	1553.97	1081.74	1153.69	1073.49	902.086	883.6	965.629	1138.57	1025.46	748.857	1015.6	1089.91	1002.94	1490.63	991.343	1004.77	1195.71	950.857	716.943	1142.17	1127.11	1156.11	1104.8	1240.29	1090.31	1160.66	1537.43	1118.97	1241.97	1241.77	1576	1398.86	1128.46	1123	1534.37	992.714	1549.8
1460.61	1173.69	1144.57	1145.66	983.486	1014.03	909.629	988.857	1063.54	781.886	748.343	1284.29	1151.77	1525.69	1130.54	1146.14	1075.46	905.2	895.629	945.714	1183.23	980.914	779.514	1116.26	1067.94	1036.34	1406.66	977.371	982.971	1193.43	991.286	690.657	1071.97	1109.46	1186.66	1036.34	1271.37	1073.86	1181.86	1583.69	1146.91	1198.6	1226.17	1540.09	1324.37	1139.37	1157.8	1498.49	966	1613.74
1461.91	1121.4	1173	1119.77	966.971	1031.31	989.629	954.714	1069.2	752.771	741.914	1228.03	1142.49	1483.26	1097.71	1153.14	1021.91	867.429	883.971	909.657	1118.57	964.886	726.857	1124.91	1080.31	1119.74	1339.6	1041.51	974.743	1123.31	952.543	729.086	1022.09	1097.03	1159.86	932.4	1206.97	1075.2	1222.11	1504.29	1094.29	1181.89	1232.74	1540.43	1253.4	1095	1192.26	1469.77	992.429	1602.57
1463.21	1041.31	1141.51	1071.11	929.771	1003.71	997.686	951.086	1043.94	781.943	684.571	1244.26	1160.23	1436.43	1111.71	1133.51	1034.66	880.429	894.029	895.314	1116.71	908.771	749.943	1064.91	1043.2	1114.86	1307.57	979.571	921.2	1155.69	879.514	734.229	1082.34	1012.66	1092.89	869.514	1167.46	1093.34	1209.77	1401.69	1048.17	1091.46	1178.74	1599.94	1262.43	1095.29	1115.74	1445.34	956.2	1537.34
1464.51	1051.54	1098.94	1046.74	870.971	957.8	984.629	972.457	1060.23	748.657	644.143	1308.97	1116.77	1411.66	1119.17	1096.2	1038.2	893.171	871.457	863.886	1116.2	939.057	757.6	959.371	1049.17	1093.46	1390.54	970.086	926.686	1209.97	922.171	716.657	1107.57	1008.37	1043.14	906.343	1163.2	1060.43	1173.71	1401.83	1077.57	1082.43	1156.83	1581.97	1306.34	1073.89	1129.06	1469.06	1011.06	1424.06
1465.81	1039.54	1061.03	979.029	816.829	922.514	957.571	963.857	967.343	796.029	608.657	1292.91	1106.74	1456.63	1067.97	1080.51	967.914	892.114	839.514	882.771	1106.43	892.086	742.571	936.314	1064.09	950.314	1280.77	864.057	962.971	1217.63	938.8	655.686	1103.43	1023.17	1047.91	955.514	1160	1008.31	1130.69	1419.69	1051.57	1075.66	1177.31	1555.43	1265.63	1069.26	1095.37	1462.14	1025.17	1344.83
1467.11	997.886	1027.51	1013.49	816.543	933.914	944.686	971.514	894.657	806.086	614.971	1255.71	1158.97	1478.89	968.314	1064.86	934.914	788.914	822.371	952.429	1079.66	843.114	650.171	971.2	1066.63	910.257	1242.63	915.457	981.4	1166.8	904.514	666.229	1072.17	1072.97	1036.77	938.457	1128.86	957.857	1103.49	1396.03	985.6	1091.49	1256.91	1480.74	1212.17	1040.23	1077.43	1482.8	1042.97	1345.63
1468.41	890.914	975.486	1064.11	829.771	946.514	875.486	932.4	889.686	805.2	675.171	1223.2	1157.23	1428.69	942.6	1038.11	940.171	823.457	788.029	967.714	1099.51	820.657	611.714	930.4	1077	910.857	1260.71	1001.06	936.514	1130.29	890.171	656.714	1083.17	1045.97	1010.97	859.4	1125.69	902.857	1064.26	1315.09	918.571	1041.57	1265.97	1477.4	1162.03	1101	971.629	1322.11	1027.63	1381.54
1469.71	915.4	994.229	1058.11	798.143	892.286	831.171	957.8	952.114	730.914	664.857	1196.46	1016.66	1423.89	958.686	1043.4	942.2	815.4	756.886	900.657	1085.11	859.686	617.771	910.629	1029.29	941.943	1318.69	1050.06	916.857	1155.43	867.486	620.857	1063.8	968.343	964.629	812.743	1069.57	904.543	1051.03	1264.06	946.6	1041.31	1252.11	1511.2	1139.23	1112.49	949.686	1232.54	1004.26	1386.83
1471.01	936.2	1041.43	1003.26	753.857	842.171	879.543	958.714	934.629	737.657	598.771	1192.34	1010.83	1306.23	958.571	1017.94	870.229	764.743	792.657	856.343	1132.14	812.057	670	853.286	980.571	955.486	1231.86	959.971	872	1151.63	788.2	624.629	1031.17	964.057	967.6	795.457	1039.51	935	1045.51	1240.37	962.743	1075.63	1199.51	1461.57	1121	1070.43	934.2	1276.49	960.857	1300.71
1472.31	953.829	999.429	960.257	765.914	815.743	884.629	903.371	885.114	722.457	558.829	1148.14	1040.03	1297.43	883.457	995	881.743	681	875.914	809.257	1027.34	808.714	671.486	912.886	895.171	953.543	1182.6	883.229	872.829	1092.69	677.657	653.771	955.257	904.257	942.029	821.6	1000.11	947.6	1013.83	1232.49	962.2	1051.91	1163.89	1341	1107.2	949.314	904.171	1369	914.571	1237.6
1473.61	959.029	983.486	947.8	771.657	815.029	829.943	795.171	906.114	714.743	520.829	1185.23	1049.91	1250.69	842.114	969.629	831.257	721.143	822.486	810.629	936.686	807.314	672.829	849.971	914.314	885.571	1169.37	870.029	875.257	993.343	703.2	642.686	908.771	876.514	1002.4	860.829	1001.6	827.114	1008.23	1233.06	896	1024.34	1151.83	1252.54	1078.51	947.371	905.629	1383.54	888.229	1200.23
1474.91	905.514	896.286	1010.4	735.571	814.6	746.457	814.486	896.457	739.143	537.4	1087.97	936.629	1323.8	795.6	961.771	846.686	755.743	739.771	746.829	962.257	771.914	651.771	842.229	890.543	869.657	1124.83	883.371	831.257	952.257	770.629	643.257	854.543	860.257	973.971	814.114	1011.51	782.829	963.229	1153.2	875.886	945	1115.31	1246.66	1092.34	911.829	954.743	1275.31	857.714	1210.2
1476.21	831.029	888.171	1011	735.086	801.057	824.486	857.171	865.171	703.743	611.086	1050.51	902.543	1272.23	843.771	872.971	821.086	735.429	687.343	687	1008.46	755.257	643.629	786.114	862.029	884.743	1056.14	833.543	808.343	994.086	788.314	583.371	906.2	857.914	915.743	751.8	1017.6	802	991.029	1123.26	862.457	893.657	1065.63	1231.17	1002.74	899.914	974.114	1218.09	841	1189.23
1477.51	773.943	860.914	935.343	696.286	731.886	839.714	779.171	874.171	658.943	674.229	948.971	812.257	1290.54	841.971	812.8	791.629	711.657	711.314	672.8	848.743	729.886	534.629	788.286	797.943	841.8	1084.2	783.6	818.857	987.114	711.4	511.686	923	762.171	841.8	724.057	954.4	875.257	905.229	1054.03	890.943	890.686	995.514	1182.14	964.686	880.6	816.829	1149.26	770.486	1197.14
1478.81	761.514	839.514	740.8	620.514	704.257	821.829	730.686	833.086	560	569.543	983.771	820.457	1238.09	843.857	852.829	726.171	646.971	636.029	752.629	723.6	685.257	504.8	793.171	838.971	741.943	1068.34	745.057	854.114	980.343	668.057	500.571	926.886	763.057	820.057	727.429	903.486	827.057	878.943	1089.63	789.4	863.571	963.714	1122.37	939.343	882.314	722.457	1087.74	731.943	1102.51
1480.11	740.514	791.514	755.771	603.486	748.543	783.914	700.829	745.371	583.171	501.229	906.429	813.171	1111.17	785.114	884.457	661.6	627.171	549.114	744.257	731.629	600.229	527.943	801.257	792.743	769.771	1039.11	690.086	806.371	939.686	673.771	511.029	848.743	825.8	775.057	692.371	893.571	773.6	791.086	1084.29	761.429	797.771	930.657	1082.89	936.343	825.314	667.514	1023.06	690.943	1032.31
1481.4	807.829	819	818	629.171	753.743	814.2	769.829	772.771	572.886	459.543	935.714	832.029	1017.43	752	827.486	663.886	600.657	570.629	662.114	779.171	623.314	613.114	758.171	707.057	784.171	957.057	616.943	795.914	947.8	680.4	478.943	805.857	823.6	726.429	688.6	873.171	762	788.486	1097.03	684.914	753.8	893.457	1100.31	898.829	797.086	661.457	992.171	674.171	993.914
1482.7	809.914	847.114	844.2	678.771	721.057	801.543	664.343	811.114	589.971	482.486	894.543	796.286	1043.83	662.686	794.743	747.8	644.686	625.171	664.371	811.714	618.429	631.943	790.029	684.543	765.714	900.857	641.371	761.086	909.914	721.8	463.571	797.114	793.914	779.943	693.857	843.371	730.029	748.371	1003.74	770.829	835.829	940.8	1077.63	850.4	757.914	639.4	1041.43	697.429	1040.29
1484	799.343	792.286	794.457	600.114	660.6	739.286	676.114	790.229	609.029	505.571	881.743	789	1131.09	703.057	787.743	792.829	633.829	649.086	578.171	796.771	653.543	602.371	816.8	758.343	758.314	888.4	688.086	774.6	841.143	685.714	500.971	754.086	780.971	780.629	716	791.371	662.857	782.971	1012.11	780.657	838.286	953.086	1071.83	878.486	785.943	667.371	1056.83	711.371	996.714
1485.3	729.486	758.4	777.629	531.971	649.029	761.314	672.343	736.657	612.029	516.971	858.429	787	1051.69	764.8	747.371	793.6	675.857	604.714	562.286	718.771	674.771	524.257	799.086	695	781.086	941.2	688.943	779.571	836.686	626.8	446.343	748.629	738.829	739.2	769.943	731.457	639.657	776.086	1066.91	768.771	815.029	893.971	1086.4	901.629	801.943	634.943	1092.54	694.771	968.657
1486.59	718.4	758.657	700.743	434.514	616.314	775.057	787.743	767.686	598.543	472.886	941.8	797.486	916.143	789.2	709.486	755.2	678.229	634.629	572.457	727.029	645.371	507.229	734.886	660.143	723.543	978.571	625	756.143	835.629	577.657	406.914	716	657.343	735.286	743.314	760.086	689.629	735.229	1104.69	654.971	703.514	851.343	1046.46	889.629	858.543	640	1029.17	681.8	930.286
1487.89	714.171	716.886	602.371	485.6	588.686	772.829	751.114	777.314	562.086	424.2	931.171	809.971	917.657	682.514	718.857	708.029	657.8	617.914	668.257	730.343	632.086	524.2	706.086	627.629	656.4	995.657	627.286	737.771	902.343	682.086	464.571	772	625.6	748.4	637.543	854.743	631.6	706.029	945.514	714.514	743.657	892.343	1025.06	796.629	772.229	681.8	988.371	709.8	912.743
1489.18	761.8	700.171	651.429	511.914	538.4	782.286	709.143	827.829	578.486	466.743	914.743	770.486	1089.09	664.657	717.229	676.429	634	625.6	632.029	755.171	660.914	563.571	719.457	664.543	672.371	968.257	716.343	736.543	828.229	727.2	521.057	774.886	695.143	771.657	572.229	888.714	590.971	714.2	925.914	789.2	800.029	910.571	1046.29	809.543	810.371	707.943	956.886	711.943	895.571
1490.48	737.886	725.743	704.829	546.343	627.2	787.886	742.543	782.286	585.543	499.029	858.286	742.286	1195.03	615.629	696.6	668.514	601.314	570.914	636.714	738.571	607.543	532.629	664.143	640.943	706.486	849.8	750.486	715.514	798.286	677.914	538.2	800.029	738.286	758.086	644.029	867.743	611.371	702.543	967.171	796.571	830.971	886.4	1107.43	853.2	739.857	694.571	948.114	723.086	949.686
1491.78	682.686	846.314	714.543	526.057	672.343	817.257	772.229	755.886	594.057	495.057	869.829	828.343	1089.83	644.057	719.829	646.229	624.971	539.514	613.029	716.829	577.686	549.343	692.657	691.457	718.486	852.457	740.571	664.943	733.229	578.114	523.114	722.771	712.514	754.571	712.571	832.257	650.457	746.257	1067.4	765.914	788.429	876.914	1034.46	904.914	718.486	683.371	981.8	670.514	944.286
1493.07	665.114	808.886	734.686	522.229	666.943	784.429	723.4	714.8	591.743	479.257	788	908.171	1003.49	691.4	752.057	674.971	624.143	562.486	663.857	682.629	649.771	547.943	680.2	753.114	731.486	999.6	716.486	698.514	770.8	575	522.886	756.429	681.886	677.571	724.429	869.857	632.143	753.514	996.686	752.171	732.086	856.714	1037.91	912.486	748.286	691.686	1022.06	625.429	897.029
1494.37	747.114	770.114	743.943	539.771	657.114	836.486	636	731.829	583.371	452.429	791.371	885.457	1004.89	743	826.8	771.6	632.743	612.114	754	700.629	705.914	611	796.6	804.2	715.4	1093.77	647.343	719.371	833.514	604.886	506.229	785.686	641.2	678.6	671.343	876.686	656.657	728.6	1031.91	740.286	760.743	880.771	1015.91	881	848.943	644.914	1042.69	585.457	910.171
1495.66	744.171	700.8	696.943	604.543	637.571	790.886	632.257	749.171	592.429	428.829	815.114	852.371	1160.2	669.571	848.8	845.743	599.743	662.771	769.4	801.829	646.829	602.886	766.543	770.171	696.8	1026.94	631.486	700.114	846.686	691.429	535.343	831.429	647.257	702.629	676.514	840.343	643.514	713.686	1053.63	762.714	806.971	924.714	1066.11	818.114	810.4	690.343	1012.63	639.571	1030.06
1496.96	726.171	768.714	674.4	615.971	609.029	813.314	624.2	788.714	594.6	365	905.829	880.886	1153.14	689.314	830.343	757.286	624.6	620.943	703.8	813.171	636.314	597.229	756.8	731.829	731.914	929.829	677.257	691.486	875.314	723.8	550.857	791	638.4	719.857	694.2	792.143	652.286	681.029	1092.31	834.8	864.8	922.257	1069.34	841.657	748.543	714.4	1017.51	643.029	1029.83
1498.25	674.857	749.257	720.429	635.171	580.686	798.229	673.6	732.457	599.029	393.286	817.686	914.943	1105.23	710.571	819.4	661.4	608.486	564.514	573.371	745.743	662.8	565.743	705.057	745.857	762.371	927.343	738.771	737.114	791.429	723.686	561.6	790.229	710.943	707.886	728.886	815.229	706.314	708.829	1056.63	801.914	771.257	892	1105	854.2	795.543	748.714	996.029	643.457	967.571
1499.55	744.743	787.143	735.514	629.114	649.057	814.8	671.457	705.571	632.057	387.057	785.486	874.771	989.086	701.143	807.286	649.171	525.943	549.686	597.6	702.429	686.429	546.657	768.029	746.6	799.029	916.743	670.4	718.743	769.029	619.6	493.886	765.571	751.4	726.971	698.743	851.286	721.486	756.2	1044.74	714.657	774.8	892.429	1103.74	866.686	816.686	695	996.257	638.371	958.2
1500.84	714.114	765.171	795.171	604.543	605.914	774.914	686.371	774.486	651.486	377.857	771.771	834.943	997.2	699.971	867.514	680.029	511.714	590.486	677.486	682.971	723.6	550.743	821.086	714.286	774.629	960.486	653.057	744.714	729.371	573.857	427.457	744.571	753.371	746.886	661.229	794.657	661.971	829.657	953.343	700.971	735.743	858.086	1057.4	864.457	841.743	717.629	1023.86	649.457	972.629
1502.13	719.657	771.829	790.143	532.343	578.657	755.686	681.057	805.457	637.857	422.571	806.486	753.914	1052	665.514	876.171	650.857	534.743	559.457	682.086	770.571	726.029	529.457	811.914	679	718.714	975.657	654.571	778.171	801.143	585.943	430.4	736.229	689.143	729.829	668.143	772.4	661.486	773.086	1026.31	748.629	747.143	794.429	1034.49	880.971	805.143	685.543	1040	667.971	973.714
1503.43	707.543	741.886	772.171	497.629	543.029	794.971	691.2	764.743	552.143	442.857	869.229	729.086	1069.74	637.457	831.943	609.086	527.743	519.057	607.457	816.914	710.371	545.8	799.486	740.6	671.2	949.343	696.771	785.686	849.086	599.771	511.171	721.029	696.6	729.314	654.371	731.457	708.371	736.6	1120.66	760.4	727.229	798.629	998.343	860.8	768.971	694.886	1011	684.943	926.743
1504.72	729.6	685.714	680.543	573.4	649.314	820.629	655.314	746.057	516.514	454.229	987.2	767.171	1025.86	632.514	758.543	648.686	512.8	547.886	566.486	873.514	671.657	530.543	733.514	725.886	714.486	878.543	711.371	708.714	900.343	625.4	567.743	702.543	679.257	735.229	706.086	780.371	668.629	705.286	1096.83	733.8	818.343	838.857	998.286	855.714	814.229	674.029	1015	661.114	950.314
1506.02	684.2	660.829	632.286	663.057	671.886	774.771	681.886	785.714	560.686	456.4	986.943	774.771	953.657	654.343	754	710.657	521.943	610.743	608.486	778.057	640.371	544.657	740.371	731.314	744.971	952.371	701.343	662.086	828.286	598.514	522	713.343	649.257	767.2	706.057	806.8	670.314	672.657	997.571	768.229	777.457	842.057	957.257	792.6	845.314	765.914	1003.51	691.029	964.4
1507.31	693.886	715.286	630.286	646.829	662.371	731.943	714.571	797.086	566.771	492.286	961.657	820.171	957.371	647.971	724.114	708.714	585.514	646.486	581.743	779.514	641.6	494.943	719.657	689.886	739.057	1061.4	594.886	624.229	753.486	631.886	471.971	694.714	652.2	748.286	709.6	880.057	716.629	699.686	1001.17	752.6	743.686	800.657	998.371	853.6	768.314	774.429	932.029	718.4	934.686
1508.6	672.143	809.171	686.943	613.314	630.171	771.2	711.229	777.114	495.371	485.543	942.457	818.514	967.8	654.171	770.371	652.743	596.971	623.486	606.2	817.829	689.371	492.829	768.257	771.143	748.143	1067.46	602.971	666.971	689.486	547.686	456.686	661.8	698.371	763.4	669.314	839.829	681.029	757.714	1019.74	742.486	742.971	796.829	951.286	918.543	734.829	739.543	862.286	757.114	942.914
1509.89	702.343	817.286	743.857	587.771	644.086	826.857	694.343	764.571	519.057	440.629	886.457	886.943	1037.63	763.829	817.229	603.143	631.057	595.657	614.629	850.286	647.029	511.114	811.6	767.886	755.714	955.171	645.886	708.429	734.543	565.514	477.4	624.886	709.8	744.686	710.914	827.6	616.886	743.343	963.771	743.143	757.2	810.743	1035.74	886.2	811.771	616.286	870.371	683	984.829
1511.19	751.171	791.457	732.771	610	643.371	800.229	771.629	807.029	544.514	467.857	786	887.943	970.257	751.857	827.114	634	587.457	546.086	633.714	788.171	567.657	575.086	791.171	775.143	760.114	889.143	689.629	720.257	788.6	568	483.086	725.486	717.971	743.714	718.457	762.886	637.743	720.943	928.743	763.943	763.2	841.171	1078.31	749.286	803.971	576.886	926.571	700.429	1029.69
1512.48	768.743	725.629	726.171	544.571	699.257	745.686	804.943	818.829	524.543	526.771	822	898.171	915.543	761.686	812.629	630.714	599.114	595.629	588.6	781.686	599.086	549.4	734.629	739.057	739.343	909.629	646.743	695.514	799.971	625.143	505.8	730.629	790.743	708.857	664.543	766.886	697.943	753.829	916.971	716.343	795.229	853.429	1049.86	721.229	760.943	627.2	944.914	673.714	989.457
1513.77	718.571	726.543	682.143	583.171	676.171	734.686	722.2	788.514	488.314	537.171	887.743	875.543	893.971	655.829	834.714	591.886	649.2	586.029	561.086	819.4	596.771	537.4	734.971	685.086	760.714	961.629	764.714	716.629	765.829	617.4	482.486	703.429	836.714	674.114	600.486	699.2	701.543	782.6	937.971	675.743	866.371	872.457	946.457	859.114	792.486	694.486	926.343	677.629	932.486
1515.06	745.2	717.514	724.514	563.771	656.743	743.257	627.286	708.171	650.314	519.543	926.257	873.829	977.086	684.543	733.486	640.343	656.6	564.343	602.886	864.971	631.143	563.371	763.914	703.914	784.2	933.657	792.629	690.6	787	657.343	515.829	634.457	818.029	682.086	612.2	714.686	695.829	758.886	947.4	720	811.286	854.2	1001.54	930.943	803.4	781.743	916.429	704.343	815.6
1516.35	745.086	709.086	709.114	603.143	619.257	766.2	689.743	678.429	648.229	536.229	955.8	914.086	944.2	666.114	695.029	725.4	544.229	561.371	733.029	839.429	684.943	599.229	693.086	730.571	789.657	892.171	752.771	702.686	824.457	658.486	524.171	653.6	753.743	752.171	617.743	785.8	694.343	737.314	989.771	731.714	778.914	856.029	1082.69	907.343	800.543	723.086	991.543	770.886	851.029
1517.64	729.857	691.057	718.086	619.686	655.229	788.8	735.771	744.086	630.714	520.029	963.657	948.029	989.371	687.8	655.971	695.714	478.743	618.829	747.743	816.629	702.543	569	686.743	802.886	792.114	909.743	717.429	709.714	840.886	649.486	557.486	676.6	711.629	783.029	665.514	856.4	686.286	763.914	965.6	678.543	758.571	840.257	1037.74	824.857	758.286	638.286	1022.31	761.714	934.486
1518.93	681	792.286	714.543	571.714	635.457	813.171	694.343	887.771	559.629	489.771	927.571	892.086	1025.31	646.571	704.514	646.229	585	628.514	674.171	834.829	621.6	505.629	797.686	758.429	802.2	960.714	731.714	701.8	754.429	583.657	517.057	715.886	735	729.857	662.4	818.114	720.143	753.371	1019.11	621.629	814.629	782.943	1004.94	838.143	772.714	575.486	986.914	685.971	951.229
1520.22	724.343	819.657	743.571	525.029	630.486	754.486	697.114	910.229	664.743	516.4	889.857	818.4	1114.6	661.086	762.971	718.971	640.886	602.686	623.286	828.629	665.629	513.114	874.057	828.343	842.143	952.6	712.143	680.943	735.314	572.143	588.657	786.371	744.086	687.571	685.171	809.571	735.8	740.057	1066.09	666.286	794.857	777.914	1003.97	935.686	753.657	709.257	913.8	649.314	921.029
1521.52	747.971	848.743	757.029	522.286	606.086	740.229	744.629	835.857	622.914	558.914	933.343	803.857	1126.34	738.943	861.857	783.914	629.971	625.143	612.829	810.457	750.057	520.714	866.8	784.971	860.743	1004.09	712	770.343	757.143	611.829	542.229	814.114	760.229	715.457	688.914	886.029	733.143	714.743	1137	715.143	879	854.057	1108.86	920.114	782.314	722.086	966	654.343	974.343
1522.81	799.6	901.6	784.029	539	577.771	745.343	793.286	805.457	591.086	499.686	993.371	851.4	1102.66	765.143	864.143	786.971	620.6	616.686	668.143	827.457	708.857	586.257	876.314	826.571	834.029	1029.4	757.714	766.086	797.914	685.457	518.829	785.2	771.8	726.971	701.914	859.4	758.257	769.4	1034.97	734.971	871.4	932.114	1146.66	871.114	806.771	700.686	987.057	685.4	1036.11
1524.1	755	888.743	825.371	549.514	561	794.457	803.714	878.629	562.086	502.486	1048.29	872.457	1074.91	729.114	804.057	845.343	713.629	673.629	675.571	849.514	692.171	603.971	864.486	831.114	719.2	1054.17	743.714	782.486	768.486	727.086	540.371	738.286	819.829	749.143	684.657	871.629	727.943	807.714	990.171	712.657	803.229	897.743	1189.37	871.057	848.8	697.857	1021.49	792.943	1044.03
1525.38	687.714	850.143	792.571	594.971	609.914	849.571	815.429	870.4	580.629	494.857	1022.23	846.857	1073.86	707.2	753.457	879.314	775.971	681.371	698.914	870.143	702.629	573.429	836.257	914.857	696.629	1082.17	732.314	778.371	797.943	736.229	549.514	765.886	823.829	777.714	751.714	808.143	656.886	849.2	1018.46	761.4	726.429	887.686	1142.6	905.4	839.029	737.343	967.629	779.029	1102.54
1526.67	716.971	869.229	777.229	614.486	622.571	845.886	847.286	848.686	558.771	534.486	1002.29	921.514	1042.57	757.057	770.229	817.2	757.971	678.514	650.286	912.371	660.857	502.286	802.4	883.543	725.886	1065.14	747.314	806.629	884.314	691.029	489.4	822.8	757.943	780.657	810.943	858.857	607.257	813.486	1099.31	777.4	798.829	867.943	1095.66	892.257	794.486	696.714	997.8	774.829	1138.74
1527.96	750.371	899.486	723.571	578.714	658.714	801.2	833.686	821.514	591.143	528.171	966.943	937.629	1052.43	730.971	804.543	801.543	662.971	645.943	630.857	921.114	611.314	483.971	840.371	829.943	774.2	1050.71	791.114	689.886	890.286	675.743	527.686	759.086	791.343	775.6	767.171	869.429	705.029	809.943	1059.09	783.6	841.571	866.629	1053.49	909.8	802.943	679.371	1001.17	673.743	1146.66
1529.25	816.657	943.171	771.143	588.086	693.657	816.029	801.943	927.686	638.286	524.343	1007.29	972.514	1145.66	684.971	802.714	846.857	645.086	692.143	622.914	861.171	592.657	564.857	836.971	768.371	750.686	958.6	796.6	740.086	936.029	674.8	599.4	718.257	819.057	788.629	669.314	931.229	762.057	771.286	1021.94	708.543	871.514	938.971	1059.23	983.543	819.829	718.886	1060.37	707.457	1133.83
1530.54	759.029	921.171	773.943	554.114	720.457	889.686	810.057	988.371	622.686	481.314	1007.66	948.914	1198.66	741.486	779.657	860.657	631.457	683.629	651.629	858.286	621.771	590.314	851.743	768.914	797.229	1033.71	756.314	847.657	886.029	756.886	586.029	748.143	820.029	809.886	660	950.143	781.6	751.314	994.686	817.6	827.2	928.914	1110.34	992.171	845.714	705.686	1033.77	658.286	1127.83
1531.83	771.714	921.4	749.114	580.514	659.143	891.543	858.457	952.943	605.829	502.971	1000.8	933.171	1145.26	792.514	841.2	785.171	698.086	647	676.571	893	629.257	537.429	857.057	810.457	811.914	1060.23	744.4	876.629	851.8	721.429	486.229	779.314	748.971	809.8	701.057	922.629	743.571	832.057	1050.83	844.143	803.686	880.714	1135.74	957.314	862.371	723.171	1055.54	756.029	1114.69
1533.12	711.2	884.857	732.543	629.971	584.286	886.029	839.371	851.314	657.743	522.029	985.457	939.229	1172.46	778.771	830.286	774.486	748.8	630.171	654.314	937.457	752.686	516.143	862.8	857.571	828.6	1144.31	748.057	801.314	784.171	737.171	519.229	759.743	814.343	824.629	781.771	920.629	708.114	856.829	1055.94	849.086	832.686	902.2	1122.17	918.8	848.686	693.171	1063.71	800.971	1060.51
1534.4	768.571	928.8	779.314	586.686	646.943	837.486	785.4	892.686	723.429	532.771	1030.89	892.114	1215.57	737.771	844.429	836.829	842.914	688.114	683.6	937.429	776.257	583.457	797.171	848.343	838.171	1173.09	760.257	815.343	840.714	706.4	542.114	758.714	801.2	827.543	759.029	916.971	694.314	846.429	1087.69	742.171	895.343	1053.2	1128.2	867.086	824.371	702.771	1070.51	836.171	1026.94
1535.69	754.057	928.6	847.943	547.171	683.229	839.371	781.714	926.714	702.057	529.171	1029.43	902.343	1221.8	754.371	853.4	843.971	826.229	725.257	692.714	903.629	781.571	651.571	808.029	899.257	855.543	1193.31	791.314	852.486	893.286	785.543	579.314	807.8	748.343	822.429	758.057	944.743	679.343	817.771	1084.8	806	920.914	1082.31	1147	890.886	781.057	670.457	1100.66	702.686	1016.83
1536.98	766.286	977.314	821.514	529.6	764.314	879.286	754.943	898.686	649.343	544.486	1020.94	868.571	1134.69	797.771	910.029	877.257	786.971	710.2	725.257	857.457	731.2	637.143	862.886	888.457	828.057	1126.6	832.714	862.286	904.743	769.314	562.086	776.229	757.057	792.914	711.029	918.457	755.286	889.314	1106.29	886.629	907.6	990.571	1144.69	1002.46	881.286	718.2	1116.51	660.2	1146.97
1538.27	777.343	959.4	860.4	589.486	686.657	959.286	818.057	956.457	636.086	529.257	1044.4	995.857	1132.8	812.543	902.286	887.343	732.143	747.4	746.343	929.771	772.857	627.914	885.457	924.543	834.057	1081.09	872	881.657	900.2	824.229	567.029	802.429	807.829	873.8	678.743	987.629	824.514	888.914	1208.74	912.457	911.029	1006.97	1170.97	1107.8	953.314	777.143	1142.14	720.4	1300.69
1539.55	896.4	946.171	867.886	588.743	661.543	948.771	861.629	1061.97	688.486	579.2	1101.66	1084.6	1144.6	788.029	935.2	914.629	779.771	787.143	735.086	989.6	835.314	640.571	953.657	909.914	855.543	1188.31	844.314	903.057	959.371	821.343	546.143	870.829	854.171	877.286	732.429	1046.29	838.257	889.457	1267.66	871.571	936.371	1090.34	1215.89	1115.97	1029.23	828.857	1188.69	792.943	1287.74
1540.84	906.543	920.971	928	646.4	636.571	980	915.2	1043.66	712.571	620.343	1140.63	1088.54	1256.34	772.343	928.029	915.486	824.029	830.771	737.8	983.371	824.4	693.6	927.086	892.714	899.171	1176.83	874.171	872.257	1052.49	854.171	553.114	920.343	835.914	876.657	804.343	1010.46	797.771	911.343	1190.69	857.686	1030.71	1142.09	1231.57	1084.91	1047.63	769.314	1217.66	749.657	1236.2
1542.13	846.971	928.057	965.743	635.514	750.057	1037.46	902.171	1015.31	705.771	653.143	1186.51	1087.97	1315.14	801.829	976.371	977.343	838.429	801.543	737.286	962.686	816.257	712.257	919.371	866.914	909.171	1202.86	883.343	913.457	1076.11	888.457	617.771	860.486	904.057	833.314	810.143	957.629	771.571	909.286	1087.17	906.943	1009.11	1067.03	1282.14	1086.6	1059.51	765.343	1263.83	749.514	1234.4
1543.41	787.971	895.571	978.257	625.257	755.686	1083.09	978.143	1041.4	715.429	640.371	1188.69	1101.57	1338.43	798.571	1035	994.629	824.514	818.657	793.6	1036.23	872.286	691.971	886.829	940.514	967.857	1218.54	944.6	965.257	1116.23	897.057	653.657	877.143	923.714	930.771	753.314	969.286	829.714	877.886	1148.46	880.4	1034.11	1027.51	1369.11	1043.26	980.8	795.857	1265.77	821.086	1317.46
1544.7	881.371	979.114	987.686	670.971	718.171	1059.17	984.514	1095.83	790.971	645.2	1152.4	1153.57	1325.34	885.4	1059.74	963.886	870.8	809.2	811	1068.54	939.171	705.4	939.686	1038.06	957.257	1333.09	958.886	998.286	1161.29	916.886	653.457	919.629	965.6	971.829	822.571	972.686	886.114	973.143	1275.11	888.371	1080.6	1119.6	1371.43	1059.23	1033.06	777.8	1357.09	860.257	1301.83
1545.98	951.543	1003.74	939.914	637.857	709.457	1040.31	969.343	1156.89	831.371	665.171	1164.06	1125.69	1423.43	894.571	1001.49	1046.29	903.829	858.314	878.371	1111.71	917.514	719.714	906.8	1065.63	954.4	1347.43	999.029	989.857	1077.89	950.143	637.229	941.571	957.629	1050.23	842.6	1021.29	862.314	1065.83	1288.77	920.343	1123.6	1218.46	1330.29	1097.51	1090.89	772.857	1303.09	863.8	1359.09
1547.27	950	1075.97	950.029	627.086	761.086	1108.63	868.829	1211.26	847.486	682.086	1247.86	1196.11	1470.11	866.143	1045.8	1053.43	888.771	845.257	899.257	1093.83	954.057	742.714	936.257	1067.06	976.6	1351.94	1029.31	970.829	1092.97	1013.11	571.4	948.971	1048.06	1029.09	881.971	1160	855.771	1122.2	1332	978.543	1110.91	1197.8	1437.06	1184.31	1113.26	826.429	1376.4	874.029	1382.06
1548.56	991.914	1055.51	946.4	654.314	731.229	1136.69	903.971	1218.31	848.457	725.8	1340.66	1251.71	1402.26	930.857	1134.49	1027.23	896.286	940.486	928.229	1171.03	973.143	714.914	966.086	1076.4	972.4	1367.74	1069.57	1004.26	1125.49	944.914	639.943	967.2	1072.74	1031.29	928.486	1294.74	929.429	1082.31	1372.54	1053.74	1150.54	1192.2	1510.46	1223.8	1091.83	886.429	1364.86	890.657	1453.26
1549.84	1017.74	1066.83	1061.03	734.914	806.486	1188.09	969.086	1225.8	875.543	709.743	1393.8	1345.63	1411.83	1023.57	1158.57	1012.06	914.343	953.543	893.943	1185.46	963.771	690.371	1051.91	1124.2	1001.34	1453.94	1096.43	1090.17	1239.71	1011.11	746.543	980.857	1146.66	1054.6	957.6	1270.69	1013.17	1144.11	1422.43	1093.51	1236.06	1286.09	1555.29	1259.09	1137.83	874.029	1517.63	916.114	1550.4
1551.13	1083.97	983.571	1055.94	749.743	844.943	1210.51	1059.23	1277.86	886.314	708.086	1382.83	1331.31	1474.11	1019.49	1119.63	1148.31	963.6	1019.23	932.029	1285.66	985.886	701.971	1154.6	1102.23	1005.86	1564.6	1064.91	1159.43	1211.6	1009.2	810.457	948.8	1108.11	1103.03	972.371	1232.4	990.429	1194.51	1447.8	1132	1285.4	1316.49	1610.11	1303.11	1126.66	962.657	1495.46	975.543	1646.66
1552.41	1096.63	1051.94	1022.34	778.857	829.6	1329.43	1127.29	1291.14	910.943	733.314	1449.69	1332.26	1577.86	982.429	1209.37	1261.71	1011.23	1009.83	1025.46	1285.69	1077.54	785.771	1171.83	1133.83	1088.03	1609.14	1107.77	1175.83	1325.97	1070.77	752.229	988.143	1163.2	1117.31	985.057	1249.29	964.029	1267.94	1542.11	1159.89	1396.57	1345.06	1705.91	1410.17	1109.4	1008.14	1594.2	978	1660.91
1553.69	1173.17	1162.29	1054.31	765.771	769	1339.63	1134.37	1297.63	931.286	742.171	1504.03	1293.71	1651.43	1100.51	1275.86	1364.06	1015.34	1038.94	1060.11	1268	1091.69	851.886	1144.63	1182.91	1052.06	1602.91	1113.11	1240.06	1324.29	1072.06	748.257	1065.03	1169.74	1117.83	971.771	1372.97	1000.37	1287.89	1602.97	1231.94	1413.06	1377.03	1689.03	1425.66	1151.49	1022.66	1544.2	996.457	1672.11
1554.98	1157.17	1195.26	1185.97	793.486	830.971	1339.37	1123.03	1343.74	949.2	759.286	1470.77	1269.69	1728.34	1104.71	1368.91	1323.63	1001.2	986.6	1076.54	1246.8	1079.97	905.429	1191.77	1263.91	1146.86	1629.34	1229.66	1268.4	1404.09	1178.77	768.257	1133.03	1171.31	1180.57	1039.77	1388.97	1054.8	1344	1708.94	1221.71	1406.31	1511.69	1651.51	1389.37	1237.69	1017.89	1581.23	1046.29	1717.37
1556.26	1148.2	1197.4	1200.71	811.943	847.086	1302.09	1164.31	1402.97	949.886	804.6	1410.2	1356.03	1711.94	1140.09	1337.11	1304	984.171	975.543	1020.17	1243.34	1062.09	930.314	1242.66	1289.94	1219.66	1699.83	1225.26	1295.06	1429.14	1181.29	743.857	1076.8	1119.69	1203.54	1083.11	1403.66	1083.66	1373.71	1716.89	1210.89	1403.14	1548	1711.77	1395.6	1273.49	1097.43	1516.49	1086.17	1800.2
1557.55	1090.2	1199.4	1211.74	865.6	781.543	1323.34	1181.57	1346.23	926.829	881.086	1500	1496.74	1768.6	1180.94	1352.8	1298.17	1092.54	1002.49	1051.09	1284.43	1017.17	948.657	1203.37	1342.83	1228.94	1709.66	1366.06	1291.77	1484.46	1177.94	753.429	1027	1143.89	1273.66	1103.63	1364.94	1083.83	1339.03	1690.31	1193.74	1408.66	1593.14	1801.6	1498.2	1294.49	1121.77	1583.69	1014.86	1789.46
1558.83	1113.97	1223.91	1192.71	831.686	779.6	1326.91	1161.89	1354.31	922.143	913.943	1588.34	1503.6	1750.34	1158.63	1277.6	1321.23	1075.83	1015.26	1028.23	1363.26	1047.86	918.171	1227.46	1401.63	1198.54	1692.69	1356.26	1265.49	1407.34	1169.46	793.543	1099.6	1213.69	1172.77	1045.91	1351.66	1156.37	1314.14	1632.29	1276.43	1446.51	1534.89	1828.49	1516	1345.97	1125.49	1701.4	999.629	1758
1560.11	1164.26	1208.83	1237.46	841.6	861.514	1317.06	1100.97	1446.51	941.943	901.057	1586.4	1408.17	1754.74	1118.66	1319.69	1354.2	1110.57	1041.23	1056.49	1447.74	1093.91	944.829	1256.31	1399.89	1200.6	1739.6	1357.23	1254.2	1384.4	1171.57	843.543	1141.71	1220.2	1179.63	1088.03	1316.6	1201.09	1370.63	1703.29	1326.89	1460.8	1538.77	1767.09	1563.69	1454.37	1108.89	1733	1004.51	1771.6
1561.39	1219.54	1183.97	1135.37	842.029	893.771	1326.71	1117.29	1517.63	954.229	885.229	1585.91	1435.8	1692.49	1145.51	1317.43	1365.69	1080.69	1054.71	1059.37	1403.29	1112.86	956.114	1281.11	1419.23	1251.26	1833.86	1227.94	1286.43	1423.37	1198.2	846.286	1140.31	1259.51	1212.63	1094.46	1397.34	1142.83	1394.06	1713.29	1295.77	1471.4	1545.4	1808.74	1541.26	1413.97	1128.34	1756.37	1020.46	1828.23
1562.68	1261.14	1132.51	1158.6	849.629	897.886	1348	1151.11	1484.86	948.686	883.543	1628.17	1480.77	1720.26	1154.06	1390.54	1357.03	1118.71	1114.89	1113.57	1427.57	1090.97	1038.46	1266.11	1341.63	1196.66	1837.11	1273.14	1258.89	1399.74	1201.97	872.457	1071.74	1243.31	1320.89	1098.11	1453.06	1110.29	1350.91	1729.89	1247.91	1421.63	1572.11	1854.37	1527.94	1403.86	1100.43	1757.09	1078.6	1802.66
1563.96	1294	1087.6	1154.74	833.829	883.171	1354.09	1223.43	1454.4	953.486	862	1689.89	1457.63	1699.11	1145.03	1380.14	1311.26	1080.66	1094.37	1081.74	1400.63	1115	951.743	1324.46	1317.83	1196.89	1784.63	1301.54	1211.97	1371	1262.4	829.457	1047.37	1230.51	1278.29	1102.4	1439.46	1088.31	1332.94	1731.09	1304.11	1463.51	1566.29	1839.17	1517.37	1343.63	1063.06	1758.77	1117.4	1816.63
1565.24	1267.46	1192.69	1235.14	848.229	828.543	1299.17	1215.69	1455.37	921.657	814.4	1676.6	1454.57	1791.34	1149.63	1379.31	1325.06	1126.26	1067.17	988.914	1325.71	1099.06	885.829	1285.54	1303.71	1260.2	1763.97	1353.49	1188.46	1317.71	1256.83	789.829	1068.8	1167.06	1263.2	1095.49	1357.89	1104.31	1347.91	1698.77	1362.74	1480.89	1555.57	1825.17	1587.06	1304.91	1082.91	1717.6	1052.06	1907.86
1566.52	1173.71	1275.94	1144.89	851.371	682.829	1314.49	1196.97	1460.09	970.429	821.914	1618.97	1526.69	1775.2	1112.89	1360.49	1333.83	1091.86	1079.89	1029.57	1272.11	1047.6	849.057	1331.43	1351.51	1301.09	1675.37	1395.43	1250.57	1394.91	1280.57	767.314	1149.14	1103.03	1216.57	1059.97	1428.4	1126.43	1317.26	1624.63	1351.43	1426.2	1585.77	1859.29	1542.14	1224.4	1124.71	1707.8	946.4	1922.29
1567.81	1164.71	1274.97	1052.71	868.571	705.714	1351.23	1183.09	1528.31	1025.11	828.686	1588.06	1531.2	1759.26	1136.97	1344.69	1324.29	1077.63	1084.17	1131.86	1322.91	1057.37	885.286	1291.74	1323.89	1268.86	1633.17	1448.83	1244.46	1346.6	1224.37	783.714	1132.37	1077.26	1199.6	1023.31	1495.4	1198.23	1338.23	1603.97	1251.94	1362.49	1521.66	1866.86	1464.66	1286.34	1089.43	1637.23	929.229	1803.4
1569.09	1219.91	1195.69	1081.57	857.771	762.943	1346.57	1188.49	1455	1057.37	787.4	1547.6	1479.31	1731.14	1139.71	1319.34	1361.43	1047.83	1014	1110.46	1340.06	1094.17	876.543	1303.54	1290.4	1173.26	1551.69	1379.69	1245.34	1367.4	1272.03	753.6	1082.11	1134.17	1184.26	1038.23	1557.8	1234.94	1302.23	1578.34	1217.66	1312.71	1409.83	1781.6	1432.54	1318.86	957.914	1593.2	992.743	1715.29
1570.37	1307.8	1175.83	1191.94	870.686	798	1327.03	1222.17	1468.51	1051.94	746.286	1593.57	1362.09	1789.29	1092.17	1317.94	1370.69	1074.37	982.943	1055.34	1313.97	1081.63	861.771	1168.34	1346.29	1138.89	1635.91	1316.51	1238.94	1360.91	1202.74	801.714	1104.23	1155.06	1224.2	1049.8	1501.31	1162.17	1298.71	1642.17	1217.34	1298.89	1387.43	1821.89	1438.6	1271.94	999.429	1620.06	1040.69	1746.11
1571.65	1279.94	1268.09	1200.6	779.543	763.543	1365.37	1207.43	1516.69	1065.77	783.2	1593.97	1347.34	1677.31	1002.86	1396.14	1408.11	1060.83	1014.54	1014.31	1315.94	1027.8	852.857	1202.23	1361.6	1184.49	1688.97	1272.4	1251.09	1364.54	1131.4	852.886	1183.8	1137.71	1228.8	1041.17	1466.74	1039.14	1271.89	1698.89	1254.63	1329.63	1440.03	1859.97	1393.83	1217.54	1085.6	1677.37	1045.89	1750.91
1572.93	1238.8	1297.46	1095.31	763.971	802.914	1348.6	1145.54	1545.83	1071.66	788.286	1558	1357.83	1691.69	1070.74	1392.26	1345.89	1045.69	1029.37	1035.74	1348.37	945.6	869.686	1197.09	1358.09	1219.2	1748.23	1313.83	1226.37	1348.83	1052.89	870.029	1177.54	1093.54	1173.71	1076.11	1371.8	907.343	1367.17	1707.54	1230.74	1318.89	1448.94	1893.2	1370.2	1229.4	1129.89	1679.43	1047.54	1679.26
1574.21	1219.03	1290.31	1106.03	779.514	782.943	1266.46	1137.37	1444.97	1023.74	828.429	1472.51	1476.83	1776.23	1116.23	1337	1317.26	1058.34	1102.17	1029.23	1425.46	995.171	857.343	1248.09	1284.8	1269.03	1750.54	1340.4	1182.26	1295.69	1208.06	856.029	1167.31	1130.94	1111.43	1100.23	1384.86	949.886	1330.29	1665.31	1235.29	1294.74	1429.8	1841.69	1407.43	1232.77	1089.06	1669.11	1041.26	1656.77
1575.49	1246.03	1270.91	1114.14	807.229	811.857	1241.57	1217.8	1447.66	1011.74	876.4	1595.91	1504.57	1808.49	1116.86	1346.23	1318.77	1091.63	1145.11	1140.77	1481.03	1069.03	839.857	1242.57	1248.49	1214.26	1819.77	1331.51	1192.54	1324.06	1344	791.4	1151.8	1115.97	1214.94	1091.51	1400.69	1034.31	1218.14	1579.57	1221.2	1293.83	1480.06	1816.83	1480.74	1263.14	1074.17	1694.94	1026.2	1704.66
1576.77	1192.51	1277.63	1091.09	793.057	793.514	1277.86	1270.91	1449.66	1028.97	906	1592.97	1506.57	1716.77	1150.86	1386.46	1342.74	1110.94	1084.86	1175.57	1459.14	1116.86	828.686	1324.69	1227.63	1239.43	1740.86	1315.86	1167.06	1346.06	1303.49	778.286	1116.29	1158.37	1305.57	1087.69	1452.29	1039.49	1143.06	1589.34	1219.77	1366.63	1438.6	1843.54	1426.34	1289.77	1016.86	1670.26	996.6	1744.34
1578.05	1235.26	1259.17	1145.23	858.8	862.971	1303.77	1257.26	1443.77	1008.83	879.486	1551.09	1437.14	1655.43	1132.14	1357.29	1312.91	1117.57	1051.49	1179.09	1399.17	1093.11	901.2	1353.77	1337	1167.23	1642.17	1290.34	1197.94	1445.71	1210.14	809.543	1129.29	1211.49	1289.94	1101.43	1483.4	1024.11	1274.54	1600.94	1208.37	1354.37	1407.6	1847.34	1418.86	1279.03	1050.17	1659.97	988.229	1697.86
1579.33	1243.94	1231.4	1177.77	859.143	890.714	1300.86	1254.71	1420.63	974.4	813.771	1573.23	1371.34	1683.37	1067.66	1271.74	1370.51	1080.46	1071.91	1062.86	1309.6	1061.63	859.171	1344	1325.26	1143.4	1653.4	1308.4	1167.43	1433.97	1141.2	808.8	1192.91	1197.51	1173.71	1047.14	1492.4	1034.23	1339.37	1676.26	1252.89	1353.51	1411.51	1853.06	1340.11	1255.89	1057.14	1604.11	1021.37	1674.4
1580.61	1281.71	1200.29	1127	909.429	847	1272.97	1178.57	1443.4	984.429	845.971	1648.83	1361.46	1651.06	999.371	1236.14	1418.26	1055.8	1109.23	1082.34	1317.14	1037.46	838.171	1299.17	1226.54	1146.94	1733.51	1302.51	1205.83	1363.11	1181.66	829.457	1200.34	1163.49	1183.97	1028.8	1456.77	1104.74	1321.89	1665.86	1234.74	1288.6	1439.49	1796.31	1313.74	1326.14	1051.29	1670.09	1094.97	1660.4
1581.89	1217.03	1150.29	1043.4	897.943	781.486	1295.2	1192.66	1404.74	1051.14	893.571	1542.34	1336.94	1678.37	1025.83	1216.69	1366.69	1018.09	1109.8	1028.86	1395.31	1040.54	831.343	1277.49	1193.89	1198.4	1647.46	1237.03	1221.77	1316.23	1156.03	839.4	1172.34	1205.69	1154.57	1056.49	1391.51	1081.4	1327.49	1677.06	1202.11	1276.91	1420.29	1716	1277.69	1295.97	1065.74	1617.6	1129.51	1660.11
1583.17	1180.91	1121.97	1047.66	865.771	778.057	1275.77	1131.97	1371.86	1032.23	892.2	1473.43	1325.49	1647	1062.71	1193.83	1291.74	979.2	1091	991.143	1448.11	1114.34	858.457	1220.86	1288.2	1118.09	1619.37	1195.37	1236.46	1324.17	1195.63	825.514	1132.8	1238.43	1129.89	993.314	1316.77	1060.57	1354.2	1612.51	1141.71	1241.89	1387.77	1620.34	1325.06	1222.91	1086.97	1539.11	1126	1639.17
1584.44	1107.31	1127.51	1016.94	791.229	789.886	1253.74	1205.29	1436.8	957.4	809.914	1419.86	1280.09	1669.17	1069.17	1175.43	1336.46	937.857	1102.49	1012.86	1440.03	1136.71	813.171	1200.69	1209.97	1060.43	1655.06	1180.51	1161.51	1374.66	1180.29	776.286	1107.43	1102.69	1076.69	959	1289.11	1021.69	1279.94	1573.63	1105.6	1250.34	1405.94	1692.06	1278.26	1203.94	1093.26	1431.4	1144.83	1561.46
1585.72	1098.17	1153.09	1060.17	859.8	744.829	1202.51	1189.14	1488.43	992.171	771.257	1435.54	1331	1661.03	1088.26	1210.69	1360.43	941.714	1065.57	1102.94	1367.03	1172.71	793.2	1178.49	1140.49	1040.2	1683.91	1232.29	1103.86	1403.23	1186.49	811.343	1093.74	1109.46	1102.86	1023.51	1377.06	1024.71	1219.94	1611.11	1089.26	1220.14	1375.09	1658.91	1306.74	1285.34	993.771	1495.37	1106.8	1520.26
1587	1206.43	1141.63	1102.51	870.429	765.143	1209.49	1239.94	1439.31	1037.77	811.229	1446.11	1375.77	1646.14	1091.26	1280.31	1355.29	1018.97	1112.71	1109.6	1315.4	1141.89	863.629	1199.31	1263.17	1083.77	1654.31	1176.4	1099.6	1337.34	1147.4	817.229	1153.6	1177.83	1129.37	1074.09	1432.2	1013.57	1163.94	1646.23	1162.2	1244.49	1325.31	1600.46	1381.14	1298.09	969.543	1528	1107.49	1485.83
1588.28	1250.2	1130.86	1125.6	830.943	819.686	1205.4	1172.69	1325.06	999.4	864.914	1436.29	1348.63	1708.86	1081.51	1190.6	1258	1009.14	1074.6	1014.29	1315.8	1117.66	911.686	1137.03	1344.91	1093.46	1600.46	1163.89	1153.31	1232.11	1172.63	782.4	1150.29	1222.23	1174.51	1018.17	1346.03	1018.57	1171.83	1537.34	1218.66	1189.11	1262.74	1553.26	1416.46	1250.89	889.171	1598.34	1101.09	1538.51
1589.56	1285.49	1142.54	1109.86	805.543	889.714	1228.2	1159.8	1263.09	915.286	872.457	1409.51	1307.09	1738.31	1079.34	1206.49	1183.77	1001.06	1129.94	1028.57	1356.94	1074.11	931.857	1145.86	1290.49	1141.49	1533.54	1146.97	1193	1191	1120.8	787.571	1108.8	1168.17	1142.74	1012.54	1326.63	1052.49	1194.4	1471.2	1159.51	1183.54	1320.34	1612.63	1257.6	1192.03	1006.69	1569.51	1105.37	1533.6
1590.83	1162.83	1203.8	1065.77	822	895.8	1270.03	1140.63	1259.09	985.886	799.057	1495.4	1358.57	1687.09	1015.86	1241.57	1169.89	931.086	1061.17	969.286	1325.4	1036.17	839.829	1179.6	1251.69	1109.86	1485.29	1221.46	1156.49	1214.94	1151.51	783.771	1082.31	1168.29	1177.31	1030.66	1382.46	1039.94	1229.4	1508.11	1109.57	1173.4	1367.74	1643.23	1203.43	1163.23	998.257	1574.71	1040.89	1523.57
1592.11	1135.63	1157.29	1040.43	810.971	804.914	1204.49	1113.4	1258.91	1022.86	770.029	1545.97	1385.69	1559.74	995.857	1295.89	1214.14	930.571	1041.86	937.029	1272.69	1038.03	789.457	1156.57	1283	1055.06	1490.77	1207.74	1097.2	1221.14	1168.94	771.029	1054.54	1163.29	1124.86	965.057	1380.34	981.6	1147.14	1526.51	1095.69	1215.63	1344.2	1632.8	1281.6	1147.31	938.057	1487.63	1031.77	1466.83
1593.39	1074.77	1061.09	1075.17	753.514	759.886	1154.17	1130.31	1342.51	1021.14	765.343	1491.83	1302.46	1605.77	963.114	1191.89	1197.06	928.257	1009.83	946.943	1265.83	1005.09	761.6	1142.63	1249.46	1067.46	1473.89	1153.2	1082.09	1154.03	1158.69	734.286	1067	1129.94	1120.17	941.457	1287.46	938.286	1124.2	1489.09	1097.83	1199.97	1312.06	1559.86	1286.51	1173.31	874.429	1438.09	1064.26	1423.14
1594.66	1090.71	997.343	1079.94	752.571	793.229	1171.17	1149.09	1320.31	988	777.6	1418.63	1233.86	1611.8	1007.51	1169.83	1149.06	957.8	1060.17	1025.4	1291.29	1025.57	811.486	1129.74	1233.46	1065.69	1456.86	1124.31	1055.31	1151.51	1088.94	744.686	1025	1145.11	1078.86	971.829	1325.43	924.971	1171.29	1455.34	1073.43	1272.03	1298.63	1503.49	1216.4	1231.34	976.8	1389.89	1032.66	1405.2
1595.94	1061.14	1039	1040.14	807.686	830.457	1212.54	1134.29	1365.66	975.229	809.686	1433.83	1239.03	1530.89	969.457	1112.51	1126.86	950.457	1069.91	1047.03	1229.8	1025.2	796.771	1130.83	1223.66	1049.71	1463.57	1135.03	1016.74	1196.29	1107.46	744.086	1004.54	1175.66	1137.03	1042.09	1339.6	1000.49	1227.83	1440.83	1114.71	1238.6	1239.97	1593.83	1135.71	1286.89	1017.37	1408.11	1008.03	1404.83
1597.22	1064.97	1063.26	1002.69	906.771	802.771	1235.71	1090.43	1317.94	935.571	787.086	1434.69	1244.8	1492.49	903.971	1086.69	1113.86	909.143	1050.17	975.514	1168.6	976.686	729.143	1134.09	1077.49	995.029	1437.51	1132.83	988.771	1221.49	1077.09	785.371	956.486	1146.46	1114.94	1017.97	1304.66	1065.97	1135.43	1472.66	1081.86	1183.89	1200.66	1513.43	1175.94	1178.94	966.114	1424.14	1039.49	1359.94
1598.49	1059.4	975.943	984.457	847.171	778.257	1194	1143.86	1297.91	954.314	763.2	1488.11	1202.74	1515.77	884.971	1145.69	1127.89	846.257	988.914	911.4	1165.54	917.886	759.571	1146.29	1011.23	1035.03	1436.51	1090.06	988.086	1142.29	1017.57	797.943	1003.06	1090.66	1011.97	1024.49	1228.29	1040.63	1084.8	1406.71	1115.34	1090.23	1157.89	1422.54	1181.97	1087.26	868.057	1339.97	1062.66	1321.97
1599.77	1114.14	1010	967.057	747.8	749.886	1144.6	1202.51	1254.2	972.829	718.143	1464.71	1222	1578.11	943.171	1212.26	1159.09	815.771	991.286	887.571	1221.46	951.457	799.857	1130.46	1060.51	1018.83	1467.11	1015.8	963.4	1104.14	976.286	798	1030.06	1125.11	971	982.971	1229.49	1009.97	1130.66	1403.8	1103.11	1076.54	1164.31	1344.51	1219.06	1045.4	859.314	1308.8	1001.74	1307.71
1601.04	1147.57	1062.29	1035.77	714.314	757.8	1034.29	1193.71	1232.03	977.429	748.6	1379.2	1198.63	1514.71	939.6	1221.31	1138.94	850.914	1026.03	904.114	1200.4	1025.71	828.886	1136.2	1100.29	1053.11	1498.26	974.857	900.429	1177.77	1026.23	768.914	1013.77	1124.97	988.086	952.314	1222.46	1035.74	1163.06	1369.86	1110.83	1084.6	1199.77	1473.83	1225.83	1053.69	885.171	1355.6	959.457	1384.34
1602.32	1143.74	1127.29	1050.29	791.857	762.914	1082.06	1208.6	1205.17	957.171	750.857	1278.43	1187.46	1571.17	925.6	1193.14	1152.57	860.029	1012.37	948.629	1184.03	964.057	789.086	1179.57	1146.17	1058.46	1421.4	1056.97	917.771	1243.86	1039.97	815.286	1030.09	1088.34	1015.37	953.257	1188.23	1032.06	1189.34	1454.26	1056.54	1121.83	1237.94	1521.14	1238.83	1060.46	967.943	1416.51	948.486	1335.09
1603.59	1032.46	1045.34	1025.4	894.257	816.229	1090.43	1208.14	1222.06	910.314	796.771	1310.69	1178.17	1507.43	956.829	1159.74	1137.54	868.914	959.829	961.029	1135.2	916.057	755	1182.09	1169.23	1091.2	1356.69	1117.43	927.971	1183.97	1014.51	836.171	1029.29	1101.03	1013.51	967.486	1214.91	979.486	1216.77	1419.2	1057.46	1174.34	1261.69	1438.91	1207.69	1151.09	990.714	1375.14	908.714	1358.4
1604.87	1061.11	998.057	1001.97	891.086	837.571	1095.57	1200.8	1262.74	937.257	787.429	1444.09	1242.57	1496.86	956.057	1144.71	1177.31	930.143	925.743	990.171	1117.37	946.657	781.171	1127.97	1158.2	1058.31	1379.83	1051.14	913.714	1171.57	1003.03	807.657	1052.37	1084.86	1042.97	993.229	1260.66	967.771	1241.2	1489.14	1138.69	1192.94	1259.03	1340.14	1134.66	1199.49	967.543	1324.34	924.914	1415.71
1606.14	1145.43	1000.63	953.743	841.971	808.086	1074.91	1108.57	1262.63	987.743	728.686	1476.86	1195.49	1495.31	855.686	1163.57	1111.03	1017.34	914.114	964.543	1110.6	1035.66	775.943	1094.51	1108.57	1051.26	1442.23	1007.54	959.171	1196.26	1020.8	791.429	1018.34	1052.57	1039.66	998.2	1256.94	974.057	1166.63	1506	1190.71	1206.57	1264.09	1390.51	1088.2	1166.66	942.629	1354.26	1015.83	1483.51
1607.42	1181.66	1017.34	981.114	784.714	759.286	1086.83	1085.77	1284.89	1016.03	766.6	1394.51	1178.74	1568.63	834.971	1231.69	1096.49	947.971	877.429	964.914	1137.86	1036.34	801.257	1100.83	1104.71	1096.34	1532.17	1063.29	960.857	1182.51	1023.54	780.486	1047.31	1076.51	1006.17	995.743	1226.43	1026.63	1109.26	1431.46	1211.97	1181.06	1263.11	1506.06	1052.17	1164.26	948.343	1380.29	1002	1419.83
1608.69	1074.43	1045.26	1009.4	829.571	726.286	1095.66	1137.29	1347.31	955.6	837.371	1338.97	1209.09	1533.37	880.829	1218.26	1102.29	899.029	921	976.286	1217.66	941.543	804	1137	1106.09	1093.94	1497.54	1131.17	962.371	1140.37	991.371	780.686	1092.06	1121.49	974.971	991.171	1251.74	1061.97	1085.09	1398.66	1138.2	1123.11	1255.71	1490.77	1065.71	1168.23	1003.8	1359.66	997.257	1344.26
1609.96	1001.54	1040.97	1042.17	869.4	735.086	1061.34	1173.71	1361.69	940.857	838.086	1324.46	1294	1465.69	927.571	1208.51	1086.23	923.886	939.771	976.057	1249.06	865.886	805.629	1101.09	1116.4	1073.46	1389.71	1148.09	989.457	1151.69	1009	739.4	1101.66	1137.49	950.143	1007.74	1279.2	1066.11	1166.29	1370.46	1157.14	1071	1197.09	1439.49	1164.37	1142.17	964.457	1292.31	1002.46	1347.23
1611.24	1026.8	1048.46	996.8	814.971	769.029	1052.37	1106.6	1327.71	930.343	745.057	1332.06	1219.57	1472.6	908.914	1193.14	1047.23	1017.83	960.857	962.371	1211.8	899.314	811.714	1089.8	1130.69	1045.4	1345.97	1101.91	1003.46	1123.94	1058.31	750.914	1038.89	1148.74	984.514	1020.09	1213.31	1004.09	1204.49	1448.31	1065.97	1127.34	1220.26	1499.11	1237.57	1092.2	961.143	1263.31	956.314	1371.23
1612.51	1081.4	1042.14	1034.91	736.286	809.543	1047.8	1061.66	1270.03	967.114	707.914	1349.34	1165.89	1499.17	902.886	1205.74	1093.43	946.6	952.086	974.571	1125.09	947.6	840.743	1069.17	1066.94	1081.46	1472.23	1091	922.029	1089.06	1030	757.714	1053.74	1159.77	1079.34	994.286	1133.37	986.486	1186.63	1467.86	1091.97	1173.06	1294.57	1563.63	1219.46	1088.83	951.429	1280.89	898.771	1361.23
1613.78	1145	1060.43	1051.14	754.286	837.743	1120.37	1066.74	1254.6	922.371	700.886	1398.11	1114.54	1556.97	951.8	1170.46	1100.77	909.029	978.571	996.343	1126.37	993.057	847.543	1043.17	1111.14	1047.57	1496.69	1074.63	926.143	1119.17	1019.17	770.486	1126.26	1166.29	1079.69	999.4	1210.14	985.286	1148.91	1514.8	1120.46	1140.94	1300.31	1570.17	1180.34	1087.29	1004.91	1310.63	929	1368
1615.06	1169.31	1003.34	1009.37	821.629	846.571	1118.57	1095	1270.66	852.8	735.371	1357.57	1201.23	1555.37	1011.63	1179.69	1093.51	877.6	957.2	982.4	1187.09	1019.66	804.057	1011.09	1179.66	1030.03	1488.94	1105.89	1054.63	1110.63	1011.46	779.257	1122.89	1213.23	1032.2	1005.11	1284.49	1031.49	1115.14	1477.94	1141.71	1088.69	1286.23	1568.63	1209.17	1088.2	1042.23	1316.34	969.343	1396.77
1616.33	1224.26	990.457	1000.11	857.886	928.571	1114.97	1131.91	1283.34	855.771	785.686	1284.46	1232.46	1527.74	1062.89	1172	1122.69	954.086	966.114	1001.49	1244.2	1047.34	763.629	1101.43	1199.17	1076.51	1470.14	1103.51	1049.6	1115.31	1061.63	779	1096.54	1209.06	1057.71	983.457	1305.14	1061.49	1137.6	1498.46	1087.91	1112.69	1287.69	1613.34	1281.83	1086	1151.26	1344.06	979.2	1428.37
1617.6	1244.49	1041.4	1033.4	860.571	916.371	1069.43	1155.74	1307.94	942.6	831.114	1276.43	1245.97	1520.91	1077.2	1251.86	1213.86	900.143	1056.89	1041.4	1238.09	1053.46	780.286	1046.37	1108.09	1130.4	1494.06	1195.09	1053.86	1106.77	1142.8	792.886	1145.51	1190.34	1085.51	988.171	1244.46	1020.37	1190.03	1577	1126.69	1169.03	1212.31	1667.6	1296.4	1094	1111.91	1407.94	994.114	1411.17
1618.87	1192.83	1158.34	1051	846.714	883.4	1165.97	1194.4	1296.06	975.657	801.429	1316.09	1262.14	1541.6	994.543	1267.66	1197.26	952.714	1098	1004.49	1142.71	1038.86	816	1095.71	1110.17	1175.63	1499.6	1192.4	1035.49	1186.03	1141.03	799	1178.51	1238.91	1071.91	1050.69	1261.86	1001.86	1223.43	1619.97	1184.6	1220.54	1185.2	1637.8	1246.57	1123.34	1005.77	1455.74	1023.8	1451.6
1620.14	1133.8	1151.57	1023.69	869.629	901.4	1231.17	1184.57	1307.43	981.714	765.714	1337.97	1323.54	1539.89	933.686	1213.06	1186.11	956.6	1014.29	1005.46	1141.94	1053.69	871.086	1094.83	1153.29	1152.4	1490.2	1162.49	1037.8	1195.31	1085.11	748.086	1134.14	1288.26	1072.51	1079.89	1238.29	1027	1217.2	1578.63	1124.34	1194.8	1228.46	1635.43	1239.17	1105.11	990.343	1419.8	1010.89	1487.34
1621.42	1103.14	1100.83	1051.89	909.343	958.086	1207.06	1113.51	1290.49	978.486	794.457	1332.66	1277.6	1507.03	920.257	1117.46	1130.91	969.714	922.457	994.629	1245.57	1007.2	841.4	1163.26	1194	1096.66	1398.8	1142.2	1024.91	1246.74	994.371	687.8	1114.91	1241.03	1082.23	1024.09	1178.91	1089.29	1242.11	1499.74	1120.11	1095.8	1279.17	1549.77	1265.69	1153.77	989.429	1440.89	1058.03	1437.4
1622.69	1103.49	1041.2	1103.51	850.314	985.2	1140.74	1067.11	1293.11	939.914	870.2	1363.34	1252.94	1523.31	997.086	1164.06	1124.03	881.543	941.429	973.371	1234	986.829	822.857	1133.34	1199.06	1020.91	1381.29	1171.31	1058.6	1237.34	973.571	712.429	1153.03	1098.6	1014.29	913.657	1159.26	1040.17	1256.46	1453.09	1151.71	1024.31	1283.11	1581.49	1253.03	1205.43	958.286	1470.37	1018.63	1359.43
1623.96	1095.17	1092	1125.51	782.686	931.714	1163.57	1106.94	1293.34	938.486	855.8	1400.86	1199.74	1623.54	976.143	1179.97	1167.43	896.571	959.943	913.857	1112.51	980.543	854.886	1110	1172.09	1056.43	1423.17	1144.2	1028.03	1301.89	970.543	744.286	1252.6	1108.17	964.457	1000.06	1217.86	998.571	1245.49	1526.6	1217.57	1045.06	1279.11	1572.4	1195.63	1247.11	971.714	1433.51	1043.94	1417.17
1625.23	1144.89	1095.83	1079.09	801.714	909.257	1189.63	1172.71	1338.26	943.629	829.686	1447.43	1175.09	1586.11	956.771	1190.57	1223.23	941.114	990.743	964.057	1103.34	1072.34	844.2	1081.71	1213.34	1145.46	1524.51	1112.69	960.914	1249.74	1040.77	747	1261.06	1196.91	1053.97	1018.29	1322.94	984.971	1231.94	1494.57	1183.11	1097.31	1269.54	1588.4	1167.71	1166.29	1092.2	1387.54	971.171	1466.31
1626.5	1109.86	1064.46	1063.31	836.771	961.714	1155.09	1196.83	1316.29	938.543	814.943	1469.29	1148.29	1570.31	919.714	1181.94	1158.03	968.886	1010.83	997.457	1203.37	1043.91	805.229	1120.97	1239.89	1125.26	1488.2	1098.71	1001.46	1158.74	1054.2	742	1179	1218.06	1093.71	1052.26	1296.29	995.429	1206.26	1487.77	1132.94	1120.57	1239.49	1501.34	1162.74	1152.8	998.971	1444.6	936.914	1461.54
1627.77	1112.51	1073.46	1035.17	813.771	961.4	1117.11	1209.17	1242.26	983.943	780.257	1415.23	1241.49	1583.86	995.714	1212.4	1117	961.686	1023.37	978.971	1251.2	1039.26	769	1185.34	1210.8	1047.89	1462.37	1067.57	1073.4	1135	975.486	751.114	1127.97	1151.94	967.457	1039.8	1311.86	974.371	1146.74	1489.6	1133.26	1138.34	1290.17	1538.63	1242.54	1165.8	972.943	1481.23	927.371	1346.74
1629.04	1063.46	1123.31	1088.71	844.086	870.371	1086.26	1185.09	1184.14	1057.89	737.743	1378.2	1256.74	1642.89	968.343	1217.09	1114.09	967.543	974.371	963.771	1253.37	1017.37	773.743	1138.26	1080.89	1037.97	1413.23	998.429	1109.03	1144.09	976.457	761.571	1088.66	1121.89	883.686	1076.54	1231.66	992.114	1156.8	1578.03	1161.63	1159.6	1288.69	1572.71	1267.69	1236.09	958.086	1412.6	1009.4	1413.77
1630.31	1067.77	1102.49	1082.17	855.714	810.714	1108.74	1177.86	1250.14	1016.49	808	1412.06	1253.09	1669.77	958.714	1152.4	1141.26	1008.54	947.657	1029.2	1264.37	1031.63	773.314	1084.51	1097.74	1049.37	1486.63	1000.43	1072.71	1142.26	1011.23	816.029	1056.23	1214.77	989.286	1025.83	1258.2	1072.69	1200.46	1513.31	1160.46	1174.74	1254.86	1634.54	1207.49	1167.51	1023.51	1353.23	962.4	1389.46
1631.58	1036.71	1040.54	1020.66	795.229	838.857	1126.23	1167.94	1288.17	950.171	874.543	1353.91	1161.37	1683.57	882.743	1123.74	1143.63	1004.34	935.171	1039.29	1216.46	989.543	800.429	1060.03	1140.51	1049.86	1443	1054.63	1073.23	1170.14	1019.63	819.286	1062.97	1240.2	1062.06	1045.71	1204.77	1057	1258.77	1480.31	1086.69	1161.2	1182.26	1583.8	1156.43	1092.69	984.171	1384.49	917.029	1343.26
1632.85	1128.2	1026.46	941.943	752.771	858.086	1132.74	1118.17	1300.37	969.057	860.629	1286.69	1152.91	1613.46	913.229	1108.71	1251.09	977.229	927.886	953.314	1188.29	1000.89	821	1135.6	1160.71	1007.23	1440.74	1140.74	1098	1247.91	1017.4	777.343	1088.91	1232.97	1035.54	1019.26	1294.97	1054.74	1232.86	1478.4	1056.51	1190.03	1181.06	1501.4	1155.97	1074	1006.26	1366.69	1020.26	1379.31
1634.12	1163.29	1035.14	994.314	810.829	845.6	1095.83	1132.31	1298.6	991.971	802.286	1325.69	1191.14	1532.71	913.457	1137.23	1289.09	894.2	950.4	925.114	1246.46	1013.74	780.057	1198.91	1157.11	1057.57	1417.29	1167.2	1063.14	1234.17	1061.09	776.657	1071.77	1187.26	1024.69	1054.4	1230.69	1065.2	1237.83	1471.54	1085.57	1227.97	1211.49	1513.17	1196.31	1126.66	1024.71	1365.06	1030.97	1440.23
1635.39	1129.51	1001.43	1098.49	836.514	871.886	1049.29	1146.6	1359.57	969.514	781.171	1433.17	1200.31	1533.66	976.914	1204.89	1261.37	871.714	984.571	994.143	1241.37	1147.57	776.057	1201.91	1174	1071.74	1458	1151.74	950.4	1186.8	1070.97	776.029	1094.54	1197.89	1087.06	1033.23	1265.4	1143.4	1247.06	1469.11	1141.66	1256.43	1237.09	1562.26	1242.63	1208.03	1039.03	1361.97	1062.51	1485.06
1636.66	1065.31	1073.51	1177.4	813.029	837.686	1039.23	1196.43	1277.46	979.743	782.6	1393.63	1168.8	1528.66	916.229	1291.54	1185.77	846.543	1006.71	1022.97	1222.09	1127.51	800.057	1151	1157.54	1123.4	1463.83	1118.11	924.657	1189.29	1052.8	762.343	1123.74	1185.57	1100.86	1111.11	1255	1058.54	1292.91	1555.26	1185.49	1191.54	1302.46	1569.49	1267.54	1199.23	999.229	1416.14	1015.31	1443.71
1637.93	1088.63	1110.8	1168.83	796.543	836.114	1091.74	1211.26	1285.46	963.171	834.857	1340.06	1181.89	1474.17	876	1250.29	1182.34	935.8	969.629	1042.06	1181.37	1099.11	869	1119.54	1129.34	1112.8	1425.51	1083.69	1006.77	1205.34	1036.11	757.429	1134.6	1230.23	1029	991.914	1265.29	999.286	1281.26	1573.03	1197.34	1121.14	1381.43	1525.94	1274.97	1204.06	994.829	1428.69	1056.8	1505.46
1639.19	1166.17	1149.23	1129	877.114	849.829	1147.03	1234.89	1333.6	951.886	860	1438.26	1215.29	1547.6	950.4	1186.91	1207.2	986.886	950.714	1133.29	1233.29	1023.77	862.914	1127.91	1104.6	1105.86	1440.2	1062.06	1056.49	1192.94	1040.69	837.8	1103.94	1276.6	1018	1047.74	1279.43	983.629	1310.49	1527.2	1246.11	1176.37	1396.8	1564.69	1284.91	1203.17	1052.2	1468.63	1024.94	1433.57
1640.46	1174.63	1047.6	1069.23	833.943	849.457	1107.51	1180.2	1387.89	942.743	849.057	1456.11	1233.91	1562.17	1015.46	1189.66	1258.74	997.429	996.857	1152.69	1265.8	1147.23	864.829	1128.54	1149	1087.2	1494.69	1136.26	1057.97	1266.14	1084.14	820.771	1134.57	1268.06	1022.37	1103.14	1315.17	1089.97	1243.57	1574.94	1199.91	1259.66	1379.94	1623	1323.31	1249.09	1053.37	1458.54	1073.51	1449.97
1641.73	1257.2	1102.89	1033.57	822.686	887.171	1027.89	1179.69	1347.14	1040.34	836.371	1393.31	1275.03	1580.57	1013.17	1251.91	1283.6	961.971	1043	1098.91	1310.77	1053.23	853.571	1200.94	1139.23	1121.46	1605.8	1193.09	1071.34	1279.46	1110.46	823.314	1167.14	1253.34	1074.03	1145.71	1316.29	1100.09	1228.17	1662.06	1189.57	1286.77	1257.6	1667.43	1351.91	1183.97	1009.57	1430.34	1017.69	1438.6
1643	1241.51	1113.86	1010.83	846.971	892.914	1066.37	1180.34	1315.69	1020.11	872.229	1361.31	1314.17	1569.49	1011.03	1316.83	1272.09	1027.31	1059.14	1020.4	1290.57	1099.43	865.057	1222.51	1163.63	1178.46	1610.17	1219.6	1096.37	1304.46	1083.8	748.286	1215.46	1286.63	1072.89	1099.4	1352.43	1115.86	1206.91	1641.06	1164.11	1276.8	1300.77	1697.34	1364.34	1129.31	1041.6	1439.29	1010.46	1448.94
1644.27	1128.57	1133.66	1080.83	976.114	888.343	1126.03	1227.37	1269.03	1020.8	883.229	1422.71	1234.51	1556.69	1023.34	1370.51	1196.89	1058.71	1049.86	1035.14	1311.89	1091.43	854.457	1227.51	1110.06	1190.34	1589.63	1108.66	1084.09	1230.54	1096.09	750.086	1154.86	1319.29	1060.49	1080.69	1382.17	1104.86	1289.91	1488.86	1177.29	1217.26	1278.69	1681.29	1341.49	1144.69	1096.4	1509.31	1054.4	1394.77
1645.53	1109.2	1118.37	1105.11	1000.86	839.057	1135.71	1255.2	1236.11	982.543	847.686	1453.66	1192.23	1539.66	1007.91	1299.29	1164.89	1081.06	1038.83	1044.71	1306.57	1131.6	892.343	1230.83	1122.69	1164.97	1531.83	1056.03	1110.34	1220.8	1087.23	776.514	1138.4	1293.8	1024.09	1115.57	1351.89	1117.77	1342.94	1485.91	1170	1157.46	1319.57	1631.09	1267.83	1164	1102.83	1577.09	1055.86	1421.8
1646.8	1194.71	1172.31	1161.94	1000.63	960.343	1097.29	1288.91	1319.11	1042.74	858.857	1474.4	1230.49	1577.17	1011	1253.37	1244.69	1058.2	1037.66	1093.83	1325.86	1118.86	946.029	1219.66	1159.77	1155.06	1502.43	1070.46	1081.66	1192.14	1109.11	859.086	1168.03	1368.94	1079.69	1108.2	1332.06	1113.6	1348	1622.83	1239.54	1212.23	1292.03	1606.11	1285.89	1195.06	1155.2	1541.63	1030.69	1450.97
1648.07	1256.74	1208.34	1200.46	947	932.057	1187.37	1271.71	1320.14	1034.83	878.971	1480.46	1282.86	1686.23	1061.43	1309.46	1289	1077.17	1033.83	1072.6	1293.97	1125.46	930.371	1231.14	1238	1172.31	1579.29	1200.46	1042.29	1278.77	1061.14	898.229	1198.74	1359.03	1163.6	1100.63	1408.29	1145.51	1281.69	1624.4	1312.17	1319.91	1298.77	1670.77	1308.4	1149.17	1185.89	1456.4	1045.46	1494.94
1649.33	1256.54	1196.54	1216.23	969.457	905.829	1219.83	1281.11	1269.77	1024.54	896.8	1464.86	1193.14	1653.03	1038.06	1316.34	1231.69	1081.11	1041.46	1100.83	1296.49	1135.46	884.514	1191.06	1192.83	1189.03	1540.26	1251.4	973.886	1309	1094.57	881.657	1172.94	1324.97	1185.74	1048.29	1421.6	1199.09	1282.91	1611.17	1262.17	1295.31	1287.94	1715.54	1348.54	1216.54	1181.29	1490.77	1100.8	1479.86
1650.6	1283.6	1193.91	1239	952.971	854.457	1214.63	1326.46	1341.14	1003.77	920.743	1522.37	1157.69	1664.94	1073.8	1270.09	1231.54	1154.17	1030.74	1123.86	1289.51	1120.14	898.2	1230.77	1180.57	1181.34	1507.11	1238.11	1030.57	1298.51	1140.94	914.6	1207.83	1200.2	1151.11	1065.2	1425.8	1159.34	1331.31	1586.94	1261.83	1274.23	1323.37	1732.37	1284.77	1227.94	1185.6	1493.86	1110.11	1518.14
1651.86	1245.74	1208.74	1276.8	938.257	917.971	1171.74	1312.66	1406.74	1018.14	969.486	1688.91	1207.43	1652.6	1093.43	1310.4	1278.14	1152.51	1041.11	1183.69	1321.86	1167.6	919.571	1200.03	1335.97	1109	1505.66	1208.14	1126.46	1241.69	1173.26	877.771	1171.91	1305.54	1134.2	1143.4	1381.91	1182.97	1378.57	1610.34	1303.49	1226.6	1399.29	1726.29	1295.83	1232.69	1158.74	1506.97	1098.89	1505.31
1653.13	1210.69	1213.43	1298.23	996.4	990.514	1170.77	1341.03	1445.57	1019.34	988.257	1705.26	1294.31	1727.46	1157.11	1391.77	1340.14	1093.06	1064.6	1194.66	1371.14	1143.6	952.286	1240.89	1419.43	1142.34	1634.11	1259.29	1172.57	1259.69	1187.34	861.114	1173.86	1398.57	1149.91	1134.77	1381.11	1119.97	1369.51	1581.46	1354.49	1259.46	1354.03	1779.4	1386.94	1226.57	1108.54	1556.6	1170.8	1477.54
1654.39	1278.4	1170.49	1168.06	1037.26	1046.69	1165.26	1302.86	1391.69	1070.23	936.057	1641.51	1359.66	1764.49	1092.37	1421.46	1363.66	1092.54	1072.6	1156.91	1347.4	1175.14	956.514	1307.09	1371.17	1230.09	1601.03	1267.97	1182.14	1269.37	1218	856.057	1208.74	1445.89	1229.57	1126.89	1396.46	1203.2	1371.57	1578	1222.2	1231.34	1331.94	1827.29	1450.2	1311.11	1069.6	1661.46	1152.69	1439.94
1655.66	1321.31	1228.31	1131.54	1004.37	1008.11	1219.77	1326.6	1383.6	1063.06	854.543	1486.91	1361.29	1692.09	1080.4	1363.23	1311.37	1140.51	1103.97	1074.03	1327.97	1172.29	965.829	1314.26	1295.06	1260.57	1578.71	1293.71	1163.23	1372.74	1233.46	927.714	1286.57	1345.37	1223.66	1172.23	1426.91	1191.37	1433.69	1627.77	1178.66	1248.26	1361.74	1837.51	1416.86	1335	1180.71	1603.03	1181.71	1509.74
1656.92	1277.34	1281.54	1141.46	959.857	865.429	1230.4	1308.89	1332.63	1018.63	792.343	1444.34	1336.14	1598.06	1023.77	1320.14	1202.89	1111.2	1124.4	1025.23	1294.23	1130.11	930.457	1247.49	1296.57	1193.51	1512	1251.74	1134.09	1381	1158.83	918.171	1299.49	1311.31	1156.57	1198.06	1459.34	1181.66	1402.77	1694.49	1263.31	1254.63	1455.66	1770.63	1411.66	1258.29	1237.8	1526.66	1090.4	1634.43
1658.19	1207.31	1311.8	1162.54	981.229	912.229	1182.6	1312.03	1339.14	957.914	800.514	1417.43	1330.94	1582.14	1063.54	1255.86	1194.94	1041.69	1104.43	1067.54	1296.51	1086.03	902.029	1176.26	1235.83	1199.2	1543.89	1246.4	1062.31	1388.31	1109.63	884.171	1256.69	1279.49	1049.06	1146.89	1430.54	1118.37	1312.57	1705	1325.14	1322.83	1436.46	1804.43	1344.66	1267.23	1285.29	1464.94	1051.14	1633.31
1659.45	1230.94	1188.49	1146.37	977.886	988.8	1123.14	1223.8	1283.49	962.629	855.429	1478.71	1355.77	1613.89	1027.31	1274.49	1232.2	1063.26	1034.54	1070.31	1289.31	1085.49	855.029	1133.86	1133.97	1203.31	1524.43	1224.2	1073.09	1338.77	1157.63	795.171	1152.49	1299.6	1067.74	1059.26	1426.89	1117.6	1226.06	1596.94	1310.86	1301.91	1377.51	1782.89	1308.2	1224.26	1187.2	1486.66	1019.11	1574
1660.72	1278.4	1164.29	1104.94	973.714	992.143	1159.63	1228.71	1303.14	966.6	870.857	1455.09	1309.43	1642.29	1026.71	1287.94	1282.83	1141.26	1072.86	1097.63	1212.14	1095.2	852.343	1165.89	1177.26	1192.63	1582.69	1203.57	1087.69	1357.49	1188.77	814.514	1155.6	1269.49	1103.23	1066.43	1349.89	1122.83	1341.11	1579.71	1312.83	1240.31	1364.46	1800.86	1278.09	1219.71	1100.14	1522.23	1113.77	1509.69
1661.98	1259.8	1143.83	1130.91	1011.43	935.829	1206.4	1266.46	1338.69	942.343	843.771	1453.34	1309.43	1700.2	1066.77	1282.26	1218.66	1138.4	1089.71	1066.77	1227.89	1131.34	880.571	1176.91	1235.2	1172.71	1555.89	1212	1132.34	1326.14	1158.23	831.114	1186	1330.69	1191.57	1036	1389.91	1073.09	1395.11	1537.17	1276.31	1232.6	1392.66	1755.77	1335.31	1180.06	1037.69	1604.14	1133.09	1588.69
1663.25	1219.2	1138.91	1074.4	1009.74	980.571	1220.46	1173.4	1365.06	975.943	816.743	1474.8	1274.69	1702	1097.74	1221.23	1186.51	1056.57	1073.03	1071.77	1225.71	1134.66	917.771	1206.8	1231.14	1164.11	1572.4	1212	1141.17	1271.63	1045.69	890.829	1180.46	1286.83	1143.74	1046.2	1386.74	1070.17	1315.83	1441.6	1214.86	1244	1325.46	1752.34	1259.31	1233.06	1081.09	1624	1053	1578.54
1664.51	1213.03	1140.91	1091.26	994.4	982.057	1156.69	1093.2	1290.09	895.943	848.657	1475.09	1254.29	1632.23	1071.83	1182.86	1179.86	1027.6	1037.83	1083.43	1270.34	1093.57	941.571	1188.11	1140.97	1146.46	1494.03	1238.69	1100.8	1232.26	1004.11	825.143	1088.91	1267.77	1155.17	1066.8	1346.2	1083.71	1223.06	1497.31	1136.71	1198.91	1254.03	1646.71	1215.77	1188.37	1144.46	1632.89	1030.17	1612.86
1665.77	1189.74	1145.8	1090.34	941.886	901.943	1152.89	1090.71	1319.97	885.143	835.743	1426.43	1211.83	1585.03	1040.66	1216.91	1233.46	1016.8	1037.69	1169.77	1219.14	1030.26	902.943	1215.06	1193.26	1103.49	1517.51	1212.69	1059.49	1240.6	1026.86	794.829	1082.17	1224.46	1145.89	1111.57	1240.77	1076.26	1206.6	1581.46	1191.69	1172.46	1226	1626.69	1218.06	1239.14	1179.23	1545.74	1051.14	1577.46
1667.04	1128.49	1115.83	1161.29	865.571	785.4	1140.6	1167.49	1329.49	836.629	832.2	1342.63	1201.66	1561.23	1041.43	1255.91	1190.97	1017.51	985.657	1117.6	1239.69	1034.4	902.343	1134.43	1181.83	1119.69	1472.34	1226.89	1064.17	1275.6	1048.46	761.086	1131.06	1251.74	1123.77	1102.31	1222.89	1066.23	1240.6	1597.23	1203.94	1201.8	1286.4	1673	1312.14	1266.63	1143.31	1477.31	1014.74	1559.31
1668.3	1048.83	1057.77	1166.77	805.6	819.143	1158.26	1081.63	1324.83	923.057	800.429	1358.89	1205.69	1544.8	1086.71	1209.51	1188.66	978.457	934.114	1018.94	1277.8	1047.51	846.629	1120.71	1198.6	1142.26	1445	1124.14	1103.03	1263.74	1039.23	721.486	1157.6	1260	1043.57	995.286	1265.06	1061.49	1206.77	1569.31	1211.63	1237.77	1295.37	1719.43	1349.34	1298.26	1073.29	1446.6	981.857	1528.54
1669.56	1092.6	1043.26	1127.8	793.743	856.286	1139.29	1058.06	1329.97	896.914	808.514	1343.09	1260.03	1572.26	1039.2	1128.46	1188	1012.09	879.657	942.514	1245.4	1016.8	810.314	1150.23	1151.37	1134.97	1426.77	1134.37	1033.11	1252.91	992.886	694.771	1164.09	1200.17	1028.03	957.371	1263.03	1077.71	1176.97	1572.14	1188.34	1183.26	1315.06	1718.6	1269.03	1249.09	1026.31	1428.8	975.429	1519.6
1670.82	1150.77	1065	1074.69	829.257	896.486	1112.86	1095.83	1314.8	871.086	774.971	1336.26	1249.2	1589.8	1015.34	1138.51	1191.29	1014	848.514	1020.94	1208.91	952.457	760.429	1100.77	1084.91	1057.97	1515.69	1116.51	1019.8	1241.77	961.8	710.286	1132.09	1186.74	1057.91	965.971	1190.74	1033	1180.69	1409	1134.06	1178.34	1329.06	1625.09	1172.51	1237.86	994.229	1456.49	953.571	1471.31
1672.09	1121.54	1035.71	1017.03	880.4	859.829	1028.54	1131.91	1275.34	795.571	769.343	1266	1222.4	1490.69	993.2	1210.57	1146.54	1038.89	909.343	1013.37	1177.97	936.914	772.457	1042.91	1025.97	1027.34	1472.26	1148.89	1059.14	1213	966.514	745.229	1132.03	1138.37	1037.09	1039.97	1230.49	1028.54	1226.86	1340.23	1125.97	1142.09	1374.94	1529.8	1186.51	1210.14	1033.94	1431.8	876.629	1464.29
1673.35	1080.54	1035.17	1002	874.914	819.657	999.057	1057.71	1214.06	791.314	698.657	1291	1221.03	1422.54	997.171	1189.94	1118.69	950	915.343	922.057	1206.91	966.257	766.943	1059.6	1102.2	1008.89	1357.29	1129.49	1097.17	1205.8	938.486	738.343	1045.94	1125.57	1048.66	982.029	1207.11	1003.66	1221.97	1314.74	1093.8	1126.97	1320.43	1520.17	1280.57	1153.23	1087.17	1452.49	926.429	1417.31
1674.61	1096.94	994.486	989.229	838.2	798.029	988.229	937.371	1126.43	752.257	683.829	1279.97	1199.86	1391.26	922.2	1111.26	1111.37	869.543	879.743	868.143	1186.31	987.771	766	1116.66	1130.06	979.086	1348.89	1135.09	1018.43	1175	995.314	738.371	1005.91	1105.26	1067.74	928.629	1155.91	897.086	1137.17	1378.71	1064.63	1062.71	1184.2	1570.2	1292.29	1091.17	1115.71	1425.91	909.429	1349.46
1675.87	1110.66	1034.63	1016.34	790.714	787.857	985	947.143	1024.89	707.4	704.114	1250.2	1122.63	1426.26	907.486	1034.03	1076.8	807.714	853.8	866	1158.83	921.8	754.371	1090.43	1139.54	994.429	1325.14	1096.57	965.429	1159.4	1009	711.714	973.057	1137.83	1072.34	887.114	1053.51	887.771	1047.8	1359.63	1002.06	1072.14	1075.2	1560.37	1281.71	1077.17	1021.97	1408.31	871.8	1302.03
1677.13	1009.71	980.743	984.457	763.314	792.657	918.914	934.4	978.886	671.857	700.686	1231.34	1091.34	1363.86	947.914	1020.46	1013.54	846.457	888.086	918.714	1128.06	907.914	702.629	1043.17	1105.66	1014.94	1283.29	1023.57	982.6	1107.03	1028	659	975.686	1123.17	1031.26	925.4	1037.2	934.114	1029.26	1377.34	1018.46	1033.86	1143.06	1503.63	1235.54	1084.63	995.943	1306.26	835.343	1384.66
1678.39	976.743	954.8	879.6	801.714	746.571	911.429	935.743	992.571	700.086	683.571	1237.91	1092.51	1352.03	944.029	1000.31	943.143	912.514	853.486	932.943	982.514	863.171	676.571	982.857	1109.43	1031.11	1245.37	977.6	937.743	1107.26	959.057	648.914	925.286	1044.69	963.543	886.257	1022.51	939.4	1062	1286.77	981.886	1110.74	1191.23	1382.83	1172.74	1021.11	1016.2	1318.54	866.343	1328.63
1679.65	915.343	936.686	868.429	810.4	714.771	925.943	804.143	1032.54	741.829	645.914	1188.89	1075.31	1335.51	968.371	997.257	871.229	960.743	844.114	942.971	936.829	879.886	667.829	926.857	1012.49	940.029	1259.91	913.457	932.343	1108	982.857	701.429	926.314	1011.89	935.343	800.343	980.2	869.714	1105.94	1191.89	988.743	1051.29	1174.14	1341.29	1089.4	993.057	1053.34	1331.69	814.914	1269.63
1680.91	964.657	961.943	881.771	807.171	749.543	980.8	780.8	1054.57	720.371	711.571	1139.94	1031.86	1329.17	915.114	960.057	902.057	893.086	842.771	861.743	900.686	782.6	682.8	879.857	901.314	864.771	1251.29	941.314	922.914	1048.74	914.229	701.114	865.4	960.971	933.629	715.629	952.371	864.086	1076.89	1114.94	962.257	1024.74	1088.77	1334.23	1052.09	1034.43	978.086	1324.31	818.029	1330.63
1682.17	935.514	904.971	882.886	722.343	715.171	989.086	750.343	1004.6	675.257	674.914	1140.71	1072.8	1252.4	874.086	899.743	956.571	748.686	762.514	810.571	929.057	752.286	677.914	889.343	873.914	836.857	1210.57	960.4	939.743	1029.66	786.343	653.943	886.971	931.4	919.914	763.029	922.486	900.457	1008.94	1095.66	939.086	959.457	1094.74	1335.54	1074.97	993.829	874.086	1293.11	807.686	1403.94
1683.43	914.257	860.571	817.2	699.171	674.257	938.743	773.886	872.057	657	639.286	1098.97	1064.06	1137	829.571	852.486	974.057	688.286	667.829	763.4	800.971	685.543	631.171	954.657	914.857	820.6	1156.6	906.6	897.2	964.486	676.229	623.571	889.4	891.971	880.657	802.543	927.771	864.743	879.971	1060.31	808.4	928.914	1039.09	1275.03	1000.66	902.057	781.2	1246.6	767.4	1322.89
1684.69	872.4	871.286	766.343	613.543	648.543	845.857	718.657	823.2	641.686	576.2	1042.31	967.829	1097.4	826	832.543	889.886	679.943	674.2	752.486	812.143	695.371	616.686	902.6	876.429	732.686	1065.4	822.857	860.943	1009.14	654.714	593.657	831.086	828.629	847.857	777.171	900.029	818.857	801.829	1062.37	843.771	794.571	1071.63	1283.17	967.057	882.886	736	1172.83	736.057	1156.77
1685.95	860.743	876.143	774.143	603.6	731.714	832.543	696.143	844.029	603.2	628.714	965.343	866.657	1118	765.2	812.829	812.257	703.686	724.086	712.914	806.571	675.143	623.086	780.143	840.257	728.914	1091.03	775.6	817	972.086	668.743	592.914	691.314	795.114	873.914	744.914	866.457	758.343	827.543	1090.26	764.143	740.486	1072.83	1264.8	932.171	905.257	746.943	1191.17	743.743	1155.71
1687.21	797.971	822.629	759.571	575.086	681.429	800.171	642.314	818.371	532.229	583.886	936.629	901.257	1103.63	756.029	792.171	765.943	678.086	687	702.2	834.971	677.8	670.171	719.686	901.114	742.771	1084.51	762.6	794.257	957.8	693.4	578.629	666.743	806.857	859.171	727.429	842	749.514	866.886	1075.26	742.371	768.457	1068.74	1240.4	1017.26	838.429	754.714	1182.09	777.514	1156.46
1688.47	707.8	833.657	777.8	553.771	645.514	807.229	605.486	751.171	497.6	513.686	877.857	900.743	1035.4	754.486	762.657	740.629	626.857	592.6	718.6	771.886	645.886	639.886	770.371	882.771	767.714	1077.51	722.829	807.086	859.943	707.857	612.743	738.486	774.829	824.857	659.886	872.543	726.714	887.514	1001.69	719.114	794.543	976.657	1170.77	976.886	799.6	729.8	1131.46	714.4	1112.54
1689.73	691.314	767.4	685.171	535.343	598.314	797.6	604.743	731.8	470.143	457.4	852.686	828.8	1040.54	746.514	768.057	766.029	586.657	589.686	734.343	747.8	642.657	569.686	772.314	840.829	753.914	1011.37	739.057	802.029	829.2	682.686	508.371	737.486	708.371	771.971	616.257	866.629	729.657	858.257	950.086	792.229	744.229	973.657	1188.4	815.257	837.771	747.543	1072.91	667.371	1035.34
1690.99	691.429	754.829	711.943	537.743	592.057	877.371	620.371	731.771	475.971	497.857	824.571	772.229	1044.6	748.4	792.914	711.114	647.943	615.629	689.629	748.229	599.143	495.457	695.171	797.943	724.543	996.086	719.029	756.743	853.914	616.714	477.629	711.6	711.029	779.229	655.6	874.886	644.771	848.629	908.743	742.429	748.514	888.086	1124.46	747.143	885.857	682.229	1051.66	658.4	1075.83
1692.25	733.543	690	679.543	579.286	583.086	808.114	589	688.8	460.343	484.771	837.2	761.229	930.543	679	737.486	719.086	709.686	595.429	626.114	805.429	561.429	491.057	639.343	733.943	662.543	951.971	729.029	708.114	788.714	649.971	484.2	668.257	714.4	841.286	679.971	789.486	565.914	700.943	791.829	721.029	738.629	850.771	1100.09	807.486	839.4	636.314	1059.69	683.114	1041.94
1693.51	750.886	691.171	684.343	563.857	620.657	713.343	551.971	622.657	515.543	392.229	838.914	803.057	830.314	604.943	695.057	699.486	671.543	596.2	564.4	764.971	493.714	499.886	714.657	619.629	625.971	944.4	680.457	647.114	748	665.857	531.286	641	684.686	817.771	632.914	804.4	528.429	616.857	793.257	674.086	729.314	814.286	1020.46	834.429	800.771	630.4	1040.74	657.714	936.571
1694.76	686.086	657.571	619.171	563.886	578.943	625.743	595.229	611.943	507.571	396.657	797.286	846.429	796.229	602.2	666.057	694.086	607.171	595.914	557.8	676.971	497.514	474.686	777.286	696.571	592.171	909.457	718.771	725.2	657.457	619.429	468.257	625.686	716.743	731.029	554.571	769.971	610.8	602.257	823.571	652.743	696.8	865.629	1013.31	756.2	806.514	656.029	940.029	658.914	905.743
1696.02	596	666.543	618.429	492.029	472.771	697.743	550	697.571	458.4	426.229	807.429	866.114	816.429	688.857	679.229	687	536.457	563.914	568.771	633.714	494.629	544.486	708.686	752.286	580.457	846.743	680.6	768.686	717.029	535.343	404.314	665.743	700.086	663.2	519.571	722.429	629.343	641.314	875.829	597.857	707.8	874.2	961.971	776.086	785.829	633.686	901.4	628.743	993.571
1697.28	589.143	625.857	577.6	487.886	449.8	781.257	529.886	744.229	427.486	485.371	767.114	888.714	822.943	654.657	595.657	683.429	551.629	494.143	596.429	593.543	487.2	526.6	645.8	729.657	607.857	761.543	697.486	752.057	711.829	548.229	420.686	617.657	696.486	680.943	547.8	677.571	606.314	604.8	811.029	659.943	651.571	867.171	960.629	736.914	693.829	613.4	969.229	591.8	988.657
1698.54	612.171	659.657	578.771	424.771	447.686	799.057	495.743	617.229	452.229	430.971	756.743	855.886	859.543	595.857	635.314	641.657	548.743	515.886	563.543	608.629	483.286	481.6	637.086	618.286	606.914	748.629	601.343	635.914	771.143	576.743	461.4	604.971	698.143	735.743	553.4	644.571	598.457	570.514	775.543	712	653.943	915.543	982.143	680.286	709.914	587.571	982.629	518.857	974.543
1699.79	543.514	657.314	562.086	360.457	465.6	711.057	513.2	475.143	398.229	430.114	737.857	794.886	890.514	572.371	636.657	590.914	582.457	530.086	521.914	568.114	421.686	413.543	665.429	625.514	617.457	734.6	573.886	637.6	806.771	551.714	394.229	618.314	685.714	731.029	498.914	555.171	640.914	522.057	690.171	661.143	634.257	888.857	934.286	683.029	724.057	566.314	936.829	477	908.314
1701.05	492.857	585.371	539.714	317.057	444.4	627.286	462.857	513.4	340.8	391.857	746.543	685.486	865.057	578.171	650.057	544.714	516.914	522.343	520.6	533.171	410.114	484.571	660.314	643.429	544.943	699.857	549.143	640.571	798.686	538.029	369.571	552.771	588.229	721.657	425.886	527.771	626.571	546.371	708.486	559.571	572.886	737.743	823.4	698.314	655.571	521.714	953.6	474.114	833.571
1702.31	453.514	486.914	530.714	308.971	415.4	622.971	469.657	591.057	317.971	378.257	621.829	693.886	753.886	570.314	577.971	489.514	479	451.943	508.6	501.6	370.686	435.514	630.029	659.143	493.829	661.943	510.314	576.057	685.229	481	378.743	523.371	525.886	649.286	451.029	596.2	507.771	511.286	703.543	572.057	521.857	645.2	759.714	613.286	581	533.486	904.029	514.6	800.143
1703.56	466.886	516.086	516.771	336.714	408.971	617.4	457.943	563.657	335.6	346.857	567.857	695.543	650.4	533.314	533.971	485.429	487.4	451.286	505.086	492.743	412.914	412.486	574.771	549.4	514.914	693.714	468.571	575.029	586.286	446.457	417.371	513	514.371	639.943	407.314	610.314	459.8	509.629	684.286	612.4	552.457	589	803.057	547.114	580.714	505.314	808.514	504.8	743.857
1704.82	431.257	509.714	470.514	305.4	420.343	612.2	470.8	517.714	356.543	308.257	559.6	678.057	635.286	538.8	524.371	540	507.171	424.6	411.743	450.4	440	385.743	530.514	445.429	590.714	709.286	439.314	572.857	594.657	438.914	376.543	521.314	547.429	595.857	395.086	569.6	450.914	509.286	661.286	590.857	512.971	622.171	821.457	515.343	554.886	547.4	798.429	465.829	680.343
1706.08	471.543	467.2	412.229	294.057	402.629	589.229	479.171	516.943	384.257	359.714	535.114	624.514	683	533.314	500.2	542	459.714	424.857	404.886	381.657	442.143	403.829	563.6	401.057	502.114	665.343	465.543	562.629	612.143	457.429	385.429	430.886	591.143	551.6	365.657	619.429	455.686	519.571	582.143	545.086	460.171	588.657	723.571	501.6	506.286	470.943	808.114	451.829	691.971
1707.33	417.857	406.657	455	284.343	376.143	610.086	409.486	504.857	322.171	352.457	546.486	599.943	708.314	494.314	462.514	467.114	396.286	364.2	362.229	416.229	424.2	343	528.2	390.743	430.2	665.914	442.543	549.029	638.514	383.571	384.086	428.686	550.914	520.6	477.629	581.743	427.371	486.571	532.314	461.229	428.2	669.086	715.429	517.4	506.857	398.771	756.8	430.971	775.4
1708.59	411.714	372.114	489.686	348.2	383.543	580.771	363.571	447.229	260.543	316.314	588.6	605.286	665.057	440.457	435.257	396.314	434.486	393.2	359.029	405.829	402.857	326.829	508.714	366.743	486.971	654.143	474.143	548.457	640.743	359.143	343.371	438.4	501.886	496.943	496.857	520.8	402.286	525.714	528.6	427.371	423.229	571.029	654	521.943	537.714	320.171	666.886	430.943	646.971
1709.84	408.8	387.629	478.257	297.171	400.029	537.514	371.086	389	223.286	231.743	559.314	563.743	591.971	379.457	469.143	356.6	457.343	430.057	292.257	463.743	425.514	318.371	495.4	362.886	469.257	572.114	508.514	535.029	564.029	390.429	280.829	425.486	459.943	477.4	491.343	491.114	406.829	636.314	577.686	403.8	400.829	593.971	649.143	539.2	507.171	296.771	629.686	449.771	607.029
1711.1	443.143	405.657	426.229	285.229	360.571	479.286	366.314	357.657	283.257	262.4	488.771	570.971	511.971	423.314	421.429	377.571	406.571	430.457	290.6	492.857	358.229	347.286	502.543	444.114	429.057	471.4	445.571	515.086	518.686	440.057	258.571	453.057	431.429	447.086	423.257	510.914	400.2	566.257	472.6	451.514	454.543	595.029	633.114	540.686	436.114	286.2	669.829	409.657	645.6
1712.35	465.743	431.629	459.829	230.857	354.886	455.6	389.143	361.057	338.543	275.629	529.371	595.743	511.971	384.057	359.086	358.143	365	363.571	321.829	454.8	345.229	360.229	491.857	441.514	420.2	480.229	359.914	519.914	524.886	421.914	273.771	455.971	425.457	526.743	404.771	472.057	467.114	457.914	457.971	424.629	480.057	582.771	689.857	482.286	406.857	291.8	690.343	395.486	633.371
1713.6	447.257	438	429.571	227.429	378.171	466.657	417.8	346.371	374.486	299.714	547.514	582.914	505.971	438.286	355.343	381.829	378.371	289.6	318.2	354.571	337.571	344.171	495.8	431.571	429.857	521.086	288.029	487.457	506.8	395.943	330.314	469.657	459.257	477.714	314.743	447.257	462.029	369.171	531.086	368.057	421.914	517.857	600.086	419.714	421.314	333.857	688.143	351.429	530.943
1714.86	409.486	493	377.171	187.257	395.886	470.314	438.943	370.286	332.886	289.543	467.286	484.114	464.571	437.743	437.743	403.086	417.257	296.714	291.257	360.4	371.343	309.4	490.257	380.4	391.171	419.629	287.143	470.914	457.514	353.714	330.857	420.114	413.114	371.514	331.429	398.486	450.629	407.514	577.771	274.914	387.8	494.486	557.229	395.429	470.943	310.486	606.057	304.943	545.086
1716.11	335.486	481.286	307.543	252.886	354.314	430.571	340.229	395.257	326.286	300.771	438.771	446.857	417.771	439.914	476.714	375.314	392.971	289.829	248.571	365.171	327.229	325.971	439.486	411.686	405.543	369.857	308.657	436.829	436.486	357.029	293.8	392.714	360.086	283.714	388.029	422.171	351.829	381.943	517.486	327.971	429.2	496.714	529.686	460.343	500.543	297.657	575.514	313.514	483.771
1717.37	311.714	476.8	320.086	303.343	367.4	426.314	329.571	389.143	284.4	220.886	441.714	460.229	514.771	370.314	469.914	342.8	340.514	332	267.371	350.914	290.4	352.943	392.371	355.229	428.657	387.514	358	386.914	408.229	393.457	243.857	377.257	367.943	351.743	429.114	465.914	356.2	401.4	488.771	447.257	436.8	468.514	542.686	438.686	530.971	317.143	520.143	390.943	465.714
1718.62	301.657	414.714	273.086	244.571	440.171	401.2	332.829	341.714	265.257	176.4	500.086	449.286	513	357.914	399.886	338.4	301.057	319.514	264.171	372.6	333.2	368.914	390.571	378.143	391.143	531.771	326.429	367.629	446.514	414.543	280.486	416	428.286	330.771	351.029	439.714	306.514	409.286	454.971	485.571	384.314	520.429	453.257	456.6	463.8	361.886	549.486	435.629	432.343
1719.87	301.743	391.371	294	212.371	429.686	405.257	367.314	347.171	256.229	128.943	423.086	419.829	467.771	322.371	347.943	339.743	296.057	286.829	285.429	401.486	354.114	352.971	420.571	369.629	343.171	496.514	281.114	396.057	511.914	371.257	289.343	407.771	429.486	347.743	385.514	326.943	311.486	473.143	455.771	422.343	329.2	473.686	468	379.686	427.171	343.514	588.914	380.943	450.543
1721.13	292.171	353.6	306.286	207.886	357.086	410.029	333.2	341.686	269.4	186.143	390.114	425.086	406.543	363.086	322.057	269.771	329.171	243.857	290.314	380.343	293.171	302.714	445	342.314	375.771	399.771	340.286	429.629	493	310.629	267.029	414.514	369.457	365.914	383.257	310.829	311.114	470.886	451.971	350.829	361.6	423.914	482.457	400.4	389.971	363.2	595.857	331.086	402.886
1722.38	359.171	335.343	378.971	225.143	354.8	418.2	306.486	333.029	237.829	185.371	371.571	426.6	426.571	321.486	366.8	292.971	319.686	283.771	314.829	363.086	262.143	286.029	413.114	250.543	398.686	306	375.829	384.971	340.971	263.886	242.486	425.229	345.486	405.714	392.229	351.914	315.457	405.286	475.771	310.143	407.514	381.114	573.571	353.686	419.714	341.029	545.886	317.486	445.857
1723.63	342.2	306.229	343.2	131.114	322.714	329.829	308.286	293.371	220	202.257	332.714	426.143	379.029	278.114	394.4	315.771	313.886	286.457	313.486	399.543	285.029	338.771	374.543	301.829	373.4	410.229	312.029	345.571	239.057	282.257	283.657	440.543	336.114	345.429	315.629	383	329.514	352.829	391.486	295.4	410.314	516.029	482.943	352.314	380.857	363.743	492.629	348.486	419.8
1724.88	267.143	339.286	324.514	158.057	296.086	351	322.971	263.114	261.914	205.343	325.143	385.286	425.057	199.457	324.514	298.571	284.886	290.971	281.914	398.886	279.457	361.543	385.171	340.971	334.429	517.314	237.171	341.829	251.771	305.2	250.657	385.857	355.486	299.886	293.8	388.457	330.429	305.543	341.371	299.4	328.143	492.486	429	319.057	362.543	307.8	497.829	339.743	449.971
1726.14	158.714	387.286	258.514	164.2	273.229	366.686	312.571	254.6	298.057	215.543	292.114	345.629	417.6	292.971	296.914	317.8	277.971	271.229	237.314	365.143	249.171	300.686	416.457	340.714	322.257	513.686	191.6	332.143	310.029	295.943	254.857	377.829	333.886	278.486	263.029	373.629	358.771	294.057	377.029	294.743	382.029	474.029	361.543	307.057	333.914	296.857	445.686	261.171	404.429
1727.39	152.257	366.571	295.829	180.771	318.171	390.429	278.543	310.543	309.029	242.257	364.8	284.629	386.543	279.486	264.743	350.029	271.457	290.457	206.771	346.4	245.371	230.686	415	247.143	318.914	428.6	190.343	309.743	364.686	284.629	245.457	356.886	316.286	269.8	273.514	291.971	260.6	276.829	438.771	313.4	325	403.629	378.943	264.8	313.914	232.286	378.029	240.714	389.229
1728.64	208.286	336.2	320.429	153.086	289.514	337.657	267.6	348.886	273.114	235.343	307.343	315.114	319.257	271.514	265.286	279.057	285.086	249.829	251.943	310.314	236.543	235.457	410.371	239.514	318.314	323.286	273.257	313.829	377.857	295.457	301.257	337.029	267.829	319.543	227.514	301.829	248.943	261.914	422.171	302.8	313.229	417.514	302.743	320.4	334.114	267.2	360.743	262.286	363.943
1729.89	307.514	295.457	305.943	129.543	329.4	350.743	295.771	302.686	231.8	239.029	348.657	351.686	341.486	209.686	260.286	174.657	261.571	272.857	222.6	333.229	176.4	266.743	412	233.114	353.571	338.429	342.6	298.971	338.657	301.743	258.857	315.4	247.486	325.343	225.114	359.629	235.286	206.943	348.457	335.371	264.943	300	254.543	341.914	385.857	242.343	414	313.714	351.229
1731.14	332.486	317.057	194.4	126.4	290.657	310.457	284.714	230	244.657	169.057	367.286	412.6	361.914	222.886	332.029	158	251.886	246.429	211.914	360.343	163.143	253.057	402.8	263.314	322.143	334.4	364	284.514	353.086	285.971	233.171	334.886	256.457	354.543	263.714	362.8	300.886	281.857	363.457	320.6	269.229	295.657	230.514	304.4	400.943	222.543	464.571	282.886	339.143
1732.39	266.257	309.6	177.457	140.714	258.343	382.971	292.571	225.971	208.6	132.571	352.171	379.686	417.114	271.886	331.686	261.057	193.429	262.486	212.514	350.457	197.514	210.743	363.971	239.657	281.114	376.743	290.314	277.686	333.429	278.257	185.143	305.743	267.286	348.543	274.114	322.257	314.429	325.771	354.057	334.943	198.714	372.2	294.857	268.6	330.029	218.143	439.029	223.371	345.943
1733.64	268.171	283.657	242.829	165.914	235.2	410.086	295.457	278.543	222.771	150.086	295.714	392.657	353.886	302.857	329.771	248.114	214.143	252.943	307.2	336.886	224.943	222.314	324.686	245.657	281.257	372.8	275.257	280.086	280.257	285.543	179.743	360.286	285.171	330.371	233.857	311.057	335.6	334.686	324.914	262.571	294.086	459.571	335.943	370.886	321.4	275.571	427.771	180.2	434.829
1734.89	255.143	246.943	259.543	172.229	276.457	366	283.914	310.6	211.4	154.029	279.6	394.943	234.914	273.914	338.314	259.886	230.6	283.114	266.229	311.143	218.343	261.314	372.257	251.829	314.771	398.943	260.371	257.314	277.343	288.771	155.171	392.457	249.486	277.429	278.8	357.543	319.086	259.2	254.514	280.743	316.8	419.6	317.057	373.229	358.629	247.829	413.143	227.8	410.2
1736.14	194.8	306.429	255.286	120.314	258.343	306	227.343	328.086	236	162.657	288.314	393.286	234.8	234.514	380.686	220.714	260.743	211.657	267.914	282.943	239.857	265.543	344.971	247.371	349.543	354.486	269.114	257.571	337.229	305.486	181.2	370.143	278.743	314.514	291.257	355.829	248.4	282.943	272.029	255.086	252.714	322.457	361.314	337.8	339.086	207.514	459.943	305.743	388.086
1737.39	222.686	364.286	274.743	76.9143	266.029	349.229	195.943	301.6	205.543	147.657	316.086	378.029	358.771	268.771	362.914	254.429	249.571	197.8	259.143	268.8	215.971	208.286	313.143	257.343	371.571	331.8	257.514	213.286	417.657	364.143	234.743	304.257	336.543	344.8	256.886	415.114	246.714	230.743	301.229	282	238.2	320.629	407.057	281.857	262.314	260.743	462.314	282.143	331.771
1738.64	251.486	404.371	285.286	87.4	278.771	352.114	234.743	271.971	215.143	178.971	385.171	384.057	412	285.771	358.657	268.086	309.686	178.2	310.171	289.086	212.686	244.857	306.8	240	350.514	332.8	233.314	227.714	352.286	357.143	289.229	315.543	343.371	260.6	197.514	350.857	247.4	281.429	319.8	280.971	247.343	341.229	383.343	307.171	265.543	313.4	420.771	264.029	338.429
1739.89	291.257	425.171	224.2	168.343	229.429	293.086	289.114	254.343	218.171	148.514	421.314	338.371	299.457	261.486	291.914	232.229	331	190.343	245.743	308	210.114	235.029	316.8	233.114	315.943	345.486	261.514	307.543	379.514	298.971	241.571	386.057	344.457	190.857	230.343	388.314	275.771	385.829	329.571	227.286	261.686	334.829	360.4	331.543	344.714	299.6	356.4	310.543	377.171
1741.14	246.829	401.371	269.543	201.514	230.114	320.686	288.571	310.457	249.371	165.8	362.114	342.629	275.029	203.514	338.657	213.686	274.943	203.886	203.886	283.286	233.629	307.6	294.114	235.886	316.057	353.457	246.743	355.057	344.886	248.457	156.171	358.343	337.371	250.543	233.314	336.629	221.257	407.114	309.143	268.971	329.086	333.714	387.914	312.714	382.457	228.657	410	380.2	390.743
1742.39	255.143	353.6	287.314	189.143	286.171	408.657	261.571	260.943	229.571	186.086	339.943	393.171	291.857	211.229	278	236.857	214.857	286.029	228.686	209.086	219.457	280.657	315.514	286.086	324.914	348.943	263.543	327.086	389.686	296.257	133.829	348.686	306.943	327.286	268.743	357.429	254.4	359.171	338.2	352.143	362.771	338.257	427.114	290.943	385.057	157.4	523.8	331.314	335.086
1743.64	259.8	353.743	321.486	136.571	304.4	464.829	252.914	209.229	266.943	213.857	303.629	414.286	347.943	190.457	300.257	289.886	219.229	315.971	298.314	160.371	251.514	286.257	339.514	263.4	298	348.514	226.029	285.457	328.857	308.257	233.286	299.714	261.771	320.571	295.686	355.171	228.857	306.629	364.514	417.286	305.857	327.771	335.886	316.657	384.4	162.257	502.629	263.2	261.086
1744.89	278.657	347.343	299.543	131.457	246.714	401.514	262.914	206.171	272.2	186.086	254.429	286.486	345.086	175.543	284.743	235.457	253.286	257.857	271.714	202.686	223.886	251.8	307.914	252.086	235.371	378.371	258.714	294.8	327.543	329.943	276.314	356.371	300.543	264.971	330.314	424.457	275.629	329.543	369.829	290.714	279.486	303.314	329.029	353.771	348.6	207.657	415.971	252.714	272.429
1746.14	281.057	302.8	341.743	100.743	227.314	382.086	264.457	272.086	278.114	124.743	254.486	260.857	353.086	123.514	374.686	229.629	265.857	251.343	204.657	284.086	203.657	261.714	288.971	273.314	236.429	338.114	256.771	371.371	369.743	360.257	234.143	355.657	294.943	216.057	292.686	362.543	303.286	318.429	393.2	282.714	289.343	324.343	338.629	316.914	320.086	252.543	378.886	261.057	297
1747.38	258.771	323.571	293.886	90.5143	273.857	347.286	271.4	235.229	200.771	125.571	251.571	294.743	363.286	159.114	310.371	252.514	248.629	237.514	178.171	286.943	233.771	233.6	354.886	291.886	290.171	279.6	219.771	394.771	433.543	355	203.457	323.371	298.343	212.029	326.057	330.286	356.571	343.657	423.743	330	285.171	337.143	409.229	300.514	338.457	218.286	418.8	265.571	305.543
1748.63	314.629	361.914	286.943	89.0571	284.543	351.314	241.971	208.086	200.829	145.6	248.657	444.429	385.229	173.571	291.543	291.286	190.914	229.971	240.857	242.4	225.829	243.429	347.371	290.143	340.943	281.686	196.914	384.343	379.143	300.657	246.343	323.914	359.029	260.343	335.8	330.4	327.829	334.4	402.943	377.6	305.257	298.543	365.629	302.943	409.171	215.8	470.286	263.286	297.114
1749.88	287.829	314.629	276.886	183	296.771	333.371	210.829	196.543	200.114	211.429	232	465	341.743	206.2	240.371	261.771	224.086	210.686	244.743	259.8	203.514	260.714	355.371	251.314	343.543	295.2	228.886	268.686	292.771	233.086	260.2	350.4	390.8	281.857	371.857	367.229	271.057	314.714	316	325.457	342.629	239.6	364.886	321.571	425.343	222.429	446.886	263.629	293.343
1751.13	249.914	264.629	281.943	183.343	303.571	326.457	223.829	244.714	176.943	225.257	240.714	434.457	237.2	184.914	235.657	243.429	283.429	255.343	225.229	269.571	208.6	275.457	296.2	260.714	322.171	301.343	258.143	215.714	289.314	196.371	262.914	373.514	360.6	255.629	370.457	361.629	240.229	287.971	288.743	263.971	330.943	244.886	397.829	328.086	368.171	259.314	395.771	317	291.571
1752.38	227.343	254.143	257.571	156.343	315.486	322.543	243.886	214.514	186.514	208.686	203.229	327.771	314.571	186.257	221.343	173.543	294.114	227.6	194.429	322.486	254.029	256	292.571	263.314	370.6	315.2	191.4	178.171	337	174.829	256.857	286.857	341.171	277	354.6	382.743	266.343	291.6	317.657	252.629	265.543	286.743	415.314	333.629	369	265.514	353.714	317.571	287.829
1753.62	236.029	298.943	258.6	101.886	301.314	328.686	239.543	259.886	196.286	190.257	209.2	301.4	427.543	187.743	236.686	183.543	172.286	254.714	230.971	262.514	242.914	241.486	268.343	297.086	338.857	345.743	161.057	221.771	304.086	220.514	203.857	275.229	352.343	282.057	278.857	302.514	261.657	281.857	273.086	251.8	282.629	310.857	371.686	353.343	390.257	288.971	372.229	280.943	278.486
1754.87	252.714	335.943	251.486	126.743	267.229	299.6	216.2	216.886	217.571	158.714	260.429	281.771	459.829	217.143	233.657	184.743	136.8	269.6	214.057	251.229	212.714	190.571	344.914	270.543	370.743	346.314	212.829	256.543	315.086	200.829	141.086	286.6	322.4	258.057	250.943	244.6	270.171	304.4	318.4	248.657	259.114	335.343	379.8	294.514	393.029	270.343	379.457	246.657	328.143
1756.12	227.514	345.629	288.429	148.914	272.886	326.657	225.943	202.686	149.857	129	278.371	286.371	326.657	201.086	286.486	273.4	178.371	254.457	206.629	253.829	183.514	197.486	366	246.571	309.171	325.657	290.171	321.143	284.543	169.229	102.486	338.829	267.086	243.114	330.857	250.829	254.257	319	279.829	195.6	265.2	374.486	390.057	233.371	324.743	185.743	332.771	265.914	343.286
1757.36	195.543	257.657	247.743	105.514	226.971	309.029	242.543	190.829	162.4	113.686	244.857	295.286	334.343	220.457	329.886	227.6	249.686	215.057	134.429	235.114	214.143	221.943	318.657	233.229	301.571	309.057	280.543	338.257	272.571	209.8	135.857	349.257	297.171	287.2	336.886	281.086	249.114	254.857	330.029	184.371	234.343	297.229	361.571	189.857	281.257	87.8	324.943	237.743	313.743
1758.61	171.771	217.343	217.2	-1.2	184.143	279.486	264.257	227.571	126.057	85.8	191.371	313.971	311	142.571	338.886	221.571	208.029	213.457	127.914	199.971	205.914	255.4	295.943	210.943	267.343	295.6	208.657	258.371	228.086	290.829	148.914	373.571	269.657	249.314	288.886	267.8	199.6	150.629	265.543	261.171	261.4	253.143	370.943	267.114	215.229	124.114	296.543	238.543	230
1759.85	185.114	232.171	166.171	16.6571	181.8	227.486	211.486	164.857	167.257	45.3429	191.257	308.886	276.857	157.429	283.543	176.714	163.943	145.971	159.8	142.943	212.486	227.886	325.114	219.257	293.6	305.371	176.457	178.486	271.429	333.429	157.943	345.686	221.257	269.429	271.514	235.429	207.257	132	256.286	309.457	200.229	276.486	330.914	248.114	257.771	180.714	274.943	203.743	254.943
1761.1	183.2	261	190.343	89.4571	206.229	285.971	178.8	136.314	147.457	-3.14286	249.514	327.457	207.6	143.029	287.114	173.086	195.314	109.714	197.2	189.857	256.8	218.971	339.971	200.171	263.8	336.971	151.257	192.086	247.114	265.971	162.857	269.914	204.314	281.629	269.457	262.143	215.371	174.8	227.029	256.943	204.886	351.086	359.057	250.8	330.371	215.343	295.171	171.743	292.829
1762.35	138.086	272.743	213.6	102.914	246.543	286.771	156.543	162.2	128	110.829	276.943	349	337.057	171.714	332.286	127.943	228.829	190.171	149.514	191.543	269.914	222.771	328.743	235.543	263.943	309.314	161.286	204.8	227.686	192.257	148.514	206.029	234.571	237.457	289.2	231	246.829	191.543	240.914	153.257	211.029	278.086	338.829	217.4	341.571	187.343	306.857	156.286	257.343
1763.59	157.314	324.2	185.486	36.1143	250.943	244.771	145.114	190.429	75.7143	150.829	247.714	315.343	437.4	163.771	340.457	223.6	206.171	258.457	165.429	242.343	209.486	264.571	332.257	245.686	344.4	260.971	165.086	239.029	313.514	194.771	136.486	284.229	203.429	130.4	274.2	227.743	253.6	211.286	243.943	194.686	193.686	262.971	382.143	275.171	301.8	171.086	277.457	220.371	241.514
1764.84	136.429	331.457	217.314	35.0571	242.371	242.314	179.114	145.571	123.057	148.429	205.8	279.457	391.771	174.143	291.114	243.971	212.229	220.343	175	202.371	162.829	223.429	308.714	267.943	379.2	230.343	203.057	219.143	313.229	236.143	105.629	295.086	230.743	142.486	265	180.171	209.486	215.714	239.343	187	168.886	203.314	270.971	230.571	235.229	171.886	236.6	195.4	231.8
1766.08	155.314	285.457	157.943	69.0571	188.714	247.657	219.114	158.114	166.8	32.5143	243.143	277.029	307.343	157.686	196.2	221.571	217.371	133.943	154.8	241.314	144.286	198.057	282.429	227.2	330.143	223.571	227.143	247.171	271.486	185.4	119.314	237.914	253.514	159	207.143	221.6	190.143	141.857	237.486	185.4	191.143	237.514	200.486	199.686	197.657	137.143	279.657	229.829	247.4
1767.32	121.314	240.943	207.229	94.4286	194.971	251.086	231.886	133.314	172.6	41.8857	272.429	354.057	292.229	157.229	157.543	154.4	206.143	161.714	152.914	256.514	47.6857	181.943	300.457	206.2	272	202.2	183.886	257	237.4	136.714	158.343	198	242.657	170.457	251.914	260	242.457	85.1429	239.514	186.4	216.229	168.571	152	177.714	227.886	140.486	287.771	241.8	201.114
1768.57	154.314	233.943	137	65.3143	203.571	203.657	142.943	145.714	177.6	58.8286	252.6	333.429	244.257	173.2	126.4	157.914	169.257	186.257	165.771	236	78.4857	219.343	319.714	208.971	316.514	196.143	89.4286	296.229	292.543	193.6	178.429	225.629	221.914	126.829	265.857	337.143	271.057	102	225.057	224.714	194.171	239.029	193.4	205.4	263.2	193.514	271.314	236.886	213.543
1769.81	126.943	248.657	157.171	102.257	235.514	191	104.029	113.2	134.686	81.5429	228.6	268.029	253.457	175.229	169.229	140.286	158.514	204.686	142.229	186.171	138.457	208.543	294.343	200.2	320.543	220.114	85.5714	255.857	305.314	249.114	162.686	220.229	272.229	168.543	218.486	296.771	204.971	166.143	239.943	177.8	214.114	198.057	283.771	208.086	291.029	206.657	294.714	173.314	275.771
1771.06	144.029	244.171	104.829	151.771	202.029	214.029	72.4	116.771	81.4857	56.7714	177.829	259.943	278.314	161.686	174.486	202.371	137.543	152.486	100.314	173.543	194.6	202.257	245.629	229.886	257.6	234.486	130.914	207.257	306.143	230.543	137.571	212.771	255.371	212.6	182.029	236.257	160.457	192.829	281.657	164.343	237.829	145.486	280.371	198.029	315	166.8	301.143	205.571	307.514
1772.3	118.029	262.457	192.429	140.914	158.886	239.286	125.6	111.257	100.971	76.3714	188.457	278.829	313.057	206.8	207.829	195.771	130.829	167.286	127.514	172.714	175.771	219.086	183.943	215.514	153.657	231.229	181.371	203.771	284.257	231.029	118.143	250.914	211.8	236	216.257	166.143	169.114	135.571	336.371	162	237.486	137.6	236	216.857	309.571	179.514	274.4	195.2	237.457
1773.54	119.971	240.029	223.371	43.2286	100.343	260.914	132.714	118.743	114.486	70.3429	177.714	248.286	261.314	193.543	226.629	172.343	125.886	152.714	159.629	164.029	204.714	235.143	177.857	190.029	152.2	218.971	153.571	213.886	210.8	200.314	92.6571	208	158	211.429	236.743	201.4	132.686	64	274.743	200.629	198.571	221	169.2	253.229	226.371	154.971	232.6	120.4	133.571
1774.79	79.2857	230.771	203.743	32	153.171	248.429	163.6	189.8	124.457	101.743	214.829	253.171	256.457	173.086	220.571	159.057	146.743	153.229	153.514	175.743	170.057	207.114	220.514	114.886	207.6	183.514	181.886	211.971	186.4	198.229	109.029	145.229	188.771	147.771	211.371	204.457	107.886	64.7714	238.429	205.914	194.457	284.371	143.886	236.4	226.857	132.229	270.743	155.114	116.543
1776.03	130.086	213.086	127.314	53.2286	175.286	247.2	182.943	223.257	113.229	158.286	205.314	288.886	244.886	120.743	180.057	222.429	180.343	132.6	128.171	197.629	127.857	171.743	320.171	182.571	230.943	256.914	145.057	130.514	217.143	204.971	126.543	169.029	203.343	122.229	212.4	241.171	164.571	107.343	239.2	202.086	178.571	248.286	150.486	139.314	282.829	125.629	315.114	233.886	221.886
1777.27	118.6	206.457	173.257	53.5429	163.943	220.886	176.571	277.543	129.657	129.743	198.6	291.8	263.943	62.1714	183	175.4	172.143	152.629	161.571	184.657	127.514	177.657	317.714	192.686	228.6	259.686	111.829	129.229	199.857	220.343	136.257	251.371	236.429	132.143	233.971	220.057	243.343	157.657	271.686	137.486	186.657	275.829	211.143	68.6286	342.886	174.943	323.457	269.229	252.886
1778.51	154.086	165	200.486	100.914	167.886	212.571	145.571	160.257	73.6	86.8286	178.457	215.886	285.743	70.1714	244.057	130.886	77.4286	199.8	183.714	165.343	148.771	195.514	295.286	131.314	203.943	222.686	102.829	125.086	174.943	214.971	162.714	275.771	210.229	197.857	218.943	260.114	190.571	180.229	192.314	150.914	156.457	241.571	181.343	121.343	318.857	193.057	296.686	217.857	242.857
1779.76	106.829	179.686	146.343	157.629	177.286	228.686	154.029	60.5714	127	54.4286	235.571	238.086	275.2	108.857	247.429	146.886	43.6571	215.943	147.657	168.629	185.4	202.686	256.114	115.429	215.029	131.429	173.886	167.8	92.8286	235.971	207.057	201.657	212.6	174.143	234	249.971	133.571	221.229	121.257	193.029	157.057	291.143	146.486	192.486	273.657	221.743	304.457	193.286	195.057
1781	148.371	188.2	78.4	130.086	183.514	287.857	156.029	53.1714	142.914	99.2571	225.286	231.286	168.257	162.2	264.4	195.886	65.8571	195.343	121.971	194.314	191.886	173.286	243	156.714	225	156	210.829	154.571	139.971	269	132.457	257.714	215.714	113.971	204.143	250.743	170.971	238.457	81	222.543	149.943	235.171	162.686	261.857	252.886	178.629	288.829	197.886	204.771
1782.24	87.3714	208.629	131.6	40.9143	156.143	295.629	162.143	141.486	118.057	111.143	161	236.371	89.1714	112.686	243.429	139.543	174	136.143	131.914	195.314	229.4	175.057	227	198.457	248.971	146.457	146.6	221.543	153.514	189.714	98.2571	273.629	277	87.9429	228.886	155.314	197.857	238.543	133.771	230.971	197.971	181.171	179.486	205.771	244.8	205.971	236.943	248.829	235.6
1783.48	28.2571	212.229	181.771	27.4	185.743	259.657	127.514	102.2	100.343	104.486	147.943	170.6	175.057	107.8	191.457	109.2	227.143	175.829	155.8	166.714	238.086	166.2	204.314	167.514	258.743	145.314	130.886	215.457	195.229	106.029	87.8857	308.686	275.429	155.286	192.857	137.943	162.143	185.857	232.829	235.057	159.657	133.971	145	120.571	209.514	165.657	234.029	255.857	218.714
1784.72	-36.6286	218.686	135.257	39.9143	222.457	272.914	134.086	-9.05714	164.229	70.6286	207.514	213.829	319.171	101.2	158.057	125.514	200.343	214.743	127.629	152.4	197.943	183.829	266.914	149.229	237.086	107.657	147.971	132.657	181.114	71.8	118.971	261.171	192.571	167.857	184.914	146.714	111.8	139.171	232.943	182.971	133.229	176.6	112.857	58.5143	207.286	122.971	281.4	192.114	211.543
1785.96	-13.8857	223.257	124.971	69.2286	211.971	270.686	119.914	20.9143	174.771	80.5714	189.714	260.886	274.257	89.6	130.4	153.143	167.4	165.371	80.2	104.2	104.143	159.629	253.314	108	214.686	137.829	159.057	143.286	191.114	144.114	120.343	289.457	170.257	123.514	97.8571	153.143	142.086	109.457	261.914	143.657	132.971	175.543	106.257	140.286	234.486	87.1714	268.943	131.229	192.771
1787.2	70.0857	211.029	152.857	90.7143	180.171	220.029	172.429	109.657	94	102.286	192.343	253.257	178.057	120.086	105.829	156.257	154.314	136.943	67.0857	116.857	103.114	190.543	304.829	110.2	198.229	153.771	167.514	141.886	162.171	152.714	116.714	234.8	154.029	65	139.857	126.714	125.6	89.3714	242.914	150.857	155.971	117.571	112.429	143.629	254.286	158.6	239	167.686	159.829
1788.44	133.4	181	157.657	60.5143	115.714	215.029	160.286	161.429	78.1714	80.6286	201.371	188.629	155.514	172.943	77.5143	86.8571	185.229	137.4	90.1143	99.7143	107.457	154.971	255.286	148.086	211.943	159.2	180.743	192.829	185.6	171.829	126.571	228.971	173.886	127.686	182.371	199.571	113.086	114.257	227.486	259.314	175.371	148.057	190.8	137.8	238.2	195.8	187.086	192.657	117.229
1789.68	163.686	213.343	99.6857	26.0286	149.543	237.4	134.571	86	115.257	84.4286	164.6	188.114	198.914	208.086	132.8	69.0286	181.229	196.743	91.5429	113.743	164.971	168	194.771	148.286	233.2	181.486	143.171	173.743	259.143	124.343	124.686	239.4	130.457	171.171	216.171	244.371	162.286	112.8	195.743	285.114	146	122.686	192.857	138.714	222.914	137.2	222.086	226.971	190.057
1790.92	126.914	268.171	38.3429	21.3714	169.314	250.143	124.857	76.6	160.8	108.971	87.3143	259.229	197.8	121.543	135.143	48.4	178.229	116	59.8286	91.1143	176.714	170	173.514	108.886	251.914	212.886	153.829	185.371	278.057	146.514	120.429	253.943	166.714	217.771	173.371	284.714	190.571	165.257	238.4	223.429	190.914	136.114	169.114	181.057	234.257	95.2571	231.657	173.343	232.943
1792.16	95.2571	243.457	85.3714	70.1714	221.686	193.629	113.486	95.5429	136.686	75.2571	83.8571	294.829	207.257	92.1714	139.514	130.457	164.057	155.657	103.086	151.829	164.629	207.2	210.2	108.743	255.486	225.6	177.029	161.286	234.486	118.371	96.8286	205.429	152.657	166.629	157.943	256.171	140.857	159.343	238.2	120.171	187.914	128.371	162	173.429	267.229	83.6	256.286	141.686	223.857
1793.4	182.6	208.429	127.571	54.8	195.229	166.4	114.914	140.857	95.4857	56.4	125.086	267.057	151.943	100.057	198.629	100.286	121.486	93.6286	119.771	142.429	74.0571	185.857	245.457	140.6	221.6	223.571	137.971	189.857	177.886	140.029	128.714	209.114	171.714	149.086	204.629	215.886	152.171	177.943	147.229	136.743	193.171	248.314	154.2	132.257	241.943	126.543	251.429	108.771	196.543
1794.64	238.2	189.914	190.286	47.4286	165.2	222	122.857	159.914	52.8286	60.3714	172.514	186.029	150.257	118.314	183.086	105.686	122.914	89.7429	120.743	115.571	91.2857	171.229	254.543	166	186.457	222.571	47.7429	248.771	119.486	122.457	135.629	190.229	213.571	120.686	245.743	189.514	155.086	121.686	159.457	141.971	157.714	246.971	137.543	126.657	250.771	117.943	231.714	144.486	190.829
1795.88	186.514	215.457	182.829	65.7429	136.371	241.829	180.571	182.171	69.2286	48.6857	209.2	200.286	165	120	125.371	72.1714	131.2	83.3143	106.857	63.6286	115	150.543	325.514	70.3714	188.143	168.914	43.9429	249.629	101.886	177.429	111.571	171.971	268.914	130.229	205.457	208.914	188.771	100.486	197.743	118.6	152.6	211.886	145.943	156.686	294.029	141	237.486	124.314	155.714
1797.12	64.2286	186.629	201.886	76.1143	171.657	193.4	158.771	126.6	83.4286	6.68571	203.514	249.486	223.229	96.0571	116.057	132.371	190.429	163.029	113.886	82.4571	156.314	171.457	302.6	94.0857	223.457	160.343	112.8	209.4	137.314	209.257	100.514	134.629	257.6	114.943	149.514	239.771	125.171	73.7714	186.457	123.714	146.171	139.771	149.143	133.714	272.457	134.514	226.886	107.943	145.829
1798.36	98.3429	199.371	138.514	69.7429	216.457	154.714	130.143	78.8286	98.2286	17.9429	216.314	346.857	150.4	79.8571	139.371	180.657	178.629	161.829	92.0286	110.257	130.143	195.571	206.257	150.314	237.914	227.057	158.771	207.886	198.514	207.343	99	189.286	239.943	123.914	157	194.6	162.457	106.857	145.057	143.657	134.4	187.686	183.343	125	219.429	135.314	289.257	139.6	175.943
1799.6	171.314	171.571	148.2	23.9429	161.086	246.8	118.343	103.057	112.143	67.5143	197.229	326.171	114.714	58.1714	169.857	164.057	207.8	156.8	97.4857	73.4857	151.8	208.314	182.857	171.2	288.943	265.6	157.8	214.743	255.286	180.057	147.371	257	216.971	130.686	209.029	190.886	92.2286	117.429	229.857	124.829	139.286	204.4	218.057	88.1143	248.429	103.086	221	148.257	186
1800.84	167	142.2	152.029	4.68571	110.086	245	160.4	198.171	95.3714	139.057	178.886	275.314	145.457	87.1143	185.829	95.9143	164.4	210.571	129.886	105.314	164.857	219.743	203.971	99.5429	252.686	200.6	66.7143	281.857	261.571	179.943	171.771	287.371	259.2	180.343	215.971	156.057	87.0571	131.343	282.914	135.457	180.029	222.286	268.2	145.886	270.6	130.143	229.743	114.2	207.143
1802.08	98.4857	196.829	171.229	15.2	134.029	238.343	139.714	181.029	31.3143	158.314	155.657	216.486	284.571	136.486	234.429	96.8286	119.171	243.857	84.3429	118.429	196.8	208.343	222.714	96.0857	239.914	107.229	65.3714	179.143	233.6	175.914	154.886	269.229	251.114	214.371	126.886	166.257	82.3714	168.086	235	176.457	204.486	188.057	203.914	173.143	246.657	183.2	272.714	151.171	195.314
1803.31	84.0286	253.8	226.114	21.8286	165.457	217.914	176.943	114.429	44.8286	151.571	187.514	234.057	281.429	114.514	175.914	109.371	99.8571	196.2	67.6	135.257	182.971	188.629	243.743	144.6	190.229	127.229	108.886	135.171	148.229	172.286	98.7714	206.114	269.286	170.486	79.0857	188.857	142.429	177.8	152.229	186.571	188.6	171.429	215.286	199.743	271.171	224.743	281.686	192.743	197.657
1804.55	131.829	272.857	259.057	38.5429	140.2	232.629	161.4	17.9429	57.2857	113.743	164.371	215.629	242.057	102.686	167.114	120.714	191.343	198.429	165.171	113.229	180.343	195.429	236.829	172.486	257.8	190.514	171.457	121.514	141.229	166.486	87.4286	220.114	228.686	129.314	91.6857	213.343	174.029	160.971	154.771	202.971	197.057	162.314	205.829	140.571	268.857	182.857	223.8	191.314	234.657
1805.79	158.686	183.114	167.514	12.2571	139.371	228.171	175.857	38.4	96.2	92.6857	144.114	220.514	148.4	113.686	173.029	127.914	194.286	188.486	184.229	134.657	145.857	199.486	244.257	185.6	266.257	249.543	144.114	184.714	167.343	150.029	93.4	235.686	221.771	108.286	169.8	201.343	225.971	176.914	166.371	183.771	187.4	181.857	174.857	114.114	234.857	67.8286	271.371	143.4	279.714
1807.02	192.343	195.143	120.971	35.2857	203.4	212.657	176.486	111.914	96.0286	80.7714	139.057	233.771	162.886	176.829	172.714	165.771	159.114	143.571	133.171	152.914	131.257	169.6	267.143	152.714	323.686	249.486	111.4	215.343	240.314	141.714	147.286	253.343	222.971	154.057	219.457	166.143	248.571	182.543	235.543	159.943	182.686	232.2	84.8857	112.4	224.857	83.3429	302.743	208.486	242.971
1808.26	163.943	199.629	157.057	58.8	193.6	227.686	153.257	129.714	133.2	125.8	151.943	235.8	214.8	153.143	205.829	137.829	130.771	89.6571	100.171	97.3429	124.543	153.143	263.629	120.571	277.4	276.114	77.3714	276.371	200.343	127.457	152.086	216.543	242.343	126.029	272.8	187.914	217.429	133.029	255.114	139.543	158.914	218.657	100.057	146.057	274.486	125.629	345.629	175.686	161.4
1809.5	97.3429	248.486	173.971	69.6857	218.257	247.2	94.7714	81.2286	103.171	131.229	154.657	219.229	244.8	105.571	259.2	104.371	160.714	70.2286	164.029	56.4286	132.029	157.029	258.2	111.829	262.114	234.771	118.886	258.829	180.829	130	129.257	202.543	191.657	150.229	240	183.6	205.314	137.229	216.6	237.114	130.029	230.114	176.314	168	251.057	137.743	338.914	178.143	110.029
1810.73	72.2571	231.486	135.829	66.5714	165.943	283.171	132.143	32.3143	81.3714	94.5143	175.286	207.771	177.257	94.4571	263.886	86.3143	128.343	96.1143	155.514	76.2857	76.8	172.486	242.857	147.486	250.457	139.257	176.943	205.343	197.086	131.429	98.4857	199.143	115.229	159.486	198.343	223.143	245.343	176.086	180.686	274.086	122.114	211.686	217.4	134.057	221.971	82.9714	310.686	155	175.543
1811.97	150.029	237.629	134.086	42	125.686	250	153.886	68.4286	113.029	45.8571	168.2	172.914	105.943	119.829	153.486	118.6	143.486	112.514	142.457	180.457	67.8	142.857	256.714	86.2286	188.057	84.8571	191.771	201.057	281.514	137.457	102.657	249.343	154.771	208.086	189.114	263.971	233.6	158.743	234.571	251.743	188.143	206.657	179.114	101.4	240.686	167.714	214.086	179.457	219.743
1813.21	218.429	244.229	108.171	52.0286	93.1429	245.829	126.829	88.1714	117.743	67.7714	124.486	188.686	136.229	114.657	152.686	123.829	113.514	134.114	137.143	138.057	34.4857	129.486	213.743	94.6857	160	142	191.686	206.257	284.829	137.886	72.8857	243.629	237	140.371	249.314	237.857	235.543	118.029	200.857	176.714	240.886	159.257	173.457	148.829	257.743	212.714	262.457	196.457	204.429
1814.44	191.086	264.371	104.429	55.5714	167	221.143	105.143	98.4	129.029	73.1714	86.7714	281.571	156.286	105	193.629	120.829	117.857	41.6286	154.2	127.057	78.7143	112.143	198.857	158.886	154.743	258.543	166.4	179.571	282.629	137.914	69.0286	264.171	239.229	137.886	197.457	143.286	203.429	182.457	211.857	152.057	132.943	164	230.543	207.2	236.571	177.543	307.429	219.4	179.029
1815.68	158.771	239.4	132.8	98.1429	197.829	191	164.657	138.514	87.3714	96.0571	135.4	368.086	180.143	109.6	207.6	128.543	104.886	97.7143	183	165.029	43.5143	119.686	198.971	195.714	180.029	257.714	184.514	156.086	202.143	174.257	165.486	215.4	221.743	180.657	175.714	129.4	177.343	190.657	235.514	167.6	142.771	165.714	231.714	223.343	217.714	125.571	334.6	192.486	167.829
1816.91	177.057	195.6	191.629	27.6286	231.057	176.629	106.343	183.6	143.543	83.0286	123.229	314.543	138.4	138.571	140.486	149.543	165.457	165.8	151.229	222.8	70.4286	81.4286	184.971	145.914	159.6	233.429	148.457	171.229	155.429	169.6	201.657	243.857	180.457	206.543	151.114	201.343	161.714	126	240.229	195.143	137.514	217.829	197.571	204.086	165.886	146.8	278.686	193.286	139.771
1818.15	188.286	176.229	186	6.48571	215.143	206.086	78.6571	167.057	143.686	84.6857	125.743	233.343	170.029	93.4857	104.943	145.6	110.057	163.086	144.8	145.057	62.8857	108.029	212.857	78.6571	212.829	221.486	139.429	162.543	169.686	175.829	210.657	205.571	175.371	167.714	159.286	261.343	165.4	92.4857	166.971	160.914	203.2	197.829	149.571	217.343	212.743	142.343	198.743	230.086	145.086
1819.38	163.743	194.943	170.6	37	231.171	245.857	125.343	129.086	143.657	98.4286	196.743	193.057	225.657	87.9429	146.2	136.771	80.4286	78.8286	117.771	109.514	127.143	182.371	200.257	111.686	236.886	218.2	125.314	182.029	218.314	137.743	152.514	261.229	162.114	169.657	152.086	224.943	190.914	199.829	187.8	112.857	180.286	192.057	157.2	156.343	214.543	163.571	197.514	296.6	155.057
1820.62	91.2	213.971	187.571	135.914	178.457	222.6	166	88.2	126.171	115.543	254.543	209.057	290.857	53.6	211.457	122.371	131.743	111.914	79.7143	125.257	120.943	201.571	198.629	120.457	221.086	181.629	121.114	175.257	170.286	146.543	126.486	246.829	239.571	172.143	231.343	194.743	167.857	174.686	195.971	103.886	196.629	177.943	124.086	157.457	209.714	180.829	272.114	285.714	174.514
1821.85	90.1714	220.971	245.886	63.1714	158.657	215.143	106.343	110.971	135.657	107.743	151.914	219.571	191	35.7714	210.514	95.5429	181.771	164.514	45	151.286	111.2	174.343	169	116.829	214.171	198.343	84.7714	193.714	116.886	164.029	79.1714	253.029	177.086	169.257	225.029	160.229	155.657	104.257	138.143	203.486	108.543	164.2	179.143	219.229	176.171	166.257	288.371	259.971	97.6571
1823.09	95.7429	177.771	161.486	7.54286	122.543	264.771	54.4571	91.0571	133.686	48.6571	105.2	224	113.771	52.2	183.886	101.457	118.457	149.486	100	124.4	101.371	150.514	176.286	37.4286	197.914	251.486	75.0857	225.029	151.257	204.286	70.6286	271.743	141.4	131.914	202	165.743	123.8	53.6571	56.1429	236.6	93.5143	150.914	198.771	250.429	244.914	167.886	267.086	169.686	67.5143
1824.32	146.257	169.2	29.3429	-22.2571	169.6	241.171	65.1714	83.1429	88.1429	38.0286	160.029	200.029	116.171	59.8571	225.829	137.029	63.4	76.9429	86.2286	136.057	100.8	135.429	204.714	62.7143	195.057	161.257	155.086	205.943	157.086	201.4	74.0286	266	126.6	136	182.971	155.371	170.514	107.314	53.6	190.771	101.743	151.229	262.514	173.771	227.114	209.514	260.657	170.286	71.9143
1825.55	141.943	212.514	14.5429	51.5143	169.914	175.343	95.8	34.5714	75.4286	32.1143	238.543	212.686	133.229	82.6286	204.257	172.171	77.6857	71.4286	82.7714	144.571	78.3429	120.429	247.971	133.371	217.657	163.4	144.514	147.8	145.457	131.829	83.7714	276.543	174.143	136	209.486	171.257	138.943	117.943	85.5714	125.714	120.8	192.714	233.686	132.486	221.143	209.4	286.514	208	136.743
1826.79	92.2286	253.514	154	40.2857	166.6	138.6	141.457	27.1143	50.7714	55.5714	184.829	179.543	135.2	59.1429	177.286	145.4	109.4	104.771	126.6	139.743	99.9143	105.771	260.6	178.143	267.171	229.229	81.3714	126.314	188.629	94.0571	83.0286	275.857	196.286	152.8	208.114	184.171	91.6857	142.686	106.371	159.4	149.114	157.029	245.8	180.457	273.857	166.514	300.114	269.143	184.114
1828.02	96.9429	225.886	188.829	56.5714	162.571	163.057	144.257	22.4571	73.1714	66.6	186.543	143.914	111.343	127.057	137.571	143.857	121.029	133.371	180.6	56.2857	107.2	140	267.657	154.257	239.943	274.657	120.371	141.629	261.457	83.3714	120.857	282.714	192.257	130.257	225.914	150.657	108.486	86.4571	88.4571	159.514	146.8	156.514	182.486	205.8	289.457	140.543	306.314	260.714	180.343
1829.25	63.2571	196.086	123.371	40.7714	208.571	197.543	112.171	39.4857	60.7143	69.8	144.457	141.114	186.257	60.6	151.857	96.8857	117.343	122.971	166.686	95.5714	109.686	119.971	272.657	128.571	236.171	232.829	129.8	144.857	250.343	119.543	141.971	291.543	130.829	134.229	227.057	140.171	134.029	82.6857	76.5714	109.029	140.629	161.886	222.571	201.743	199.6	176.257	230.257	222.2	146.886
1830.49	59.2857	199.029	92.2571	60.6	176.914	242.486	135.571	56.5429	51.8571	-1.62857	140.686	199.371	184.171	102.743	102.114	95.8286	75.4571	121.257	130.114	94.3429	60.8857	128.057	217.371	152.457	221.771	216.229	84.4857	159.086	162.457	142.8	146.629	254.829	66.4571	117.029	168.829	149.457	206.229	91	82.5429	77.7143	97.0571	151.171	161.686	135.2	134.8	149.486	252.743	148.971	106.371
1831.72	38.3429	238.829	126.2	28.2857	178.143	216.857	176.343	109.714	38.2286	11.8571	127.257	209.457	213.343	89.8	141.086	98.8571	81.6857	124.029	87.6571	99.9143	49.5429	115.543	137.343	143.714	219.743	192.571	42.5143	139.371	116.229	140.514	82.6571	255.029	124.857	138.257	189.829	218	249.343	178.429	127.143	162.371	119.257	107.429	162.857	132.771	228.229	117.571	319.257	78.0857	75.0857
1832.95	65.9429	250.829	175.229	56.9429	139.514	144.457	145	112.486	101.629	77.1714	156.886	190.943	136.914	66.2857	159.943	136.829	79.4	117.829	63.2571	75.2857	75.4571	130.057	137.257	125.943	168.743	111.171	135.343	125.514	119.086	85.3429	67.4	254.686	215.657	127.286	159.171	236.543	216.4	125.571	101.343	209.657	161.657	129.914	94.7143	123.286	289.886	101.857	395.057	95.3714	59.8571
1834.18	91.1429	236.371	183.343	7.28571	160.657	200.029	121.086	63.7429	119.657	61.6	142.057	215.229	85.1714	21.2	167.457	113.343	97.3429	98.5143	88.4571	92.7714	108.886	120.743	209.571	120.457	169.543	95.5714	179.657	141.857	176.029	88.2286	72.3429	327.6	202.886	123.029	142.457	189.971	135.286	86.5714	135.743	170.743	149.486	176.743	93.7714	137.371	258.543	118.086	287.857	157.086	66.9714
1835.41	148.543	182.314	180.086	17.8571	110.114	237.743	144.514	-27.1714	114.2	4.2	118.943	224.914	44.2286	56.1429	144.943	135.971	85.4571	99.9714	90.2286	127.943	120.286	184.657	258.771	111.429	195.057	114.429	166.657	207.057	219	143.429	99.7429	294.971	196.686	90.1714	156.086	193.286	146.943	123.057	148.857	137.171	177.514	159.343	113.914	98.6	189.629	112.714	215.657	212.743	169
1836.65	160.229	153.886	112.457	0.91429	108.086	215.8	160.314	61.0571	102.971	21.0571	108.571	265.686	123.486	107.257	172	155.371	88.8	135.8	73.6571	190.971	131.829	220.914	269.971	111.171	205.057	133.771	136.771	178.943	230.343	186.543	81.6	300.171	201.343	115.457	206.8	175.486	192.6	209.229	167.629	77.0857	138.086	124.8	182.143	139.343	199.114	50.7714	162.143	221	143.029
1837.88	85.1429	127.257	64.9714	-1.62857	147.486	130.286	106.371	125.029	114.8	72.2857	141.2	229.543	112.771	62.9143	158	146.2	127.543	178.086	84	191.143	91.4	202.514	207.6	98.9714	220.057	127.829	110.314	163.314	155.714	170.457	68.6571	253.029	174.657	158.6	224.886	188.629	173.829	157.857	91.0286	136.4	123.171	100.886	244.286	141.6	202.486	63.8286	171.343	200.2	127.886
1839.11	24.2286	155.114	58.0571	-5.57143	117.457	108.714	112.743	114.829	72.3143	60.1429	213.771	260.286	108.229	52.8857	105.686	62.3429	156.543	158.029	172.057	79.3714	89.6857	157.486	180	167.314	180.286	135.8	122	148.886	85.7143	175.714	72.2571	217.143	197.143	206.657	212.114	139.143	180.171	99.2286	125.971	153.486	53.8571	141.686	264.8	155.086	163.114	96.3714	115.686	178.4	133.086
1840.34	28.4571	186.143	85.5143	11.4286	97.8	98.6571	98.4571	78.4571	22.2571	63.0857	190.057	225.114	111.171	13.5143	73.1143	59.7143	113.429	98.0571	194.286	39.4	96.2286	152.257	192	148.829	190.714	157.057	129.686	155.857	114.057	159.914	111.171	218.171	262.286	178.771	187.486	184.029	175.571	146.514	176.143	185.4	165	109.657	208.971	94.8571	175.829	151.886	152.314	116.943	155.057
1841.57	10.5429	227.914	126.543	29.4	83.4	185.8	131.114	130.343	33.0857	42.4857	146.429	252.343	168.4	26.6	87.6571	81.5429	70.9429	55.6286	145.286	88.2286	129.4	130.429	221.457	120.086	162.229	168.771	125.4	123.171	152.886	141.029	121.257	267.629	295.4	163.514	193.086	131.743	180.829	199.286	215.514	134.714	190.171	123.029	160.8	70.1714	246.914	115.229	194.2	127.371	88.6
1842.8	23.9143	172.543	107.771	76.9143	162.914	164.371	140.6	106.229	92.3143	66.3143	143.514	219.229	152.514	58.9429	90.5714	135.629	105.971	58.3714	106.629	129.657	113.829	114.8	206.686	52.5714	173.857	174.171	136.2	135.114	172	112.829	114.371	289.229	184.086	163.829	193.429	75.2	147.857	178.571	237	184.857	150.771	127.143	98.0286	92.7429	318.057	62.2286	222.514	154.8	96.8
1844.03	37.9429	135.029	138.657	113.429	174.571	124.257	179.571	73.2286	145.8	80.7429	208.6	289.057	143.429	98.3714	152.457	92.4571	145.914	104.229	122	169.771	151.4	119.629	195.257	77.9143	195.286	181.171	90.3143	148.143	190.457	142	108.486	278.171	150.657	121.143	222.571	47.8571	153.543	145.714	179.114	172.914	114.657	183.8	171.829	153.829	320.029	46.3429	180.057	217.886	183.657
1845.26	85.7143	136.971	123.971	107.771	206	130.943	136.6	90.5143	128.114	121.343	166.257	258.543	147.2	111.8	179.971	112.857	100.057	103.743	133.571	169.314	130.429	148.486	153.543	110.771	282.114	199.886	49	140.2	226.457	210.857	77.0286	236.743	156.314	111.543	162.8	126.829	112.686	140.771	175.914	134.571	154.286	176.771	192.229	162.743	253.8	40.6286	168.943	154.629	153.829
1846.49	96.2857	206.486	101.514	65.6	176.457	251.429	124.743	60.7429	87.4857	75.0571	132.029	236.457	99.1714	50.0857	174.714	80.9143	88.0857	133.286	128.057	129.886	81.3429	162.286	172.229	137.771	278.257	163.029	57.3714	94.7714	162.771	232.029	76.0286	203.686	205.857	142.114	117.086	187.343	99.8857	109.486	149.629	184.343	152.457	216.686	181.657	143	245.486	58.3429	139	147.743	96.8857
1847.72	81.3429	174.343	53.2857	79.7429	78.7429	237.771	82.0857	56.4	59.6286	45.8857	126.8	171.029	72.0571	46.5429	165.657	84.6286	67.5714	114	164.743	92.3143	76.3429	161.257	173.029	120.6	234.057	165.657	103.543	86.8571	92.7429	217.457	123.686	239.543	199.457	171.743	88.9714	151.629	56.1714	113.686	144.257	210.486	95.2286	252.571	48.0571	127.343	214.514	94.0286	215.771	152.8	141.657
1848.95	60.2571	144.114	112.457	-2.08571	45.4571	193.514	114.971	100.914	38.9429	-24.7714	165.886	159.314	76.7429	69.4	197.657	62.2286	62.7714	83.3714	108.029	131.057	70.8857	147.857	192.143	56.7714	140.457	140.2	120.286	127.457	96.4	193.714	146.429	252.857	175.486	126.486	137.4	152.829	85.1714	123.057	75.8286	190.571	148.857	257.686	49.6286	129.514	174.686	132.086	231.714	193.514	184.657
1850.18	45.4	147.971	153.257	-3.05714	69.2286	196.857	142	122.714	77.5143	15.1143	172.829	121.771	91.3143	97.4857	144.571	75.1143	73.6571	-17.9714	73.2857	142.6	22.5143	143.086	181.657	8.17143	167.857	192	118.514	182.486	147.171	181.286	116.943	242.886	187.086	188.4	177.086	158.2	123.857	138.714	92	160.114	173.857	211.314	61.8	115.114	163.2	120.286	180.686	130.857	165.343
1851.41	92.5429	195.429	140.886	-19.8	132.029	233.543	122.486	89.1143	111.857	82.9429	149.8	168.8	99.3143	63.4571	172.629	64.4571	96.6857	49.7429	15.4286	136.4	74.0286	153.229	189.143	61.1143	190	196.943	84.2286	217.857	199.457	120.314	77.4857	233.257	210.429	202.143	170.286	135.829	185.086	139.629	54.3714	145.429	151.343	193.457	94.7714	114.486	241	81.4286	130.771	160.314	103.229
1852.64	136.8	157.314	93.1714	22.6	165.457	223.429	67.8857	103.657	87.3714	120.686	166.771	174.057	125.914	63.4	214.857	93.4286	81.2857	99.4857	49.9714	115.971	112.629	166.914	225.314	96.5143	189.429	248.286	111.771	175	190.286	137.686	57.7714	232.429	235.714	170.629	191.6	85.4571	126.457	125.971	59.9714	102	106.171	205.514	112.057	165.743	264.143	103.886	244.914	145.829	143.457
1853.87	141.457	104.2	106.8	4.6	172.743	162.571	80.9714	84.4	47.3714	54.5429	152	199.971	142.714	52.6	203.914	122	46.0857	145.486	53.3714	120.771	137.543	109.886	235.029	61.2	158.429	188.486	89.1714	173.829	165.2	118.914	80.7714	246.4	187.429	106.771	211	130.4	92.6286	103.029	77.0571	174.286	88.2571	251.314	188.971	164.371	225.486	96.9429	224.829	185.429	155.371
1855.09	97.3429	113.486	143.486	-2.85714	171.229	122.029	146.429	49.6857	68.1429	12.5143	129.771	194.514	94.7143	36.4286	103.914	86.6571	72.2857	83.6571	105.371	101.229	142.457	77.6	202.829	59.1429	168.2	164.857	120.114	165.943	175.686	95.3429	71	228.914	227.686	126.143	188.086	163.829	107.457	115.543	135.6	236.486	61.0286	236.571	125.486	66.8571	194.371	116.029	197.343	187.4	142.771
1856.32	89.0286	154.429	177.429	-24.5714	134.171	137.029	117.571	87.2857	84.0571	59.9143	86	204.371	62.5143	20.9714	138.543	68.5429	92	126.829	86.8	60.1714	136.4	86	151.543	104.343	189.257	87.3714	45.1429	194.229	188.057	67.2571	68.2571	230.571	213.657	131.829	143.257	187.886	162.714	162.943	97.0286	237.629	104.2	181.057	66	23.5143	193.371	82.0286	132.114	206.971	41.8286
1857.55	69.2857	139.857	109.857	-6.45714	114.686	168.114	120.571	129.571	106.171	60.0571	125.714	146	46.6	33.5714	199.057	28.2	82.4	132.229	113.6	48.4571	54.8	140.171	205.457	81.2571	135.429	55.1143	84.7714	150.314	168.571	160.914	39.5714	191.886	200.2	91.5143	166.771	191.171	172	171.029	98.4857	181.457	183.857	153.029	55.3429	95.8	228.743	89.7714	131.4	198.971	40.1143
1858.78	83.1143	100.857	25.2857	-37.2286	54.1714	173.971	110.629	121.657	143.886	53.9714	117.2	161.971	74.2286	10.3714	180.657	56.3143	87.8571	156.543	125.286	57.7143	-29.2	166.057	244.886	61.9714	135.743	61.8286	124.114	139.057	173.543	153.371	46.6286	163.714	205.143	97.1143	161.4	145.4	118.571	127.857	93.3143	170.886	126.343	139.314	56.6286	76.2857	222.886	81.3143	107.4	197.571	54.0286
1860	87.7429	107.657	19.5714	-78.2857	86.1143	143.514	93.7714	87.4571	140.457	21.7143	108.829	119.114	121.714	22.8571	161.057	102.257	70.7429	85.2286	148.343	128.6	-19.8571	179.143	229.657	55.2	99.9429	118.371	211.086	103.8	174.257	101.457	50.2857	157.886	226.314	178.057	125.657	111.514	102.057	112	169.257	149.686	76.4286	134.2	89.3714	77.6286	195.057	33.3714	225.114	177.229	55.8286
1861.23	129.143	153.971	73.9714	-75.6857	116.2	181.171	84.6857	104.543	82.1429	21	80.0286	100.171	155.886	37.3429	184.629	129.086	36.0857	51.8	116.086	154.457	50.6	156.629	194.514	100.571	129.857	146.743	141.486	149.286	175.6	111.743	100.8	198.029	289.4	188.8	108.857	143.314	102.486	109.343	114.8	162.086	74.1714	158.029	138.714	139	154.857	44.7714	222	151.114	76.3143
1862.46	92.9429	180.229	53.6	-65.0571	96.8286	240.257	108.629	96.8	40.4286	1.4	76.4	115.2	121.6	115.029	186.914	51.6857	23.7429	75.5429	87.5143	196.543	82.4286	107.829	217.486	91.0571	122.371	154.714	79.1143	206.829	145.629	139.943	103.143	249.657	231.6	146.171	165.343	229.171	124.257	104.171	51.6286	183.6	142.886	160.2	172.286	176.4	193.514	88.0857	135.257	177.314	215.743
1863.68	103.086	213.343	66.6	-40.2	40.1429	225.371	148.343	33.4	34.0286	-16.6857	97.7714	200.314	90.5429	78.3714	114.229	19.9429	47.6571	143.371	71.5714	154.457	131.571	115.314	169.486	53.8	133.571	160.857	100.6	197.6	159	121.714	74.2571	201	250.886	84.3429	186.886	219.029	129.114	114.257	21.5143	140.886	99.6	149.657	118.743	111	207.229	61.0286	132.857	156.743	209.086
1864.91	99.6	173.429	74.8857	60.6286	95	218.714	151	40.8857	61.5714	-27.1714	96.1714	200.086	97.4857	27.3429	89.4286	45.8	58.0286	153.343	68.7714	142.914	100.543	116.286	146.314	15.7429	127.171	164.829	148.514	119.6	105.857	69.4571	40.4	182.8	174.971	92.3714	172.829	182.971	163.029	93.1714	46.8286	114.657	108.229	165	117.629	139	220.457	22.4	288.543	93.3429	56.0857
1866.14	104.086	115.257	64.7429	105.914	193.771	200.6	130.343	126.229	107.571	-32.9143	93.6286	206.571	150.257	56.4571	95.4	87.6857	10.2571	89.2286	108.457	149.229	66.0571	100.714	136.429	51.6571	162.057	171.257	115.829	105.657	94.3714	77.1429	73.6	179.371	120.886	63.7429	120.743	118.371	184.743	114.229	63.8571	127.657	157.486	155.314	108.514	179.314	195.6	51.7714	315.829	83.4571	40.3143
1867.36	63.0571	123.429	49.4	61.0571	225.943	188.029	82.0286	133.857	122.286	14.6571	120.029	196.743	165.429	70.2857	93.7714	116.486	-20.8286	68.5143	107.771	152.457	28.8857	69.2571	154.486	112.8	191.514	167.543	36.9714	146.171	99.0286	34.0571	87.9429	230.429	68.4857	58.1429	134.943	96.7143	173.057	135.2	39.2	135.714	180.743	156.629	134.743	160.829	200.657	29.8286	249.286	136.486	89.2
1868.59	34.7429	137.114	69.1429	9.08571	198.171	123.171	34.0857	52.2	112.971	41.3429	114.657	195.257	113.4	15.1143	72.0857	140.486	7.22857	67.4286	70.4857	75.4857	66.0857	119.057	130.714	83.8	204.171	105.457	55.1143	187.629	171.829	64.0857	121.914	226.971	174.829	72.6	113.4	128.343	156.171	141.286	56.9143	93.5143	107.829	137.143	120.857	116.943	219.514	30.9429	137.143	142.286	85.1714
1869.82	6.22857	150.229	59.7429	61.2857	173.257	144.514	81.1143	28.4857	111.971	18.7143	126.771	178.8	107.171	-40.1429	56.2286	88.6	61.5143	94.7429	-5.28571	70.6286	66.7714	168.686	125.229	99.0571	215.629	124.829	91.9429	138.6	188.743	106.086	126.486	248.829	238	146.314	163.657	163.829	136.886	28.6571	42.2286	120.857	87.2571	151.886	87.2286	97.2571	179.714	62	140.971	83.8286	16.0857
1871.04	57.6	180.686	53.0571	70.4571	144.714	192.257	82.1429	98.9714	105.943	21.1714	93.6857	217.657	193.943	44.8	119.714	73.5429	106.486	112.886	27.4	166.2	56.4286	162.257	171.943	102.657	203.914	146.857	158	151.943	153.943	133.8	90.7714	227.8	159.571	133.029	199.914	116.229	106.543	37.3143	103.229	185.571	122.229	75.5714	74.8	138.771	142.686	78.5143	124.371	102.029	102.429
1872.27	88.0571	208.886	69	45.9714	115.886	260.857	63.6	95.1143	76.6	38.3143	126.686	223.543	233.2	15.0286	154.886	34.9143	66	123.2	80.1143	222.4	84.8857	124	147.257	111.371	161.229	248.686	132.6	144.771	87.9143	73.0857	60.3429	216.743	155.914	91.5714	221.971	82.2857	98.5714	102.743	115.171	192.657	136.8	50.5143	79.2571	111.714	143.543	30.8	136.286	115.086	152.086
1873.49	104.514	144.657	66.1429	14.9143	104.429	207.343	18.2857	118.943	7.94286	69.5143	76.9714	179.086	161.829	36	145.286	88.4286	120.571	103.829	109.229	147.171	89	96.9429	171.171	93.4571	146.314	182.171	97.6571	173.2	93.1429	110.143	81.2	201.457	143.314	75.3143	162.143	122.257	74.8571	133.486	75.5429	99.1143	103.971	56.2	100.171	81.0286	182.314	43.7143	162	126.629	132.686
1874.71	33.5429	95.3429	68.4286	37.8	104.2	140.2	74.8571	84.5714	1.97143	51.2	67.6	155.914	104.371	61.9429	86.8857	77.1143	91.5714	94.1429	96.7714	77.2857	135	93.3143	136.257	130.143	147.486	125.343	35.7714	83.7143	144.971	160.057	110.8	265.714	128.686	157.257	129.514	191.429	91.2857	71.7429	14.6286	89.0857	111.086	122.086	138.2	40	164.829	10.3714	194	123	56.5714
1875.94	22	159.229	112.371	49.5143	112.143	128.4	145.057	87.8	50.3714	10.4571	115.286	185.771	67.0286	65.0286	99.9714	76.6286	71.6571	111.8	112.943	72	94.9143	112.429	120.457	136	131.171	75.6571	47.2571	78.1143	182.8	129.914	82.6857	275.229	78.1429	145.971	141.2	201.971	73.3143	39.1429	60.2571	107.914	129.371	199.743	176.886	126.571	210.343	21.8286	183.771	151.714	64.9714
1877.16	5.94286	191.114	85.2857	58.5429	121.343	213.143	139.857	54.6571	50.0857	9.77143	172.514	227	96.6857	40.4	71.8857	99.8857	22.4857	113.8	150.943	69.1429	4.88571	132.114	131.371	102.057	108.857	150.371	71.1714	103.657	104.486	59.9143	58.6	295.914	125.171	140.343	174.743	189.057	95.3429	71.6857	84.1714	188.657	151.543	169.8	191.657	168.543	197.829	66.8286	167.429	166.571	93.0857
1878.39	55.9429	212.229	30.4857	76.1143	163.114	212.657	48.8857	54.5143	69.0571	9.34286	126.057	203.714	178.029	65.9714	143.771	103.771	119.314	99.1429	126.543	91.2	7.48571	155.571	198.886	73.4857	119.914	188.229	94.7429	135.371	87.7714	76.5143	96.4286	277.457	138.543	119.829	204.257	156.886	133.257	117.657	94.2857	158.8	110.857	158.086	148.057	160.857	177.971	87.8571	240.286	181.743	98.3714
1879.61	-2.2	182.457	38.4286	79.5429	150.829	188.857	7.42857	24.6571	72.8286	54.7143	30.1714	190.886	229.371	65.3143	139.286	79.4857	108.314	108.457	91.4	111.457	110.657	147.8	201.857	90.7714	122.086	149.286	80.6	98.4857	114.286	126.771	92.6286	282.771	164.771	70.1143	179.371	119.143	173.057	128.571	101.057	125.286	53.7714	136	89.6286	109.114	145.486	107.171	305.286	146.371	94.1429
1880.83	-18.0286	184.057	134.629	35.6	131.543	181.343	51.9429	50.6286	92.4	26.1714	57.3143	192.029	199.629	27.8857	162.371	63.1714	128.4	91.2286	46.3714	139.2	124.829	168.714	194.371	93.6286	86.1429	90.3429	111	79.3429	152.657	116.771	85.2857	269.829	178.371	27.9429	129.057	101.714	188.371	123.886	163.571	103.4	56.5143	146.029	97.0286	120.114	166.743	83.5143	296.429	141.971	126.114
1882.06	-1.28571	160.857	177.171	-71.5714	161.371	214.571	83.5429	90.3143	84.3143	48.8857	51.7714	197.629	130.514	24.8571	52.0571	128.029	97.2571	87.8286	33.3429	167.114	96.2857	185.543	217.371	74.7714	131.114	80.9143	116.257	138.229	45.5429	86.1429	69.2286	261.029	170.057	87.3143	145.114	86.1714	122.914	130.143	190.771	182.571	81.9429	113.857	196.771	138.543	194.029	134.743	265.6	174.886	142.914
1883.28	86.2571	171.029	167.057	-35.3143	204.429	210.029	121.229	90.1143	114.514	37.4571	56.0857	193.057	151.686	70.7714	105.771	149.114	80.6286	66.3143	61.8286	171.457	121.371	199.571	215.571	102.114	209.257	162.6	121.371	144.829	53.6571	126.286	81.8286	276.314	176.543	107.457	148.114	131.343	135.057	138.371	222.8	190.486	73.1429	101.657	212.571	123.6	206.457	147.514	243.371	186.657	128.686
1884.5	56.2857	178.571	170.629	45.6	210.686	160.086	107.543	77.6	116.8	72.1429	78.6286	170.371	91.9429	107.6	119.686	114.4	46.8571	54	84.0571	128.114	132.857	123.829	194.314	121.171	276.857	129.914	118.743	147.114	104.914	160.371	57	299.257	153.171	79.0857	165.029	119.343	98.4571	145.6	173.314	169.914	78.0857	147.6	143.343	98.4286	197.429	167.8	287.086	145	111.457
1885.73	36.4571	202.371	116.086	112.457	159.343	161.743	111.829	63.4286	79.6571	63.4	111.686	126.829	131.286	117.771	211.857	99	104.629	48.6286	75.4571	63.8	126.2	110.343	179.429	111.829	228.829	114.714	164.629	110.543	146.171	126	80.4571	314.171	158.943	41.6286	167.343	109.771	143.229	152	110.171	65.3143	121	185.457	120.829	186.771	159.543	93.6	244.914	172.314	127.114
1886.95	68.4571	245.171	69.2	51.2	115.229	150.629	98.9429	50.2571	96.8286	66.6571	87.2571	143.086	148.886	64.1714	174.343	97.6	149.771	53.8286	110.857	94.6857	93.6571	132.4	170.543	104.571	215.114	107.943	176.571	113.114	68.8286	98.1143	96.8571	254.571	201.943	119.114	153	116.8	115.314	98.1143	100.829	72.9429	106.829	216.2	66.4	198.029	191.057	78.5714	163.171	201.029	164.086
1888.17	91.6571	203.314	66.5429	23.4857	89	132.971	150.943	-11.1429	74.6857	74.8	112.257	129.143	225.714	16.5714	202.314	134.057	175.229	70.1143	142.4	128.686	105	174.429	154.143	108.6	201.571	142.686	164.429	78.2	31.8	134.114	103.429	229.486	248.514	159.343	120.057	165.914	133.057	142.486	109.171	105.857	78.8	183.2	100.6	159.943	194.429	111.543	98.3429	164.914	190.171
1889.39	62.0286	201.971	111.8	-40.9714	153.543	130.486	103.514	7.17143	80.2	72.2	122.886	174.286	203.371	13.4	146.543	138.8	140	54	82.2	120.771	75.8571	155.314	181.629	83.0571	211.571	149.657	104.143	84.2857	71.8571	177.457	67.8	201.829	259.714	157.429	152.886	184.114	103.571	188.343	116.114	179.143	70.8286	168.371	187.029	55.4286	177.314	110.429	171.2	95.5143	129.714
1890.61	40.2571	181.571	172.143	-24.4286	208.086	222.457	109.4	31.4286	44	41.7143	144.429	194.657	249.629	51.2571	113.657	122.657	58.0571	61.6286	49.6857	77.5143	103.6	91.4286	226.886	88.5429	145.257	197.8	79.2	99.7429	130.486	137.571	74.9143	187.257	239.143	82.7143	181.686	148.057	103.686	180.886	122.2	186.886	101.343	196.686	252.914	93.8857	179.257	73.4	250.343	82.4571	130.2
1891.84	59.1429	229.6	197.229	69.7143	120.743	244.029	128.343	83.4571	72.5714	14.1714	119.829	233.714	220.229	93.1143	97.4857	141.029	2.82857	23.1143	63.4571	96.0571	142.343	80.8286	257.314	109.286	161.143	206.829	86.3714	126.8	175.971	100.943	71.6	194.829	246.171	77.0286	180.086	139.086	115.057	111.314	134.2	209.829	99.9714	197.429	212.6	131.771	205.971	39.2	271.371	124.457	127.057
1893.06	38.8857	150.486	152.457	84	82.1714	199.771	160.743	143.571	65.9429	28.0857	100.486	232	164.686	107.543	126.457	116.914	41.0571	38.7714	95.3429	127.143	175.6	78.3143	242.314	125.857	175.6	180.743	119	128.286	143.6	110.743	111.143	187.886	176.171	123.171	186.4	128.057	122.629	98.3429	102	205.743	64.7714	157.714	178.714	166.571	209.714	123.314	216.229	182.857	148.771
1894.28	61.2286	182.286	130.057	39.3429	93.8286	176.343	102.171	158.743	95.7429	19.3143	104	213.171	126.2	67.2286	129.886	83.5143	89.1714	85.2286	71.4	99.9429	127.543	153.2	191.943	110.571	197.429	148.343	120.629	154.486	140.571	170.257	119.857	168.543	110.286	132.286	214.6	174.371	83.0857	69.2	100.629	157.143	44.0286	120.114	187.714	141.457	233.914	128.114	157.257	220.286	114.743
1895.5	112.971	233	110.057	-11.8571	144.057	209.8	90.2857	95.0286	78.4571	-4.68571	147.914	185.2	152.286	55.9429	150.8	43.4	52.3429	118.657	94.8571	46.9429	126.257	200.029	203.486	122	188.314	99.1143	98.5143	148.029	168.457	190.657	101.743	206.714	152.486	104.857	161.971	161.629	50.8571	102.714	106.886	132.286	100.829	232.543	115.6	123	253.229	80.4286	134.571	182.057	90.9429
1896.72	115.943	271.8	149.743	-19.0571	126.971	200.229	126.429	74.3429	85.3714	10.2	145.657	182.029	186.743	94.2286	153.886	90.8857	60.6571	97.0571	112.114	30.4857	127.743	210.429	213.943	140.257	207.543	116.314	36.1429	177.8	187.829	181.229	84.0857	299.857	228.657	97.2286	172.886	178	72.7429	148.486	161.257	167.086	178.686	229.2	96.9143	67.4286	210.971	30.0857	183.6	108.457	94.6286
1897.94	84.9143	233.543	100.486	-15.4	172.971	129.171	141.8	135.4	64.5714	36.8	109.429	275.486	237.286	106.514	71.4	90.6571	97.9429	83.5714	136.457	53.0857	111.743	136.029	231.143	138.029	217	147.857	-3.94286	187.743	141.286	177.257	97.9714	326.857	259.2	87.4571	204.257	162.857	90.4286	160.514	222.029	199.629	202.429	205.057	137.343	117.771	148.543	103.657	233.143	84.5143	126.514
1899.16	81.7714	189.514	125.943	0.97143	155.229	105.857	129.657	140.429	121.286	71.4	71.1714	293.171	269.886	88.8286	83.6	84.6	161.771	131.457	110.086	97.5143	75.6	138.029	183.629	91.8286	201.886	158.486	-19.9143	170.029	130.629	130.486	80.5714	258.114	179.514	51.3429	167.743	135.771	90.1714	97.4571	227.057	181.343	134.914	105.829	222.314	162.857	177.429	165.086	196.429	128.2	157.6
1900.38	96.4857	200.457	99.7143	-6.6	116.686	150.943	120.886	114.2	83.2857	71.9143	85.6	252.971	231.886	62.4	182.857	134.257	122.8	159.657	87.0286	101.057	102.629	196.286	201.571	75.7714	188.314	112.771	72.4286	107.457	132.057	107.457	75.5429	218.286	171.971	46.0571	80.4	104.6	106.086	56.1714	154.629	179.343	78.8571	129.257	178.2	203.029	201	195.6	124.171	185.371	180.714
1901.6	108.571	198.314	158.2	16.8	128.229	163.229	156.943	150.514	52.0286	62.1143	119.6	226.857	138.943	90.9714	222.257	124.286	157.286	151.086	59.2286	124.486	39.4571	157.086	223.114	137.571	183.143	143.143	166.286	107.229	161.886	130.629	73.7429	260.457	156.943	88.1429	73.0571	125.543	171.943	52.2571	103.114	213.171	47.6	131	133.429	154.029	170	197.086	111.343	206.029	158.371
1902.82	91.8857	200.2	134.914	57	201.857	162.657	79.8	138.6	44.1429	29.2857	158.771	192.257	141.829	90.0286	135.314	88.6571	129.657	102.286	61.6286	123.6	9.54286	108	239.543	179.8	180.686	181.171	179.086	151.829	166.714	187.6	102.457	314.4	240.914	126.857	165.314	140.429	138	106.771	105.857	174.829	142.057	214.657	125.343	178.771	184.314	193.314	170.343	184.029	152.114
1904.04	56.8571	178.429	86.7429	31.7429	212.686	217.686	109.314	120.857	106.886	7.25714	78.5143	189.057	151.343	134.743	86.4571	54.9714	124.686	110.4	58.8286	147.114	4.65714	120.2	217.086	159.086	155.857	167.029	67.1143	178.343	150.4	164.486	55.6	291.886	266.457	104.6	162.171	162.543	133.886	156.314	125.771	79.3714	179.4	169.457	162.943	146.514	205.571	159.857	232.4	157.771	113.771
1905.26	53.4857	196.371	99.3714	-24.5714	164.486	244.714	127.857	65.4	85.1143	79.2857	87.5143	171.114	167.6	152.229	108.429	132.229	108.8	113.143	110.314	123.229	84.8857	197.314	187.571	112.886	132.714	139.629	42.1143	190.029	140.914	138.914	66.6	260.143	244.343	121.343	188.314	165.257	145.743	97.6571	116.286	56.0286	137.771	203.486	150.943	154.771	243.314	144.8	230.086	164.2	153.543
1906.48	93.8857	182.629	144.257	25.9429	142.829	210.371	174.943	128.257	129.743	92.1429	61.2571	215.886	156.886	140.314	169.629	114.486	161.686	112.486	100.829	131.914	134.171	187.457	230.686	102.086	156.971	150.343	92.6	226.629	143.343	176.429	44.6286	246.429	230.771	160.057	200.486	179.829	157.343	94.4857	119.143	121.257	80.0571	192.229	146.257	216.343	218.429	116.457	181.6	160.543	161.714
1907.69	77.0857	136.771	183.457	64.2286	124.286	172.057	95.8571	146.257	123.114	101.8	120.171	193.286	198.086	68.7143	188.114	153.743	134.457	90.9143	84.4	83.7714	115.714	137.114	241.571	86.7429	156.143	226.486	134.086	220.714	143.314	210.343	103.686	253.943	225.6	207.286	228.943	168.629	108.371	126.629	184.971	199.829	74.8857	215.943	111.457	206.829	265.514	75.6	166.457	148.029	252.914
1908.91	47	148.486	163.286	70.8857	122.829	173.486	80.4857	90.9714	70.6	56.3714	75.9714	214.714	185.629	36.0857	170.486	128.343	114.371	116.514	47.8571	81.2286	61.3143	84.0571	194.114	72.8	152.571	183.743	123.114	205.971	114.6	229.714	92.3143	180.314	255.171	190.857	200.171	158.914	151.686	104.571	214.571	193.571	79.1714	157.171	73.8857	160.543	216.343	23.1714	206.514	133.486	200.771
1910.13	19.4857	149.829	136.943	61.0286	131.543	135	99.3143	30.8286	64.3429	59.9429	100.8	213.457	145.771	76	109.229	114.429	93.4286	146.2	94.4	52.6571	49.4571	110.457	172.086	105.886	107.029	129.914	67.4	177.429	145.914	180.629	103.143	206.971	228.857	131.429	164.114	117.029	200.143	23.8286	224.629	159.4	95.0571	185.943	58.4286	91	157.143	71.8857	240.771	119.2	118.029
1911.35	22.4571	141.2	110.086	127.829	144.371	154.714	123.543	61.9143	158.686	61.0286	130.914	225.029	206.771	126.943	98	97.2	48.5714	153.943	127.829	73.6286	105.029	152.143	196.457	146.514	126.8	107.914	102.857	143.743	138.629	137.743	85.0286	205.229	232.057	114.429	174.143	169.2	169.114	58.8571	124.314	131.4	120.086	165.171	146.543	123.943	88.8857	105.371	252.029	112.886	47.3429
1912.57	45.8571	169.314	98.9429	129.457	176.743	210.686	119.657	102.2	176.914	115.457	206.457	188.4	231	152.086	147.914	105.657	10.7429	115.771	83.6	41.6286	98.0857	118	227.829	206.514	194.086	159.571	119.514	97.6	139.543	112.829	114.171	204.029	182.571	109.657	136.057	143.543	139.771	157.371	199	141.229	105.971	154.629	152.629	158.371	130.057	72.4	210.4	136.629	128.057
1913.78	62.5714	231.229	115.971	126.2	177.943	185.629	118	41.1143	126.4	110.143	214.343	151.343	238.371	129.4	241.343	70.0286	32.7714	91.6571	49.9143	99.1143	87.1429	112.629	204.2	165.571	239.514	158.229	94.4286	98.2	124.8	107.514	104.771	147.829	163.114	127.457	198.486	114.114	167.314	129.886	233.2	115.886	142.514	121.314	159.857	148.171	187.6	87	156.857	177.314	203.857
1915	83.8857	263.829	111.114	52.5143	156.514	173.514	128.114	60.4571	61.3143	62.9143	181.886	152.2	188.029	97.9429	262.914	74.5429	144.657	136.6	90.2	69.1429	50.6	109.371	238.114	141.571	191.543	174.429	47.1714	142.829	169.4	120.543	80.6286	217.314	183.314	123	189.629	96.8286	145.057	101.486	239.943	125.4	159.971	65.7429	161.171	79.7714	173.314	126.257	137.943	163.343	177.686
1916.22	123.571	219.057	96.5429	-19.7714	133.857	159.657	193.971	82.0286	65.5429	69.7429	150.914	161.2	205.8	86.4857	221.657	175.029	178.886	175.686	100.657	105.743	65.0857	165.114	232.429	58.2286	174.914	168.457	89	127.343	180.686	108.257	50.9714	248.114	209.429	195.4	209.743	146.486	109.857	65.6	148.743	157.4	142.943	87.7143	167.171	59.4857	152.743	152.743	162.714	164.486	88.7714
1917.43	88.9429	206.371	85.4	-37.8	131.4	205.429	185.143	151.429	94.1143	39.2857	124.971	172.8	187.171	95.4571	174.371	174.257	163.6	155.743	45	111.257	64.2	115.057	191.6	122.714	167.057	154.514	92.6857	137.943	159.857	135.486	48.1143	219.114	218.629	135.457	135.429	180.343	127.086	41.7429	163.743	158.714	111.743	88.4571	107.543	138.829	187.743	98.8	106.857	117.943	71.9429
1918.65	42.4857	136.629	77.2	37.3143	132.6	198.571	118.514	87.8	115.571	44.8571	158.857	173.457	176.371	12.1143	136.886	84.8	112.971	125.6	13.8286	124.771	145.057	122.8	157.086	132.771	150.914	137.314	105.029	127.686	167.486	131.429	69.5714	175.657	164.629	105.629	179.171	158.686	130.286	39.4571	172.771	129.971	181.943	105.229	56.0571	98.0857	215.114	91.6857	136.629	116.229	171.343
1919.87	40.2857	96.0857	80.4857	34.7429	130.257	186.543	28.7143	34.3143	45.8286	53.5714	170.286	135.4	158.571	-23.1714	56.1429	93.0286	74.9143	87.2	63.2857	44.6571	158.4	148.943	186.257	127.4	112.4	152.771	98.7429	177.029	203.4	106.6	97.2	196.629	136.257	-6.25714	165.4	157.4	106.429	59.4	120.371	81.6571	162.914	55.0857	47.7143	89.4571	114.4	66.8571	169.257	68.7714	195.8
1921.08	122.457	83.1143	108.2	44.5714	163.057	127.4	64.9429	3.4	73.1714	54.9143	123.914	159.029	169.486	14.6	82.0571	111.6	9.62857	101.086	99.2286	-4.77143	140.143	205.829	207.886	109.8	137.457	128.686	60.1143	134.857	178.6	87.5143	123.171	207.629	204.229	38.4571	137.371	146.514	118.914	126.971	138.743	107.571	136.943	119.886	134	21.2571	59.6	34.8571	221.086	141.371	193.343
1922.3	126.429	120.743	168.971	49.4	107.2	106.6	96.0857	68.1429	90.0571	18.3429	101.429	198.486	218.657	2.02857	111.229	121.314	22.0857	126.229	81.8571	52.9714	64.8	158.686	212.943	86.9143	138.743	173.086	42.0571	112.6	106.229	113.829	149.171	176.143	278.686	54.0857	95.9143	207.629	141.657	118.886	124.886	130.571	117.4	158.6	191.829	82.1429	118.4	24.3143	165.943	176.171	117.086
1923.52	95.3143	147	172.914	95.6	123.086	139.057	96.2571	107.571	61.4	24.0286	37.4857	236.6	223.6	21.3714	139.514	64.8857	79.7429	166.229	53.1143	120.114	74.9429	131.771	176.029	89.4857	168.914	181.486	91.8286	92.7143	103.8	134.086	111.657	189.143	291.571	115.371	138.514	154.886	126.914	142.171	201.286	172.943	146.971	198.6	105.257	94	182.086	63.5429	205.857	202.086	103.886
1924.73	53.2	198	115.943	114.857	137.629	138.657	112.971	108.657	17.3714	61.9429	58.3714	187.971	168.886	119.943	118.257	114.571	109.257	119.486	77.5714	147.514	85.4286	107.914	184.2	119.886	218.086	156.829	83.9143	183.514	141.857	120.514	82.2571	251.657	253.286	67.4286	129.971	119.714	136.314	106.143	150.514	175.114	138	144.914	50.4571	206.914	224.229	155.086	164.371	168.971	63.3143
1925.95	6.34286	188.086	84.8286	110.457	182.714	114.743	105.771	110.914	92.2571	41.2286	54.8857	219.429	88.7429	117.514	186.2	122.857	77.5714	157.829	81.5143	108.771	96.5429	103.886	187.829	180.543	230.457	124.086	80	210.914	193.771	105.029	75.3714	225	204.171	166.371	156.229	119.629	158.8	117.029	107.486	178.286	127.514	107.857	98.9714	131.743	219.857	206.143	143.457	202.514	75.1429
1927.16	0.57143	116.143	80.6857	5.97143	178.143	113.229	72.3429	85.3143	127.886	25.8857	108.829	255.914	83.4	2.88571	207.743	103.686	44.7714	130.829	88.6286	122.2	98.3714	66.3714	214.886	174.314	195.257	173.429	82.9143	196.486	169.286	76.1714	104.686	182.257	150.029	147.629	142.743	159.229	198.629	121.514	46.6571	163.829	85.0857	148.8	143.886	116	181.8	148.086	134.029	194	42.1714
1928.38	51.6857	92.6857	80.2	-41.2857	163.571	150.371	31.7429	92.8571	68.5714	12.8	23.2857	265.6	142.343	0.88571	190.257	59.8571	57.6286	138.543	90.2571	142.971	93.6571	110.971	245.086	136.057	196.914	192.714	127.143	151.629	93.0857	69.1429	95.2857	215.743	109.714	117.057	112.571	169.543	194.743	162.571	101.286	108.143	83.6571	196.057	145.057	90.9714	166.457	75.1714	220.571	129.429	89.1714
1929.59	59.3429	125.8	80.2	10.3429	109.314	141.514	9.34286	38.5714	34.6286	9.14286	25.8857	239.371	197.829	22.5143	145.657	116.114	110.229	127.257	100.971	70.6857	109.2	141.257	216.971	95.2571	229.771	121.886	82.5714	101.371	94.6857	87.3714	61.0286	275.571	141.457	67.0286	93.5429	168.857	145.314	143.886	78.1714	103.829	120.771	161.4	100.6	83.1429	204.486	71.0857	231.171	62.6857	72.0286
1930.8	-5.42857	125.6	129.4	41.2	104.029	163.343	24.8857	55.1143	91.0857	22.7143	52.0286	215.2	152.4	32.2	156.629	120.343	102.229	119.571	50.9143	40.5714	110.486	147.6	99.0571	66.0286	180.229	65.2	108	90.8857	139.543	88.2	89.8286	225.143	148.114	116.771	113.057	130.914	82.6571	93.6286	133.371	145.4	190.743	121.829	33.3143	17.2286	148.257	108.171	166.829	103.057	48.8286
1932.02	-32.8	125.029	155.086	-28.1143	108.857	166.314	70.5429	34.8571	84.7714	21.1714	112.2	212.343	135.971	21.8286	180.771	81.2571	20.6571	62.7143	25.7143	56.4571	139.314	113.629	33.8286	84	148.429	48.8571	120.343	106.714	154.371	70.6571	92.8286	189.771	191.629	114.429	124.657	37.7714	60.8571	80.9429	172.457	129.314	131.2	143.629	-15.4571	18.7714	81.3143	83.1429	185	151.543	3.31429
1933.23	-6	143.686	91.9143	-78.7143	80.3143	189.943	76	59.7429	32.7429	69.1429	68.8	170.343	120.171	-19.7143	176.029	28.7429	-0.05714	62.2857	28.5143	120.343	153.686	110.771	110.343	77.7429	153.743	133.486	201.571	113.857	128.857	66.3429	91	151.714	177.286	115.314	106.371	53.0571	59.3429	40.5429	127.543	63	61.7143	146.257	34.3429	53.5714	42.6857	39.6286	190.229	146.514	28.8286
1934.45	31.3143	169.6	5.97143	-35.7714	98.2571	149.114	48.0571	55.2	45.8286	45.4571	79.6	157.086	127	-101.257	129.943	93.4571	48.5714	69.3429	47.3714	78.6857	114.343	170.086	193.857	62.8	175.2	116.657	152.8	135.114	106.886	87.7143	53.6857	157.857	183	90.8	150.171	132.857	87.6286	21.8	59.2857	76.1143	22.8	98.1429	77.7714	129.571	78.4857	48.9143	155.2	98.3429	32.7714
1935.66	15.9143	225.343	6.31429	10.6571	175.857	190.371	36.8	69.0286	63.9143	33.8	118.771	143	79.4286	-32.8286	135.171	80.0571	70.3143	-4.6	29.4571	93.2	42.9714	205.914	162.029	9.08571	184.571	91.2	80.4	145.571	71.4	124.429	76.3429	177.829	135.914	89.7714	134.8	181.6	164.543	20.8571	109.686	141.371	87.4286	52.0857	130.6	153.714	105.8	65.5714	68.8	74.5429	75.5429
1936.87	46.9714	190.4	41.7429	-23.8857	245.486	162.429	84.1714	29.8286	-1.42857	26.1143	146.314	143.886	84.5714	7.4	115.257	76.8	65.0286	-35.9143	-2.51429	76.6286	-13.0571	175.343	122.6	-20.5714	177.486	40.8286	4.85714	126.257	65.2571	154.286	63.3143	202.143	178.2	90.2	103.4	126.943	141.743	141.371	156.714	158.857	124.171	49.3143	146.714	88.6857	122.943	74.6857	149.257	129.029	63.2286
1938.09	-5.71429	150.771	32.1143	-60.8	194.829	134.143	96.2857	13.5714	-33.1714	29.3143	71.7714	168.314	70.6857	13.5714	77.4571	41	76.2857	70.2571	8.94286	59.2857	18	121.343	187.2	-27.2857	158.343	114.629	28.4571	90.5429	44.1714	143.657	40.6571	153.314	225.114	50.9714	91.8571	138.6	55.5714	175.686	152.371	50.5429	121.943	49.4286	118.943	-13.8286	119.4	31.9429	235.086	180.343	29.3143
1939.3	29.7429	91.9143	5.85714	-56.3143	105.657	184.743	84.2	0.17143	3.48571	11.2286	86.9429	181.143	70.8571	-1.4	64.4286	30.8571	63.4286	130.629	63.5143	-13	6.31429	116.229	250.2	14.6	141.457	159.571	108.771	63.4	-11.1429	155.086	46.3714	111.086	251.114	82.7429	103.8	175.314	-14.3714	148.943	145.971	47.7714	67.2571	81.4571	71.6571	38.4286	146.486	24.9429	213.829	177	77.6
1940.51	56.7429	107.057	122.886	-24.0286	67.0571	254.171	19.1143	-5.68571	62.2	-3.14286	74	167.857	87.0857	27.7714	95.7429	81.2286	96.4286	98.5714	90.8571	32.2857	47.9143	121.8	215.886	54.7429	153.857	176.086	129.2	46.4571	0	177.514	42.4857	132.029	184.029	156.486	131.914	201	22.3714	61.6571	132.514	82.6	3.62857	102.886	14.4571	143.829	203.8	10.5429	185.629	168.8	98.6286
1941.72	63.3714	72.7429	155.743	-48.2857	76.6286	231.829	-7.6	51.0857	58.3429	26.8	87.1714	126.8	130.171	44.1714	93.5143	73.0286	97.5143	-7.54286	60.8571	76.9714	16.6	133.514	154.943	83.8571	157.114	164.686	89.2857	74.0571	30.8286	109.086	42.3714	173.686	183.971	155.057	139.886	140.629	105.714	85.0286	81.8571	169.971	6.14286	102.429	-10.0286	117.086	153.514	57.2857	178.714	194.457	68.0286
1942.93	9.57143	110.029	92.3143	-60.4571	127.714	124.657	13	55.6571	62.0286	40.6857	53.4	165.771	110.429	35.6286	104.4	39.8857	74.8857	54.5714	48.8571	109.543	20.4	120.829	142.114	45.9429	161.343	104.343	27.6286	138.286	63.3143	-12.9143	23.4286	138.057	117.886	105.171	179.171	82.4	130.257	106.857	97.1429	168.886	32.7429	66.0857	30.1429	41.3429	87.9429	51.3143	219.371	174.743	4.14286
1944.15	14.2286	129.771	50.6571	-64.2	147.457	95.8857	91.2571	65.2286	24.4571	58.0857	106.286	226.2	134.829	52.5429	120.886	50.0857	39.7714	114.2	68.3143	37.6571	34.8	108.171	165.086	74.8857	197.171	52.9143	50.3143	174.229	121.571	16.4	60.1429	142.114	29.9429	82.4857	168.2	80.8	125.486	85.4286	105.429	153.829	77.1714	38.6857	39.0571	-13.2	32.8571	71.4571	176.057	175.943	15.5143
1945.36	38.6286	146	125.486	15.5429	150.057	144.114	103.857	42.5714	55.4857	75	71.2571	256.429	141.6	39.8571	154.857	66.3143	55.0857	124.286	71.7429	36.5143	111.914	63.4571	180.229	65.8	212.029	77.0571	61.0571	186.514	152.4	127.857	76.9429	206.714	71.6857	73.4	137.2	89.6286	46.0857	66.8286	81.5429	124.286	105.457	38.8286	36.3143	3.08571	101.2	93.0857	153.714	180.571	17.2857
1946.57	61.5714	113.743	61.2571	33.2857	77.6571	181.143	75.9429	77.0286	42.9429	65.6857	26.4857	252.4	175.971	16.2	95.2286	45.5429	69.4	38.6857	25.4857	76.4286	116.857	95.3143	202.2	65.0286	168.257	164.8	67.9429	163.029	119.229	173.4	42.2286	219.6	159.543	40.3429	141.057	141	20.7143	55.8857	0.05714	55.7143	101.143	23	45.7429	22.2857	107.4	79.2857	129.457	119.914	53.8286
1947.78	59.2286	120.086	6.02857	37.4	126.486	201.086	57.7714	38.8571	63.2286	-22.2857	-16.4286	186	120	2.8	82.7429	11.0857	77.3429	53.3714	18.5714	76.0286	84.1714	122.371	183.971	2.08571	50.0571	153.086	43.7429	100.229	87.6	78.3143	-10.8571	154.114	200.6	51.9714	113.2	102.143	-9.37143	78.8571	17.0857	49.8857	96.6571	49.8	127.429	108.086	166.429	96.1429	195.857	30.9429	76.2857
1948.99	72.2286	120.771	75.6286	24.2	154.171	160.829	82.3429	17.1714	11.0857	-37.2857	75	172.457	46.6571	83.4857	45.1143	35.9429	97	59	60.7143	20.7143	66.4286	148.971	175.657	104.257	24.1429	134.029	42.7143	49.7714	130.314	23.1714	9.51429	118.857	125.429	54.8286	98.5714	116.829	13.1714	92.1429	52.5714	72.3143	73.2857	85.6857	115.429	149.371	179.971	60.3143	176.057	87	21.5429
1950.2	48.7714	151.771	148.4	0.94286	114.257	192.514	58.8286	-36.0571	23.3143	-4.11429	139.629	183.314	18.2571	106.914	111.6	-7.51429	63.6857	82.4286	57.8571	69.2857	113.943	107.2	138.171	72.2	131.943	152.286	81.2	77.5714	126.971	55.1714	42.6286	163.514	125.6	92.4857	64.4857	116.314	68.5429	145.629	77.3429	78.5143	77.4857	149.371	43.9429	89.0286	208	59.4571	133.886	163.229	-24.6286
1951.41	36.8	145.743	82.5429	-27.0857	74.9714	180.457	79.4857	-26.0857	14.3429	43.0571	118.2	194.857	33.0286	4.94286	119.857	14.6	58.4286	75.3714	47.8857	91.0857	127.114	57.5714	143.829	108.2	156.429	121.314	98.8571	95.1714	124.6	99.1143	68.9143	163.8	66.0857	66.1143	142.314	176.686	153.429	125.286	35.4286	30.3429	39	114.829	27.3143	85.7143	158.886	33.8	149.857	141.2	-2.42857
1952.62	32.5714	142.943	32.6	-23.6	113.171	156.4	32.4	47.1429	4.08571	-9.48571	79.6	144.057	108.314	-32.4571	85.4857	46.2	88.3143	76.6	68.4857	89.0571	88.2286	69.4286	153.714	106.514	113.657	21.1714	33.5429	111.2	104.886	96.1714	52.5429	183.971	121	42.3429	166.086	116.057	102.171	94.6286	51.3714	39.6857	32.7429	136.429	36.1143	116.143	134.2	135.229	248.914	91.4286	53.8857
1953.83	58.1429	126.914	28.6	-4.02857	188.086	97.8857	71.3714	129.743	41.1714	60.1714	132.2	103.943	43.8571	22.8857	68.9429	72.2286	123.714	26.7143	90.6286	45.8286	50.1714	90.9429	214.4	116.514	133.257	48.5143	-11.8571	104.057	94.6571	73.5429	77.6571	210.371	96.0286	26.8286	199.914	147.171	34.7143	75.8286	99	98.4571	4.54286	151.029	31.2857	118.171	112.686	90.8286	228.6	141.429	77.6857
1955.04	39.5143	180.743	9.45714	41.7429	156.114	126.857	30.4286	161.429	111.829	77.6857	197.457	129.4	97	30.4286	67.3143	75.7143	183.057	13.6286	80.1143	105.343	65.2	80.6571	232.286	15.8571	225.971	86.6857	-7.42857	153.743	100.371	52.8286	102.714	233.8	105.714	59.5429	144.686	172.714	84.5143	109.571	113.057	114.686	43.8286	151.457	40.4857	68.0857	119.057	31.0286	189.057	186.4	141.257
1956.25	7.11429	168.171	27.5143	80.9429	177.114	120.886	70.4571	77.9714	114.657	64.8	117.743	93.2286	69.3714	-5.2	90.7429	84.1143	143.543	86.7143	71.3143	109.057	45.1143	52.9143	219.886	40	245.171	137.029	27.7714	119.743	57.3714	83.2	113.229	209.914	105.829	43.9143	112.4	160.886	73.5714	105.714	109.714	136.914	76.7429	60.7429	49.2857	83.0286	181.343	2.94286	207.143	127	189.171
1957.46	-40.5714	147.914	55.6286	60.9143	137.829	132.914	59.2857	8.22857	81.7143	16.1714	65.7143	93.9714	205.771	23.2857	60.1714	60.6	79.1714	134.6	66.4	159.571	52.3714	97.6857	188.571	67.6286	173.514	117.114	87	130	26.5714	87.1143	55.9143	179.257	147.257	99.4286	113.886	108.343	23.0571	110.829	172	146.486	105.286	71	64.9714	112.657	183.343	56.2	184.971	39.2286	127.486
1958.67	-48.3714	117.057	139.2	25.8571	157.6	138.771	117.286	34.0571	64.2	6.2	40.9714	74.1429	177.2	48.4286	155.829	50.7429	35.6857	115.8	23.6286	129.943	71.5143	186.314	182.029	35.6857	118.714	207.514	123.629	122.171	67.7429	107.057	55.6286	197.8	101.571	100	115.543	89.1714	31.6857	88.9143	250.057	124.286	93.4857	103.029	72.8857	67.7714	145.6	48.3429	136.371	20	29.1143
1959.88	6.54286	140.086	108.4	37.3429	160.943	136.371	94.8571	84.0857	53.2857	13	107.543	150.029	180.771	28.0857	151.257	61.3714	82.1429	54.7429	45.2	77.4	90.0571	157.486	243.371	22.0286	127.171	248.514	94.6	136.857	140.2	91.7143	62.0857	220.229	97.6857	106.314	86.4286	90.2571	147.229	64.4286	166.543	46.9143	118.714	88.9429	68.2857	34.5429	115.286	42.2	155.714	46.1714	122.2
1961.09	32.3429	116.114	58.2857	65.0571	161.8	84.2857	128.829	81.9714	37.6	18.2286	98.6286	158.457	104.371	3.71429	93.1143	73.2571	70.0286	69.9429	78.4	88.5714	88.6857	76.9143	201.229	60.7429	168.086	261.086	29.1714	133.943	108.571	108.971	88.2571	207.314	133.457	55.8	70.9429	96.7143	112.343	4.22857	4.37143	113.343	126.114	102.171	47.9429	10.4	142.771	40.1143	174.343	73.9714	153.657
1962.3	65.6	164.143	22.9714	106.286	121.886	133.8	140.543	76	108.6	-10.8286	51.8571	175.486	89.2286	41.8571	44.4286	53.1143	83.6571	95.2857	121.371	133	72.5429	-18.2857	95.5714	64.8571	155.257	168.829	46.3143	121.686	68.0571	114.514	92.8286	232.886	189.6	75.6857	143.314	134.057	122.114	41.2	-26.1714	135.114	91.8571	120.514	57.8571	45.9143	157.229	68.0571	146.457	84.2286	140.057
1963.51	62.6286	153.314	79.0286	103.8	110.286	205.886	135.343	143.143	137.371	-33.4857	18.5714	113.514	59.9143	19.9429	91.5714	70.7143	145.8	64.7714	72.0286	165.514	46.5714	51.4	103.543	71.0857	125.8	99.1714	77.3143	93.1429	68.3714	145.857	93.8	230.257	260.686	19.4857	103.543	124.371	114.429	60.0286	106.371	155.486	51.4286	131.086	97.2	42.8	148.6	83.5714	172.286	73.1143	107.686
1964.71	31.2857	168.743	37.6286	38.7143	151.743	237.229	71.7143	101.343	99.7143	-10.1714	55.8857	119.429	44.8857	-48.2	138.771	44.2857	137.114	52.5429	54.7714	97.6571	38.1143	117.8	170.029	57.5429	124.314	141.343	80.6857	73.9714	67.3714	166.4	26.0286	217.029	252.829	17.6286	60.7714	100.686	122.343	52.3143	214.114	116.457	72.0857	107.943	124.914	41.3714	120.257	95.2	162.2	109.029	118.629
1965.92	20.2571	150.343	-23.7714	-7.82857	136.086	138.486	57.6857	82.5714	35.1714	36.6571	92.6286	164.429	71.6857	-74.7143	77.1143	30.1429	86.7143	95.2	8.25714	109.971	28.8	163.143	168.457	56.5143	139.143	210.8	5.05714	61.4	97.8571	126.8	17.0286	171.257	154.171	73.6286	60.8286	85.8	69.7143	30.7429	173.886	135.771	114.657	84.4857	140.486	62.5714	84.5143	85.1714	99.6286	198.229	69.1714
1967.13	70.7429	174.257	11.7429	32.7143	137.771	59.3429	50.4571	65.0571	12.4	2.08571	99.9143	225.057	50.1143	-42.6571	40.9714	69.8571	4.34286	52.8857	-1.14286	80.2857	70.4	118.457	82.1714	5.25714	153.486	252.8	-18.1714	58.4571	118.6	83	53.8571	189.514	102	114.857	107.886	64.9714	52.7143	94.2571	111.343	106.686	112.771	35.4286	70.8286	104.686	54.7714	81.9429	98.3143	169.286	77.8571
1968.34	97.2571	163.886	50.5143	17.2857	110	52.5429	90	96.1714	27.1143	-22.0857	82.0286	168.343	112.714	9.71429	49.8286	115.371	5.94286	-42.3143	27	113.686	162.286	89	102.371	30.0286	196.657	180.714	-12.7143	95.6	128.914	55.4857	74.2	152.2	171.943	72.5143	115.371	62.3714	68.1714	110.714	97.6	115.714	56.0286	57.9429	43.3143	85.8	65.9714	40.3714	189.943	120.886	27.4
1969.55	-5.31429	160.286	81.2286	-60.7429	136.057	84.4571	132.686	48.3429	51.9429	-19.6571	79.2857	132.343	139.029	3.22857	182.943	115.171	-24.3429	-36.6286	91.0571	87.4857	226.514	75.7429	162.686	38.2286	158.286	137.429	34.5714	151.171	147.543	99.9143	72.0857	127.343	144.029	16.1714	129.457	82.1429	99.8571	108.229	68.8571	149.114	20.2571	94.4857	124.057	56.3429	74.4286	15.4857	236.829	98.0571	65.8857
1970.75	-7.74286	115.886	49.8857	-47.0286	142.314	61.3714	131.571	48.6571	86.5429	45.8	42.6857	69.5714	175.943	-14.9429	183.2	96.4	48.4571	53.3429	55.7714	61.2857	105.229	115.457	147.257	72.9714	83.0571	149.943	6.08571	119.086	146.943	86.5143	61.7429	125.029	132.971	32.9143	116.143	67.2571	104.8	30	13.7143	153.457	4.2	107.114	140	38.5429	79.6857	-6.8	230.486	140.914	81.2571
1971.96	53.9429	75.4	94.0286	48.4	168.4	63.9714	97.2571	31.1714	42.0857	31.1714	77.8571	139.371	133.543	-36.1714	127.2	57.1143	90.0571	57.9714	9.25714	1.8	21.3143	122.771	162.486	51.8571	41.7143	112.771	58.0286	72.9714	108.371	109.686	62.0286	205.686	180.2	63.5143	76.7429	95.7429	111.114	17.4571	30.9143	99.4571	57.1143	123.229	77.8286	105.743	83	29.1143	196.971	95.5143	97.8
1973.17	56.5429	77.6286	58.6857	35.9429	111.257	185.457	105.171	33.9714	-0.48571	34.9143	31.0571	169	138.571	-3.57143	89.7143	32.8571	150.657	32.3429	50.0857	-2.62857	27.6571	137.286	169.714	38.0286	89.5143	68	90.8571	49.4286	72.4857	77.2286	48.8857	228.686	244.743	63.3143	49.3429	153.343	116.857	-10.1714	87.9429	61.9429	129.629	126.857	42.4571	107.057	137.857	32.4286	124.486	70.7714	70.9714
1974.37	33.5714	92.3143	87.9714	-26.7714	81.2	210.8	122.171	22.2571	-3.65714	15.7714	82.9429	198.771	131.143	21.5714	123.657	32.2286	100.057	61.1714	72.6286	52.8571	75.9429	130.857	164.543	47.2	98.7429	139.829	118.514	74.2	111.257	114.629	57.6571	256.143	205.857	46	87.8571	186.429	127.114	60.4286	105.543	47.4571	147.657	98.5429	112.429	140.543	135.771	47.9429	169.457	83.1714	111.629
1975.58	-10.0286	56.4	99.9714	-61.8857	54.9714	175.771	108.857	63.3714	30.8286	11.8286	73.7429	138.371	118.571	3.88571	107.457	63.3714	66.4571	71.9429	74.7429	58.3429	57.9714	157	88.3143	135.543	122.057	216.8	31.1429	110.314	131.943	89.0857	71.2	222.971	227.029	43.8857	115.971	66.8	152.286	92.8571	115.829	65.6571	72.8286	39.8	187.457	59.9714	131.514	63.9714	142.114	121.343	78.5143
1976.78	8.48571	68.2571	69.8857	-38.9714	117.457	82.3143	120.2	90.4	69.2	-6.2	105.914	150.171	69.1143	-15.8857	104.857	81.4571	51.0857	86.5714	74.0857	71.5143	77.8571	102.486	122.114	143.943	141.314	186.686	61.8857	161.686	137.229	135.714	42.5429	222.143	228.314	36.3429	165.857	-16.7714	119.886	147.571	158.857	119	-12.8571	101.114	178.857	45.6571	129.714	42.5429	41.7429	172.657	26.1714
1977.99	-5.77143	51.4	30.4	-33.7714	162.943	150.914	174	69.1714	109.743	-4.02857	105.8	173.114	83.2	53.1143	131.486	96.6571	60.2857	91.3714	64.6286	61.4857	114.714	91.4286	173.714	69.9429	104.571	117.429	47.3143	157.771	141.086	142.8	48.7714	214.943	195.114	65.8286	125.629	27.4286	116.429	86.2571	165.114	182.743	33.6571	134.057	191.343	52.8286	145.314	38.8286	16.8	157.371	71.6857
1979.19	22.8	96.7714	43.0857	6.97143	147.943	176.629	164.457	35.2	139.114	-39.6571	156.029	173.771	156.371	73.7429	121.8	114.486	55.4	85.0286	26.0286	89.0857	145	124.857	227.857	19.6	84.4857	145.4	83.4571	120.971	111.914	161.171	46.9714	222.8	148.057	120.743	103.886	105.143	121.229	40.2571	162.057	182.086	88.1143	103.971	211.943	106.029	149.371	47.0571	144.486	115.114	69.0857
1980.4	57.6286	102.686	114.543	-11.8286	120.629	167.686	89.5143	25.0571	76.1143	-11.7143	86.4286	103.629	90.1429	90.1143	81.1429	76.0857	67.4571	40.1143	74.2	49.7143	168.6	181.343	197.886	33.4286	136.743	150.057	50.8857	134.657	135.829	116.371	76.2286	150.457	137.114	155.457	106.657	134.657	124.086	14.2286	113.486	124.8	129.286	87.0857	188.314	47.1714	109.657	83.6857	248.371	101.543	116.8
1981.61	86.9429	183.371	90.0571	16.2857	103.971	65.4	46.9714	52.8286	86.2	32.2571	50.6857	43.8286	17.9143	14.4571	63.6857	55.2	62.8571	56.5143	108.914	-5.82857	138.829	164.971	205.114	54.0571	181.057	167.571	89.3429	156.029	139.543	77.9143	54.4571	150.143	170.486	152.486	142.829	103.286	47.5429	70.8571	106.114	52.7143	99.0857	175.714	149.429	45.2571	144.8	48.6571	191.171	120.8	122.771
1982.81	61.4286	155.714	67.4571	73.4	109.543	78.7143	33.1429	61.4	103.714	60	60.5714	81.1714	35.3143	21.1143	67.1429	13.6	51.6	99.5429	115.429	-11.6286	148.229	131	192.371	31.1714	111.057	81.9143	66.1429	85.0571	180.971	42.7714	108.4	208.314	169.743	142.257	117.114	87.0571	19.4571	50.2857	63.6286	52.4	94.1714	225.6	161	123.257	178.657	67.9714	170.943	130.229	101.4
1984.02	-1.85714	172.886	60.2	127.143	117.257	95.1143	36.8857	58.5143	96.4857	25.7143	120.771	122.8	168.429	17.0286	87	75.5143	46.0857	81.9143	85.4	38.5429	115.343	102.4	227.486	42.4286	105.657	74.2571	73.7714	20.0857	125.943	19.3143	115.257	237.457	177.2	115.8	125.543	77.7429	89.0857	40.1143	119.943	95.8857	127.771	160.629	202.914	138.6	214.743	105.886	151.543	150.8	72.5143
1985.22	27.5143	126.686	86	72.2571	169.8	126.686	19.6571	51.4286	13.6857	54.8	80	138.029	148.543	51.8	68.5714	126.514	53.7143	42.4286	91.2	67.8571	99.6286	109.886	160.257	42.7429	132.657	75.2571	89.4286	76.5714	87.8286	70.4286	105.543	218.886	151.543	80.4286	131.086	102.371	202.543	104.629	100.657	123.314	121.2	57.0571	98.7429	77.8	151.771	89.2	160.714	173.114	223.543
1986.42	124.8	115.286	91.2286	21.8286	160.286	127.857	44.9143	-8.2	-6.17143	37.7143	48.8	104.343	125.429	25.9714	82.8571	122.543	68.1143	92.8286	22.8857	43.1429	54.4286	122.2	168.771	19.4286	177.514	119.914	129.514	151.229	7.37143	108.114	92.1143	221.057	219.029	116.914	81.7143	170.086	196.829	154.886	70.1143	90.3143	46.4857	56.1143	59.8286	94.8857	115.571	75.2571	162.971	132.714	211.971
1987.63	103.943	66.4	74.9714	47.8286	148.857	154.114	69.5143	4.77143	34.7429	33.3714	53	89.8	108.343	25.2857	124.514	51.6	64.8286	139.543	43.1143	46.9429	49.6	146.829	179.914	10.2857	209.457	98.1714	99.0571	138.686	27.6857	106.943	102	200.771	230.429	82.9429	34.7143	206.171	106.057	107.029	77.5429	58.9714	-2.8	119.714	60.0571	117.143	82.8	55.4	139.343	92.8286	148.657
1988.83	-1.57143	84.6286	53.1143	77.7714	117.6	145.943	80.5714	44.6286	117.657	-18.4	74.3143	100.514	149.886	58.6286	134.457	31.0571	80.2571	141.886	80.6286	55.4	27.6286	98.2	195.686	42.3429	221.686	123.086	-7.71429	72.8571	89.1714	61.2571	100.257	185.971	192.714	51.5714	85.4857	158.8	61.7714	27.4857	101.857	121.543	68.3429	156.571	113.314	102.543	87.2857	74.2571	128.143	92.9143	33.2857
1990.04	-12.2571	106.057	99.7429	83	132.686	185.257	120.743	101.286	119.343	12.2857	63.2571	176	192.486	53.5714	126.543	50.6286	46.6571	99.3429	116.171	76.3143	33.7143	63.0286	186.171	176.286	225.714	88.6857	-30.4857	56.6	106.029	89.9143	53.3714	201.314	128.371	66.5143	145.886	76.8571	118.371	121.314	109.371	122.657	150.486	144.457	88.6857	90.6286	169.057	91.5714	137.029	74.8857	56.7429
1991.24	107.314	126.457	103.914	16.2	144.114	180.057	156.771	70.9143	125.457	-2.88571	26.1143	161.8	247.229	14.4857	113.257	24.7429	81	72.4	82.3429	77.2286	37.3714	60.5429	217.657	145.371	167.629	147.229	41	76.7714	101.571	136.429	17.4857	234.571	139.371	115.371	137.8	75.9714	156.2	147.457	73.6571	146.743	202.057	157.714	92.2	145.171	232.714	133.029	191.8	71.9714	12.9429
1992.44	110.029	113.657	77.8	-26.7714	154.314	158.971	168.086	53.3143	63.9714	26.8	55.7714	115.886	191.857	9.8	96.7429	37.6286	83.7714	82.7714	28.5143	54.6571	12.0286	94.1143	220.314	73.0286	116.343	175.229	130.143	111.971	103.914	117.057	-9.22857	197.114	150.429	117.686	140.171	105.629	147.6	126.371	78.5143	99.6857	158.171	133.4	42.9429	142.314	219.543	125.886	193.286	107.886	84.2571
1993.64	54.4857	117.457	47.8	-21.5143	128.686	121.943	107.857	80.2	53.4	9.71429	72.0857	107	99.9714	6.2	58.5143	71.4571	77.2	55.4286	43.0857	72.8	57.9429	66.8571	171.086	40.1143	71.4	151.914	115.114	85.6	148.657	89.0286	55.3429	167.429	182.114	118.057	166.257	124.971	151.943	9.71429	73.4571	130.829	120.714	105.743	71.6286	110.543	134.029	111.686	192.086	153.457	65.4
1994.85	12.8571	154.886	102	28.8571	100.714	111.571	98.6286	45.8857	21.4571	82.8286	130.543	162.4	76.0571	24.2	94.2857	92.9714	-51.9143	11.6286	91	140.286	79.1429	68.0857	163.4	90.1429	104.314	141.371	70.5429	80.9429	87.6571	71.9143	54	171.6	161.343	57.6571	187.371	94.3143	163.257	-59.9143	74.7429	100.086	71.6571	104.971	59.8857	61.7714	113.8	57.0857	205.086	129.057	38.3429
1996.05	55.4571	156.314	122.857	11.0857	98.9143	129.429	81.5143	96.0857	59.5714	9.37143	93.4571	119.629	111.714	37.4	135.343	23.2286	-22	-32.7714	125.057	114.029	107.057	111.2	192.571	118.371	176.629	213.886	36.4	51.3714	113	94.6286	-2	191.886	204.457	12.0286	151.714	88.8286	157.171	-49.7143	108.371	124.571	99.1429	190.4	13.0571	69.0286	92.4571	4.2	161.486	93.6571	21.1143
1997.25	22.7143	150.743	108.086	-3.65714	108.486	138.429	75.8286	69.5714	92.4857	7.48571	105.714	151.514	142.4	53.5429	137.943	-0.51429	66.9714	14.1429	66.2571	67.2857	104.914	161.514	258.057	95.8857	196.886	138.171	59.5429	111.486	92.8571	104.257	14.1143	201.371	210.829	17.8	133.143	84.2857	72.1143	66.8286	137.514	99.4857	97.2	207.629	-19.6	92.2571	100.829	52.2857	146.343	103.257	143.714
1998.45	9.91429	126.114	108.8	31.3429	186.6	116.2	84.9143	28.8857	71.8571	-10.4286	108.314	144.571	174.343	-8.02857	144.6	26.3429	173.514	35	35.2857	57.7714	145.857	154.457	251.257	92.5143	155.6	62.2857	82.9429	74.7714	156.171	152.886	48.0286	170.457	216.714	79.8286	148.343	131.143	35.1429	133.8	163.943	134.971	93.9429	228.914	65.7143	119.543	143.771	139.829	165.686	110.314	128.229
1999.65	-14.6857	165.143	96.4571	22	185.543	95.1143	94.1143	-20.4286	58.1714	23.8	114.771	183.429	161	1.82857	114.657	108.429	81.9429	79.8	77.7143	87.2286	132.086	132.543	158.771	58.5429	67.3143	76.6	122.171	103.914	181.257	165.143	26.2286	236.429	129.857	51.6571	133.086	91.7143	35.1714	90.0286	79	124.829	112.743	192.857	134	106.543	168.143	139.943	194.971	197.914	130.457
2000.86	2.17143	151.4	103.571	9.71429	188.857	95.8857	92.5143	45.9714	44.5143	48.9429	123.8	131.571	104.314	-20.8	117.829	80.8571	71.7429	86.2857	128.4	77.8286	98.9143	82.3429	105.571	69.5714	120.371	102.229	63.7143	158.686	167.343	145.371	-21.2	251.371	172.457	135.4	126.029	88.9714	72.5714	71.0571	76.4286	110.057	127.829	161.8	83	82.6	132.229	89.6286	162.057	197.514	77.7143
[truncated: 1 more columns]

## Sheet: Raman of 1 mM lysozyme
wavenumber	Spontaneous Raman*0.2
699.779	185.097
701.227	125.246
702.676	128.191
704.124	183.281
705.572	207.792
707.019	212.241
708.466	142.941
709.913	114.662
711.36	182.465
712.806	286.704
714.252	230.28
715.698	82.288
717.144	21.7423
718.589	144.898
720.034	243.327
721.478	259.462
722.923	189.429
724.367	176.153
725.811	216.693
727.254	218.17
728.697	169.446
730.14	159.009
731.583	203.686
733.025	212.832
734.467	188.955
735.909	170.986
737.351	174.842
738.792	156.958
740.233	159.586
741.673	174.417
743.114	168.696
744.554	134.43
745.994	140.527
747.433	202.378
748.872	217.417
750.311	205.886
751.75	210.783
753.188	238.877
754.627	282.033
756.064	361.569
757.502	422.196
758.939	429.393
760.376	424.5
761.813	416.525
763.249	379.479
764.685	359.624
766.121	366.782
767.557	363.91
768.992	306.079
770.427	266.729
771.862	213.667
773.296	151.944
774.73	147.204
776.164	147.386
777.597	162.12
779.031	146.129
780.464	176.148
781.896	157.462
783.329	139.404
784.761	130.527
786.193	120.01
787.625	126.302
789.056	126.677
790.487	157.539
791.918	152.654
793.348	146.959
794.778	145.222
796.208	138.439
797.638	106.241
799.067	104.669
800.496	91.9217
801.925	100.044
803.353	67.4451
804.782	89.0126
806.21	115.788
807.637	243.307
809.065	323.361
810.492	300.541
811.918	190.128
813.345	169.637
814.771	197.739
816.197	192.31
817.623	166.973
819.048	180.581
820.473	223.113
821.898	235.577
823.323	232.959
824.747	207.288
826.171	188.801
827.595	167.433
829.018	174.17
830.441	206.499
831.864	227.186
833.287	242.582
834.709	216.207
836.131	231.744
837.553	240.267
838.975	269.887
840.396	262.001
841.817	248.292
843.237	197.986
844.658	202.359
846.078	246.778
847.498	279.821
848.917	240.363
850.337	238.498
851.756	301.387
853.174	333.636
854.593	317.798
856.011	282.994
857.429	275.297
858.846	235.169
860.264	249.55
861.681	283.397
863.097	316.575
864.514	307.786
865.93	331.786
867.346	337.418
868.762	326.911
870.177	324.182
871.592	360.962
873.007	402.37
874.422	413.265
875.836	443.095
877.25	439.87
878.663	424.511
880.077	403.01
881.49	401.832
882.903	405.334
884.316	438.027
885.728	413.487
887.14	356.517
888.552	346.322
889.963	373.877
891.374	370.845
892.785	374.301
894.196	382.478
895.606	351.641
897.017	332.366
898.426	383.861
899.836	399.638
901.245	376.538
902.654	335.11
904.063	344.791
905.472	336.166
906.88	344.215
908.288	366.782
909.695	351
911.103	333.634
912.51	359.499
913.917	360.777
915.323	310.301
916.729	310.317
918.135	352.399
919.541	317.71
920.946	307.392
922.352	294.262
923.757	314.115
925.161	280.214
926.566	294.182
927.97	309.307
929.373	333.537
930.777	327.586
932.18	341.811
933.583	397.887
934.986	427.239
936.388	395.211
937.79	360.651
939.192	360.091
940.594	371.931
941.995	347.119
943.396	317.059
944.797	315.199
946.198	294.357
947.598	246.999
948.998	224.57
950.398	254.222
951.797	267.617
953.196	255.199
954.595	274.857
955.994	304.227
957.392	295.911
958.79	287.546
960.188	281.318
961.585	290.926
962.982	327.898
964.379	359.062
965.776	332.954
967.173	319.502
968.569	350.451
969.965	358.778
971.36	347.397
972.756	352.207
974.151	326.455
975.545	279.159
976.94	259.027
978.334	263.597
979.728	277.57
981.122	296.506
982.515	338.738
983.909	333.072
985.301	302.265
986.694	274.671
988.086	289.769
989.479	319.62
990.87	339.127
992.262	289.661
993.653	277.839
995.044	254.942
996.435	302.775
997.825	292.517
999.216	344.985
1000.61	341.601
1002	369.831
1003.38	376.046
1004.77	393.463
1006.16	428.57
1007.55	483.302
1008.94	482.054
1010.33	464.606
1011.72	454.685
1013.1	451.401
1014.49	449.691
1015.88	455.16
1017.26	396.014
1018.65	363.267
1020.04	337.162
1021.42	300.387
1022.81	240.567
1024.19	261.617
1025.58	263.397
1026.96	227.88
1028.35	188.969
1029.73	200.059
1031.12	241.505
1032.5	256.262
1033.88	207.979
1035.27	177.624
1036.65	227.211
1038.03	243.581
1039.41	196.956
1040.8	140.928
1042.18	142.668
1043.56	184.474
1044.94	187.572
1046.32	147.365
1047.7	88.1537
1049.08	77.8251
1050.46	114.965
1051.84	133.593
1053.22	166.404
1054.6	98.8937
1055.98	84.7697
1057.36	64.6766
1058.74	100.437
1060.12	107.666
1061.5	140.772
1062.87	109.766
1064.25	103.641
1065.63	92.5646
1067.01	98.0691
1068.38	122.823
1069.76	146.085
1071.13	100.575
1072.51	88.5034
1073.89	149.76
1075.26	167.057
1076.64	154.713
1078.01	149.751
1079.39	159.879
1080.76	161.643
1082.13	171.989
1083.51	152.268
1084.88	108.732
1086.26	75.0703
1087.63	90.4766
1089	93.5314
1090.38	99.6257
1091.75	109.745
1093.12	128.501
1094.49	115.983
1095.86	89.7274
1097.23	46.9611
1098.6	73.0457
1099.97	106.025
1101.35	160.767
1102.71	147.022
1104.09	215.789
1105.45	172.065
1106.82	139.111
1108.19	96.3583
1109.56	167.69
1110.93	189.118
1112.3	186.297
1113.67	153.89
1115.04	157.536
1116.4	139.673
1117.77	141.183
1119.14	132.909
1120.5	166.539
1121.87	145.656
1123.24	170.846
1124.6	188.616
1125.97	208.973
1127.33	207.708
1128.7	216.84
1130.06	221.525
1131.43	205.551
1132.79	210.279
1134.16	180.23
1135.52	170.081
1136.88	161.63
1138.25	173.064
1139.61	177.295
1140.97	180.914
1142.34	167.914
1143.7	163.987
1145.06	188.261
1146.42	174.166
1147.78	187.142
1149.14	198.742
1150.5	225.687
1151.87	191.47
1153.22	192.585
1154.59	186.033
1155.94	233.966
1157.31	244.958
1158.66	248.21
1160.02	212.904
1161.38	247.318
1162.74	239.409
1164.1	232.015
1165.46	234.374
1166.82	278.213
1168.17	265.394
1169.53	269.419
1170.89	293.355
1172.24	320.186
1173.6	283.99
1174.96	247.661
1176.31	254.851
1177.67	297.096
1179.02	303.033
1180.38	282.811
1181.73	281.4
1183.09	256.418
1184.44	258.353
1185.8	268.305
1187.15	329.674
1188.5	346.406
1189.86	374.793
1191.21	378.842
1192.56	382.481
1193.92	382.807
1195.27	363.113
1196.62	332.486
1197.97	325.323
1199.32	354.549
1200.67	403.413
1202.03	428.393
1203.38	412.833
1204.73	366.269
1206.08	335.995
1207.43	324.11
1208.78	334.769
1210.13	376.025
1211.48	386.691
1212.83	349.838
1214.17	329.727
1215.52	339.687
1216.87	330.29
1218.22	317.294
1219.57	292.759
1220.91	288.909
1222.26	305.112
1223.61	349.392
1224.95	396.591
1226.3	407.508
1227.65	426.437
1228.99	428.141
1230.34	459.816
1231.68	448.066
1233.03	437.139
1234.37	421.706
1235.72	450.883
1237.06	474.504
1238.4	509.491
1239.75	528.732
1241.09	548.482
1242.44	530.847
1243.78	549.11
1245.12	571.999
1246.46	569.94
1247.81	590.169
1249.15	556.418
1250.49	583.548
1251.83	597.243
1253.17	647.097
1254.51	604.061
1255.86	595.461
1257.19	594.089
1258.54	604.222
1259.88	609.3
1261.21	603.346
1262.55	583.733
1263.89	530.026
1265.23	535.497
1266.57	559.91
1267.91	584.901
1269.25	570.59
1270.59	589.017
1271.92	579.723
1273.26	567.633
1274.6	581.489
1275.93	599.325
1277.27	594.521
1278.61	567.113
1279.94	579.377
1281.28	557.52
1282.62	533.667
1283.95	513.022
1285.29	567.727
1286.62	575.943
1287.95	559.749
1289.29	515.134
1290.62	500.81
1291.96	542.014
1293.29	577.173
1294.62	578.697
1295.96	576.634
1297.29	585.442
1298.62	562.135
1299.95	552.621
1301.29	546.837
1302.62	551.515
1303.95	530.849
1305.28	541.015
1306.61	557.582
1307.94	594.929
1309.27	582.591
1310.6	556.102
1311.93	573.741
1313.26	611.217
1314.59	629.235
1315.92	611.527
1317.25	612.005
1318.58	628.932
1319.91	652.548
1321.24	644.331
1322.56	634.773
1323.89	654.725
1325.22	689.849
1326.55	675.195
1327.87	689.472
1329.2	727.387
1330.53	769.896
1331.85	766.311
1333.18	748.44
1334.51	720.302
1335.83	700.898
1337.15	721.704
1338.48	743.678
1339.81	771.514
1341.13	755.023
1342.45	707.275
1343.78	653.763
1345.1	601.095
1346.42	625.366
1347.75	669.499
1349.07	670.769
1350.39	629.885
1351.72	594.465
1353.04	567.593
1354.36	544.437
1355.68	589.995
1357	620.398
1358.32	623.937
1359.64	589.089
1360.97	575.796
1362.29	569.691
1363.61	579.463
1364.93	570.528
1366.25	530.014
1367.57	456.996
1368.88	439.245
1370.2	438.574
1371.52	439.426
1372.84	413.973
1374.16	394.071
1375.48	350.479
1376.79	343.037
1378.11	369.499
1379.43	371.424
1380.75	341.208
1382.06	303.204
1383.38	314.045
1384.69	341.637
1386.01	373.584
1387.33	384.449
1388.64	403.382
1389.96	386.892
1391.27	368.679
1392.59	357.725
1393.9	373.095
1395.21	381.034
1396.53	399.535
1397.84	424.085
1399.16	430.887
1400.47	413.799
1401.78	423.271
1403.1	426.41
1404.41	414.922
1405.72	367.968
1407.03	407.892
1408.34	447.309
1409.65	470.667
1410.97	429.087
1412.28	427.497
1413.59	462.014
1414.9	529.709
1416.21	489.742
1417.52	436.068
1418.83	426.603
1420.14	482.263
1421.45	520.824
1422.76	555.826
1424.06	518.794
1425.37	499.697
1426.68	544.728
1427.99	572.486
1429.3	555.526
1430.6	555.228
1431.91	571.279
1433.22	535.274
1434.53	615.106
1435.83	652.15
1437.14	627.569
1438.44	591.929
1439.75	623.501
1441.06	623.321
1442.36	592.515
1443.66	644.455
1444.97	680.871
1446.27	712.248
1447.58	700.785
1448.88	671.604
1450.19	649.205
1451.49	651.785
1452.79	668.222
1454.1	691.608
1455.4	693.981
1456.7	697.97
1458	687.941
1459.31	685.095
1460.61	642.098
1461.91	606.367
1463.21	588.878
1464.51	558.586
1465.81	533.205
1467.11	512.602
1468.41	483.111
1469.71	444.372
1471.01	437.151
1472.31	435.43
1473.61	385.905
1474.91	299.357
1476.21	273.449
1477.51	327.718
1478.81	357.017
1480.11	318.703
1481.4	245.89
1482.7	236.674
1484	251.119
1485.3	248.163
1486.59	214.812
1487.89	221.338
1489.18	254.707
1490.48	273.115
1491.78	264.67
1493.07	293.045
1494.37	297.576
1495.66	250.034
1496.96	189.754
1498.25	197.805
1499.55	227.169
1500.84	229.411
1502.13	217.118
1503.43	232.858
1504.72	210.958
1506.02	195.324
1507.31	203.247
1508.6	233.947
1509.89	228.645
1511.19	194.179
1512.48	199.426
1513.77	181.258
1515.06	193.977
1516.35	194.069
1517.64	193.238
1518.93	194.191
1520.22	235.399
1521.52	269.887
1522.81	220.98
1524.1	183.782
1525.38	170.122
1526.67	194.808
1527.96	206.844
1529.25	211.862
1530.54	182.217
1531.83	173.237
1533.12	193.702
1534.4	248.345
1535.69	293.225
1536.98	294.151
1538.27	271.507
1539.55	258.605
1540.84	276.626
1542.13	275.871
1543.41	311.127
1544.7	370.678
1545.98	419.765
1547.27	415.714
1548.56	456.867
1549.84	477.915
1551.13	486.735
1552.41	503.085
1553.69	504.854
1554.98	494.079
1556.26	481.135
1557.55	522.231
1558.83	480.492
1560.11	454.91
1561.39	379.685
1562.68	360.974
1563.96	349.971
1565.24	366.026
1566.52	325.107
1567.81	268.704
1569.09	251.676
1570.37	233.374
1571.65	267.999
1572.93	262.853
1574.21	309.36
1575.49	319.839
1576.77	339.537
1578.05	305.417
1579.33	291.206
1580.61	282.641
1581.89	324.535
1583.17	319.14
1584.44	317.714
1585.72	333.756
1587	329.928
1588.28	275.486
1589.56	242.319
1590.83	277.767
1592.11	251.63
1593.39	240.922
1594.66	260.246
1595.94	282.093
1597.22	278.698
1598.49	278.481
1599.77	307.57
1601.04	317.926
1602.32	338.727
1603.59	310.061
1604.87	298.157
1606.14	327.274
1607.42	385.407
1608.69	367.927
1609.96	328.639
1611.24	315.384
1612.51	339.187
1613.78	385.351
1615.06	391.135
1616.33	377.282
1617.6	352.51
1618.87	379.083
1620.14	397.089
1621.42	409.325
1622.69	389.241
1623.96	364.284
1625.23	379.702
1626.5	407.607
1627.77	412.726
1629.04	379.514
1630.31	367.743
1631.58	380.371
1632.85	393.461
1634.12	408.924
1635.39	429.626
1636.66	431.427
1637.93	413.198
1639.19	419.599
1640.46	418.082
1641.73	463.385
1643	521.047
1644.27	586.159
1645.53	603.578
1646.8	628.867
1648.07	663.183
1649.33	676.817
1650.6	679.474
1651.86	658.663
1653.13	702.669
1654.39	729.327
1655.66	727.543
1656.92	713.878
1658.19	740.686
1659.45	714.206
1660.72	690.146
1661.98	676.654
1663.25	655.735
1664.51	615.118
1665.77	633.646
1667.04	634.728
1668.3	598.718
1669.56	578.585
1670.82	554.222
1672.09	513.077
1673.35	488.71
1674.61	514.229
1675.87	501.633
1677.13	473.635
1678.39	422.361
1679.65	389.683
1680.91	377.671
1682.17	387.058
1683.43	388.997
1684.69	368.693
1685.95	344.364
1687.21	321.122
1688.47	307.003
1689.73	299.025
1690.99	282.502
1692.25	297.73
1693.51	292.725
1694.76	268.599
1696.02	242.119
1697.28	255.703
1698.54	264.37
1699.79	239.738
1701.05	212.58
1702.31	211.241
1703.56	220.951
1704.82	218.935
1706.08	220.286
1707.33	182.402
1708.59	169.925
1709.84	164.976
1711.1	199.008
1712.35	195.185
1713.6	190.442
1714.86	183.981
1716.11	163.428
1717.37	156.039
1718.62	165.141
1719.87	171.405
1721.13	171.945
1722.38	168.998
1723.63	177.207
1724.88	158.856
1726.14	151.382
1727.39	175.157
1728.64	190.838
1729.89	169.911
1731.14	147.938
1732.39	132.526
1733.64	120.609
1734.89	141.957
1736.14	171.501
1737.39	144.429
1738.64	108.867
1739.89	139.008
1741.14	165.605
1742.39	153.146
1743.64	150.389
1744.89	174.024
1746.14	172.911
1747.38	151.55
1748.63	150.982
1749.88	193.617
1751.13	186.506
1752.38	170.505
1753.62	162.087
1754.87	157.846
1756.12	141.117
1757.36	149.378
1758.61	183.957
1759.85	174.603
1761.1	185.412
1762.35	184.918
1763.59	197.515
1764.84	171.283
1766.08	139.773
1767.32	99.42
1768.57	107.964
1769.81	128.599
1771.06	155.434
1772.3	173.523
1773.54	171.951
1774.79	158.534
1776.03	176.621
1777.27	182.669
1778.51	166.077
1779.76	155.227
1781	171.842
1782.24	164.352
1783.48	165.063
1784.72	170.325
1785.96	160.461
1787.2	169.939
1788.44	174.914
1789.68	153.734
1790.92	127.034
1792.16	165.826
1793.4	197.186
1794.64	174.609
1795.88	124.183
1797.12	125.722
1798.36	151.154
1799.6	192.154
1800.84	191.496
1802.08	206.952
1803.31	205.932
1804.55	184.274
1805.79	154.454
1807.02	141.417
1808.26	166.752
1809.5	174.934
1810.73	191.751
1811.97	167.237
1813.21	152.355
1814.44	126.077
1815.68	121.095
1816.91	162.399
1818.15	208.087
1819.38	205.959
1820.62	167.626
1821.85	163.69
1823.09	186.132
1824.32	182.877
1825.55	163.959
1826.79	150.993
1828.02	192.595
1829.25	210.192
1830.49	204.732
1831.72	185.405
1832.95	176.51
1834.18	199.557
1835.41	227.057
1836.65	219.48
1837.88	171.444
1839.11	162.303
1840.34	205.637
1841.57	226.167
1842.8	220.438
1844.03	185.247
1845.26	175.634
1846.49	178.065
1847.72	207.221
1848.95	211.003
1850.18	211.865
1851.41	196.293
1852.64	185.369
1853.87	196.101
1855.09	212.762
1856.32	212.033
1857.55	179.943
1858.78	194.787
1860	188.151
1861.23	199.428
1862.46	190.023
1863.68	209.186
1864.91	173.09
1866.14	187.997
1867.36	196.937
1868.59	229.236
1869.82	189.165
1871.04	205.262
1872.27	212.374
1873.49	241.169
1874.71	233.129
1875.94	205.277
1877.16	186.54
1878.39	178.541
1879.61	180.895
1880.83	159.231
1882.06	196.569
1883.28	222.828
1884.5	223.956
1885.73	189.031
1886.95	204.422
1888.17	177.778
1889.39	152.215
1890.61	181.454
1891.84	216.855
1893.06	209.429
1894.28	164.794
1895.5	196.382
1896.72	212.794
1897.94	237.785
1899.16	220.054
1900.38	227.642
1901.6	250.188
1902.82	232.529
1904.04	205.589
1905.26	196.238
1906.48	204.022
1907.69	205.62
1908.91	214.411
1910.13	215.988
1911.35	213.718
1912.57	200.589
1913.78	197.544
1915	203.878
1916.22	227.729
1917.43	215.743
1918.65	199.389
1919.87	207.13
1921.08	200.803
1922.3	195.912
1923.52	196.039
1924.73	203.143
1925.95	187.433
1927.16	196.361
1928.38	198.71
1929.59	191.357
1930.8	177.105
1932.02	211.462
1933.23	232.409
1934.45	237.538
1935.66	220.558
1936.87	225.063
1938.09	221.95
1939.3	222.177
1940.51	233.15
1941.72	237.228
1942.93	203.544
1944.15	209.861
1945.36	216.626
1946.57	218.282
1947.78	193.918
1948.99	214.611
1950.2	176.971
1951.41	182.057
1952.62	191.954
1953.83	220.754
1955.04	230.841
1956.25	229.834
1957.46	232.893
1958.67	232.726
1959.88	250.407
1961.09	229.241
1962.3	210.458
1963.51	218.715
1964.71	233.232
1965.92	268.839
1967.13	285.045
1968.34	288.638
1969.55	257.318
1970.75	248.583
1971.96	242.592
1973.17	253.202
1974.37	244.476
1975.58	263.757
1976.78	276.048
1977.99	260.165
1979.19	236.626
1980.4	239.758
1981.61	278.991
1982.81	306.523
1984.02	316.779
1985.22	327.65
1986.42	295.425
1987.63	300.948
1988.83	286.661
1990.04	291.441
1991.24	281.801
1992.44	315.977
1993.64	298.041
1994.85	259.737
1996.05	280.737
1997.25	324.794
1998.45	319.606
1999.65	281.04
2000.86	303.737
