# Supplementary material for: Optical tweezers-controlled hotspot for sensitive and reproducible surface-enhanced Raman spectroscopy characterization of native protein structures
Source: Nat Commun. 2021 Feb 26;12:1292. doi: 10.1038/s41467-021-21543-3 (PMC7910584; doi:10.1038/s41467-021-21543-3)
Supplement: Supplementary file 4 — Source Data [file 41467_2021_21543_MOESM4_ESM.zip › source data file/Figure 2-5/Figure 5.xlsx]

## Sheet: 5a
wavelength	molar ellipticity
260	-4.79626
259	-2.25856
258	0.37182
257	2.23814
256	-8.64411
255	-12.7416
254	-4.34405
253	-2.76942
252	-7.21658
251	-17.4795
250	-12.9233
249	-19.3379
248	-24.2632
247	-42.101
246	-56.0276
245	-52.6329
244	-76.3409
243	-92.3259
242	-114.713
241	-141.272
240	-169.398
239	-214.451
238	-238.221
237	-292.344
236	-322.91
235	-364.358
234	-411.107
233	-461.615
232	-513.302
231	-552.889
230	-592.245
229	-648.098
228	-687.232
227	-718.498
226	-738.972
225	-763.345
224	-804.01
223	-793.372
222	-804.118
221	-817.605
220	-834.702
219	-836.39
218	-849.992
217	-891.654
216	-926.072
215	-984.088
214	-1085.8
213	-1193.69
212	-1331.94
211	-1493.04
210	-1775.67
209	-2063.5
208	-2409.11
207	-2645.88
206	-3128.32
205	-3534.68
204	-3102.87
203	-2866.91
202	-2387.82
201	-1267.04
200	-1027.02

## Sheet: 5b
wavenumber	2 mM	250 μΜ
800.496	-18639.4	20246.2
801.925	-30384.4	20341.5
803.353	-27186.1	18212.3
804.782	-19803.7	17418
806.21	-17989.7	18096.8
807.637	-21607.3	18227
809.065	-21679.4	17404
810.492	-21037.3	14946.2
811.918	-23380.1	14243.2
813.345	-25200.7	15241
814.771	-25307.1	15856.4
816.197	-27702.2	15551.8
817.623	-28278.9	14731.6
819.048	-24003.4	14208.6
820.473	-17518.7	14493
821.898	-16963.1	14094.4
823.323	-18935.1	12294.4
824.747	-23016.4	12386.2
826.171	-25086.1	12900.9
827.595	-18644.2	12384.8
829.018	-17457.9	11923.2
830.441	-16148.3	12605.3
831.864	-19011.3	12205.2
833.287	-13367.2	10523.7
834.709	-10253.8	9582.4
836.131	-6037.2	8986.83
837.553	-5103.35	8731.92
838.975	-14267.5	9307.83
840.396	-15514.9	8290.79
841.817	-11058	7561.03
843.237	-4130.07	7447.48
844.658	-7890.36	9292.95
846.078	-16139	8565.51
847.498	-11970.7	8166.18
848.917	-8984.97	7999.37
850.337	-3568.33	7337.01
851.756	-3238.46	5541.77
853.174	2358.59	5120.04
854.593	6561.05	5613.63
856.011	2079.06	6685.78
857.429	5159.6	5867.7
858.846	8315.93	5376.98
860.264	14816.7	5404.46
861.681	11313.9	6195.99
863.097	11733.3	5167.57
864.514	10860	4437.52
865.93	10331.3	4058.52
867.346	6195.07	4435.33
868.762	3452.5	3680.5
870.177	2117.83	2694.93
871.592	2665.04	2460.48
873.007	75.5339	2942.71
874.422	-2010.53	3466.99
875.836	-3419.53	2805.88
877.25	-2102.1	2181.13
878.663	-4158.11	509.27
880.077	4193.24	-621.714
881.49	6388.48	-1108.02
882.903	4197.16	-488.209
884.316	-738.601	34.0312
885.728	3602.75	464.915
887.14	5561.02	720.694
888.552	9006.5	704.165
889.963	16513.5	663.991
891.374	22573.2	717.695
892.785	21062	922.407
894.196	20197.2	178.035
895.606	20680.3	-257.129
897.017	24303.7	-778.898
898.426	25098.8	-549.73
899.836	26026.9	-1823.11
901.245	24453.7	-1577.29
902.654	24256.6	-1282.66
904.063	26545.1	-62.2735
905.472	27074.9	212.618
906.88	24353.5	413.617
908.288	22336.8	-335.028
909.695	23225.7	-2766.75
911.103	22483.3	-2902.78
912.51	19187.5	-1705.7
913.917	17667.6	-649.752
915.323	16518.3	-406.045
916.729	16147.8	471.872
918.135	14366.3	970.377
919.541	11922.2	-242.393
920.946	13995.3	-1773.24
922.352	16188.6	-2990.5
923.757	17333.2	-2927.14
925.161	16360.2	-2390.07
926.566	17416.1	-1902.43
927.97	17535.3	-913.756
929.373	17849	-733.359
930.777	19044	-812.379
932.18	17764.5	-1213.32
933.583	19637.3	-972.925
934.986	20540.1	-626.211
936.388	18214.5	832.71
937.79	18773.7	766.304
939.192	22829.3	115.56
940.594	28449.1	-336.097
941.995	28117.3	245.224
943.396	28442	1724.05
944.797	24925.7	1738.23
946.198	26003.2	1275.99
947.598	27713.1	160.53
948.998	32216.7	565.815
950.398	30729.5	1330.6
951.797	31330.3	2760.87
953.196	28030.4	3063.86
954.595	28555.2	2091.77
955.994	28783.6	1758.41
957.392	31516.2	1955.44
958.79	31724.4	1045.76
960.188	29829.7	623.987
961.585	27310	642.711
962.982	24618.3	2513.72
964.379	23417.5	3020.23
965.776	23321.8	4518.9
967.173	21182.2	2772.57
968.569	18913.4	1623.15
969.965	14531.5	1138.98
971.36	12976.9	2907.99
972.756	9739.25	1633.83
974.151	6874.44	830.996
975.545	4256.72	1215.65
976.94	2238.4	2927.65
978.334	528.543	2435.82
979.728	-192.934	1981.76
981.122	-1616.15	1374.47
982.515	-3949.93	1514.7
983.909	-6970.99	1545.62
985.301	-3963.18	2292.27
986.694	-5207.4	2023.42
988.086	-5222.25	1929.87
989.479	-5755.49	1603.55
990.87	-1757.14	953.483
992.262	-3928.61	660.338
993.653	-2007.98	535.826
995.044	-685.686	815.277
996.435	2234.63	437.05
997.825	2744.63	1328.63
999.216	5555.67	2098.47
1000.61	8262.39	2094.38
1002	16358.2	1784.94
1003.38	24011.6	925.195
1004.77	28266.4	1639.08
1006.16	29614.4	1563.7
1007.55	31955.4	1973.57
1008.94	33154.7	1323.71
1010.33	31435	169.206
1011.72	28442.1	8.29097
1013.1	25272	706.219
1014.49	22136	1576.83
1015.88	15134.6	1364.51
1017.26	8309.88	357.361
1018.65	4138.85	-603.512
1020.04	2565.1	-2002.18
1021.42	549.638	-1453
1022.81	-1864.81	-2262.38
1024.19	-2038.96	-1648.12
1025.58	675.446	-2156.24
1026.96	2682.09	-394.279
1028.35	1645.27	-1031
1029.73	693.033	-1814.53
1031.12	3228.52	-2590.74
1032.5	4424.78	-2254.72
1033.88	4862	-2979.38
1035.27	5489.24	-3086.27
1036.65	5804.77	-2175.75
1038.03	2960.48	-2524.57
1039.41	-582.917	-2072.08
1040.8	-2660.9	-604.084
1042.18	-6242.44	-902.793
1043.56	-8923.77	-2118.01
1044.94	-11239.9	-2318.94
1046.32	-10775.3	-1151.3
1047.7	-16280	-665.07
1049.08	-18136.7	-1069.56
1050.46	-17129.9	-2232.48
1051.84	-13879	-484.236
1053.22	-16046	1025.01
1054.6	-15760.6	1398.44
1055.98	-12914.5	-56.9792
1057.36	-11048.6	454.61
1058.74	-9387.34	216.446
1060.12	-8145.49	353.115
1061.5	-5797.13	-381.577
1062.87	-2251.45	-549.005
1064.25	186.801	-303.315
1065.63	-299.038	393.334
1067.01	-196.346	681.81
1068.38	-2024.68	689.484
1069.76	-1537.28	83.1695
1071.13	-1103.49	-486.544
1072.51	1420.16	400.825
1073.89	167.01	376.154
1075.26	2352.65	-188.318
1076.64	2045.41	-520.786
1078.01	1731.33	57.2919
1079.39	-1079.77	-419.804
1080.76	-1626.97	-430.258
1082.13	-1059.69	-88.5401
1083.51	429.357	-830.09
1084.88	2447.07	-1953.61
1086.26	2508.19	-1808.48
1087.63	4301.86	-635.465
1089	4278.19	-410.727
1090.38	5175	-607.549
1091.75	561.491	-714.405
1093.12	-3677.74	242.302
1094.49	-9240.38	-430.529
1095.86	-11502.7	-340.461
1097.23	-12419.8	-357.783
1098.6	-13799.7	21.121
1099.97	-13973.8	-819.329
1101.35	-11720.3	-141.61
1102.71	-9712.73	658.678
1104.09	-14023.3	121.558
1105.45	-15735.5	-205.698
1106.82	-15862.6	-18.2538
1108.19	-18198.7	234.293
1109.56	-20885.3	-137.513
1110.93	-19678.1	-390.064
1112.3	-17867.5	-169.322
1113.67	-19422.6	153.01
1115.04	-20729.7	707.093
1116.4	-22186.3	-522.472
1117.77	-22986.9	-310.252
1119.14	-21398.5	-21.1845
1120.5	-18967.8	64.667
1121.87	-16539.8	-22.6307
1123.24	-15275	213.424
1124.6	-10285.5	229.588
1125.97	-6533.22	-345.326
1127.33	-4166.27	-16.6609
1128.7	-3480.02	16.7164
1130.06	-1664.29	1087.99
1131.43	2105.84	1149.99
1132.79	4785.65	342.183
1134.16	6711.29	86.4616
1135.52	3638.35	1455.91
1136.88	2676.33	2410.78
1138.25	2264.83	1713.53
1139.61	3470.95	580.118
1140.97	951.868	-300.144
1142.34	120.942	648.34
1143.7	-504.134	1280.58
1145.06	1889.7	699.21
1146.42	3283.82	484.578
1147.78	4238.37	1251.62
1149.14	3150.34	2285.26
1150.5	4474.97	697.205
1151.87	7282.34	373.048
1153.22	9971.5	232.14
1154.59	12623	682.832
1155.94	15075.4	690.774
1157.31	16581.9	-55.238
1158.66	17536.2	-899.34
1160.02	19982.2	-1143.75
1161.38	22870.8	-621.909
1162.74	25721.6	-580.787
1164.1	27333.7	-1577.72
1165.46	28545.2	-303.15
1166.82	31121.5	532.283
1168.17	31055.8	622.032
1169.53	32272.1	-1510.43
1170.89	33142.6	-1906.06
1172.24	36011.2	-599.379
1173.6	35373.4	-1433.04
1174.96	38236.9	-2107.27
1176.31	40760.6	-2789.53
1177.67	41792	-1949.02
1179.02	40996.9	-1988.56
1180.38	40977.7	-156.491
1181.73	41223.3	57.8035
1183.09	41987.2	-895.9
1184.44	41479.4	-2516.65
1185.8	40763.8	-2140.09
1187.15	37779.5	-2082.12
1188.5	35966.3	-1313.72
1189.86	34763.9	-2124.54
1191.21	34685.9	-2924.19
1192.56	33582.8	-3024.69
1193.92	33852.9	-1280.64
1195.27	34546	-268.129
1196.62	32711.3	-1271.14
1197.97	29710.7	-2040.87
1199.32	31408.2	-2805.61
1200.67	31840.6	-3153.58
1202.03	31444.3	-3427.44
1203.38	32136.9	-2564.97
1204.73	34809	-2444.38
1206.08	37352.5	-2981.2
1207.43	39299.7	-2718.09
1208.78	43516.3	-1931.34
1210.13	45105.8	-522.994
1211.48	46797.1	-484.482
1212.83	46857.2	-453.257
1214.17	47390.1	-1445.27
1215.52	47134.8	-1103.7
1216.87	48091.6	-1742.42
1218.22	48142.7	-1718.3
1219.57	47786.1	-1734.31
1220.91	46802.7	-726.176
1222.26	47687.2	-92.0157
1223.61	50209.9	294.25
1224.95	56302.5	-410.431
1226.3	61361.7	-204.472
1227.65	67819.8	444.762
1228.99	73179.4	720.269
1230.34	77470.3	-218.786
1231.68	80800.5	-240.015
1233.03	86305.5	1039.6
1234.37	93486.3	1111.53
1235.72	97120	520.848
1237.06	102585	-202.053
1238.4	106531	715.156
1239.75	112394	1217.37
1241.09	116311	1550.63
1242.44	120309	999.256
1243.78	122024	490.664
1245.12	125353	30.8958
1246.46	129390	695.245
1247.81	131295	653.409
1249.15	131153	381.433
1250.49	133193	2.26668
1251.83	133420	-275.25
1253.17	131734	-263.707
1254.51	128767	246.707
1255.86	127034	1039.92
1257.19	125790	1235.91
1258.54	124374	650.443
1259.88	124592	9.82055
1261.21	121433	-1045.9
1262.55	120574	-1437.5
1263.89	119626	-1009.6
1265.23	120570	684.799
1266.57	117300	1053.17
1267.91	112582	951.698
1269.25	108822	700.492
1270.59	108941	595.03
1271.92	107668	171.347
1273.26	106649	-808.869
1274.6	106485	-1825.82
1275.93	107319	-2004
1277.27	103433	-452.999
1278.61	103867	-426.503
1279.94	104400	-768.695
1281.28	103224	-697.194
1282.62	96111.6	-81.6637
1283.95	94608.1	-1148.77
1285.29	93266.2	-2529.67
1286.62	93669.8	-2417.54
1287.95	90790	-2000.73
1289.29	89531	-1068.17
1290.62	88604	-1961.43
1291.96	89970.5	-1758.48
1293.29	90500.7	-1942.64
1294.62	87503.1	-756.283
1295.96	86395.4	-1983.71
1297.29	86695.5	-1936.38
1298.62	86931.7	-1481.17
1299.95	85374	-719.124
1301.29	86449.7	-799.809
1302.62	88130.9	-499.524
1303.95	86910.9	-98.419
1305.28	84986.3	-752.459
1306.61	84851.9	-355.999
1307.94	85826.8	451.62
1309.27	86437.2	1166.2
1310.6	86192.1	381.499
1311.93	86341.7	610.98
1313.26	86538.6	338.195
1314.59	86898.4	424.005
1315.92	88022.2	922.444
1317.25	88599.2	1776.24
1318.58	89800.2	1240
1319.91	91313.2	1087.31
1321.24	92727.4	1478.27
1322.56	93383.2	1363.41
1323.89	92456	943.015
1325.22	91717.2	525.119
1326.55	90299.6	11.5896
1327.87	88060.2	208.865
1329.2	84938.5	1357.9
1330.53	82870.2	901.924
1331.85	83425.5	-276.045
1333.18	82439.8	-522.198
1334.51	81090.2	-741.414
1335.83	80050	-683.939
1337.15	78512.4	-601.621
1338.48	78677.6	-231.505
1339.81	79015	-937.036
1341.13	80088.7	-158.409
1342.45	76345.8	518.53
1343.78	77959.1	523.756
1345.1	78294.1	-592.969
1346.42	79180.8	-1425.38
1347.75	74597.7	-1274.98
1349.07	71212.3	-942.76
1350.39	66765.8	-861.255
1351.72	63389.2	-1862.37
1353.04	57538.4	-2632.64
1354.36	52200.6	-1700.25
1355.68	48840.2	-414.125
1357	47019.8	-548.643
1358.32	41920.5	-1932.79
1359.64	36756.4	-1797.42
1360.97	33010.9	-858.924
1362.29	29023.6	-818.967
1363.61	24832.4	-1265.05
1364.93	20870.6	-1907.36
1366.25	19569.4	-811.747
1367.57	16727.4	-1077.31
1368.88	14574.8	-1765.33
1370.2	12740	-2785.6
1371.52	11641.9	-2681.57
1372.84	8492.03	-2395.88
1374.16	5978.13	-1997.5
1375.48	5243.57	-1764.73
1376.79	4398.86	-2027.54
1378.11	3112.33	-2248.47
1379.43	2563.52	-2097.31
1380.75	3729.56	-2719.94
1382.06	4543.44	-2819.83
1383.38	4903.8	-1970.48
1384.69	6164.41	-291.113
1386.01	7383.5	796.014
1387.33	9063.97	97.4584
1388.64	11517.7	-783.778
1389.96	14631.2	-2008.79
1391.27	16873	-461.984
1392.59	20220.9	467.126
1393.9	25563.9	496.682
1395.21	30065.7	-639.67
1396.53	31851.6	475.447
1397.84	35394.8	1855.08
1399.16	40320.8	1353.14
1400.47	43932.3	874.138
1401.78	46858.6	948.992
1403.1	50882.2	1064
1404.41	53757.5	-154.5
1405.72	54921	-216.465
1407.03	57200.5	-103.992
1408.34	59175	4.78961
1409.65	57938.5	-265.664
1410.97	59165.3	-242.562
1412.28	61211.7	896.085
1413.59	61959.4	1410.75
1414.9	58915.1	2772.01
1416.21	56795.3	2717.04
1417.52	55657.4	2535.91
1418.83	55240	1188.81
1420.14	55604.9	845.924
1421.45	56738.1	1359.85
1422.76	56635.6	1364.47
1424.06	57329.1	983.262
1425.37	57652.1	977.235
1426.68	58506.8	1619.55
1427.99	58107	2119.3
1429.3	59002	1023.59
1430.6	58138.7	375.26
1431.91	59223.4	-448.003
1433.22	59553.2	173.406
1434.53	61535.9	-126.371
1435.83	61987.7	-625.382
1437.14	65853.8	123.09
1438.44	69876.8	1486.63
1439.75	77152.9	1175.27
1441.06	83752.9	-171.628
1442.36	90519.3	-29.4748
1443.66	96870.6	449.822
1444.97	104626	1256.91
1446.27	112445	1485.92
1447.58	120639	1603.51
1448.88	127700	1220.07
1450.19	133155	2245.96
1451.49	138524	1851.93
1452.79	143939	1971.07
1454.1	146749	2190.57
1455.4	147385	3260.73
1456.7	145593	2364.03
1458	146717	2925.86
1459.31	149346	3403.01
1460.61	153730	3751.05
1461.91	148805	3600.27
1463.21	142774	4114.28
1464.51	137637	3554.26
1465.81	138345	2596.17
1467.11	136482	3475.99
1468.41	134421	4029
1469.71	131985	3451.51
1471.01	129710	2663.52
1472.31	125791	3645.98
1473.61	116312	3948.3
1474.91	107107	3119.19
1476.21	99125	1974.7
1477.51	93945.3	2070.63
1478.81	86310.8	1515.95
1480.11	78684.5	539.701
1481.4	70230.6	-375.932
1482.7	60704.2	-64.1172
1484	50304.1	-340.444
1485.3	42182.4	-681.937
1486.59	34103.4	-1007.1
1487.89	25880.1	-971.212
1489.18	18662.3	-666.947
1490.48	14672.5	247.202
1491.78	11406.4	443.615
1493.07	8778.35	-195.294
1494.37	7077.55	-602.574
1495.66	3695.39	240.572
1496.96	132.635	289.878
1498.25	-750.448	308.1
1499.55	99.2208	210.021
1500.84	965.528	61.8028
1502.13	574.629	-780.916
1503.43	260.165	-1452.94
1504.72	-492.586	-2022.7
1506.02	-372.122	-2367.56
1507.31	364.753	-1804.56
1508.6	63.4568	-1928.23
1509.89	-944.5	-1908.18
1511.19	-1056.94	-2060.95
1512.48	-1022.87	-629.622
1513.77	326.854	-53.1907
1515.06	1150.09	-608.974
1516.35	2461.64	-2043.16
1517.64	2928.42	-1846.1
1518.93	3634.86	-1175.88
1520.22	4693.99	-1561.52
1521.52	6476.4	-2090.63
1522.81	8294.73	-2541.36
1524.1	6599.46	-1902.33
1525.38	3883.52	-897.104
1526.67	2798.76	-930.328
1527.96	5850.37	-1521.78
1529.25	6502.64	-1482.27
1530.54	5477.23	-809.587
1531.83	4127.68	-1241.52
1533.12	4450.54	-782.422
1534.4	6101.72	-920.007
1535.69	6710.38	-1998.07
1536.98	4425.66	-3152.52
1538.27	1057.81	-2796.22
1539.55	2552.78	-2763.97
1540.84	5467.79	-2273.39
1542.13	7421.85	-1762.23
1543.41	7233.1	-972.194
1544.7	7720.75	-1029.69
1545.98	7319.29	-1169.02
1547.27	7796.32	-1573.53
1548.56	8055.11	-1299.05
1549.84	8837.59	-201.479
1551.13	9039.41	-128.95
1552.41	7827.24	-390.968
1553.69	8695.95	24.689
1554.98	8867.61	180.062
1556.26	10622.4	22.7547
1557.55	11029.4	-751.666
1558.83	12737.2	664.552
1560.11	12291.1	1396.54
1561.39	14191.2	2401.66
1562.68	14105.7	1453.28
1563.96	16614	1719.59
1565.24	17669.4	898.665
1566.52	18010.6	1233.41
1567.81	16003.6	1149.74
1569.09	15010.2	1101.06
1570.37	15431.6	621.244
1571.65	16881.9	661.557
1572.93	19343.6	632.996
1574.21	19445.8	-168.695
1575.49	18420	-91.636
1576.77	19276.8	-33.5702
1578.05	19208.8	712.634
1579.33	20091.2	1557.52
1580.61	20143.5	1257.32
1581.89	21391.3	1314.48
1583.17	21248.7	1051.04
1584.44	23870.3	2070.69
1585.72	25733.2	889.264
1587	26778.7	724.973
1588.28	26720.2	762.218
1589.56	28783.6	2608.95
1590.83	30469.9	2406.75
1592.11	32055.5	2322.44
1593.39	31532.6	2750.57
1594.66	33305.3	3960.76
1595.94	34518.8	3392.18
1597.22	37478.2	3232.89
1598.49	39003	2413.08
1599.77	41911	902.41
1601.04	42274.5	-673.995
1602.32	43778.6	461.629
1603.59	46559.6	1908.84
1604.87	49228.2	2103.26
1606.14	51907.1	1392.05
1607.42	55366	1449.79
1608.69	59337.8	1314.88
1609.96	62415.8	1630.86
1611.24	65046.2	1363.51
1612.51	65282.6	624.411
1613.78	64468.8	351.961
1615.06	67874.7	1018.89
1616.33	70879	1961.73
1617.6	72173.2	2185.49
1618.87	71146.6	2390.31
1620.14	72751.4	1553.54
1621.42	73249.6	934.216
1622.69	75701.3	954.781
1623.96	74206.4	1725.36
1625.23	74023.4	2246.88
1626.5	74757	2631.48
1627.77	76375.4	1738.1
1629.04	75144.8	1296
1630.31	73834.2	743.705
1631.58	74592	855.269
1632.85	75004.4	1336.87
1634.12	76256.2	2700.41
1635.39	73725.7	2687.06
1636.66	71709.6	2448.67
1637.93	73141	2201.64
1639.19	78127	2338.41
1640.46	82151.9	2240.72
1641.73	88686.7	3078.3
1643	89233.7	2816.19
1644.27	91023.4	838.862
1645.53	95992.9	387.001
1646.8	106820	1669.09
1648.07	110522	3360.31
1649.33	113679	2953.94
1650.6	117140	3849.62
1651.86	121224	3846.25
1653.13	125365	4025
1654.39	129317	2744.87
1655.66	131196	3417.5
1656.92	134135	3739.93
1658.19	138326	4172.27
1659.45	142958	3796.57
1660.72	145053	4789.41
1661.98	148012	4818.79
1663.25	151904	4188.81
1664.51	155708	3484.95
1665.77	160388	2674.43
1667.04	164925	3868.91
1668.3	169277	4504.02
1669.56	170158	4239.24
1670.82	173199	2336.07
1672.09	174473	2526.01
1673.35	176019	2320.44
1674.61	173825	2044.04
1675.87	172420	2330.15
1677.13	167557	3201.59
1678.39	162787	3168.46
1679.65	156603	3039.69
1680.91	150403	2530.47
1682.17	143445	3307.96
1683.43	136982	2333.95
1684.69	130050	2125.39
1685.95	122061	1684.11
1687.21	114961	1691.63
1688.47	109007	1959.99
1689.73	102961	2078.11
1690.99	95544.6	1989.59
1692.25	88129.6	1307.62
1693.51	80813.2	2005.99
1694.76	75457.2	1418.89
1696.02	68879	624.097
1697.28	62516.9	540.153
1698.54	55340.2	560.585
1699.79	49267.3	-95.6269
1701.05	44834.1	-828.596
1702.31	40181.9	176.304
1703.56	35609.4	-109.699
1704.82	30719.3	701.5
1706.08	28043.2	36.862
1707.33	24031	543.869
1708.59	20971.3	-512.667
1709.84	17331.5	-164.958
1711.1	14695.1	-180.283
1712.35	12454.6	1247.94
1713.6	10311	1269.57
1714.86	6614.77	1379.25
1716.11	5826.37	784.814
1717.37	4756.15	668.367
1718.62	3659.06	1461.79
1719.87	739.208	3140.43
1721.13	1440.26	2324.37
1722.38	2251.44	409.473
1723.63	2987.83	402.017
1724.88	1185.83	1127.52
1726.14	-411.379	526.173
1727.39	-469.257	691.554
1728.64	-1129.32	2022.12
1729.89	-1103.58	2310.76
1731.14	-107.131	1511.38
1732.39	199.895	1281.68
1733.64	-1732.97	962.244
1734.89	-1566.92	328.063
1736.14	-108.335	522.443
1737.39	322.2	2002.9
1738.64	-1952.95	2770.58
1739.89	-2986.28	2283.55
1741.14	-3641.02	1555.21
1742.39	-1666.23	2195.64
1743.64	-1300.3	3324.72
1744.89	-985.493	3060.88
1746.14	-411.431	1180.06
1747.38	659.563	808.848
1748.63	1701.21	1732.87
1749.88	563.75	2407.68
1751.13	1980.97	2151.44
1752.38	4345.57	2070.87
1753.62	5267.84	1552.17
1754.87	3788.41	1187.73
1756.12	4601.1	2437.28
1757.36	6796.11	3064.84
1758.61	6807.2	2192.82
1759.85	6365.88	1707.69
1761.1	5992.29	1860.05
1762.35	7604.08	1620.75
1763.59	8739.73	1408.5
1764.84	9120.1	1461.82
1766.08	7559.22	1048.16
1767.32	7371.12	1577.98
1768.57	8174.99	2053.77
1769.81	9788.4	2039.36
1771.06	9864	780.483
1772.3	8532.23	1122.8
1773.54	7951.57	1748.05
1774.79	7599.85	3540.46
1776.03	7406.8	3141.26
1777.27	7868.53	2825.2
1778.51	7534.08	1932.41
1779.76	8016.27	2761.41
1781	7813.74	3201.81
1782.24	7918.47	4410.21
1783.48	7821.08	3310.05
1784.72	9637.96	1749.22
1785.96	9200.31	1723.8
1787.2	7806.46	2531.39
1788.44	6836.17	2424.87
1789.68	6343.31	2471.74
1790.92	7118.33	3148.3
1792.16	8991.27	3289.98
1793.4	10158.5	2046.63
1794.64	9446.16	1264.84
1795.88	9272.71	1430.67
1797.12	8782.28	2883.23
1798.36	9302.61	3372.81
1799.6	10158.9	2391.08
1800.84	10926.2	984.46
1802.08	10659.9	965.703
1803.31	11953.4	1435.68
1804.55	12469.4	1561.89
1805.79	10686	896.511
1807.02	10686.1	1267.05
1808.26	11248.3	1549.06
1809.5	12037.3	1967.69
1810.73	11240.4	1535.19
1811.97	12564.9	1598.9
1813.21	13655.5	2253.83
1814.44	12875.5	2754.99
1815.68	12145.1	1960.38
1816.91	12426.1	782.598
1818.15	13644.8	429.415
1819.38	14208.2	1012.39
1820.62	12956.3	708.686
1821.85	11571.9	1309.68
1823.09	11204.5	1184.92
1824.32	13733.3	3010.44
1825.55	15729	2637.15
1826.79	17000.1	1948.62
1828.02	17661.9	-163.845
1829.25	16641.4	704.644
1830.49	17149.4	927.297
1831.72	17034.5	1184.86
1832.95	18021.5	257.93
1834.18	16950.7	987.25
1835.41	17800.4	117.479
1836.65	17578.4	1000.79
1837.88	18955.9	1544.16
1839.11	19273.9	1592.63
1840.34	18592.6	337.784
1841.57	18843	576.12
1842.8	19930.7	1599.2
1844.03	21471	1320.3
1845.26	21517.9	618.452
1846.49	20533.5	94.9273
1847.72	20354.5	879.001
1848.95	20670.5	922.574
1850.18	21688.6	429.085
1851.41	20432.2	974.14
1852.64	21895.1	838.055
1853.87	22187.7	10.8555
1855.09	23323.2	71.7052
1856.32	23153.5	1429.31
1857.55	24083.6	745.45
1858.78	21371	62.2858
1860	21191.3	411.266
1861.23	20082.1	62.8686
1862.46	20573.3	-1169.64
1863.68	20022.1	-1672.73
1864.91	21409.9	-1258.1
1866.14	21482.9	-974.297
1867.36	20165.6	-952.622
1868.59	20165.4	-396.252
1869.82	20553.6	-146.24
1871.04	21076.8	-50.2201
1872.27	19803.4	-633.601
1873.49	19907.9	-1033.39
1874.71	20243.9	-1096.19
1875.94	21306.8	-236.379
1877.16	20653	502.975
1878.39	19985.5	137.5
1879.61	18870	-520.781
1880.83	19971.4	-590.872
1882.06	21136.2	-133.952
1883.28	19966.6	321.997
1884.5	17962	-734.775
1885.73	17910.3	-1187.33
1886.95	19994.7	-1264.94
1888.17	20620.9	-864.294
1889.39	20281.4	-1474.33
1890.61	20156	-1911.94
1891.84	20945.7	-1386.08
1893.06	20232.6	-1149.46
1894.28	18999.1	245.021
1895.5	17562.7	-322.492
1896.72	20095.9	-452.954
1897.94	20000.7	-1317.49
1899.16	20337.7	-555.326
1900.38	18958.7	-873.015
1901.6	21388.1	-1288.82
1902.82	20855	-1252.44
1904.04	20099.3	-687.606
1905.26	18697.7	73.3458
1906.48	19835.6	-487.273
1907.69	21347.5	-291.611
1908.91	21167.9	-468.674
1910.13	21523.3	-267.871
1911.35	21782.9	-706.548
1912.57	22931.3	478.288
1913.78	21578.6	159.393
1915	21168	-838.205
1916.22	21982.7	-1532.69
1917.43	22669.9	-1204.99
1918.65	22631.7	-1973.22
1919.87	22969.8	-1947.28
1921.08	23781.5	-1075.92
1922.3	24101.6	-625.677
1923.52	23381	-887.977
1924.73	22556.1	-1174.83
1925.95	21392	-1252.31
1927.16	22428.4	-2130.14
1928.38	23000.2	-2040.96
1929.59	23858.5	-2243.4
1930.8	22812.1	-1800.79
1932.02	23007.9	-1944.69
1933.23	23536.3	-1344.58
1934.45	23687.3	-1998.31
1935.66	22576.7	-1927.31
1936.87	22769.6	-2683.76
1938.09	22957.9	-2221.52
1939.3	22110.6	-1907.16
1940.51	20272.5	-585.42
1941.72	19647.6	-1092.89
1942.93	19145	-1177.36
1944.15	19659.3	-1217.56
1945.36	18024	-352.214
1946.57	17465	-409.653
1947.78	17326.5	-1450.92
1948.99	18805.7	-1706.78
1950.2	17120.2	-1714.49
1951.41	17014.5	-2058.24
1952.62	17255.2	-2672.88
1953.83	18992	-2280.09
1955.04	18371.7	-2212.15
1956.25	18273.8	-2284.18
1957.46	17707.5	-1777.26
1958.67	17515.5	-1377.87
1959.88	16597.3	-1076.68
1961.09	16695.3	-1247.94
1962.3	16158.1	-1336.41
1963.51	16919	-690.554
1964.71	15544.6	-401.645
1965.92	15506.3	-751.159
1967.13	14308.9	-1785.92
1968.34	15748.5	-1529.37
1969.55	14219	-1322.41
1970.75	14562.6	-1239.71
1971.96	15176.6	-1267.05
1973.17	16706.4	-955.789
1974.37	14787.3	-248.34
1975.58	14108.1	-714.325
1976.78	13988.6	-166.589
1977.99	14848.5	-298.134
1979.19	13914.3	232.928
1980.4	13362.7	22.0697
1981.61	12837.2	-507.168
1982.81	12944.7	-1169.23
1984.02	13157.1	-719.23
1985.22	12118	550.524
1986.42	11746.1	598.375
1987.63	11794.9	101.135
1988.83	13249.9	-321.17
1990.04	13158.5	46.8717
1991.24	11244.2	494.798
1992.44	11093.3	38.4122
1993.64	10826.1	563.274
1994.85	12429	623.866
1996.05	11901	394.859
1997.25	11677.6	-916.781
1998.45	10233.3	-326.239
1999.65	10508.4	-1116.98
2000.86	10824.6	-521.626

## Sheet: 5c
wavenumber	1µM type1	1µM type2	1µM type3	250 µM
800.496	1188.14	1126	1512.49	3000.33
801.925	1230.83	1109.57	1543.91	2961.38
803.353	1247.29	1068.51	1528.94	2937.98
804.782	1276.97	1118.09	1498.2	2944.6
806.21	1296.69	1173.66	1562.2	2999.94
807.637	1292.43	1167.23	1590.54	3066.01
809.065	1215.51	1137.29	1581.97	3086.13
810.492	1200.09	1153.83	1582.71	3050.44
811.918	1251.69	1150.63	1642.91	2996.15
813.345	1276.49	1160.86	1641.14	3020.6
814.771	1248.43	1197.49	1585.77	3045.58
816.197	1203.4	1158.34	1577.77	3078.87
817.623	1226.54	1077	1601	3094.71
819.048	1232	1061.6	1563.8	3102.99
820.473	1200.06	1112.8	1489.29	3097.75
821.898	1227.8	1142.83	1482.66	3089.93
823.323	1297.6	1145.8	1528.71	3091.05
824.747	1360	1148.63	1573.37	3083.82
826.171	1291.49	1144.46	1533.71	3113.45
827.595	1222.86	1129.89	1564.11	3131.49
829.018	1185.6	1116.63	1577.8	3131.97
830.441	1187.8	1153.86	1655.66	3114.83
831.864	1248.06	1184.26	1653.31	3122.45
833.287	1255.94	1179	1592.63	3146.66
834.709	1253.8	1187.46	1489.09	3192.61
836.131	1232.17	1184.97	1503.11	3242.48
837.553	1323.51	1225.83	1614.77	3240.43
838.975	1290.69	1234.29	1649.69	3209.15
840.396	1222.77	1261.66	1634.43	3170.99
841.817	1164.54	1177.34	1622.11	3194.76
843.237	1221.94	1147.43	1620.86	3215.79
844.658	1263.11	1176.14	1622.23	3233.41
846.078	1329.34	1248.37	1658.69	3204.06
847.498	1385.83	1239	1726.71	3208.02
848.917	1341.34	1178.06	1747.74	3222.02
850.337	1265.4	1171.71	1677.71	3259.23
851.756	1291.66	1228.43	1631.54	3268.76
853.174	1325.8	1250.49	1637.71	3254.62
854.593	1289.43	1226.2	1691.51	3237.31
856.011	1262.09	1207.69	1688.37	3270.9
857.429	1284.09	1231.2	1705.34	3299.52
858.846	1295.26	1227.69	1726.14	3284.09
860.264	1323.91	1227.94	1732.63	3264.65
861.681	1334.17	1239.14	1732.06	3278.3
863.097	1332.6	1240.94	1746.26	3256.48
864.514	1304.31	1157.74	1752.74	3242.34
865.93	1273.2	1095.97	1688.69	3250.79
867.346	1272.14	1112.43	1670.34	3264.71
868.762	1299.31	1176.43	1633.71	3219.2
870.177	1333.8	1168.6	1632.57	3190.26
871.592	1320.23	1200.54	1657.8	3216.41
873.007	1262.71	1249.14	1729.23	3245.38
874.422	1271.17	1271.51	1698.6	3250.66
875.836	1279.4	1223.69	1608.86	3252.66
877.25	1297.71	1210	1674.17	3287.84
878.663	1320.14	1223.06	1738.14	3293.37
880.077	1278.63	1211.94	1691.06	3242.21
881.49	1233.91	1193.89	1551	3201.49
882.903	1273.49	1254.63	1596.71	3194.06
884.316	1418.09	1298.11	1673.71	3242.82
885.728	1378.31	1259.63	1698.91	3247.5
887.14	1299.66	1139.34	1700.11	3286.17
888.552	1264.09	1145.97	1680.91	3302
889.963	1319.66	1173.57	1716.14	3297.57
891.374	1344.57	1193.51	1718.6	3268.79
892.785	1305.8	1170.91	1711.71	3260.61
894.196	1256.94	1154.57	1618.63	3268.69
895.606	1307.74	1207.69	1680.17	3247.43
897.017	1328.37	1221.17	1719.6	3283.62
898.426	1310.94	1245.86	1695.03	3280.5
899.836	1283.91	1249.11	1659.46	3294.57
901.245	1287.06	1259.63	1668.63	3285.97
902.654	1316.43	1211.34	1639.91	3299.09
904.063	1359.8	1191.37	1614.51	3276.58
905.472	1360.66	1187.31	1643.37	3281.35
906.88	1328.57	1179.06	1704.57	3275.55
908.288	1379.6	1231.74	1695.17	3296.34
909.695	1390.49	1248.74	1637.4	3262.5
911.103	1348.17	1242.09	1604.29	3265.05
912.51	1311.23	1219.03	1683.34	3279.57
913.917	1380.83	1237.23	1793.17	3330.27
915.323	1351.77	1224.63	1837.57	3334.42
916.729	1371.51	1210.77	1758.31	3331.58
918.135	1377.06	1214.71	1695.4	3347.4
919.541	1364.4	1152.46	1652.66	3351.38
920.946	1318.6	1133.6	1645.77	3351.83
922.352	1330.71	1105.11	1665.31	3335.61
923.757	1380.37	1145.34	1712.51	3322.05
925.161	1349.66	1184.71	1717.69	3310.59
926.566	1348.2	1189.74	1665.8	3307.01
927.97	1330.71	1190.71	1684.23	3326.98
929.373	1333.31	1151.8	1680.6	3304.76
930.777	1359.63	1206.8	1728.8	3297.36
932.18	1402.03	1240.11	1723.29	3308.7
933.583	1452.03	1211.34	1715.63	3301.89
934.986	1433.6	1138.17	1633.17	3303.15
936.388	1415.14	1131.11	1597.06	3322.18
937.79	1371.26	1207.94	1616.94	3366.87
939.192	1395.8	1239.46	1698.83	3373.32
940.594	1408.29	1198.91	1700.46	3389.49
941.995	1370.8	1130.66	1648.74	3367.14
943.396	1344.91	1192.83	1696.8	3372.45
944.797	1327.09	1221.66	1670.11	3380.73
946.198	1372.37	1200.09	1625.2	3390.47
947.598	1390.26	1181.11	1597.06	3365.04
948.998	1387.57	1185.17	1687.86	3338.54
950.398	1313.34	1161.71	1691.66	3372.33
951.797	1347.54	1186.77	1735.23	3394.98
953.196	1424.46	1245.89	1746.34	3428.35
954.595	1378.83	1273.31	1705.86	3422.73
955.994	1295.06	1294.03	1699.43	3417.74
957.392	1292.8	1273.31	1758.29	3415.95
958.79	1327.91	1226.74	1721.03	3409.33
960.188	1394.83	1235.57	1673.74	3398.34
961.585	1416.69	1261.91	1680.37	3366.66
962.982	1405.6	1212.17	1679.43	3412.89
964.379	1384.51	1177.09	1650.71	3445.72
965.776	1458.37	1199.91	1713.37	3437.79
967.173	1416.69	1191.29	1766	3448.17
968.569	1370.14	1145.49	1714.26	3465.96
969.965	1372.94	1219.2	1692.83	3463.53
971.36	1382.49	1295.8	1657.86	3406.38
972.756	1332.77	1287.4	1646.29	3420.09
974.151	1375.23	1270.34	1645.31	3399.68
975.545	1438.49	1317.97	1744.34	3385.95
976.94	1390.77	1283.97	1744.2	3387.12
978.334	1318.89	1194.23	1733.11	3428.17
979.728	1342.74	1156.11	1705.66	3385.29
981.122	1392.17	1175.34	1708.91	3375.82
982.515	1381.66	1206.46	1693.91	3358.11
983.909	1352.83	1259.51	1730.71	3369.69
985.301	1418.63	1314.37	1750.57	3362.86
986.694	1475.34	1322.17	1760.71	3384.23
988.086	1436.6	1254.03	1720.86	3368.43
989.479	1345.63	1182.83	1723.37	3369.45
990.87	1360.14	1227.91	1779.66	3359.51
992.262	1359.31	1249.89	1787.51	3336.69
993.653	1362.71	1283.09	1736.26	3360.28
995.044	1382.6	1287.94	1698.66	3386.12
996.435	1448.8	1328.46	1800.83	3362.59
997.825	1483.6	1342.2	1811.26	3371.01
999.216	1513.86	1335.34	1856.77	3452.31
1000.61	1484.17	1309.29	1895.37	3522.93
1002	1395.46	1301.09	1888.74	3533.82
1003.38	1376.46	1338.57	1924.54	3612.89
1004.77	1434.66	1336.23	1977.4	3697.41
1006.16	1441.8	1315.43	1968.17	3708.85
1007.55	1428.66	1312.43	1838.94	3661.71
1008.94	1411.4	1350.14	1853.26	3681.18
1010.33	1419.46	1360.46	1891.77	3695.86
1011.72	1413.4	1311.97	1854.26	3702.9
1013.1	1418.09	1304.34	1776.69	3646.32
1014.49	1440.03	1306.31	1787.43	3608.97
1015.88	1471.11	1333.71	1828.23	3549.04
1017.26	1461.66	1311.29	1840.71	3508.86
1018.65	1424.8	1314.26	1774.51	3435.92
1020.04	1379.6	1222.17	1720.06	3396.72
1021.42	1448.86	1207.86	1746.74	3391.42
1022.81	1526.54	1255.37	1805.46	3376.98
1024.19	1503.97	1275.03	1785.57	3384.95
1025.58	1423.86	1229.37	1743.03	3393.62
1026.96	1423.29	1190.83	1814.94	3423.15
1028.35	1454.23	1188.23	1859.89	3448.01
1029.73	1419.09	1257.8	1773.77	3456.47
1031.12	1399.03	1254.37	1721.37	3447.03
1032.5	1362.89	1221.11	1786.31	3468.28
1033.88	1296.11	1188.43	1864	3509.33
1035.27	1358.43	1284.51	1872.86	3510.74
1036.65	1382.03	1331.03	1809.77	3515.16
1038.03	1480.17	1319.97	1768.4	3527.51
1039.41	1493.43	1280.14	1802.8	3487.62
1040.8	1560.23	1298.4	1912.71	3467.96
1042.18	1450.71	1366.31	1923.23	3498.75
1043.56	1384	1287.91	1904.83	3535.03
1044.94	1388.74	1255.54	1880.09	3504.44
1046.32	1479.09	1252.4	1868.83	3472.76
1047.7	1529.6	1315.4	1834.97	3477.2
1049.08	1537.66	1274.66	1791.23	3432.93
1050.46	1555.4	1317.74	1842.37	3411.96
1051.84	1523.49	1340.51	1837.57	3408.84
1053.22	1481.2	1364.26	1837.89	3452.99
1054.6	1449.23	1340.34	1740.57	3431.08
1055.98	1456.49	1345	1776.71	3422.46
1057.36	1506.51	1296.57	1810.66	3439.58
1058.74	1525.03	1274.17	1838.54	3425.1
1060.12	1523.26	1260.4	1806.34	3378.45
1061.5	1478.89	1360.91	1784.51	3367.55
1062.87	1494.17	1347.66	1811.34	3418.82
1064.25	1472.17	1329.8	1839.57	3432.41
1065.63	1489.6	1252.86	1816.6	3406.1
1067.01	1506.71	1278.6	1902.09	3398.25
1068.38	1563.43	1298.26	1902.83	3415.57
1069.76	1508.37	1301.51	1875.4	3434.46
1071.13	1469.31	1360.37	1798	3425.84
1072.51	1496.34	1395.37	1861.11	3423.31
1073.89	1577.69	1421.94	1898.29	3439.49
1075.26	1486.46	1370.03	1883.94	3435.82
1076.64	1456.6	1319.91	1880.46	3427.68
1078.01	1436.23	1289.54	1849.86	3433.36
1079.39	1464.69	1260.37	1818.89	3437.22
1080.76	1391.94	1318.8	1816.97	3416.1
1082.13	1428.51	1325.77	1776.14	3389.59
1083.51	1477.17	1378.74	1847.69	3410.87
1084.88	1591.03	1386.06	1882.86	3418.79
1086.26	1544.66	1345.2	1915.97	3426.53
1087.63	1473	1285.83	1823.66	3413.81
1089	1424.74	1277.17	1791.66	3415.16
1090.38	1506.43	1256.31	1807.29	3399.96
1091.75	1486.17	1314.34	1856.23	3435.39
1093.12	1467.4	1349.91	1829.23	3448.8
1094.49	1477.49	1371.66	1786.49	3410.57
1095.86	1514.4	1320.06	1774.49	3398.35
1097.23	1531.37	1355.69	1823.23	3414.21
1098.6	1550.54	1371.54	1829.51	3412.79
1099.97	1548.54	1363.23	1854	3415.68
1101.35	1537.2	1383.46	1893.86	3456.75
1102.71	1499.6	1363.69	1868.6	3438.55
1104.09	1451.89	1339.31	1872.54	3361.64
1105.45	1453.37	1264.74	1856.11	3349.17
1106.82	1481.37	1288.69	1892.77	3404.54
1108.19	1440.17	1294.6	1847	3442.82
1109.56	1439.91	1326.77	1875.8	3402.21
1110.93	1516.94	1289.66	1836.23	3378.12
1112.3	1533	1312.71	1765.91	3407.28
1113.67	1472.8	1326.09	1720.8	3429.08
1115.04	1497.26	1349.66	1786.23	3407.66
1116.4	1568.29	1291.06	1876.31	3390.85
1117.77	1580.06	1270.89	1898.97	3416.64
1119.14	1557.66	1318.29	1883.69	3424.02
1120.5	1581.43	1370.09	1874.34	3404.79
1121.87	1569.4	1349.06	1901.23	3366.26
1123.24	1572.49	1316.11	1853.26	3383.18
1124.6	1507.23	1331	1834.83	3350.48
1125.97	1537.14	1385.31	1860.11	3345.44
1127.33	1494.66	1366	1870.57	3333.81
1128.7	1548	1332.6	1837.94	3360.04
1130.06	1510.71	1315.51	1805.6	3368.9
1131.43	1545.46	1308.06	1878.94	3399.26
1132.79	1485	1294.94	1911.37	3395.14
1134.16	1497.86	1344.69	1944.17	3376.55
1135.52	1467.54	1378.91	1861.94	3366.19
1136.88	1550.74	1346.03	1861.43	3379.63
1138.25	1569.49	1375.43	1891.2	3414.72
1139.61	1566.06	1429.23	1904.11	3399.94
1140.97	1497.71	1338.49	1861.26	3372.34
1142.34	1477.86	1276.43	1893.06	3342.81
1143.7	1475.06	1296.29	1953	3348.06
1145.06	1544.11	1344.37	1912.97	3349.67
1146.42	1613.74	1296.29	1872.17	3393.15
1147.78	1604.43	1298.09	1850.14	3417.52
1149.14	1546.09	1281.26	1882.34	3397.15
1150.5	1498.23	1287.8	1846.6	3382.11
1151.87	1505.89	1286.17	1875.09	3390.84
1153.22	1557.17	1341	1858.17	3416.01
1154.59	1626.23	1333.77	1862.31	3418.29
1155.94	1662.34	1365.86	1880.54	3385.07
1157.31	1664.2	1373.63	1913.57	3364.95
1158.66	1655.2	1444.69	1947.86	3404.03
1160.02	1597.71	1386.06	1922.97	3418.85
1161.38	1594.34	1323.54	1921.6	3392.87
1162.74	1613.74	1316.34	1875.34	3354.32
1164.1	1609.83	1395.91	1880.34	3383.75
1165.46	1610.31	1396.17	1855.97	3418.73
1166.82	1572.26	1304.97	1863	3459.59
1168.17	1593.51	1315.2	1878.71	3413.8
1169.53	1582.77	1312.06	1943.2	3392.27
1170.89	1588.26	1335.31	1912.34	3417.17
1172.24	1530.43	1260.43	1904.89	3429.99
1173.6	1525.94	1291.23	1908.46	3397.5
1174.96	1532.06	1261.71	1880.91	3404.28
1176.31	1548.29	1303.74	1861.83	3400.66
1177.67	1601.43	1324.26	1912.06	3391.95
1179.02	1655.91	1333.71	1972.6	3374.89
1180.38	1627.11	1340.03	1865.8	3372.55
1181.73	1581.94	1362.8	1812	3383.55
1183.09	1575.23	1415.83	1808.8	3408.36
1184.44	1590.46	1366.34	1826.91	3468.66
1185.8	1566.57	1360.29	1811.91	3447.75
1187.15	1589.26	1365.69	1841.6	3422.71
1188.5	1607.63	1311.91	1854.31	3363.6
1189.86	1624.26	1246.54	1864.11	3374.47
1191.21	1604.71	1250.31	1881.83	3367.23
1192.56	1598.43	1312.57	1913.11	3372.64
1193.92	1521.2	1305.8	1856.89	3384.34
1195.27	1512.63	1348.03	1878	3378
1196.62	1585.09	1311.77	1930.69	3403.72
1197.97	1649.86	1316.17	1967.66	3420.18
1199.32	1673.17	1308.57	1903.34	3416.92
1200.67	1663.6	1373.09	1885.71	3399.2
1202.03	1643.2	1364.37	1895.86	3445.64
1203.38	1610.37	1451.11	1942.77	3456.21
1204.73	1595.6	1427.71	1920.49	3479.05
1206.08	1624.77	1370.51	1965.77	3501.92
1207.43	1622.74	1333.66	1921.69	3540.49
1208.78	1606.23	1340.71	1926.11	3523.67
1210.13	1602.34	1360.34	1923.86	3506.65
1211.48	1615.94	1296.91	1858.2	3498.16
1212.83	1620.6	1345.6	1786.51	3493.86
1214.17	1631.51	1292.69	1775.14	3527.1
1215.52	1602	1341.8	1849.06	3515.68
1216.87	1559.11	1348.11	1922.86	3552.21
1218.22	1562.97	1366.69	1949.57	3538.92
1219.57	1642.43	1271.31	1919.37	3604.47
1220.91	1661.74	1299.46	1896.23	3604.93
1222.26	1666.77	1325.74	1980.83	3606.14
1223.61	1676.17	1307.11	1976.14	3559.31
1224.95	1686.8	1280.29	1918.94	3561.81
1226.3	1693.43	1341.2	1941.63	3611
1227.65	1653.43	1321.06	1939.14	3640.69
1228.99	1625.94	1313.14	1945.46	3659.22
1230.34	1551.6	1322.89	1910.2	3621.29
1231.68	1567.6	1366.97	1976.37	3623.86
1233.03	1643.31	1396.26	2029.06	3659.27
1234.37	1721.51	1414.74	2019.54	3724.5
1235.72	1704	1408.83	1907.6	3712.71
1237.06	1672.2	1371.4	1806.71	3687.13
1238.4	1652.63	1433.71	1887.97	3671.32
1239.75	1703.74	1417.4	1969.29	3687.78
1241.09	1740.34	1397.51	2053.71	3705.23
1242.44	1716.91	1345.34	1994.43	3720.63
1243.78	1637.54	1347.37	1950.91	3758.57
1245.12	1630.57	1381.54	1870.94	3777.32
1246.46	1641.89	1394.6	1911.46	3803.04
1247.81	1662.66	1394.69	2000.03	3761.05
1249.15	1622.37	1361.54	2040.71	3740.64
1250.49	1597.03	1395.34	2010.69	3741.58
1251.83	1640.8	1393.09	2024.86	3770.51
1253.17	1694.03	1329.34	2050.94	3781.38
1254.51	1697.09	1297.34	2044.23	3741.72
1255.86	1674.03	1303.66	1982.09	3743.05
1257.19	1654.74	1321.71	1918.14	3740.27
1258.54	1647.94	1352.26	1951	3729.93
1259.88	1671.31	1406.91	1980.71	3779.01
1261.21	1665.17	1424.97	1988.29	3808.84
1262.55	1610.46	1345.43	1916.31	3824
1263.89	1619.31	1340.2	1914.71	3790.54
1265.23	1661.23	1367.83	1896.37	3798.34
1266.57	1657.74	1375.43	1926.8	3792.3
1267.91	1680.34	1339	1922.31	3816.67
1269.25	1707.46	1276.14	1902.83	3804.14
1270.59	1685.74	1353.4	1924.94	3756.89
1271.92	1677.71	1425.89	1963.34	3743.5
1273.26	1758.91	1429.23	1945.66	3736.08
1274.6	1743.51	1349.91	1964.46	3737.84
1275.93	1730.31	1398.49	2092.89	3712.53
1277.27	1772.2	1456.83	2152.51	3722.78
1278.61	1837.83	1443.06	2140.69	3721.02
1279.94	1747.43	1406.34	2031.34	3714.31
1281.28	1636.29	1376.46	2042.71	3707.26
1282.62	1664	1358.97	2041.09	3748.16
1283.95	1725.29	1369	2041.26	3771.19
1285.29	1728.77	1456.63	2004.2	3737
1286.62	1630.54	1464.6	2048.83	3748.49
1287.95	1633.97	1441.86	2092.46	3787.34
1289.29	1647.34	1431.91	2072.29	3765.85
1290.62	1738.89	1462.51	2044.49	3721.08
1291.96	1762.29	1404.03	2021.26	3717.15
1293.29	1714.43	1332.69	1991.4	3726.45
1294.62	1585.89	1299.74	1954.6	3739.72
1295.96	1692.49	1370.46	2008	3775.21
1297.29	1767.51	1494.89	2105.17	3784.23
1298.62	1832.57	1580.91	2181.46	3752.05
1299.95	1802.06	1575.37	2124.74	3737.45
1301.29	1790.4	1464.26	2075.14	3800.37
1302.62	1716.14	1419.03	2073.49	3819.72
1303.95	1711.63	1462.51	2108.97	3786.82
1305.28	1733.83	1505.51	2124.14	3767.09
1306.61	1770.29	1483.49	2098.11	3795.58
1307.94	1730.74	1472.4	2050.94	3808.01
1309.27	1756.43	1494.34	2046.43	3757.07
1310.6	1779.66	1461.71	2064.63	3774.89
1311.93	1836.77	1468.11	2089.31	3779.58
1313.26	1737	1486.74	2133.77	3790.84
1314.59	1711.09	1520.54	2148.4	3801.9
1315.92	1710.43	1482.71	2055.74	3826.57
1317.25	1789.6	1465.97	1980.71	3776.33
1318.58	1768.83	1450.77	2009.74	3692.4
1319.91	1839.49	1475.17	2041.74	3713.23
1321.24	1830.03	1441.54	2062.49	3732.31
1322.56	1834.29	1409.46	2085.11	3749.64
1323.89	1734.86	1368.54	2010.91	3747.78
1325.22	1751	1420.89	1976.54	3766.81
1326.55	1683.74	1426.37	1989.14	3726.49
1327.87	1710.09	1402.97	2006.43	3709.2
1329.2	1760.14	1407.03	1977.4	3714.19
1330.53	1761.89	1386.17	1990.69	3725.75
1331.85	1654.8	1304.77	2026.26	3714.03
1333.18	1666.63	1226.63	1945.71	3719.62
1334.51	1807.29	1298.74	1960.2	3724.35
1335.83	1819.86	1383.2	2061.69	3733.91
1337.15	1721.51	1427.29	2059.63	3704.19
1338.48	1682.11	1425.46	1991.11	3658.83
1339.81	1730.54	1402.09	1961.46	3673.57
1341.13	1722.66	1375.57	1989	3665.42
1342.45	1621.69	1305.8	1870.4	3652.45
1343.78	1628.66	1325.37	1885.34	3620.16
1345.1	1699.29	1346.51	1899.17	3660.72
1346.42	1785.97	1413.77	1954.74	3679.01
1347.75	1775.06	1418.31	1944.09	3665.01
1349.07	1720.31	1398.74	1948.91	3652.17
1350.39	1713.54	1364.94	2002.2	3648.15
1351.72	1693.26	1342.46	2017.54	3621.46
1353.04	1656.11	1298.03	1983.49	3541.66
1354.36	1646.54	1259.31	1932.37	3534.3
1355.68	1689.34	1270.94	1973.34	3565.84
1357	1734.2	1329.31	1974.8	3587.58
1358.32	1728.34	1366.2	1920.54	3548.01
1359.64	1742.03	1328.37	1950.94	3576.29
1360.97	1724.6	1309.8	1982.97	3587.94
1362.29	1690.86	1297.83	2003.54	3575.73
1363.61	1644.91	1367.06	1927.23	3499.09
1364.93	1639.89	1339.43	1932.97	3492.57
1366.25	1661.8	1349.74	1924.51	3510.09
1367.57	1670.6	1378.09	1991.37	3535.82
1368.88	1685.23	1411.94	2005.34	3532.18
1370.2	1671.89	1322.09	1969.46	3521.51
1371.52	1705.43	1308.43	1907.29	3494.88
1372.84	1773.54	1352.26	1944.63	3485.93
1374.16	1757.6	1363.54	1941.77	3481.81
1375.48	1681.03	1362.6	1905.09	3492.06
1376.79	1731.63	1356.6	1917.43	3504.65
1378.11	1846.43	1364.2	1960.09	3530.36
1379.43	1825.6	1360.26	1990.83	3512.51
1380.75	1740.26	1356.46	1910.94	3482.6
1382.06	1746.91	1331.86	1886.14	3464.16
1383.38	1756.63	1370.37	1918.31	3469.44
1384.69	1752.97	1371.23	2006.83	3513.17
1386.01	1738.14	1328.63	2057.49	3551.12
1387.33	1778.03	1339.14	2038.86	3564.58
1388.64	1770	1351.43	1941.2	3522.72
1389.96	1768.14	1321.86	1903.83	3522.03
1391.27	1776.03	1348.57	1936.71	3488.95
1392.59	1775.49	1393.57	1950.49	3487.08
1393.9	1753.11	1402.97	1956.83	3482.79
1395.21	1751.49	1433.23	1996.11	3534.17
1396.53	1763.46	1432.94	1980.49	3550.55
1397.84	1754.63	1455.63	1960.23	3543.78
1399.16	1704.06	1406.86	1950.8	3501.46
1400.47	1740.11	1411.34	1917.97	3485.13
1401.78	1777.29	1392.69	1925.71	3492.04
1403.1	1758.74	1402.11	1959.57	3534.83
1404.41	1795	1404.4	2008.14	3559.65
1405.72	1832.94	1452.2	1951.09	3551.71
1407.03	1868.31	1428.29	1983.83	3538.73
1408.34	1754.8	1362.91	1994.26	3528.88
1409.65	1724.89	1364.46	2028.46	3513.45
1410.97	1697.54	1421.77	1986.17	3507.08
1412.28	1757.66	1381.63	2009.86	3552.99
1413.59	1794.57	1341	1993.89	3596.94
1414.9	1822.57	1398.57	1977.03	3592.12
1416.21	1831.57	1452.54	2003.86	3572.28
1417.52	1814.91	1489.6	2025.97	3533.56
1418.83	1768	1457.34	2043.97	3550.27
1420.14	1766.26	1422.97	2038.31	3565.7
1421.45	1802.29	1407.31	2061.29	3573.72
1422.76	1811	1368.26	2069.43	3566.79
1424.06	1832.74	1367.2	2121.26	3627.59
1425.37	1803.69	1414.51	2152.83	3654.41
1426.68	1785.43	1492.94	2180.97	3656.05
1427.99	1782.11	1483.26	2115.71	3608.87
1429.3	1869.09	1491.6	2151.46	3642.47
1430.6	1945	1549.94	2210.77	3646.81
1431.91	1983.34	1573.77	2260.03	3669.95
1433.22	2031.71	1560.94	2307	3688.06
1434.53	2077.97	1663.63	2389.83	3775.4
1435.83	2111.74	1790.74	2521.17	3814.96
1437.14	2105.86	1841.71	2550.51	3823.59
1438.44	2048.17	1825.71	2591.94	3838.24
1439.75	2062.03	1853.34	2611.71	3872.23
1441.06	2093.43	1929.49	2687.34	3906.4
1442.36	2202.74	2026.63	2770.66	3924.23
1443.66	2186	2058.91	2823.31	3918.76
1444.97	2118.49	2001.31	2831.57	3907.83
1446.27	2140.29	1920.74	2707.23	3970.91
1447.58	2235.63	1911.26	2689.71	4052.95
1448.88	2245.71	1931.17	2761.94	4083.03
1450.19	2155.74	1942.11	2696.49	4067.78
1451.49	2117.09	1906.11	2565.77	4036.38
1452.79	2076.63	1841.43	2573.6	4035.6
1454.1	2039.46	1743.74	2680.26	4038.69
1455.4	2104.86	1731.03	2635.86	4009.78
1456.7	2096.26	1769.03	2581.86	3970.9
1458	2013.86	1828.46	2613.2	3900.84
1459.31	1990.51	1785.51	2633.26	3893.52
1460.61	2032.17	1768.11	2581.91	3917.94
1461.91	2042.86	1737.17	2487.77	3928.83
1463.21	2073.17	1813.26	2411.09	3866.26
1464.51	2087.54	1775.71	2422.57	3819.91
1465.81	2026.06	1699.57	2456.54	3820.92
1467.11	2003.17	1671.71	2467.6	3821.81
1468.41	2054.83	1779.46	2387.66	3833.29
1469.71	1998.23	1740.54	2385.37	3815.23
1471.01	1873.91	1616	2388.54	3751.71
1472.31	1845.6	1561.94	2330.91	3701.65
1473.61	1862.14	1595.49	2313.54	3688.81
1474.91	1846.49	1580.4	2309.17	3680.01
1476.21	1807.17	1524.14	2307.37	3676.58
1477.51	1885.69	1512.49	2243.09	3638.1
1478.81	1882.91	1527.57	2156.09	3604.53
1480.11	1811.86	1525.57	2078.34	3537.72
1481.4	1793.14	1531.89	2028.86	3477.34
1482.7	1852.57	1488.8	2086.71	3433.55
1484	1828.57	1392.49	2029.6	3425.06
1485.3	1763.86	1389.57	2050.8	3399.74
1486.59	1789.86	1418.74	1995.51	3383.58
1487.89	1828.17	1413.46	1946.8	3403.49
1489.18	1824.6	1328.37	1912	3367.38
1490.48	1734.03	1308.91	1954.26	3357.97
1491.78	1709.74	1341.34	1916.31	3360.19
1493.07	1771.66	1389.2	1918.91	3389.4
1494.37	1794.06	1303.17	1924.8	3347.66
1495.66	1757.91	1196.26	1892.8	3333.39
1496.96	1707.86	1194.86	1855.4	3316.01
1498.25	1722	1261.86	1884.8	3337.02
1499.55	1708.43	1313.97	1901.69	3338.34
1500.84	1697.8	1314.2	1840.49	3320.24
1502.13	1708.34	1262.46	1805.4	3316.84
1503.43	1724.71	1231.86	1789.77	3295.83
1504.72	1691.94	1256.91	1856.29	3273.84
1506.02	1633.51	1278.97	1895.94	3225.95
1507.31	1655.57	1250.57	1862.46	3247.84
1508.6	1745.91	1285.66	1848.09	3221.75
1509.89	1783.57	1274.43	1866.17	3234.31
1511.19	1730.63	1296.09	1881.66	3223.48
1512.48	1682.49	1297.69	1866.06	3227.26
1513.77	1742.29	1319.09	1902.54	3256.75
1515.06	1809.06	1332.8	1912.97	3287.56
1516.35	1753	1333.71	1845.43	3264.39
1517.64	1663.29	1272.29	1792.29	3211.92
1518.93	1733.34	1182	1849.09	3213.47
1520.22	1811.43	1180.11	1800.86	3263.97
1521.52	1764.26	1225.97	1769.97	3261.87
1522.81	1718.49	1284.37	1816.83	3226.48
1524.1	1732.97	1259.54	1888.63	3222.37
1525.38	1764.31	1236	1890	3286.84
1526.67	1752.49	1219.43	1882.2	3318.52
1527.96	1765.29	1272.11	1919.37	3286.79
1529.25	1707.43	1243.8	1799.37	3291.43
1530.54	1683.2	1259.6	1785.74	3283.11
1531.83	1660.54	1171.77	1779.6	3271.92
1533.12	1675.69	1182.43	1842.46	3270.44
1534.4	1638.66	1165.11	1789.29	3240.3
1535.69	1657.11	1194.34	1778.14	3240.4
1536.98	1721.17	1183.89	1796.4	3242.54
1538.27	1800.89	1213.86	1836.89	3320.58
1539.55	1767.34	1262	1874.89	3349.44
1540.84	1713.09	1286.57	1860.17	3337.43
1542.13	1745.11	1304.91	1844.17	3289.29
1543.41	1802.14	1258	1795.46	3294.63
1544.7	1792.2	1199.4	1778.69	3318.23
1545.98	1720.94	1216.83	1816.77	3303.02
1547.27	1643.69	1237.51	1822.31	3308.93
1548.56	1614.8	1265.4	1836.34	3328.46
1549.84	1639.14	1166.49	1826.26	3322.82
1551.13	1708.71	1194.34	1881.46	3271.19
1552.41	1765.71	1262.63	1821.14	3282.82
1553.69	1743.46	1320.57	1836.29	3311.81
1554.98	1728.71	1223.57	1822.34	3355.6
1556.26	1735.03	1242.43	1858.63	3344.62
1557.55	1779.91	1283.03	1878.2	3372.09
1558.83	1767.29	1311.09	1938.03	3371.68
1560.11	1826.14	1262.51	1890.94	3393.63
1561.39	1879.17	1247.4	1820.4	3358.53
1562.68	1889.23	1241.77	1798.94	3363.75
1563.96	1796.03	1258.49	1851.43	3352.66
1565.24	1751.34	1285.91	1879.09	3367.37
1566.52	1749.23	1318.8	1925	3380.71
1567.81	1754.8	1370.63	1940.43	3400.67
1569.09	1763.2	1323.89	1888.63	3385.9
1570.37	1809.03	1289	1781.31	3366.14
1571.65	1786.46	1284	1811.4	3365.98
1572.93	1715.97	1310.71	1904.8	3378.36
1574.21	1704.17	1304	1926.03	3399.6
1575.49	1717.31	1315.69	1869.06	3416.9
1576.77	1766.43	1287.91	1873.37	3388.05
1578.05	1832.06	1274.54	1910	3364.78
1579.33	1921.09	1301.74	1897.77	3391.62
1580.61	1915.83	1352.71	1875	3400.9
1581.89	1842.26	1334.97	1837	3364.14
1583.17	1761.23	1360.14	1875.94	3355.71
1584.44	1739.14	1291.57	1892.54	3380.68
1585.72	1834.31	1320.69	1938.14	3402.11
1587	1871.66	1295.6	1896.69	3377.66
1588.28	1868.06	1281.97	1880.2	3394.42
1589.56	1748.54	1185.69	1852.4	3378.63
1590.83	1721.29	1220.09	1885.97	3385.05
1592.11	1734.34	1276.57	1916.71	3366.66
1593.39	1835.8	1312.69	1956.37	3374.11
1594.66	1853.23	1286.66	1944.57	3391.95
1595.94	1899.57	1300.46	1947.91	3441.12
1597.22	1844.43	1354.97	1950.31	3446.47
1598.49	1812.66	1347.74	1993.74	3423.18
1599.77	1764.91	1328.6	2028.03	3398.67
1601.04	1871.6	1350.31	2050.51	3396.58
1602.32	1850.74	1362.86	1997.06	3402.74
1603.59	1788.71	1366.71	1964.17	3443.16
1604.87	1755.43	1394.71	2042.89	3416.34
1606.14	1859.77	1372.46	2114.14	3416.3
1607.42	1840.26	1366.03	2116.6	3417.48
1608.69	1737.43	1393.34	2034.31	3463.1
1609.96	1740	1404.89	2014.97	3428.5
1611.24	1805.49	1359.49	1983.51	3479.59
1612.51	1887.91	1359.11	1946.11	3493.89
1613.78	1849.14	1348.66	1890.54	3472.9
1615.06	1804.83	1288.8	1877.74	3406.9
1616.33	1741.8	1300.8	1912.2	3448.84
1617.6	1808.43	1303.4	1977.77	3481.82
1618.87	1896.31	1387.54	2082.29	3478.24
1620.14	1896.89	1425.29	2080.2	3471.44
1621.42	1866.89	1424.4	2034.6	3505.79
1622.69	1819.77	1359.11	1969.71	3540.35
1623.96	1856.29	1406.49	1956.46	3540.7
1625.23	1870.89	1434.63	1949.91	3548.95
1626.5	1851.4	1371.66	1940.4	3550.68
1627.77	1840	1355.69	2013.03	3545.54
1629.04	1902.71	1375.26	2015.63	3532.18
1630.31	1911.03	1411.06	1991.54	3551.63
1631.58	1810.51	1363.69	1958.89	3588.63
1632.85	1835.06	1353.8	2005.74	3625.85
1634.12	1899.71	1351.37	2033.37	3631.71
1635.39	1929.37	1361.23	2025.71	3617.45
1636.66	1891.6	1385.91	2017.57	3630.25
1637.93	1893.63	1397.63	2012.6	3669.41
1639.19	1850.97	1438.63	2035.94	3686.96
1640.46	1820.8	1433.89	2050.06	3689.8
1641.73	1903.23	1485.2	2137.43	3716.98
1643	1943.06	1504.06	2226.66	3757.46
1644.27	1903.2	1453.83	2225.69	3759.66
1645.53	1849.8	1433	2089.57	3769.24
1646.8	1918.4	1508.6	2100.89	3791.61
1648.07	1972.86	1518.46	2150.86	3809.01
1649.33	1988.69	1480.89	2181.8	3798.66
1650.6	1948.86	1444.37	2172.63	3767.37
1651.86	1872.54	1467.97	2154.71	3793.8
1653.13	1858.46	1510.11	2155.94	3818.35
1654.39	1958.4	1551.57	2197.06	3856
1655.66	1970.43	1570.23	2263.83	3851.41
1656.92	1909.2	1544.09	2279.89	3872.1
1658.19	1897.4	1495.69	2204.11	3900.43
1659.45	1922.74	1458.31	2196.54	3877.4
1660.72	1876.14	1465.26	2190.91	3833.13
1661.98	1866.57	1564.51	2245.74	3864.92
1663.25	1912.97	1604.57	2269.29	3903.2
1664.51	1932.29	1641.09	2308.2	3903.08
1665.77	1893.46	1575	2329.57	3873.19
1667.04	1840.83	1588.23	2340.74	3887.69
1668.3	1873.94	1566.46	2345.74	3890.03
1669.56	1854.11	1582.06	2350.34	3883.66
1670.82	1837.54	1569.06	2355.09	3903.37
1672.09	1800.69	1531.86	2337.49	3879.13
1673.35	1855.74	1477.43	2220.29	3864.54
1674.61	1825.74	1471.2	2124.46	3837.11
1675.87	1802.09	1488.86	2068.97	3819.99
1677.13	1738.57	1476.71	2133.63	3776.21
1678.39	1753	1391.49	2121.2	3739.89
1679.65	1743.97	1386.46	2067.29	3747.27
1680.91	1776.66	1399.03	1993.34	3735.07
1682.17	1722.34	1431.77	1982.4	3729.24
1683.43	1694.97	1347.23	2003.6	3688.05
1684.69	1664.6	1364.83	1956.46	3621.4
1685.95	1741	1390.06	1966.37	3561.81
1687.21	1733.83	1404.29	1909.54	3566.7
1688.47	1667.31	1357.77	1912.06	3571.36
1689.73	1627.74	1291.74	1896.17	3526.29
1690.99	1632.77	1207	1950.6	3484.14
1692.25	1612.51	1215.34	1974.57	3474
1693.51	1580.54	1294.51	1917.29	3451.98
1694.76	1590.29	1270.09	1873.09	3407.04
1696.02	1613.57	1290.09	1863.17	3358.15
1697.28	1664.43	1272.63	1880.23	3359.11
1698.54	1693.63	1332.43	1846.71	3341.21
1699.79	1685.26	1335.29	1853.77	3330.47
1701.05	1698.94	1352.51	1818	3270.9
1702.31	1643.97	1273.4	1744.4	3233.31
1703.56	1596.57	1255.43	1730.06	3186.11
1704.82	1583.03	1285.94	1830.6	3136.81
1706.08	1557.91	1260.74	1853.34	3105.32
1707.33	1537.14	1169.34	1808.69	3093.03
1708.59	1532	1162.74	1801.06	3095.25
1709.84	1555.86	1206.29	1826.74	3049.86
1711.1	1517.4	1228.03	1848.51	3047.86
1712.35	1520.37	1188.29	1799.31	3031.02
1713.6	1567	1224.57	1741.06	2992.96
1714.86	1615.26	1253.86	1734.09	2939.94
1716.11	1678.57	1247.71	1833.91	2943.85
1717.37	1657	1175.94	1837.69	2965.49
1718.62	1674.54	1187.63	1807.14	2967.75
1719.87	1627.49	1226.54	1825.77	2958.94
1721.13	1617.83	1251.31	1839.2	2916.69
1722.38	1589.97	1238	1807.51	2874.58
1723.63	1609.66	1232.4	1698.94	2853.12
1724.88	1576.66	1174.66	1672.71	2866.08
1726.14	1585.2	1110.17	1717.14	2894.25
1727.39	1663.91	1175.37	1798.26	2894.07
1728.64	1680.03	1197.77	1787.71	2890.41
1729.89	1675.11	1229.37	1765.54	2838.24
1731.14	1654.57	1186.14	1770.4	2813.13
1732.39	1623.37	1169.49	1779.11	2785.86
1733.64	1580.26	1144.51	1800.6	2824.17
1734.89	1582.26	1165.34	1845.43	2821.61
1736.14	1611.66	1207.51	1862.89	2859.84
1737.39	1592.17	1214.2	1863.43	2847.44
1738.64	1597.4	1253.23	1855.14	2856.32
1739.89	1597.54	1193.54	1835.69	2839.86
1741.14	1584.86	1121.06	1788.46	2853.92
1742.39	1579.94	1124.29	1702.51	2828.6
1743.64	1582.91	1165.97	1721.17	2850.44
1744.89	1651.49	1288.86	1791.37	2845.95
1746.14	1629.63	1276.37	1789.23	2800.46
1747.38	1614.51	1223.77	1765.43	2790.19
1748.63	1585.17	1147.8	1723.91	2820.16
1749.88	1524.29	1113.49	1672.43	2835.96
1751.13	1503.23	1123.4	1734.4	2804.96
1752.38	1567.83	1181.63	1789.94	2825.58
1753.62	1606.94	1195.66	1745.09	2804.92
1754.87	1537.06	1121.83	1687.46	2787.49
1756.12	1517.26	1191.46	1739.57	2776.32
1757.36	1569.97	1284.03	1758.97	2788.47
1758.61	1565.83	1184.29	1702.17	2798.9
1759.85	1519.37	1077.51	1718.4	2804.03
1761.1	1540.06	1082.51	1664.17	2787.09
1762.35	1571.49	1149.29	1644.14	2770.85
1763.59	1608.97	1140.4	1696.57	2780.23
1764.84	1581.6	1123.57	1729.23	2762.21
1766.08	1630.49	1181.86	1753.94	2720.94
1767.32	1638.37	1207.57	1746.09	2706.81
1768.57	1635.94	1189.91	1739.23	2744.56
1769.81	1546.71	1115.77	1745.63	2729.34
1771.06	1504.86	1156.51	1745.83	2689.28
1772.3	1526	1132.94	1718.97	2651.13
1773.54	1630.57	1168.94	1635.77	2698.25
1774.79	1607.6	1148.11	1671.77	2733.06
1776.03	1580.83	1136.74	1702.14	2749.29
1777.27	1559.89	1115.74	1697.31	2723.38
1778.51	1625.4	1166.34	1695.97	2729.06
1779.76	1630.97	1170.89	1742.71	2709.31
1781	1628.89	1172.23	1798.17	2722.82
1782.24	1607.23	1197.43	1796.94	2694.53
1783.48	1576.23	1186.57	1745.03	2673.84
1784.72	1557.83	1181	1730.09	2670.13
1785.96	1608.83	1177.03	1706.6	2708.98
1787.2	1635.71	1155.74	1687.09	2706.1
1788.44	1593.46	1106.63	1672.71	2700.24
1789.68	1532.97	1167.26	1677.26	2678.17
1790.92	1631.2	1224.69	1707	2665.69
1792.16	1638.74	1199.51	1672.11	2657.49
1793.4	1599.86	1101.14	1667.31	2696.05
1794.64	1581.91	1075.66	1662.14	2687.64
1795.88	1608.54	1084.8	1710.46	2682.25
1797.12	1560.29	1132.71	1731.77	2679.79
1798.36	1570.66	1176.6	1740.26	2709.98
1799.6	1644.6	1229.03	1752.03	2695.06
1800.84	1691.37	1215.29	1739.34	2695.81
1802.08	1651.49	1209.29	1768.71	2684.8
1803.31	1600.63	1167.17	1756.86	2685.12
1804.55	1608.8	1194.54	1790.31	2682.88
1805.79	1570.89	1203.4	1743.69	2714.02
1807.02	1580.63	1202.97	1732.14	2717.54
1808.26	1616.51	1181.91	1719.89	2684.69
1809.5	1633.4	1144.83	1676.69	2686.21
1810.73	1548.91	1164.2	1699.09	2710.84
1811.97	1559.17	1136.83	1751.54	2691.94
1813.21	1624.14	1172.49	1791.91	2671.2
1814.44	1661.86	1114.74	1695.83	2650.92
1815.68	1590.97	1105.83	1663.69	2671.32
1816.91	1631.31	1128.34	1697.31	2680.85
1818.15	1676.34	1158.37	1740.49	2719.41
1819.38	1759.14	1235.71	1799.6	2717.32
1820.62	1707.43	1232.26	1753.89	2703.87
1821.85	1664.51	1226.71	1681.43	2706.28
1823.09	1607.71	1150.4	1675.71	2676.27
1824.32	1602.14	1219.69	1744.74	2669.92
1825.55	1663.97	1182.26	1768.4	2665.16
1826.79	1641.46	1143.94	1712.83	2678.61
1828.02	1595.8	1130.57	1715.51	2662.17
1829.25	1579.06	1196.89	1733.2	2661.26
1830.49	1656.23	1161.26	1732.03	2669.55
1831.72	1661.71	1110.74	1744.14	2679.78
1832.95	1643.03	1144.11	1764.31	2675
1834.18	1565.34	1170.97	1732.11	2680.56
1835.41	1560	1172.14	1709.94	2661.6
1836.65	1615.37	1176.83	1731.4	2656.29
1837.88	1670.57	1195.11	1736.17	2647.2
1839.11	1569.06	1153.97	1711.29	2662.98
1840.34	1495.11	1142.74	1768.57	2650.75
1841.57	1564.8	1171.8	1760.51	2637.48
1842.8	1670	1230.09	1768.6	2655.02
1844.03	1736.89	1278.6	1765.71	2643.69
1845.26	1728.46	1293.66	1864.14	2655.32
1846.49	1658.63	1221.06	1797.37	2655.95
1847.72	1595.54	1205.86	1743.37	2678.51
1848.95	1625	1167.69	1723.2	2631.19
1850.18	1643.97	1172.03	1755.83	2623.91
1851.41	1640.14	1156.54	1767.37	2624.39
1852.64	1553.14	1157.17	1669.31	2660.42
1853.87	1526.91	1125.66	1676.57	2634.19
1855.09	1513.8	1170.11	1695.23	2608.7
1856.32	1548.34	1190.03	1744	2613.35
1857.55	1595.29	1200.77	1740.94	2643.07
1858.78	1652.86	1194.11	1754.49	2657.23
1860	1672.06	1154.23	1748.97	2654.85
1861.23	1637.03	1084.83	1718.29	2662.8
1862.46	1625.77	1114.43	1678.03	2635.41
1863.68	1632.94	1181.06	1711.2	2623.79
1864.91	1603.31	1182.69	1759.51	2642.64
1866.14	1642	1177.4	1801.6	2640.33
1867.36	1658.83	1199.74	1794.54	2596.38
1868.59	1628.4	1160.11	1740	2589.6
1869.82	1575.17	1089.03	1754.09	2632.07
1871.04	1565.71	1026.66	1666.11	2668.5
1872.27	1682.83	1098.97	1684.86	2645.87
1873.49	1720.09	1180	1725.34	2636.92
1874.71	1720	1208.23	1763.83	2638.66
1875.94	1621.26	1125.17	1730.43	2634.45
1877.16	1582.29	1159.6	1714.43	2636.56
1878.39	1544.91	1159.51	1758.14	2650.19
1879.61	1597.86	1165.94	1780.66	2685.95
1880.83	1625.63	1136.54	1768.17	2694.73
1882.06	1616.83	1153.11	1712.69	2670.99
1883.28	1586.46	1134.17	1667.23	2651.65
1884.5	1680.06	1151.03	1678.11	2669.28
1885.73	1706.97	1179.03	1716.91	2649.7
1886.95	1689.11	1156.83	1740.06	2621.37
1888.17	1637.43	1149.29	1725.14	2615.37
1889.39	1655.4	1165.94	1738.06	2647.38
1890.61	1608.11	1156.4	1746.69	2631.91
1891.84	1591.54	1137.49	1701.77	2634.6
1893.06	1612.43	1134.63	1719.17	2620.17
1894.28	1626.03	1164.43	1792.74	2609.35
1895.5	1655.69	1130.63	1816.06	2622.2
1896.72	1694.43	1140.23	1791.83	2670.96
1897.94	1701	1194.23	1785.11	2700.61
1899.16	1608.06	1248.4	1730.94	2688.27
1900.38	1579.77	1156.14	1675.8	2642.61
1901.6	1615.77	1085.43	1733	2642.84
1902.82	1641.03	1081.23	1753.4	2674.56
1904.04	1651.46	1185.26	1729.57	2702.72
1905.26	1656.26	1236.63	1678.4	2695.91
1906.48	1665.54	1236.6	1758	2692.37
1907.69	1667.97	1238.66	1823.43	2660.54
1908.91	1692.37	1268.57	1800.23	2659.67
1910.13	1663.6	1236.69	1717.71	2635.23
1911.35	1626.77	1160.91	1750.69	2681.38
1912.57	1590.29	1147.66	1788.31	2669.41
1913.78	1594.66	1167.03	1795.57	2698.78
1915	1642.6	1150.57	1753.03	2643.14
1916.22	1723.49	1176.57	1728.71	2631.59
1917.43	1713.2	1175.86	1708.77	2590.2
1918.65	1608.03	1143.4	1719.14	2619.66
1919.87	1580.54	1159.03	1770.37	2628.79
1921.08	1586.54	1232.91	1760.2	2620.8
1922.3	1624.91	1239.46	1749	2597.5
1923.52	1670.4	1230.14	1756.2	2623.12
1924.73	1689.2	1222.46	1799.63	2636.37
1925.95	1647.63	1188.43	1755.89	2626.58
1927.16	1567.4	1170.26	1677.17	2621.87
1928.38	1594.89	1165.77	1742.23	2634.87
1929.59	1626.09	1135.63	1741.09	2628.64
1930.8	1686.77	1133.03	1769.03	2606.5
1932.02	1654.14	1155.4	1732.8	2587.04
1933.23	1644.69	1181.71	1770.11	2574.49
1934.45	1632.4	1178.91	1699.86	2602.16
1935.66	1665.2	1176.34	1749.26	2612.58
1936.87	1633.29	1184.03	1778.34	2595.87
1938.09	1590.03	1173.14	1793.34	2564.03
1939.3	1614.11	1172.37	1752.14	2569.98
1940.51	1655	1151.86	1757.31	2597.97
1941.72	1684.74	1160.83	1795.77	2611.52
1942.93	1667.54	1118.77	1800.57	2638.22
1944.15	1652.4	1083	1703.63	2621
1945.36	1578.97	1053.4	1669.66	2617.52
1946.57	1603.86	1166.91	1730.57	2616.1
1947.78	1602.63	1227	1758	2619.45
1948.99	1656.17	1290.77	1747.8	2592.32
1950.2	1596.37	1183.2	1749.37	2584.08
1951.41	1651.23	1162.66	1776.03	2611.77
1952.62	1666.29	1150.49	1796.74	2632.6
1953.83	1668.23	1182.06	1772.97	2619.96
1955.04	1620.51	1177.31	1711.86	2597.08
1956.25	1592.54	1175.71	1673.63	2585.61
1957.46	1606.89	1180.86	1686.77	2609.96
1958.67	1602.17	1143.29	1669.37	2595.17
1959.88	1678.34	1166.89	1684.66	2598.77
1961.09	1614.94	1148.2	1664.06	2573.3
1962.3	1609.74	1140	1683.46	2564.08
1963.51	1611.63	1182.31	1745.46	2549.39
1964.71	1642.6	1240.89	1782.46	2559.44
1965.92	1603.37	1178.2	1722.89	2594.09
1967.13	1656.54	1130.11	1676.74	2633.19
1968.34	1711.86	1125.49	1685.66	2642.35
1969.55	1651.29	1175.6	1737.43	2620.03
1970.75	1581.46	1194.89	1782.34	2611.08
1971.96	1602.49	1198.54	1807.14	2624.37
1973.17	1594.31	1152.49	1772.51	2595.2
1974.37	1611.8	1093.94	1707.09	2611.36
1975.58	1654.17	1101.77	1679.74	2614.53
1976.78	1673.83	1159.14	1738.74	2629.87
1977.99	1595.06	1183.74	1751.8	2622.7
1979.19	1607.2	1152.66	1731.29	2622.47
1980.4	1682.06	1192.94	1699	2635.42
1981.61	1654.51	1272.4	1710.94	2641.05
1982.81	1595.4	1283.26	1760.4	2636.13
1984.02	1594.6	1268.91	1840.2	2605.77
1985.22	1710.17	1239.71	1825.54	2592
1986.42	1751.54	1250.11	1801.17	2623.78
1987.63	1697.63	1223.06	1809.71	2660.1
1988.83	1599.63	1183.69	1790	2636.11
1990.04	1577.46	1129.06	1714.66	2607.64
1991.24	1598.17	1130.37	1715	2572.15
1992.44	1646.54	1162.09	1710.94	2586.36
1993.64	1643.8	1166.26	1703.4	2578.07
1994.85	1663.37	1150.11	1753.91	2596.11
1996.05	1708.63	1180.83	1801.63	2568.12
1997.25	1695.49	1186.94	1781.06	2562.95
1998.45	1617.11	1194.31	1688.4	2575.18
1999.65	1595.03	1175.71	1665.17	2614.95
2000.86	1613.89	1239.09	1706.51	2676.96

## Sheet: 5d
wavenumber	spec1	spec2	spec3	spec4	spec5	spec6	spec7	spec8	spec9	spec10	spec11	spec12	spec13	spec14	spec15	spec16	spec17	spec18	spec19	spec20	spec21	spec22	spec23	spec24	spec25	spec26	spec27	spec28	spec29	spec30	spec31	spec32	spec33	spec34	spec35	spec36	spec37	spec38	spec39	spec40	spec41	spec42	spec43	spec44	spec45	spec46	spec47	spec48	spec49
800.496	1126	903.486	1343.23	993.571	1512.49	804.886	816.286	974.2	1200.46	837.343	1772.97	1188.14	1006.43	757.571	715.743	1828.46	1094.89	1425.57	1421.57	617.143	925.486	1062.14	970.571	1295.83	1136.91	533.143	919.686	812.086	430.257	653.314	693.171	588.543	1512.49	629.343	739.857	444.714	1076.63	420.486	1133.34	564.829	802.514	1006.43	988.743	1303.71	510.257	210.629	505.657	757.686	832.314
801.925	1109.57	943.657	1400.14	998.629	1543.91	830.857	895.057	985.429	1217.23	854.229	1793.26	1230.83	1034.51	780.343	752.914	1828.49	1106.46	1486.11	1448.49	665.6	958.2	1118.14	1027.23	1291.11	1101.46	551.657	899.314	862.743	449.029	702	717.114	627.629	1508.11	682.086	753.857	487.886	1160.17	400	1121.74	593.943	824.629	1008.74	971.086	1336.89	508.114	234.457	530.829	737.314	863.257
803.353	1068.51	932.514	1422.63	975.971	1528.94	859.286	850.057	959.8	1235.43	830.829	1751.4	1247.29	1060.09	818.229	716.486	1843.97	1105.69	1464.71	1422.31	653.171	999.971	1158.6	1075.09	1213.89	1117.26	556.171	931.4	874.314	443.2	701.629	736.057	614.257	1494.19	696.886	719.571	482.286	1196.43	427.229	1141.29	547.629	778.229	1069.77	961.943	1312.83	530.857	273.8	539.829	752.771	875.886
804.782	1118.09	980.457	1468.97	1011.46	1498.2	903.429	882.429	930.6	1245.09	904.914	1820.6	1276.97	1075.71	823.086	741.857	1904.14	1146.46	1501.83	1415.03	673.029	942	1168.37	1082.94	1239.2	1143.06	605.629	965.029	825.086	400.886	681.8	753.686	630.314	1481.59	674.429	740.771	497.486	1233.23	494.6	1188.37	607.543	732.6	1070.4	967.143	1323.09	553.743	273.2	550.143	833.886	881.514
806.21	1173.66	1042.69	1511.2	1083.06	1562.2	935.171	900.571	984.571	1226.49	911.743	1852.17	1296.69	1125.26	837.371	768.286	1929.74	1216.11	1587.37	1403.49	724.257	983.6	1220.09	1117.57	1297.97	1181.34	640.029	985.714	850.057	429.771	729.2	765.486	625.371	1493.65	671.171	771.286	528.6	1287.26	525.457	1247.63	661.486	773.029	1093.89	1046.11	1366.63	607.057	321.171	576.457	872.171	933.886
807.637	1167.23	1023.74	1451.11	1090.97	1590.54	902.857	900.457	1016.97	1147.83	883.8	1865.97	1292.43	1108.86	817.571	777.686	1910.54	1190.57	1581.37	1407.2	697.314	956.543	1209.66	1112.31	1384.34	1209.46	637.857	998.171	840.6	405.514	699.371	729.6	663.657	1548.42	661.486	773.886	545.857	1268.2	466.057	1259.17	716.886	788.771	1065.77	1014.34	1336.23	624.943	290.914	557.943	783.943	962.229
809.065	1137.29	945.657	1448.31	1040.57	1581.97	871.4	840.171	964.229	1079.83	834.457	1840.31	1215.51	1095.74	768.714	736.429	1894.94	1138.4	1482.51	1403.83	662	924.886	1180.54	1064.77	1333.03	1181.43	561.257	950.886	829.343	370.257	674.8	713.086	619.457	1556.12	656.086	766.886	524.029	1162.11	406.057	1243	668.114	779.114	1026.43	973.6	1365.69	632.914	226.429	577.743	743.343	912.686
810.492	1153.83	963.629	1432.97	1029.31	1582.71	887.257	824	959.886	1114.6	861.457	1842.06	1200.09	1116.6	769.971	774.457	1955.91	1168.86	1469.2	1445.03	668.943	859.771	1164.69	1076.77	1331.14	1170.77	562.857	941.743	808.371	398.257	666.086	747.429	593.029	1526.52	682.229	777.343	511.771	1128.86	417	1198	675.514	759.286	1093.97	947.314	1418.23	616.943	227.257	578.029	799.4	864.629
811.918	1150.63	1017.37	1472.17	1024.97	1642.91	911.143	858.171	989.229	1191.6	886.429	1834.46	1251.69	1117.6	766.4	786.4	1941.14	1185.6	1561.69	1492.43	695.371	918.171	1205.54	1087.23	1337.57	1155.63	580.029	975.114	878.714	446.571	702.829	824.886	581.171	1522.11	710.371	785.057	502.229	1171.8	457.229	1192.54	689.086	777.714	1135.26	981.114	1442.49	628.571	272.571	614.571	847.257	827.143
813.345	1160.86	985.171	1479.51	1017.4	1641.14	927.2	844.2	1021.17	1219.29	938.143	1811.31	1276.49	1117.94	739.829	777.971	1933.37	1186.49	1557.63	1473.94	676.171	898.371	1233.17	1113.86	1376.11	1164.71	655.229	968.8	905.686	464.457	684.257	788.8	638.886	1526.22	685.714	743.857	465.114	1137.6	458.514	1184.46	672.914	762.971	1097.83	965.543	1382.43	573.657	280.657	606.914	860.286	853.886
814.771	1197.49	961.971	1498.57	1004.97	1585.77	911.914	884.2	1000.4	1224.43	919.429	1852.2	1248.43	1113.49	735.943	704.829	1915.83	1145.6	1545.74	1440.66	675.8	910.714	1220.51	1104.37	1349	1150.09	672.543	926.8	887.857	432.429	684.343	725.314	660.657	1546.49	650.371	741.686	461.657	1126.03	461.6	1233.43	639.914	741.2	1057.11	930.571	1359.89	557.229	244.686	632.314	828.686	848.343
816.197	1158.34	987.314	1455.94	1022.23	1577.77	927.714	887.943	1005.43	1218.46	906.486	1896.97	1203.4	1081.94	760.971	755.171	1894.83	1107.74	1513.43	1393.14	685.114	946.629	1171.91	1161.51	1353.77	1213.14	666.514	920.857	865.857	406.543	662.629	720.429	634.314	1567.03	591	710.114	455.2	1138.46	439.857	1157.66	625.714	737.6	1085.09	878.543	1359.26	521.2	228.829	612.971	766.771	928.057
817.623	1077	990.486	1378.71	997.457	1601	913.429	874.314	985.857	1167.03	866.486	1888.11	1226.54	1098.51	804.371	776.543	1863.69	1122.63	1491.77	1456.09	674.343	958.857	1129.31	1142.43	1356.23	1222.57	550.971	955.429	813.086	389.629	638.829	741.743	611.343	1584.24	589.829	698.886	495.6	1130.46	410.457	1135.94	653.771	753	1080.54	913.257	1357.91	536.857	207.229	591.771	720.6	927.2
819.048	1061.6	913.314	1406.23	947.171	1563.8	894.429	847.6	929.486	1188.77	855.429	1795.09	1232	1125.31	752	774.914	1889.34	1136.11	1510.37	1418.37	625.514	914.257	1148.6	1073.34	1282.46	1243.74	540.457	953.343	831.4	381.771	622.371	734.086	644.143	1569.61	639.743	673.857	492.4	1140.49	362.143	1122.83	633.571	734.543	1037.49	912.771	1352.2	517.057	197.457	522.114	707.286	908.657
820.473	1112.8	869.714	1362.26	914.714	1489.29	909.486	897.057	920.629	1219.6	848.257	1723.66	1200.06	1133.83	771.8	716.743	1906.29	1118.8	1541.66	1385.09	655.6	896.914	1128.34	1036.49	1250.23	1177.51	544.943	945.457	810.057	386.371	645.057	673.829	654.229	1571.99	690.314	696.886	504.743	1164.69	373.6	1182.14	574.629	711.8	1030.17	883.029	1336.17	541.343	208.057	519.6	744.057	850.686
821.898	1142.83	877.4	1382.4	936.314	1482.66	892.8	861.629	959.771	1221.23	888.143	1708.43	1227.8	1056.54	775.229	750.771	1935.71	1096.97	1558.97	1375.8	701.686	887.914	1140	1084.03	1247	1120.2	547.343	939.743	790.514	383.686	673.943	635.971	581.914	1535.54	676.171	724.314	458.714	1132.66	386.2	1189.34	569.886	738.8	1065.37	838.257	1336.63	542.4	227.314	518.714	748.371	881.143
823.323	1145.8	956.686	1377.94	990.057	1528.71	900.457	858.457	1004.6	1197.23	894.886	1730.49	1297.6	1027.71	770.114	811.686	1949.17	1139.26	1512.29	1421.83	721.8	936.971	1134.63	1090.26	1248.77	1158.94	564.629	971.057	782.286	390.886	678.829	664.571	586.086	1520.52	686.971	775.114	492.543	1107.69	458	1188.09	614.914	812.029	1048.57	903.743	1361.77	584.543	252.314	576.343	796.257	900.4
824.747	1148.63	1028.66	1453.31	1054	1573.37	893.657	843.714	996.171	1201.29	867.029	1743.66	1360	1058.09	730.2	838.057	1895.09	1179.34	1529.86	1462.91	648.114	991.6	1161.49	1072.77	1253.43	1241.97	594.886	1002.77	848.771	389.486	681.057	766.886	594.943	1530.64	703.829	762.486	486.343	1162.97	475.2	1181.37	635.486	818.971	1040.66	953.914	1368.29	606.457	224.886	577.343	788.343	916.629
826.171	1144.46	1044.17	1444	1078.54	1533.71	920.114	891.857	929.6	1228.91	834.257	1812.63	1291.49	1085.71	773.143	778.743	1859.37	1162.2	1502.94	1474.31	659.686	976.343	1178.86	1066.71	1263.97	1234.29	603.714	963.171	913.657	407.257	674.743	786	630.629	1564.97	679.714	721.829	481.514	1210.97	477.971	1171.23	613.4	781.171	1020.74	971.114	1356.63	632.114	176.629	582.143	832.971	882.286
827.595	1129.89	977.657	1442.8	1022.26	1564.11	848.771	851.543	933.057	1206.34	837.8	1851.43	1222.86	1105.54	798.171	721.514	1853.2	1135.54	1560.6	1449.09	655.629	930.714	1119.31	1077.31	1308.94	1222.83	568.886	903.4	894.486	404.171	678.029	722.086	634.143	1554.23	599.6	720.829	451.829	1156.37	441.457	1157.77	625.886	729.829	1070.83	954.457	1313.77	595.514	196.2	519.429	744.114	861.543
829.018	1116.63	986.857	1485.94	984.314	1577.8	880.8	874.029	1007.2	1250.89	864.514	1843.17	1185.6	1115.54	766	690	1879.43	1147.54	1550.03	1404.77	648.657	939.171	1102.97	1082.54	1240.2	1232	595.314	920.171	883.4	399.8	679.143	678.2	654.743	1581.3	600.314	721.743	454.857	1113.74	446.743	1181.57	622.857	714.686	1074.97	957.743	1354.43	570.486	254.8	517.057	741.943	833.629
830.441	1153.86	1029.89	1516.6	965.314	1655.66	933.771	929.457	1047.83	1244.57	920.171	1855.66	1187.8	1152.31	760.343	744.571	1874.31	1204.26	1549.97	1434.46	657.086	1003.89	1127.94	1095.2	1291.37	1217.94	582.2	998.029	915.8	424.657	740.486	745.971	650.829	1623.69	670.057	758.914	508.6	1140.6	459.257	1258.29	637.286	727.886	1099.17	992.943	1367.2	583.429	259.743	580.4	734.457	908.543
831.864	1184.26	1042.11	1532.94	979.857	1653.31	968.943	932.629	1006.31	1266.4	966.657	1877.03	1248.06	1134.43	821.857	755.114	1932.69	1257.69	1547.69	1474.77	707.371	999.2	1201.91	1125.46	1280.11	1217.51	633.6	1030.57	939.657	437.743	737.8	790.429	669.714	1645.85	714.2	775.229	541.771	1200.54	488.971	1339.31	667.286	785.143	1084.97	1035.03	1370.77	631.229	247.457	648.886	844.8	970.371
833.287	1179	978.857	1461.86	984.229	1592.63	909.229	874.457	961.8	1220.94	888.714	1863.74	1255.94	1145	846.514	761.971	1974.17	1186.2	1518.94	1471.26	699.343	998.057	1160.83	1112.97	1299.34	1220.83	602.943	991.743	883.371	402.429	671.029	777.543	655.4	1602.31	640.343	779.429	569.371	1197.6	454.943	1288.37	660.429	826.629	1105.57	996.314	1338.29	601.029	249.714	621.286	798.771	958.714
834.709	1187.46	949.543	1471.29	1037.23	1489.09	884.4	903.171	960.857	1234.23	852.8	1812	1253.8	1107.54	805.6	725.371	1951.29	1124.31	1448.17	1428.09	669.829	960.829	1124.37	1091.2	1277	1199.31	582.943	944.314	848.743	367.114	645.286	696.829	646.829	1556.56	636.686	757.057	482.486	1174.71	404.029	1232.97	632.714	807.629	1063.71	940	1313.54	541.714	180.257	573.314	788	857.143
836.131	1184.97	993.143	1534.86	1085.43	1503.11	916.457	1027.11	1009.4	1241.06	869	1848.23	1232.17	1139.77	795.829	802.029	2035.29	1135.74	1482.97	1446.51	694.486	1014.49	1196.4	1066.69	1362.31	1162.97	564.2	954.314	871.914	444.143	730.686	774	676.114	1564.45	675.429	807.571	506.543	1230	421.457	1268.43	685.971	778.429	1071.89	956.057	1357.57	598.457	196.229	599.143	774.371	913.486
837.553	1225.83	1012.17	1642.69	1069.63	1614.77	928.543	1026.8	1039.29	1282.69	943.171	1919.46	1323.51	1098.4	835	817.743	2055.8	1234.86	1573.51	1497.89	728.543	1094.94	1240.63	1129.89	1417.63	1250.4	648.257	986.343	920.771	536.486	786	827.714	739.371	1608.45	751.229	863.8	525.629	1248.43	499.486	1305.09	732.029	841.8	1113.37	985.914	1392.54	667.457	257.571	645.743	832.257	998.629
838.975	1234.29	974.086	1591.23	1043.57	1649.69	912.771	937.686	1032.51	1282.83	918.257	1927.43	1290.69	1090.46	832.057	770.029	2027.03	1201.11	1589.46	1502.66	729.771	1075.37	1247.8	1150.37	1352.06	1294.46	607.457	1010.74	953.029	535.686	756.6	790.8	681.057	1644.46	735.2	843.657	552.057	1213.46	505.457	1220.6	701.886	868.629	1137.66	998.714	1394.46	681.686	290.4	592.314	847.829	999.314
840.396	1261.66	974.571	1516.03	1070.97	1634.43	919.629	910.029	1006.17	1302.94	940.714	1904.63	1222.77	1108.63	795.486	779.4	2004.4	1205.57	1628.66	1553.31	726.943	1002.29	1192.29	1143.31	1323.97	1300.17	589.714	1096.54	989.114	484.943	721.114	740.229	689.086	1627.46	722.629	829.6	520.257	1213.06	450.229	1190.97	685.6	863.543	1153.26	1030.83	1388.23	621.114	265.743	593.886	881.143	963.686
841.817	1177.34	1006.51	1466.06	1076.46	1622.11	963.143	951.629	990.086	1246.6	915.886	1893.06	1164.54	1178.49	774.086	818.886	1984.11	1197.51	1619.11	1552.03	726.171	927.4	1165.23	1172.51	1328.31	1272.43	590.286	1149.69	910.971	428.743	705.486	748.714	654.829	1604.02	704.514	780.8	455.886	1215.91	417.857	1212.94	691.629	748.829	1148.54	1011.29	1447.74	606.286	288.086	603.743	843.971	973.571
843.237	1147.43	1011.31	1484.4	1066.91	1620.86	911.029	960.914	962.657	1174.54	894.571	1919.4	1221.94	1171.4	813.514	812.686	1950.34	1227.51	1580.63	1530.77	667.2	918.029	1097.03	1150.89	1329.46	1249.37	669.657	1085.09	858.657	438.886	691.6	774.229	660.6	1582.19	712.686	741.743	415.886	1129.46	388.6	1225.37	729.086	753.286	1100.89	966	1389.8	561.086	282.8	637.486	805.657	953.314
844.658	1176.14	1030.31	1510.14	1081.8	1622.23	896.371	948.086	976.829	1226.74	903.543	1880.03	1263.11	1172.31	845.229	797.686	1946.46	1244.31	1544.54	1495.97	677.743	926.543	1138.26	1100.31	1283.06	1180.17	664.257	955.829	859.886	455.457	714.086	807.114	630.914	1601.87	682.829	746.057	458.057	1105.49	418.943	1245.8	707.914	772.886	1032.86	963.857	1354.23	581.743	249.457	608.114	803.514	903.686
846.078	1248.37	1056.97	1521.66	1071.77	1658.69	952.257	915.886	1026.49	1333.14	978.4	1863.94	1329.34	1159.14	878	823.514	2043.26	1277.09	1683.31	1548.23	747.486	983.486	1238.6	1104.14	1302.26	1195.2	735.886	943.429	940.229	510.171	748.343	840.343	684.457	1619.21	668.4	810.114	538.971	1200.89	486.771	1297.4	695.914	858.457	1044.37	1009.46	1379.51	632.686	249.029	610.229	843.886	968.171
847.498	1239	1055.83	1470.34	997.857	1726.71	1041.77	924	1016.46	1333.34	1009.91	1897.46	1385.83	1167	840.171	830.486	2027.23	1223.49	1713.71	1511.8	753	995.629	1289.46	1190.37	1382.31	1258.4	702.743	1049.14	926.514	495.314	741.257	796.143	753	1637.85	710.2	843.057	507.457	1266	543.4	1341.17	629.971	817.6	1093.89	1023.97	1477.74	659.971	294.743	619.629	864	980.771
848.917	1178.06	994	1453.46	989.4	1747.74	967.229	951.029	988.371	1246.63	933.686	1925.11	1341.34	1119.17	794.314	791.743	1973.31	1189.03	1634.03	1463.09	676.686	960.914	1235.2	1149.03	1370.4	1252.2	640.971	1066.89	910.714	441.657	705.171	760.229	734.257	1654.29	729.286	794.086	473.371	1229.03	496.114	1303.46	631.886	813.086	1100.29	958.4	1447.09	601.743	278.8	601.114	826.4	951.686
850.337	1171.71	1018.43	1468.74	1013.06	1677.71	880.886	979.857	958.571	1235.49	890.2	1874.69	1265.4	1094.89	782.2	783.343	1946.49	1213.77	1579.06	1459.14	649.114	983.2	1167.97	1049.89	1337.63	1182.54	573.829	1040.89	836	415.257	711.543	742.8	656.857	1661.68	672.657	747.686	485.829	1195.97	459.029	1239.86	642.029	766.257	1057.43	918.429	1368.86	557.143	232.714	597.829	799.086	862.943
851.756	1228.43	1069.89	1511.09	1073.6	1631.54	876.686	963	996.971	1302	927.686	1876	1291.66	1100.91	870.6	777.286	1954.63	1225.37	1647.74	1448.51	695.971	947.429	1213.29	1070.57	1327.49	1238.66	630.857	1044.43	825.2	471.057	749.171	770.257	618.314	1667.3	677.486	740.429	516.257	1242.54	419.343	1233.46	657.543	788.686	1054.03	923.914	1367.06	559.143	214.8	598.543	806.114	967.457
853.174	1250.49	1086.63	1512.09	1048.97	1637.71	930.914	1000.74	1030.49	1381	975.6	1899.54	1325.8	1207.71	874.486	789.514	2027.23	1250.03	1681.94	1426.43	739.743	972.257	1260.86	1158.66	1406.31	1265.11	665.229	1069.66	849.429	504.486	768.914	823.857	707.114	1631.19	713.686	829.229	554.143	1254.26	447.771	1264.26	672.314	778.229	1096.51	1024.69	1409.11	595.429	267.229	632.371	857.629	987.4
854.593	1226.2	1054.94	1485.74	1098.46	1691.51	962.086	987.4	1051.29	1379.26	936.829	1953.86	1289.43	1267.2	839.771	800.486	2004.09	1232.97	1597.29	1431.57	715.4	945.457	1272.11	1217.8	1408.54	1266.57	630.714	994.086	930.2	456.914	789.429	812.086	756.914	1609.54	696.771	828.257	564.657	1220.89	468.571	1266.86	712.514	797.686	1166.26	1030.49	1422.8	629.514	291.171	625.943	854.657	999.771
856.011	1207.69	1058.23	1471.54	1062.09	1688.37	935.257	945.171	1017.6	1311.54	921.486	1941.54	1262.09	1255.57	795.171	790.943	1970.77	1172.6	1535.31	1471.2	670.886	1020.34	1211.57	1160.71	1453.71	1220.17	605.971	961.6	889.171	400.629	744.914	770.657	715.371	1577.97	620.886	808.543	548.714	1157.83	466.6	1207.26	725.343	805.543	1156	977.343	1371.17	642.086	281.629	631.029	837.657	925.886
857.429	1231.2	1043.91	1422.43	1088	1705.34	924.086	894.229	1024.86	1277.66	948.914	1958.17	1284.09	1187	819.029	792.143	1893.71	1185.31	1510.37	1444.34	682.743	1021.4	1230.51	1095.31	1434.83	1169.54	600.143	942.457	862.743	399.543	720.714	746.457	681.629	1566.08	665.086	773.514	498.286	1160.89	453.371	1227.69	659.229	854.6	1115.17	962.457	1341.91	599.771	264.543	617.229	810.257	964.029
858.846	1227.69	994	1428.74	1032.09	1726.14	861.086	967.571	1004.97	1280.34	923.343	1885.49	1295.26	1166.29	806.171	774.629	1930.03	1256.54	1611.29	1458.14	695.543	1031.66	1202.09	1124.37	1403.46	1158.09	612.2	989.514	886.229	396.229	705.457	777.229	676.886	1565.17	741.314	792.743	493.4	1158.43	456.429	1244.14	629.771	862.257	1042.69	1011.29	1296.51	572.771	267.029	579.6	806.743	941.514
860.264	1227.94	1042	1469.26	1057.2	1732.63	915.543	1026.54	1016.11	1303.74	909.4	1880.43	1323.91	1168.54	788.8	798.229	1907.09	1302.03	1600.66	1513	682.086	974.4	1221.03	1174.74	1315.83	1204.8	626.371	1060.57	917.4	403.457	754.486	770.771	696.714	1614.86	748.6	816.371	477.514	1181.06	463.514	1260.74	679.086	847.257	1040	1061.83	1364.74	558.229	274.257	563.429	805.571	958.029
861.681	1239.14	1109.51	1578.09	1053.57	1732.06	983.686	1022.63	1020.77	1323.51	902.229	1899.37	1334.17	1160.46	788.8	816.371	1991.11	1220.89	1579.29	1556.11	687.143	929.057	1256.4	1200.89	1349.66	1283.46	640.514	1100.34	883.171	387	727.286	798.943	678.486	1644.43	728.286	839.743	451.086	1234.66	456.829	1307.74	706.571	785.571	1112.11	1011.77	1427.46	552.314	245.286	597.543	804.829	975
863.097	1240.94	1111.4	1554.71	1065.09	1746.26	1024.03	964.943	1089.54	1312.91	922.943	2029.34	1332.6	1172.37	825.143	855.257	2036.6	1239.2	1568.91	1511.26	750.571	917.143	1307.2	1200.71	1406.54	1296.31	688.8	1048.77	906.514	402.971	746.314	747.971	684.914	1664.06	759.943	835.371	452.6	1290.77	478.629	1331.43	649.714	769.629	1155.54	1006.23	1428.06	549.086	231.714	600.771	798.714	1019.17
864.514	1157.74	1093.43	1478.54	1071.11	1752.74	948.229	895.057	1097.54	1305.14	912.171	2035.11	1304.31	1179.86	861.229	834.229	2049.51	1247.86	1615.03	1455.83	714.543	977.029	1268.54	1186.94	1415.06	1261.43	711.829	1002.09	908.857	426.086	703.914	761.457	682.829	1634.11	758.314	796.029	464.486	1222.23	474.743	1314.89	618.629	753.171	1090.2	987.457	1364.31	541.6	255.086	576.8	827.029	954.514
865.93	1095.97	1019.14	1458.11	1054.17	1688.69	914.771	875.971	1078.2	1321.06	900.686	2002.57	1273.2	1166.09	867	825.057	1986.6	1231.4	1591.31	1472.6	662.143	1041	1182.29	1191.11	1360.46	1251.8	683.771	1020.69	915.8	437.914	691.314	750.457	652.314	1639.56	730.857	795.171	470.171	1158.89	454.2	1240.4	649.571	781.429	1033.37	1032.74	1385.77	531.971	279.6	598.829	835.2	898.286
867.346	1112.43	971	1471.8	1041.26	1670.34	948.257	899.057	1010.77	1264.26	902.143	1923.46	1272.14	1120	812.429	749.714	2008.49	1190.34	1607.03	1450.63	671.857	990.286	1130.31	1123.89	1340.09	1240.69	636.543	1031.37	872.086	417.2	719.486	785.171	619.257	1662.53	725.886	780.343	480.4	1169.63	468	1251.34	711.543	784.086	1048.03	1024.94	1429.77	562.171	272.229	669.657	866	922.543
868.762	1176.43	985.943	1528.49	1022.23	1633.71	985.829	918.714	987.8	1193.06	934.371	1962.06	1299.31	1170.8	731.371	703.486	2031.89	1181.91	1636.34	1455.06	717.257	932.886	1148	1145	1289.4	1289	621.143	1000.8	886.543	401.257	772.057	781.171	631.4	1664.54	760.4	758.571	497.057	1182.37	435.886	1247.97	716.514	796.371	1054.37	985.686	1421.6	609.171	233.457	647.686	846.371	961.486
870.177	1168.6	1026.09	1512.2	1024.94	1632.57	899.743	879.286	940.229	1170.06	934.114	1985.03	1333.8	1187.4	682.571	681.314	2033.51	1182.49	1589.89	1457.11	711.057	879.057	1158.6	1133.66	1289.77	1207.89	635.857	929.086	862.943	388.514	699.943	753.257	632.229	1652.11	718.629	744.286	493.571	1143.54	406.971	1268.6	661.886	755.971	1040.91	859.543	1404.34	584.686	197.314	596.857	792.914	907.114
871.592	1200.54	1039.09	1541.71	1015.34	1657.8	845.886	915.2	970.6	1256.94	905.514	2029.17	1320.23	1205.86	764.857	751.429	2046	1230.63	1557.97	1515.29	709.286	954.857	1172.06	1180.97	1321.46	1200.77	614.057	956.657	883.343	454.2	710.943	781.714	640.6	1632.55	693.143	754.257	533.743	1210.4	403.086	1273.31	651.2	772.114	1096.23	909.914	1360.23	608.8	203.086	605.514	773.486	876.486
873.007	1249.14	1075.37	1507.97	1025.03	1729.23	882.943	952.943	1021.51	1294.54	914.514	1968.69	1262.71	1183.26	824.143	768.4	2007.63	1264.43	1592.34	1518.71	694	1019.6	1202.86	1142.86	1406.57	1193	587.686	1089.94	849.914	481.114	737.914	789.229	662.514	1632.38	682.914	767	572.457	1288.31	442.686	1257.66	686.257	794.314	1161.74	979.514	1345.71	635.457	272.914	634.771	798.086	918.6
874.422	1271.51	1079.63	1537	1047.66	1698.6	941.543	955	1098.46	1309.03	951.2	1981.6	1271.17	1217.4	849.743	766.971	2020.49	1267.43	1631.66	1507.46	706.143	1047.11	1227.51	1183.83	1404.89	1261.91	600.6	1133.26	851.314	444.543	746.371	754.8	683.486	1616.99	683.029	778.886	585.829	1272.17	482.057	1246.43	712.657	830.371	1174	1025.03	1372.51	644.457	300	641.914	829.657	980.171
875.836	1223.69	1008.71	1599	1040	1608.86	884.2	924.657	1056.34	1256.31	918.114	1995.57	1279.4	1160.89	834.914	759.771	2067.69	1221.23	1634.17	1492.83	678.743	950.686	1180.97	1240.46	1449	1280.94	588.857	1052.89	839.971	386.057	649.057	687.343	684.171	1653.51	672.314	800.457	503.4	1188.89	474.429	1281.06	669.829	787.171	1078.23	1017.51	1412	574.657	267.029	625.086	828.657	1009.4
877.25	1210	1003.06	1634.69	1070.89	1674.17	883.571	960.457	1070.71	1278.6	923.171	2025.03	1297.71	1162.4	870.514	808.629	2155.74	1200.11	1631.31	1579.8	696.2	970.514	1181.31	1242.51	1469.14	1297.09	624.371	1025.06	926.771	453.457	702.486	757	684.629	1671.09	682.743	851.143	498.143	1191.09	460.857	1312.29	675.971	794.2	1106.29	1051.03	1460.23	622.714	265.8	629.629	880.829	999.229
878.663	1223.06	1033.63	1590.03	1073.17	1738.14	935.543	986.429	1038.89	1303.6	1007.34	1962.6	1320.14	1163.77	869.743	837.486	2110.11	1185.03	1636.69	1637.54	699.057	1012.09	1233.34	1180.57	1484.14	1327.34	634.343	1023.69	951.829	474.457	749.029	812.543	708.171	1671.92	718.4	822.057	468.229	1226.97	462.886	1282.26	702.4	801.543	1148.83	1082	1438.6	629.4	322.343	641.171	880.771	939.343
880.077	1211.94	1002.31	1498.43	1097.09	1691.06	983.8	968.457	1039.69	1266.86	985.714	1906.06	1278.63	1231.77	879.171	796.514	2023.74	1150.31	1604.6	1550.8	752.371	989.857	1245.89	1105.46	1377.77	1306.29	614.171	1022.31	915.743	449.114	747.057	781.229	674.114	1552.84	690	762.514	468.543	1240.37	440.543	1219.14	647.943	805.543	1158.57	1033.11	1436.49	609.257	328.029	607.686	860.857	897.943
881.49	1193.89	995.657	1480.86	1065.46	1551	915.771	856.486	1045.26	1216.34	864.629	1864.29	1233.91	1202.54	853.343	739.029	1969.06	1149.03	1565.94	1445.97	702.486	949.143	1203.2	1063.54	1281.57	1266.83	587.914	931.857	840.429	410.771	684.143	713.914	652.686	1542.47	687.857	691.029	417.486	1151.29	399.2	1215.83	614.857	726.686	1013.11	1025.37	1370.06	527.829	265.743	539.543	741.857	866.971
882.903	1254.63	1067.06	1507.49	1092.89	1596.71	886.057	864.571	1095.4	1294.14	849.457	1922.23	1273.49	1167.54	843.657	781.771	2042.6	1183.11	1594.46	1492.26	678.286	984.657	1207.86	1169.17	1263.46	1265.49	633.543	955.514	858.057	453.971	705.514	741.057	669.686	1580.22	707.114	796	490.371	1170.46	414.343	1268.91	656.086	769.829	1102.2	1037.94	1417.66	547.771	243.371	516.886	761.029	948.143
884.316	1298.11	1122.03	1563.83	1085.54	1673.71	947.629	915.657	1095.94	1346.94	954.629	2005.86	1418.09	1137.14	853.171	851.286	2053.37	1284.69	1622.97	1522.94	685.857	1078.4	1225.74	1302.71	1407.77	1341.69	690	1038.09	921.686	491.657	760.343	807.6	704.486	1671.45	757.2	889.771	560.886	1272.89	502.314	1337.54	719.143	836.086	1185.71	1066.4	1447.46	623.429	269.343	623.286	805.8	980.257
885.728	1259.63	1072.31	1567.17	1063.46	1698.91	984.686	934.457	1084.89	1305.06	967.771	1998.14	1378.31	1145.14	856.686	835.171	1994.17	1263.71	1646.94	1486.2	727.8	1027.37	1248.91	1281.74	1458.71	1329.83	647.714	1100.14	901.4	473.086	749.057	800.343	712.2	1674.53	747.229	903.914	539.743	1275.31	493.543	1342.03	706.914	821.486	1220.09	962.829	1482.66	653.857	246.914	667.171	848.343	939.857
887.14	1139.34	1033.51	1507.51	991.086	1700.11	910.571	885	1033.46	1221.89	900.457	1929.86	1299.66	1160.97	795.514	765.229	1942.97	1230.29	1551.11	1419.77	713.886	979.829	1226.14	1114.74	1396.31	1241.4	591.686	1003.29	860.2	403.257	703.457	706.8	632.286	1703.11	714.657	806.714	437.486	1197.86	448.257	1288.26	660	705.571	1130.43	942	1442.43	611.171	220.371	604.314	787.771	886.486
888.552	1145.97	1030.51	1495.34	959.714	1680.91	847.257	941.514	1015.23	1224.49	864.429	1907.86	1264.09	1117.34	730.229	770.4	1943.77	1174.29	1613.37	1445.43	698.057	964.771	1247.46	1052.97	1350.49	1242.69	577.314	1018.14	827.371	398.971	641.171	710.971	651.543	1677.88	653.543	778.029	410.086	1190.4	415.943	1261.63	639.686	729.6	1152.26	977.314	1442.54	559.343	270.343	552.829	767.657	929.029
889.963	1173.57	1054.2	1548.43	981.886	1716.14	888.829	980.314	1031.06	1262.71	901.571	1978.89	1319.66	1143.06	764.143	836.029	2011.29	1228.57	1645.03	1487.69	729.057	1013.97	1217.57	1128.69	1387.97	1307.26	592.886	1076.54	880.314	434.914	671.4	791.657	663	1637.02	685.257	802.657	463.457	1240.2	412.229	1285.11	650.714	830.829	1149.34	1043.23	1476.26	569.429	304.886	609.829	771.257	939.029
891.374	1193.51	1022.2	1564.17	1021.2	1718.6	907.743	962.629	1012.46	1267.51	923.543	1998.71	1344.57	1133.91	835.057	853.114	2067.91	1249.23	1675.69	1527.8	724.457	968.029	1221.31	1181.83	1384.63	1312.69	620.171	1079.63	907.829	434.514	718.857	832.743	723.171	1656.23	733.971	821.057	490.914	1243.03	434.486	1291.71	671.8	863.114	1124.2	1002.26	1491.83	549.629	292.6	597.771	797.486	919.4
892.785	1170.91	1008.97	1528.71	1005.09	1711.71	920	929.257	951.486	1279.74	900.114	1971.31	1305.8	1130.23	855.657	797	2077.71	1226.57	1561.97	1498.57	707.429	970.2	1161.57	1124.69	1315.17	1230.49	602.629	966.057	883.943	389.314	727.057	794.743	662.171	1654.09	753.6	839.943	486.171	1251.34	454.114	1275.89	643.886	819.429	1101	977.4	1414.09	547.8	228.457	520.4	824.371	900.886
894.196	1154.57	971.686	1489.06	1035.91	1618.63	910.257	883.286	961.6	1243.86	850.857	1906.49	1256.94	1099.74	783.143	743.029	1966.6	1170.71	1573.51	1485.8	622.543	948.143	1181.46	1047.51	1320.49	1241.89	638.143	941.886	834.8	400.457	696.114	737.257	627.771	1655.33	708.8	804.914	486.171	1225.34	451.429	1217.06	614.886	786.114	1085.2	931.4	1359.69	567.971	212.4	519.171	820.914	886.2
895.606	1207.69	1009.54	1537.83	1073.23	1680.17	963.143	895.943	1039.09	1303.71	907.086	1964	1307.74	1202.26	810.457	803.314	2007.03	1223.91	1650.46	1583.23	681.686	964.714	1233.03	1108.06	1398.97	1259.77	699.8	1020.54	886.943	498.8	745	771.4	687.371	1662.26	740.686	875.857	501.914	1238.66	478.229	1279.97	690.429	812.371	1139.29	1004.94	1470.91	657.343	252.486	641.429	850.6	954.086
897.017	1221.17	1000.29	1469.26	1067.77	1719.6	978.6	931.886	1036.66	1215.69	935.943	1934.86	1328.37	1203.06	848.086	801.029	2037.6	1179.77	1713.26	1574.4	721.857	949.514	1253	1185.51	1379.6	1238.97	694.543	1027.89	916.343	466.571	758.543	725	730.371	1678.47	730.571	841	444.829	1298.69	473.486	1296.6	706.486	814.943	1138.51	1015.46	1506.94	665.057	275.086	606.314	835.8	967.743
898.426	1245.86	1010	1490.63	1068.83	1695.03	993.971	964.6	1021.86	1225.77	939.486	1968.46	1310.94	1211.86	855.971	841.886	2099.29	1194.51	1644.46	1577.31	764.943	973.314	1259.86	1189.51	1376.14	1228.6	640.171	1091.86	959.829	429	792.743	735.657	734.6	1633.98	715.686	827.057	464.171	1312.66	491.857	1305.4	721.6	815.457	1110.34	1056.71	1535.34	652.029	283.686	562.114	805.657	986.971
899.836	1249.11	992.857	1554.37	1069.51	1659.46	954.2	927.771	1033.97	1215.14	920.4	1957.63	1283.91	1174.06	773.971	815.314	2023.71	1157.43	1568.71	1547.77	713.686	974.743	1232.11	1135.29	1367.94	1265.57	576.6	1079.03	894.257	406.057	781.657	757.571	688.114	1623.81	712.114	744.6	492.6	1253.29	477.371	1303.74	645.257	801.114	1093.2	1013.49	1458.14	620	253.057	554.343	765.571	924.886
901.245	1259.63	1028.83	1558.17	1080.71	1668.63	898.286	881.286	1024	1295.63	913.914	1990.69	1287.06	1188.86	777.514	830.714	2043.03	1151.09	1590.23	1570.11	690.743	1031.6	1256.09	1105.11	1365.17	1267.77	582.971	1079.66	916.914	467.286	768.486	813.686	654.057	1654.19	715.943	778.114	488.943	1253.46	490.029	1291.46	613.6	774	1112.89	1031.4	1455.29	609.6	279.686	625.571	792.514	929.171
902.654	1211.34	1056.43	1449.71	1011.77	1639.91	875.943	845.971	948.4	1308.66	934.686	1914.51	1316.43	1132.97	835.514	761.029	2015.89	1106.97	1644.89	1519.31	661.457	987.086	1177.03	1091.11	1261.34	1247.34	597.857	964.029	880.314	431.114	667.286	733.886	636	1660.78	693.914	762.914	445.8	1268.71	460.257	1212.83	633.629	741.143	1153.66	950.514	1415.34	582.8	254.6	603.571	812.686	899.486
904.063	1191.37	1087.86	1479.23	1047.09	1614.51	883.171	851.2	926.2	1315.17	927.514	1879.71	1359.8	1162.86	938.371	806.171	2050.14	1191.2	1675.14	1506.63	701.714	918.914	1141.09	1077.89	1320.66	1266.63	632.371	976.229	905.429	438.029	677.143	768.086	651.886	1656.86	680.371	800.943	469.086	1292.6	463.629	1198.74	689.114	771.571	1114.49	957.286	1429.43	586.4	265.714	600.343	815.6	938.571
905.472	1187.31	1042.54	1593.23	993.457	1643.37	900.314	887.314	972.857	1278.26	921.914	1893.11	1360.66	1129.69	890.943	817.257	2059.91	1194.83	1618.26	1473.29	731.2	895.657	1138.26	1073.94	1381.57	1279.71	617.114	972	842.686	402.657	654.229	791.4	697.029	1673.04	687.457	770.371	461.057	1246.83	425.143	1256.31	689.714	758.314	1099.09	882.114	1358.63	584.857	235.971	567.743	781.657	902.343
906.88	1179.06	1019.23	1612.43	1038.77	1704.57	911.886	922.943	1008.54	1229.51	882.429	1954.69	1328.57	1110.09	826.857	826.314	2105.4	1217.14	1641.43	1486.94	725.057	970.457	1256.17	1124.71	1386.2	1307.37	635.829	996.857	884.771	423.657	687.657	809.686	697.171	1701.77	697.571	787.057	476.514	1242.83	441.629	1272.34	668.229	751.143	1110.89	950.657	1394.29	601.057	255.257	596.8	779.914	949.971
908.288	1231.74	1051.57	1511.54	1033.89	1695.17	899.543	933.2	1021.86	1252.2	924.143	1947.66	1379.6	1146.09	797.657	776.2	2146.66	1249.06	1634.86	1537.94	703.771	1016.66	1324.26	1191.31	1331.4	1320.91	625.914	1010.09	857.829	453.971	718	751.686	697.914	1685.46	690	774.571	517.343	1211	435.886	1222.46	691.8	779.571	1074.86	950.4	1430.83	605.857	255.229	630.857	807.6	984.8
909.695	1248.74	1070.86	1483.91	1081.11	1637.4	922.857	920.4	1023.91	1262.2	948.714	1952.6	1390.49	1178.8	855.029	797	2124.17	1250.71	1660.37	1548.66	691.143	992.571	1244.26	1190.54	1366.83	1314.11	632.857	1055.4	874.943	508.343	768.771	769.114	680.171	1596.25	706.086	816.829	569.943	1254.94	465.429	1260.94	689.686	801.143	1060.03	988.571	1453.6	588.943	284.143	646.514	820.257	1012.91
911.103	1242.09	1038.71	1549.57	1032.8	1604.29	932	969.829	1016.43	1280.69	936.514	1967.06	1348.17	1114.03	846.629	843.771	2035.74	1204.89	1609.77	1536.03	672.714	966.6	1179	1186.97	1472.37	1250.94	594.371	1030.83	862.657	480.4	743.771	748.057	652.171	1584.37	690.829	830.743	523.457	1281.23	468.943	1241.49	672.343	786.657	1088.83	1006.06	1466.09	565.086	286.429	606.057	794.514	959.286
912.51	1219.03	975.686	1598.26	1046.69	1683.34	961.229	964.229	1031.23	1268.29	923.086	2002.91	1311.23	1103.03	829.4	847.286	1985.14	1220.43	1659.97	1536.57	667.429	967.857	1200.86	1148.66	1507.14	1235.57	586.371	1041.8	936.429	487.971	728.486	756.514	635.571	1642.31	725	852.4	515.543	1266.06	513.286	1259.83	646.2	786.057	1174.89	1092.54	1519.03	575.971	272.114	608.229	758.914	975.714
913.917	1237.23	983.057	1591	1084.97	1793.17	991.629	1014.57	1107.51	1286.8	946.914	2044.43	1380.83	1197.57	847.429	850.286	2065.4	1285.31	1623.23	1563.23	730.514	1042.63	1308.74	1180	1528.11	1310.26	638.857	1090.2	968.057	497.857	784.371	814.057	667.743	1710.22	795.657	841.914	546.029	1316.91	534.686	1286.11	716.914	866.686	1149.57	1142.6	1531.4	618.257	265.257	659.343	824.743	1019.46
915.323	1224.63	988.771	1578.69	1136.63	1837.57	994	998.314	1101	1335.11	964.914	2042.71	1351.77	1228.46	870.371	877	2088.74	1274.57	1606.31	1547.46	707.286	1068.57	1331.2	1156.26	1567.17	1392	682.829	1078.29	958.571	510.543	787.4	807.257	721.486	1675.5	839.371	862.771	560.4	1325.37	514.571	1342.8	707.4	856.943	1157.63	1120.74	1514.14	601.2	264.486	681.886	851.143	998.857
916.729	1210.77	1001.17	1579.49	1108.17	1758.31	983.486	980.743	1064.37	1346.23	981.114	1975.23	1371.51	1176.54	896.4	872.714	2058.43	1191.54	1628.6	1475.51	714.629	1032.69	1246.31	1165.74	1559.86	1389.23	678.857	1026.34	865.657	475.057	705.486	774.629	693.286	1696.46	769.829	861.457	492.514	1286.09	459.686	1330.54	679.4	833.114	1124.03	1064.91	1464.11	589.057	259.371	672.743	863.343	933.943
918.135	1214.71	1000.66	1537.54	1068.03	1695.4	948.457	899.457	1039.69	1297.77	967.114	1955.71	1377.06	1140.23	871	831.086	2063.29	1215.77	1629.11	1479.37	721.2	957.2	1200.57	1107.66	1462.37	1353.54	662.257	1037.91	869.371	468.886	649.971	730.543	653.971	1693.46	716.457	882.943	459.057	1191.83	422.657	1301.69	613.6	801.543	1091.66	1004.91	1392.86	587.829	226.8	630.4	870.457	927.143
919.541	1152.46	986.286	1505.26	1038.14	1652.66	956.286	887.171	1036.29	1218.8	921.971	1918.94	1364.4	1144.91	839.914	780.086	2065.29	1244.8	1631.63	1495.69	737.057	977.086	1161.49	1170.86	1383.11	1336.91	661.514	1053.94	873.029	425.343	682.343	768.371	630.057	1652.21	697.914	838.029	489.257	1185.49	438.8	1302.26	630.943	782.143	1061.09	973.629	1373.46	557.629	200.171	588.343	869.429	951.086
920.946	1133.6	1018.03	1463.71	1063.23	1645.77	915.686	913.429	1006.91	1215.94	872.371	1876.54	1318.6	1116.11	811.6	757.514	2006.34	1231	1563.63	1525.97	653.829	1006.37	1186.8	1140.37	1386.94	1272.4	605.057	1048.14	884.4	432.771	752.429	754.629	683.314	1577.46	689.943	791.771	483	1197.6	433.486	1298.31	613.371	792.371	1051.14	970.543	1414.37	539.657	211.457	578.943	811.371	955.657
922.352	1105.11	1044.89	1523.09	1048.97	1665.31	915.971	907.714	1050.43	1290.43	902.029	1894.57	1330.71	1129.51	842	778.743	2021.66	1173.66	1590.17	1504.49	643	1055.94	1172.14	1128.2	1380.17	1197.91	572.657	1045.71	858.171	463.686	783.4	770.371	703.6	1580.2	680.686	777.143	455.457	1252.6	445	1346.06	669.086	827	1078.46	977.8	1466.83	565.771	253.171	613.314	788.314	975.314
923.757	1145.34	1070.31	1584.06	1050.26	1712.51	930.886	911.886	1049.97	1335.89	903.143	1967.71	1380.37	1165.29	838.629	829.286	2052.06	1238.29	1595.91	1521.11	695.971	1064.03	1233.66	1159.74	1381.63	1236.43	612.486	1048.8	920.171	477.571	791.857	775.8	734.343	1616.93	700.314	827.286	457.429	1303.31	446.914	1329.23	695.657	866.571	1099.34	972.543	1480.03	604.057	310.971	584.257	802.971	1015.43
925.161	1184.71	1044.11	1541.66	1017.29	1717.69	939.2	933.514	1049.51	1321.2	900.657	1976.6	1349.66	1215.86	802.286	820.743	2018.57	1192.4	1658.06	1508.46	749.629	1059.09	1239.4	1208.23	1395.8	1283.31	615.829	1002.51	904.057	409.457	733.829	802.086	694.114	1669.82	696.771	827.429	492.8	1295.89	469.657	1308.94	729.829	847.086	1114.17	921.086	1441	605.543	320.257	547.943	812.629	984.257
926.566	1189.74	1022.17	1466.86	1029.63	1665.8	899.257	947.486	1010.11	1249.2	918.257	1989.86	1348.2	1110.34	776.4	805.829	1966	1211.77	1643.57	1516.74	770.943	1026.77	1239.66	1191.03	1367.97	1263.09	596.886	995.743	891.086	377.971	685.371	773.4	689.629	1672.14	711.4	768.143	494.543	1253.49	430.229	1269.91	676.543	844.143	1049.94	915.514	1420.54	602.6	293.029	549.8	819.829	931.086
927.97	1190.71	968.371	1500.46	1025.17	1684.23	886	884.971	1077.34	1224.34	952.457	1980.34	1330.71	1094.26	818.286	792.629	1980.49	1230.6	1616.8	1513.74	728.457	1002.37	1208.4	1150.03	1343.23	1203.4	608.114	1000.31	855.886	401.314	664.029	757.943	663.971	1646.39	692.457	796.486	525.086	1232.26	437.886	1293.57	656.886	817.4	1054.8	910.943	1474.26	615.371	272.257	594.629	851.286	874.343
929.373	1151.8	951.171	1505.11	1049.74	1680.6	840.657	898.886	1055.89	1213.54	957.771	1910.74	1333.31	1117.83	844.4	754.029	2000.54	1209.51	1619.26	1459.6	655.8	1009.54	1177.74	1138.89	1347.97	1212.77	602.914	995.457	870.943	393.829	661.771	727.029	678.914	1626.34	662.886	799.257	506.657	1228.86	414.257	1284.2	630.457	799.657	1041.54	895.343	1515.14	601.029	245.257	571	850.057	885.943
930.777	1206.8	995.857	1560.03	1082.89	1728.8	871.371	991.743	1079.11	1256.43	958.029	1987.31	1359.63	1226.43	872.714	790.257	2091.23	1200.63	1618.34	1491.34	685.8	1042	1215.86	1179.94	1436.06	1276.29	615.657	1045.91	905.971	446.543	759.486	785.086	746.629	1645.76	671.571	846.429	548.029	1294.37	459.886	1350.83	712.943	848	1114.91	991.286	1509.57	630.686	264.886	626.057	891.4	968.629
932.18	1240.11	1044.71	1629.4	1073.63	1723.29	865.2	1055.03	1006.23	1302.51	955.714	2065.63	1402.03	1192.26	874.486	830.371	2065.03	1243.89	1545.14	1565.91	728.4	1046.23	1271.57	1203.66	1503.29	1276.8	623.629	1063.34	942.657	480.714	823	856.943	794.943	1688.77	711.114	848.171	522.114	1322.83	456.286	1345.71	755.171	851.6	1128.77	1034.46	1444.2	622.229	249.343	648.857	892.029	1009.54
933.583	1211.34	1001.31	1602.66	1028.29	1715.63	881.743	1004.34	998.514	1262.89	949.371	2018.34	1452.03	1155.03	830.714	826.943	2037.97	1225	1483.89	1580.91	748.2	1003.11	1273.43	1231.86	1511.46	1254.31	615.2	1068.69	899.514	477.686	782.086	813.771	735.857	1705.86	687.6	819.171	509.114	1337.94	501.171	1331	727	837.886	1132.57	1020.69	1432.6	605.8	229.457	636.2	823.629	958.686
934.986	1138.17	1016.86	1467.77	1021.03	1633.17	885.714	929.857	1004.14	1235.69	950.171	1948.49	1433.6	1111.43	822.914	787.571	1998.17	1182.94	1549.34	1522.4	706.8	960.829	1227.11	1154.66	1439.37	1204.03	560.429	1046.43	871.543	430.629	700.371	777.086	688.229	1700.57	669.686	732.571	483.771	1316.69	478.2	1298.83	632.686	812.371	1100.6	1033.43	1462.37	565.514	194.371	566.486	786.229	928.629
936.388	1131.11	1010.63	1455	1014.17	1597.06	918.371	896.971	1040.86	1242.43	899.657	1991.94	1415.14	1104.09	868.343	793.8	2036.23	1219.46	1681.6	1508.31	733.971	951.571	1185.26	1126.4	1406.4	1210.94	592.286	1005.74	867.571	419.057	727.343	777.057	680.914	1715.94	714.143	696.057	493.229	1275.86	453.314	1306.74	597.829	830.857	1147.71	1103.2	1460.09	590.829	212.257	588.143	809.371	962.514
937.79	1207.94	1053.83	1531.26	1033.86	1616.94	927.486	919.457	1036.31	1283.86	916.771	1960.77	1371.26	1148.31	887.029	823.114	2022.97	1287.26	1711.77	1544.26	756.029	985.343	1175.8	1109.97	1457.49	1248.23	673.429	1009.91	882.771	453.743	757.114	828.257	718.657	1713.46	722.257	801.8	516.371	1249.23	432.371	1286.03	637.257	841.829	1186.37	1087.43	1372.94	612.171	250.143	608.629	880.171	959.086
939.192	1239.46	1035.86	1596.31	1046.71	1698.83	918.4	962.229	1028.66	1289.91	957.171	1912.77	1395.8	1220.11	849	846.257	2038.6	1251.09	1756.83	1530.57	766.429	1025.26	1179.51	1182.54	1481	1303.14	663.257	1032.69	904.143	452.657	770.6	776.229	723.371	1713.37	720.943	834.086	547.743	1216.11	477.229	1287.94	664.686	888.371	1201.74	1041.74	1419.57	618.857	287.543	606.8	874.629	949.657
940.594	1198.91	1035.54	1583.31	1088.31	1700.46	942.914	927.086	1044.8	1303.34	974.943	1886.51	1408.29	1271.51	852.686	843.886	2025.49	1231.17	1748.71	1490.54	752.229	1044.2	1212.17	1208.89	1502.86	1369.63	600.343	1066.74	949.543	443.286	755.829	770.343	735.571	1701.45	711.971	827.114	551.286	1227.14	487.771	1310.71	677.8	924.086	1174.43	1064.71	1513.97	637.229	278.086	628.229	859.486	935.686
941.995	1130.66	994.857	1501	1076.89	1648.74	922.571	875.343	1009.2	1275.51	893.486	1966.86	1370.8	1202.14	850.229	776.257	1996.74	1195.66	1631.97	1447.31	689.6	982.114	1193.31	1155.31	1427.49	1278.43	598.2	1002.06	916.229	386.686	705.314	759.629	694.886	1702.43	710.229	758.229	483.229	1150.63	430.543	1251.94	660.429	860.571	1124.69	1054.26	1484.11	619.771	218.171	594.886	785.343	943.086
943.396	1192.83	1029.63	1472.86	1074.46	1696.8	911.771	930.229	1012.46	1262.66	851.829	1975.57	1344.91	1125.57	846.4	791.971	2051.03	1192.57	1582.31	1481.77	706.657	986.286	1203.31	1178.29	1453.14	1202.83	664.8	1051.8	922.286	393.543	703.029	773.486	687.771	1716.13	700.514	799.714	482.257	1204.74	455.514	1269.71	676.229	807	1131.49	1031	1422.8	594.229	217.029	651.829	805.6	965.771
944.797	1221.66	996.486	1505.4	995.743	1670.11	870.457	975.371	956.171	1214.29	822.8	1969.09	1327.09	1120.46	794.229	849	2072.6	1186.91	1590.31	1478.49	636.057	967.2	1218.03	1163	1371.6	1185.17	639.629	1044.26	922	378.486	746.4	731.257	673.971	1724.46	721.714	760.257	498.343	1246.4	449.8	1199.43	629.771	711.971	1141.8	975.229	1501.46	536.4	207.571	592.514	822.371	941.971
946.198	1200.09	960.543	1533.71	992.629	1625.2	860.457	941.571	964.629	1203	904	1908.29	1372.37	1127.91	798.543	820.257	2059	1157.54	1638.17	1523.54	626.629	989.857	1309.17	1153.8	1380.37	1258.49	614.914	1071.63	948.829	407.8	780.229	767.829	660.657	1707	730.343	757.743	486.857	1276.03	452.886	1187.57	644.914	735.086	1146.14	967.8	1539.06	624.229	184.171	581	780	949.4
947.598	1181.11	986.657	1531.94	1018.11	1597.06	902.943	927.857	965.457	1258.86	966.8	1975.09	1390.26	1133.34	780.686	756.571	2049.51	1144.83	1614.43	1512.26	635.371	1047.2	1331.06	1138.51	1367	1307.17	628.429	1042.43	873.343	445.571	710.686	803.429	680.314	1679.09	718.371	747.971	470.886	1222.91	387.6	1227	674.743	781.714	1096.91	989.171	1532.49	668.057	191.486	547.2	747.286	949.114
948.998	1185.17	1031.09	1540	1067.83	1687.86	957.029	966.486	1069.51	1314.34	1007.17	2042.11	1387.57	1113.8	843.029	783.229	2075.09	1201.86	1614.66	1568.06	724.714	1109.46	1269.43	1170.37	1466.31	1366.66	659.343	1068.46	901.543	474.543	723.914	850.429	697.4	1722.41	733.886	787.114	504.486	1237.91	464.171	1303.34	743	839.914	1086.4	1019.63	1507.74	716.257	212.143	634.029	798.286	985.971
950.398	1161.71	1024.11	1533.34	1028.31	1691.66	911.4	988.571	1091.23	1277.23	952.943	2000.6	1313.34	1120.66	835.2	851	2084.83	1240.2	1629.2	1593.06	735.429	1046.14	1204.2	1176.94	1463.03	1366.11	612.257	999.971	912.314	446.257	712.343	746.914	717.6	1725.61	700.771	786.143	507.429	1231.46	406.6	1284.03	712.6	792.543	1101.34	1060.57	1529.14	671.8	226.029	649.743	855.6	936.857
951.797	1186.77	960.429	1533.77	1026.91	1735.23	871.429	950.286	1067.51	1257.06	903.914	1983.83	1347.54	1117.06	846	828.286	2054.14	1238.43	1647.66	1599.26	779.743	959.4	1182.51	1161.66	1427.31	1263.94	599.143	979.2	953.171	405.686	730.743	703.914	689.171	1720.19	687.257	788.686	474.771	1269.26	399.171	1290.46	680.771	768.571	1136.89	1045.09	1476.34	624.229	197.771	643.8	810.743	931.429
953.196	1245.89	971.914	1544.54	1115.46	1746.34	887.857	988.8	1005.2	1289.6	896.971	1955.09	1424.46	1124.74	810.829	814.686	2068.6	1202.09	1676.11	1539.69	762.229	971.4	1228.97	1170.74	1433.8	1229.03	614.171	1019.06	893.914	425.2	703.629	763.743	702.686	1724.75	698.514	793.143	475.314	1267.94	387.486	1356.46	694.257	817.857	1182.43	1036.46	1518.14	586.6	222.029	624.714	816.914	907.257
954.595	1273.31	954.171	1544.69	1122.89	1705.86	913.457	938.914	992.971	1284.77	948.343	1926.43	1378.83	1110.8	778.457	788.457	2038.86	1210.37	1677.37	1530.37	679.914	1005.17	1233.89	1163.4	1423.46	1275.26	624.829	1025.2	853	411.2	724.286	782.914	630.2	1741.82	674.514	750.143	502.371	1219.83	465.486	1334.37	687.629	874.543	1149.49	988.629	1518.2	556.914	234.914	627.229	798.943	911.057
955.994	1294.03	1031.29	1543.63	1089.89	1699.43	947.2	955.171	1052.46	1273.2	994	1870.17	1295.06	1096.91	741.629	803.971	2059.63	1229.74	1682.6	1520.6	688.4	1031.51	1275.46	1166.34	1463.23	1330.29	653.457	1028.77	869.2	473.543	763.286	757.314	646.6	1730.74	678.6	813.371	545.771	1208.54	461.8	1316.91	687.714	857.286	1170.8	1023.34	1524.66	561.229	258.971	646	812.571	947.886
957.392	1273.31	1035.03	1593.74	1085.91	1758.29	1007.91	976.029	1096.09	1264.66	945	1945.46	1292.8	1122.49	794.771	783.086	2085.46	1274.86	1651.14	1552.63	749.114	1070.6	1271.6	1164.97	1487.31	1291.54	664.229	1014.49	949.229	512.886	768.314	721.6	684.029	1720.14	755.543	875.229	517.514	1238.74	462.086	1291.89	683.429	803.686	1176.09	1011.6	1521.74	620.971	267.743	690.4	831.857	1019.49
958.79	1226.74	1049.69	1561.26	1129.03	1721.03	988.514	1002	1074.6	1242.34	928.429	1981.26	1327.91	1157.46	859.943	830.886	2051.89	1293.49	1639.43	1575.57	766.143	1063.69	1289.26	1169.74	1499.86	1227.37	632.4	1004.43	941.829	536.429	764.314	784.686	730.114	1697.42	778.8	879.457	476.143	1248.29	433.829	1236.8	705.229	789.714	1182.83	1018	1528.51	645.114	258.686	671.571	864.657	1024.4
960.188	1235.57	1059.46	1524.86	1101.49	1673.74	888.943	975.6	1042.97	1272.43	941.429	2019.49	1394.83	1144.51	916.6	820.914	2038.97	1228.43	1654.54	1581.66	688.514	1033.31	1249.03	1147.14	1423.63	1207.57	613.914	928.486	904.086	474.057	719.6	736.114	706.314	1680.73	735.543	832.4	423.6	1292	452.657	1249.74	698.114	792.686	1136	993.629	1571.54	604.714	253.714	671.886	861.629	1030.43
961.585	1261.91	1088.57	1503.06	1041.89	1680.37	878.857	944.343	1055	1281.89	942.229	2036.49	1416.69	1114.69	805.086	809.514	2045.29	1177.03	1663.91	1543.26	661.571	968.171	1249.4	1149.26	1418.97	1270.54	588.714	958.829	866.857	471.543	732.029	764.4	702.171	1710.18	689.486	835.686	450.2	1277.77	494.2	1266.31	670.857	795.429	1083.8	987.314	1558.14	534.886	226.971	615.714	833.8	961.914
962.982	1212.17	1047.17	1552.97	1055.34	1679.43	940.086	973.029	1054.8	1259.54	882.171	1972.94	1405.6	1131.54	718.857	744.371	2100.46	1165.43	1673.94	1522.31	652.743	995.943	1239.17	1126.74	1401.94	1263.6	563.629	994.914	859.829	433.857	695.171	715.4	655.886	1728.44	712.457	800.257	440.657	1267.31	481.657	1218.91	643.286	808.257	1101.43	988.657	1532.8	498.2	257.371	568.857	792.543	879.4
964.379	1177.09	987.857	1550.34	1034.77	1650.71	937.829	984.914	1031.14	1241.29	920.657	1933.31	1384.51	1183.6	710.029	764.6	2078.09	1205.23	1666.54	1505.71	690.657	1003.29	1257	1134.57	1374.09	1244.4	590.914	972.457	860.371	376.771	700.543	730.886	622.286	1724.79	712.771	782.457	438.571	1233.11	443.829	1193.46	625.629	821.857	1105.77	1008.11	1490.8	508.886	267.029	577.771	800.743	879.2
965.776	1199.91	1005.91	1560.37	1089.17	1713.37	911.057	1005.43	1072.34	1248.94	979.971	1974.66	1458.37	1210.46	839.457	787.971	2089.03	1314.37	1632.63	1540.37	707.714	1027.77	1220.31	1129.74	1419.86	1266.66	677.829	962.8	935.857	428.086	733.229	753.429	673.143	1747.47	762.314	769.029	445.514	1284.17	476.114	1270.26	676.314	841.286	1152.03	1014.86	1478.23	564.886	285.171	600.4	823.343	940.886
967.173	1191.29	1037.31	1535.63	1129.09	1766	880.514	967	1095.54	1217.91	982.857	2039.4	1416.69	1154.4	848.8	801.857	2065.69	1278.26	1656.8	1555.06	677.771	1015.26	1203.57	1186.89	1465.54	1326.91	662.857	1031.66	963.371	472.286	774.857	821.171	705.429	1762.42	710.6	760.314	486.143	1191.66	497.886	1311.83	675.171	862.429	1112.17	1015.54	1468.51	589.571	253.771	587.114	844.286	938.686
968.569	1145.49	1053.94	1521.49	1165.11	1714.26	906.857	949.114	1034.29	1232.74	870.4	2016	1370.14	1075.54	810.971	731.771	2052.74	1152.06	1684.69	1547.03	671.829	1024.69	1182.31	1138.23	1472.43	1286.89	604.257	1059.09	931.143	422.029	737.857	772.686	682.457	1782.3	656.086	683.2	494.286	1167.51	459.2	1280.77	665.657	798.229	1098.86	982.257	1465.34	520.171	254.8	558.257	821.4	927.4
969.965	1219.2	1055.63	1493.66	1146.11	1692.83	907.714	941.029	1032.17	1288.51	854.086	2092.23	1372.94	1102.14	824.029	753	2108.06	1111.03	1756.74	1537.77	708.457	1036	1225.4	1138.74	1465.71	1218.63	615.086	1083.09	878.829	350.543	694.029	753.371	644.143	1765.51	628.086	757.971	534.971	1239.77	446.714	1290.89	664.2	746.857	1118	1028.89	1536.23	553.029	241.286	630.686	865.114	977.057
971.36	1295.8	1051.94	1508.77	1127.06	1657.86	959.943	910.171	1027.94	1356.8	879.886	2070.66	1382.49	1156.37	851.4	786.029	2125.4	1201.46	1671.23	1548.77	701.314	987.029	1254.86	1143.17	1455.09	1193.66	663.029	1052.74	894.8	420.029	712.743	735.114	657.457	1762.64	684.086	779.286	537.743	1249.57	444.829	1321	687.257	775.114	1151.54	1012.63	1535.83	587.943	265.914	647.314	834.629	940.029
972.756	1287.4	1086.34	1534.49	1051.91	1646.29	940.771	937.029	1009.71	1374.14	968.371	1986.29	1332.77	1171.86	860.543	825.886	2125.43	1226.4	1626.26	1502.46	688.543	952.086	1266.86	1220.91	1464.2	1240.26	659.571	1025.74	930.486	501.657	731.057	686.714	663.029	1759.53	742.971	775.771	502.886	1238.37	416	1368	682.086	850.743	1177.43	1058.23	1525.86	613.086	228.514	627.886	847.343	881.629
974.151	1270.34	1105	1548.37	1079.71	1645.31	951.371	982.4	1035.8	1305.54	996.8	1977.29	1375.23	1164.2	871.571	793.257	2075.74	1239.66	1637.6	1523.54	709.714	983.886	1270.74	1221.37	1478.14	1277.71	616.457	1024.2	930.943	489.114	730.314	707.629	716.029	1802.08	804.886	771.657	441.486	1213.2	432.171	1361.77	687.686	851.743	1166.2	1067.26	1581.2	634.143	269.857	622.714	864.714	905.857
975.545	1317.97	1127.43	1586.26	1105.17	1744.34	959.029	1050.6	1092.46	1270.71	1022.43	2017.43	1438.49	1181.74	859.571	817.457	2090.83	1295.34	1699.57	1588.6	728.971	1048.86	1278.37	1210.69	1520.94	1318.03	612.229	1077.74	887.914	443.143	755.343	782.686	751.057	1804.39	778.143	851.314	498.971	1311.49	509.2	1331.49	712.657	854.714	1205.09	1088.57	1559.31	649.314	278.171	628.457	912.829	955.086
976.94	1283.97	1086.4	1599.86	1107.14	1744.2	946.286	980.657	1074.63	1268.63	950.286	1954.71	1390.77	1179.94	811.771	817.714	2055.8	1293.89	1636.71	1590.06	705.971	1039.69	1234.37	1154.06	1430.34	1289.11	612.8	1045.57	846.629	434.8	758.371	790.086	675.771	1799.81	705.286	848.6	470.686	1328.83	474.714	1296.2	639.343	837.543	1173.23	957.057	1502.63	590.971	307.143	560.2	819.029	932.057
978.334	1194.23	1078.46	1599.26	1058.91	1733.11	948.286	957.371	1030.54	1300.6	896.971	1902.31	1318.89	1157.11	799.886	802.314	2076.49	1251.11	1665.29	1554.46	715.543	992.743	1226.66	1175.8	1412.23	1312.69	596.086	1023.26	894.571	448.286	741.657	762.114	626.886	1804.94	686.314	815.343	431.629	1324.31	431.857	1328.74	580.257	794.657	1189.37	956.457	1439.2	556.857	262.429	571.229	766.171	926.029
979.728	1156.11	1060.14	1558.86	1116.71	1705.66	959.971	926.657	1049.4	1281.11	872.714	1962.83	1342.74	1147.37	836.629	818.2	2095.06	1278.46	1740.8	1553.57	725.971	1030.17	1248.26	1208.74	1436.09	1365.57	605.486	1063.94	930.629	453.543	759.486	772.286	667.143	1815.87	723.486	801.6	432.171	1365.91	454.8	1369.14	581	783.857	1212.63	1028.57	1510.86	586.371	302.029	668.343	755.457	969.971
981.122	1175.34	1056	1518.83	1098.2	1708.91	1000.74	997.686	1045.51	1276.31	903.4	2025.6	1392.17	1152.17	844.714	876.171	2154.49	1295.89	1737.43	1583.63	715.2	1066.26	1262.34	1223.89	1519.66	1430.77	651.171	1095.54	903.714	466.314	804.543	743.114	748.6	1806.11	745.286	836.143	528.8	1325.29	523.8	1370.57	672.114	808.171	1252.57	1056.31	1504.11	644.857	262.086	727.514	819.6	997.314
982.515	1206.46	1043.37	1571.63	1100.46	1693.91	986.743	993.286	952.371	1258.94	915.629	2057.86	1381.66	1174.51	834.171	878.857	2129.34	1247.43	1643.2	1609.89	694.486	1022.94	1272.66	1207.11	1492	1340.2	621.886	1067.17	846.029	496.6	748.457	670.029	687.657	1793.21	728.371	839.143	507.886	1287.69	459.143	1311.83	687.257	836.143	1193.17	948.543	1478.46	673.629	241.429	656.6	818.771	982.057
983.909	1259.51	1077.09	1598.91	1099.43	1730.71	973.486	996.971	949.6	1222.43	911.429	2056.86	1352.83	1149.34	826.286	806.171	2169.31	1217.14	1637.11	1627.57	708.771	967.4	1266.86	1164.34	1443.86	1285.66	605.657	1058.91	919.371	467	727.629	693.114	650.686	1810.94	710.571	849.343	497.457	1212	402.057	1319.69	691.6	831.543	1155.97	903.314	1463.54	664.686	204	600.057	820.486	944.343
985.301	1314.37	1132.89	1653.34	1142.51	1750.57	961.457	1018.09	1025.46	1292.31	930.143	2080.11	1418.63	1171.46	858.857	782.286	2192.31	1244.06	1708.11	1666.74	738.743	1026.03	1285.77	1186.94	1492.06	1295.6	655.571	1088.83	1002.23	431.143	793.2	776.343	691.543	1835.75	715.6	822.829	510.114	1268.29	404.257	1361.97	717.4	865.171	1181.51	978.171	1520.97	688.914	281.2	650.114	876.829	962.543
986.694	1322.17	1145.54	1582.6	1104.54	1760.71	978.571	1070.77	1124.63	1343.91	961.229	2077.77	1475.34	1244.77	915.914	840.343	2212.91	1286.06	1761.43	1634.23	805.4	1052.91	1302.77	1197.94	1531.09	1395.29	706.686	1069.4	1010.71	437.6	844.143	853	739.086	1864.46	745.571	811.971	552.514	1219.37	505.743	1387.29	738.857	911.457	1277.31	1061.77	1580.91	716.086	304.2	712.543	896.714	971.257
988.086	1254.03	1133.09	1572.43	1087.11	1720.86	1024.71	1017.69	1064.2	1393.17	992	2013.91	1436.6	1244.17	954.857	881.629	2127.74	1250.4	1762.46	1668.77	791.286	1025.6	1325.89	1238.14	1539.06	1349.57	653.143	1044	970.8	485.229	793.714	859.457	715.086	1846.87	761.057	789.229	519.943	1236.66	510.6	1303.54	725.857	866.314	1239.2	1050.29	1616.49	698.971	292.686	711.629	871.886	956.171
989.479	1182.83	1065.57	1572	1063.23	1723.37	965.4	968.257	1024.03	1319.37	941.486	1960.4	1345.63	1198.71	917.6	805.2	2091.03	1232.43	1736	1581.89	720.343	1008.66	1297.23	1212.29	1479.57	1296.14	577.829	1028.2	862.886	484.886	742.057	795.457	663.971	1823.75	756.8	789.086	466.257	1209.43	477.171	1266.66	672.486	775.514	1175.71	956.229	1541.94	562.229	230.8	659.314	818.629	921.343
990.87	1227.91	1109.63	1618.4	1064.57	1779.66	944.314	1031.71	1066.49	1335.46	977.371	2048.49	1360.14	1197.4	884.771	807.943	2135.37	1278.57	1709.4	1628.8	702.829	1033.77	1304.14	1225.94	1525.17	1299.34	649.6	1053.94	857.371	493.829	771.514	827.029	684.743	1796.67	795.314	831.457	505.829	1287.8	473.2	1263.91	736.657	761.057	1119.94	946.8	1498.66	542.2	268.343	663.486	868.429	948.2
992.262	1249.89	1094.11	1599.03	1043.11	1787.51	894.314	1062.97	1053.26	1319.66	926.829	2123.69	1359.31	1220.83	818.857	813.686	2207.03	1306.71	1639.83	1567.83	711.486	1011.4	1310.49	1173.31	1476.94	1337.54	677.571	1071.89	877.486	483.943	754.229	835.171	689.886	1804.63	785.057	799.486	537.2	1264.74	518.486	1274.4	718.229	776.457	1145.6	974.943	1478.63	528.571	281.429	666.057	855.029	969.114
993.653	1283.09	1087	1609.14	1025.8	1736.26	963.6	1019.49	1036.66	1338.74	929.486	2094.23	1362.71	1223.6	830.886	873.943	2192.26	1292.97	1630.11	1597.37	732.029	986.029	1314.83	1190.23	1443.77	1314.14	714.857	1068.2	912.371	514.257	732.8	831.371	683.571	1794.73	750.543	809.2	535.514	1283.37	493.657	1281.74	710.114	798.6	1133.37	1008.51	1559.74	562.714	271.8	662.6	852.543	1016.94
995.044	1287.94	1046.2	1635.49	1007.31	1698.66	948.771	1040.14	1038.57	1311.57	908.229	2058.37	1382.6	1205.6	822.971	863.229	2155.74	1318	1677.49	1569.91	706.629	987.8	1296.6	1189.29	1437.54	1320.14	636.543	1067.83	915.2	471.171	691.714	773.2	667.657	1815.34	771.886	829.343	490.714	1277.57	440.543	1289.43	695.143	831.829	1196.09	1006.6	1539.91	579.714	218.514	644.429	858.914	1008.51
996.435	1328.46	1109.97	1637.34	1039.23	1800.83	1032.17	1085.46	1114.11	1333.4	1005.94	2117.17	1448.8	1200.46	892.286	893.371	2179.11	1344.69	1776.37	1676.31	739.771	1004.91	1335.77	1259.63	1479.94	1390.37	682.057	1123.86	1003.17	492.714	762.943	836.343	673.914	1853.68	851.057	859.314	579.8	1357.6	430.771	1387.11	747.914	866.229	1257.74	1066.31	1542.74	683.486	281.257	671.429	894.314	979.6
997.825	1342.2	1153.31	1701.94	1098.17	1811.26	1013.17	1076.2	1093.14	1354.97	1057.86	2136.57	1483.6	1237.4	938.286	853.543	2251.43	1361.51	1836.94	1628.37	774.229	1034.29	1382.97	1299.29	1458.2	1417.71	714.943	1166.37	1037.31	461.143	798.657	854.171	721.086	1864.67	852	849.714	614.571	1393.17	491.857	1426.37	761.171	827.6	1253.29	1115.37	1545.91	732.143	335.857	683.8	925.514	963.514
999.216	1335.34	1216.09	1736.51	1199.31	1856.77	1068.63	1032.34	1120.06	1355.51	1055.49	2148.34	1513.86	1292.63	985.8	879.286	2351	1343.74	1872.94	1618.91	808.057	1091.97	1424.49	1357.94	1461.11	1422.74	787.086	1138.66	1006.63	458.714	819.029	857.571	755.914	1871.37	783.914	865.314	563.457	1397.17	509.2	1445.89	731.314	834.4	1273.74	1097.46	1610.89	702.257	356.8	713.743	970.686	994.457
1000.61	1309.29	1218.31	1810.26	1184.03	1895.37	1040.49	1045.63	1129	1340.54	989.686	2088.83	1484.17	1250.66	946.171	870.171	2361.49	1338.71	1830.26	1613.17	796.029	1129.86	1421.69	1318.71	1452.2	1420.14	729.057	1081.17	932.486	460.971	763.4	837.486	784.686	1910.86	763.943	825.429	523.8	1343.31	492.2	1386.91	711.514	852.086	1293.54	1042.17	1560.86	673.8	299.114	717.457	998.457	994.571
1002	1301.09	1178.69	1796.29	1151.14	1888.74	1058.14	1030.94	1124.23	1375.31	959.686	2142	1395.46	1238.63	924.371	891.8	2253.29	1322.57	1807.29	1654.17	762.057	1164.89	1390.23	1335.8	1409.83	1402.34	664.714	1141.74	902.371	489.514	750.314	862.943	733.657	1959.27	755.886	804.257	516	1333.49	504.571	1369	700.657	873.314	1301.66	1036.14	1581.63	633.771	257.686	700.629	916.314	1014.37
1003.38	1338.57	1193.54	1830.63	1176.11	1924.54	1044.97	1048.89	1152.77	1433.51	1008.94	2178.23	1376.46	1294.66	898.629	868.829	2207.8	1367.4	1845.37	1679.37	749.171	1129.54	1408.69	1280.74	1423.97	1384.46	642.029	1203.57	947.457	513.086	792.486	892.543	755.714	1993.81	744.086	866.057	535.429	1384.06	570.343	1377.83	720.029	896.371	1258.71	1119.11	1608.66	672.143	281.086	657	881.257	1081.03
1004.77	1336.23	1258.11	1797.57	1231.91	1977.4	1099.89	1079.91	1253	1438.6	1008.17	2260.69	1434.66	1388.8	944.286	894.714	2289.03	1381.6	1887	1698.49	770.771	1100.34	1390.11	1267.54	1467.26	1401	694.171	1223.69	1066.29	478.429	871.771	898.429	748.743	2064.27	791.943	908.457	580.514	1388.23	532.143	1443.83	773.657	955.886	1282.86	1145.11	1644.09	679.029	333.571	644.914	948.143	1092.8
1006.16	1315.43	1227.74	1771.94	1229.14	1968.17	1134.43	1122.54	1254.11	1451.43	1018.6	2204.26	1441.8	1388.2	965.829	930.6	2339.83	1343.77	1873.89	1661.11	848.029	1062.17	1403.51	1255.29	1448.43	1434.77	724.657	1190.97	1075.09	473.514	815.229	888.829	798.886	2080.83	852.314	906.914	611.6	1369.86	504.143	1438.91	729.943	882.057	1270.83	1155.31	1583.6	707.857	337.029	665.771	995.6	1024.74
1007.55	1312.43	1175.14	1762.29	1252.86	1838.94	1091.23	1122.86	1131.14	1444.09	1029.43	2196.94	1428.66	1352.57	975.829	964.371	2356.51	1333.2	1769.11	1637.97	899.314	1068.09	1378.46	1292.57	1381.4	1480.03	723.086	1159.69	1006.09	473.086	764.943	860.457	766.971	2046.03	839.2	919.314	589.743	1419.09	510.486	1415.09	721.314	872.343	1246.86	1126.31	1562.26	683.343	305.4	669.686	1002.4	1036.37
1008.94	1350.14	1204.97	1725.4	1269.2	1853.26	1056.23	1123.69	1104.71	1467.31	1085.77	2178.23	1411.4	1321.09	950.829	958.057	2351.94	1368.49	1704.31	1687.77	840.086	1103.83	1376.06	1275.06	1375.77	1503.4	692.886	1163.91	1005.31	474.6	806.686	886.029	807.257	2029.29	810.771	942.257	565.371	1443.2	520.486	1409	724.914	893	1291.57	1190.77	1561	669.629	287.6	697.971	937.114	1043.51
1010.33	1360.46	1223.14	1687.06	1225.06	1891.77	1088.06	1118.57	1168.06	1414.29	1104.66	2250.57	1419.46	1332.06	981.657	905.714	2335.26	1439.77	1753.06	1716.77	734.171	1132.49	1335.8	1258.91	1409	1476.97	691.571	1182.29	1036.03	466.886	896.771	906.8	798.029	2017.46	844.971	894.686	545.971	1387	465.2	1485.8	782.543	907.714	1311.06	1186.69	1492.94	632.657	274.543	726.743	934.714	977.829
1011.72	1311.97	1172.37	1575.89	1179.37	1854.26	1111.51	1074.97	1210.54	1373.89	1106.86	2190	1413.4	1314.49	935.657	892.057	2296.51	1405.89	1815.57	1666.09	718.029	1140.51	1341.86	1221.6	1433.03	1407.34	675.4	1198.83	1004.09	464.314	857.571	883.086	777.8	2013.66	832	841.457	535.4	1321.91	479.4	1423.26	752.686	857.229	1265.37	1138.03	1497.77	594.971	252.743	707.514	908.686	878.6
1013.1	1304.34	1104.29	1609.66	1209.8	1776.69	1063.83	1040.74	1145.89	1361.37	1042.43	2089.57	1418.09	1239.06	901.2	837.286	2290.17	1382.66	1821.51	1616.17	753.257	1137.69	1352.49	1216.37	1441.94	1332.6	682.857	1118.4	908.029	501.143	790.4	800.829	751.314	1971.57	763.543	840.343	542.143	1325.8	485.571	1374.51	710.657	872.657	1164.69	1094.31	1527.4	614.057	253.086	684.086	940.6	890.771
1014.49	1306.31	1099.11	1634.23	1184.26	1787.43	959.486	1028.83	1088.26	1380.71	1018.49	2070.83	1440.03	1212.66	862.914	811.886	2267.8	1367.29	1703	1604.51	773.343	1122.74	1290.17	1228.43	1452.97	1367.77	649.6	1011.69	922.257	500.171	774.257	790.257	732.086	1939.29	763.057	875.943	570.057	1340.17	482.657	1350.66	714.343	859.429	1142.51	1116.66	1541.77	631.543	268.657	685.971	900.514	951.229
1015.88	1333.71	1092.83	1702.06	1154.91	1828.23	967.514	1026.06	1053.2	1361.69	1016.66	2108.09	1471.11	1236.63	845.771	815.943	2205.71	1426.17	1700.11	1663.57	753.829	1083.03	1239.2	1253.2	1497.89	1396.23	639.857	1031.23	920.429	519.2	815.886	763.8	717.229	1885.64	788.029	902.657	513.543	1327.09	469.171	1380.11	690.829	812.943	1170.23	1111.26	1478.37	608.286	269.629	678.286	878.4	949
1017.26	1311.29	1113.03	1707.71	1189.63	1840.71	982.743	1004.77	1112.26	1305.66	992.686	2100.03	1461.66	1296.69	835.6	871.657	2173.89	1429.46	1724.97	1661.34	768.257	1098.57	1301.66	1233.66	1515.94	1419.23	647.457	1164.14	969.543	496.371	830.971	776.057	678.771	1868.04	790.2	896.829	507.429	1312.66	522.686	1381.26	706.257	799.943	1216.97	1073.23	1550.8	606.486	270.886	710.629	880.743	1021.09
1018.65	1314.26	1095.14	1645.43	1157.29	1774.51	999.4	996.771	1113.26	1308.34	945.029	2015.43	1424.8	1254.74	837.714	857.714	2098.51	1371.8	1771.8	1657.26	745.086	1107.66	1362.69	1201.94	1503.03	1347	647.771	1137.49	942.657	436.571	764.429	792.571	693.514	1839.21	788.371	850.4	500.2	1288.34	517.171	1383.2	639.4	815.886	1206.23	1068.43	1609.11	625.2	225.829	700.086	824.771	1001.31
1020.04	1222.17	1084.86	1542.71	1114.51	1720.06	912.914	988.257	1065.51	1286.06	934.686	2054.74	1379.6	1212.14	827.429	822.886	2098.14	1256.51	1700.2	1620.71	738.714	1015.17	1288.31	1161.03	1461.49	1301.43	608.743	1055.26	935.286	380.686	676.143	789.8	696.971	1787.92	786.371	806.486	501.714	1323.34	452.657	1353.83	628.943	816.343	1155.4	1048.03	1546.74	622.086	218	669.371	763.171	989.371
1021.42	1207.86	1084.11	1544.11	1076.97	1746.74	913.114	982	1038.86	1285.11	998.4	2084.51	1448.86	1203.17	859.143	808.8	2101.6	1223.54	1639.8	1647.11	718.057	1003.06	1270.06	1184.14	1429.8	1284.97	643.114	1016.09	912.971	407.514	725.686	729.429	727.057	1766.87	786.714	806.914	491.086	1333.23	400.343	1332.71	645.857	806.429	1165.43	1043.26	1469.11	605.829	253.114	608.714	760.486	950.429
1022.81	1255.37	1137.74	1635.14	1142.17	1805.46	948.886	1034.06	1110.51	1303.63	1014.43	2151.89	1526.54	1263.46	905.4	878.143	2149.03	1288.63	1628.69	1677.91	736.857	1069.4	1284.11	1240.77	1496.37	1318.97	720.343	1088.86	965.857	480.8	810.371	759.857	763	1773.67	773.143	846.257	591.771	1377.09	446.086	1358.57	725.343	833.057	1223.57	1055.14	1522.2	645.4	330.686	637	860	1000.34
1024.19	1275.03	1111.69	1577.86	1105.49	1785.57	1016.74	1013.03	1094.26	1306.11	967.857	2089.97	1503.97	1276.34	918.571	870.886	2150.74	1309.89	1689.49	1674.97	726.2	1101.23	1309.69	1241.63	1508.46	1377.2	662.029	1076.54	965.343	487.4	842.229	787.143	732.371	1804.14	731.914	876	594.429	1340.63	485.714	1373.66	675.029	882.943	1225.86	1072.34	1548.54	633.771	283.571	622.629	884.771	1005.23
1025.58	1229.37	1109.4	1576.89	1115.23	1743.03	1040.94	963.114	1056.17	1387.43	963.286	2072.94	1423.86	1291.6	936.829	867.914	2168.4	1256.71	1756.2	1633.69	744.829	1050.77	1306.2	1231.23	1510.46	1341.6	610.086	1092.34	960.829	493.429	834.571	808.114	718.8	1809.99	715.171	913.629	566.857	1317.69	497.914	1399.46	649.4	947.686	1196.94	1081.11	1548.23	596.543	301.4	660.657	883.857	1007.71
1026.96	1190.83	1106.29	1580.51	1087.83	1814.94	1019.26	913.086	1051.69	1424.97	982.571	2015.37	1423.29	1271.37	911.343	829.086	2164.14	1272.77	1781.43	1649.49	721.743	1029.26	1325.94	1277.03	1541.97	1296.77	608.829	1092.63	958.857	509.143	831.314	805.4	714.171	1807.85	713.857	856.429	520.6	1276.8	545.429	1408.57	667.4	878.686	1169.06	1050.14	1564.49	579.971	306.143	659.457	887.143	1027.4
1028.35	1188.23	1141.71	1643.94	1161.26	1859.89	1007.71	956.143	1152.6	1405.11	985.4	2099	1454.23	1260.14	889.229	872.286	2190.86	1267.26	1750.74	1690.51	754.114	1037.97	1288.54	1315.69	1548.8	1274.8	668.971	1110.6	979.829	499.8	783.629	826.229	732.114	1831.85	744.514	814.6	565.086	1319.51	556.8	1394.34	722.343	842.686	1163.8	1054.11	1611.4	627.2	314.114	651.457	845.543	1037.6
1029.73	1257.8	1081.54	1610.43	1115.91	1773.77	971.8	1005.97	1111.09	1311.26	944.686	2080.51	1419.09	1213.29	828.371	869.914	2209.83	1274.86	1717.34	1614.11	781.6	1045.11	1280.66	1258.63	1475.09	1297.46	677.286	1156.69	954.886	468.2	756	816.314	723.286	1856.81	716.514	802.857	530.686	1333.71	559.914	1339.91	731.314	819.114	1173.51	1034.57	1553	628.571	221.657	604.829	788	1016.17
1031.12	1254.37	1050.29	1587.71	1078.83	1721.37	896	1045	1083.6	1371	940.171	2133.6	1399.03	1234.94	864.086	835.4	2153.54	1250.77	1705.37	1549.34	788.8	1059.74	1297.51	1185.86	1444.69	1300.91	691.429	1174.23	939.057	433.371	773.229	815.857	709.771	1867.62	779.943	805.829	523.743	1374.31	503.886	1355.4	696.971	851.286	1194.66	1049.06	1521.71	634.257	243.543	626.543	804.743	935.629
1032.5	1221.11	1053.03	1554.71	986.286	1786.31	842.486	1000.4	1036.46	1369.46	926.857	2091.17	1362.89	1211.54	789.2	798.086	2120.31	1241.2	1668.4	1523.97	704.4	994.343	1297.97	1178.63	1460.03	1279.8	649.8	1098.86	892.914	422.2	755.629	804.829	658.6	1846.82	771.829	780.6	490.057	1358.34	479.229	1346.63	654.314	771.114	1147.11	988.4	1465.17	554.829	252	597.257	874.086	895.4
1033.88	1188.43	1091.06	1556.31	1058.94	1864	907.857	987.829	1097.77	1350.46	983.629	2121.91	1296.11	1199.71	783.057	820.743	2145.11	1244.26	1668.4	1592.43	699.829	998.743	1334.46	1199.86	1466.23	1328.14	651.2	1036.14	925.514	422.943	724.943	821.457	650.143	1897.17	793.886	791.171	508.743	1332.54	431.514	1351.2	644.057	797.571	1108.23	998.971	1483	559.257	286.629	627.2	879.314	940.771
1035.27	1284.51	1144.06	1601.94	1145.71	1872.86	1031.14	1037.23	1095.03	1374.03	1031.11	2103.74	1358.43	1236.91	826.8	916.114	2187.63	1317.97	1736.51	1676.46	756.429	1101.71	1347.03	1233.77	1512.31	1376.43	657.286	1084.14	948.543	488.4	799.829	815.486	695.571	1925.2	800.4	869.543	544.457	1297.43	517.971	1360.83	736.629	878.314	1184.6	1063.83	1519.14	629.657	297.857	702.771	903.543	1052.49
1036.65	1331.03	1093.46	1654.03	1177.89	1809.77	1062.94	1050.14	1113.69	1412.57	1014	2134.09	1382.03	1268.89	911.571	920.057	2161.4	1317.86	1782.26	1660.6	806.143	1131.69	1322.71	1202.97	1514.94	1444.4	690.714	1130.71	969.457	481.543	829.886	780.457	728.743	1903.85	825.4	838.057	540.914	1292.6	535	1368.6	701.829	888.2	1229.63	1073	1608.23	695.857	301.6	727.857	935.171	1012.74
1038.03	1319.97	1072.6	1659.17	1133.91	1768.4	1062.57	1055.46	1117.14	1383.94	996.6	2125.69	1480.17	1217.71	902.8	908.857	2145.57	1336.26	1815.37	1673.03	793	1074.86	1291.66	1202.94	1434.8	1432.09	704.8	1139.74	933.829	439.857	766.057	789.171	735.629	1864.54	762.514	803.429	538.343	1330.63	520.343	1335.71	659.086	801.286	1205.63	1020.83	1600.37	652.371	258.257	646.257	913.371	968.171
1039.41	1280.14	1095.94	1674.03	1130.94	1802.8	1034.23	1046.97	1100.6	1365.63	1003.4	2118.29	1493.43	1202.89	902.429	876.171	2121.83	1351.49	1814.06	1655.49	792.686	1072.4	1331.34	1239.34	1453.97	1444.43	726.057	1077.49	949.4	442.029	709.057	840.914	758.314	1875.48	726.343	790.286	521.4	1338.83	488.343	1368.74	693	811.114	1165.43	995.257	1560.11	635.4	256.257	658.571	877.686	977.829
1040.8	1298.4	1223.63	1688.26	1163.63	1912.71	1033.37	1039.71	1115.71	1379.66	1056.46	2144.17	1560.23	1248.2	954.514	946.943	2182.91	1375.49	1823.71	1724.63	812.714	1118.14	1351.89	1291.86	1514.03	1428.26	670.143	1081.23	936.829	508.857	770.914	904.171	764.429	1910.63	751.6	867.4	565.371	1379.37	521.457	1421.37	795.086	853.371	1226.8	1073.37	1512.94	697.486	279.571	721.429	918.771	1047.86
1042.18	1366.31	1209.89	1727.14	1138.6	1923.23	1007.37	1029	1099.66	1336.6	1050.29	2166.46	1450.71	1287.66	958.371	910.714	2286.51	1320.77	1743.23	1685.63	780.114	1131.23	1326.09	1262.94	1509.94	1406.6	660	1061.51	956.486	530.657	830	917.514	763.686	1921.22	742.686	884.457	531.314	1383.63	528.686	1451.86	769.6	816.343	1256.89	1079.03	1505	701.6	275.743	723.143	939.743	1044
1043.56	1287.91	1162.63	1640.77	1135.83	1904.83	1004.06	1003.11	1102.6	1264.74	1024.49	2137.54	1384	1214.91	886.057	813.371	2293.8	1325.34	1754.6	1729.23	734.657	1048.11	1265.97	1242.37	1474.31	1359.74	669.543	1094.43	927.686	509.486	794.8	841.314	697.257	1919.91	723.6	865	525.914	1370.31	489.914	1352.94	680.171	766.343	1245.6	1081.43	1451.37	651.771	218.143	658.429	902.6	1019.69
1044.94	1255.54	1132.4	1589.69	1143.31	1880.09	994.8	979.8	1088.8	1319.03	983.771	2086.91	1388.74	1222.37	827.057	772.743	2237.31	1310.91	1753.91	1640.91	707.8	1022.83	1280.31	1228.17	1496.29	1354.11	715.371	1064.97	943.4	485.743	781.171	775.771	661.4	1929.11	759.714	853.6	535.286	1342.2	488.943	1338.66	657.143	811	1168.23	1082.14	1456.66	594.143	252.086	631.914	852.6	1034.77
1046.32	1252.4	1128.14	1580.8	1132.06	1868.83	971.4	990.857	1080.34	1349.2	970.286	2053.51	1479.09	1237.51	775.829	830.371	2167.69	1329.66	1751.83	1575.69	709.886	1032.4	1328.49	1210.31	1464.11	1358.94	660.629	1074.29	949.286	456.486	751.029	795.4	686.086	1958.11	766.714	821.314	548.6	1289.66	426	1312.49	695.029	808.286	1176	1072.17	1452.11	558.971	292.914	599.2	844.829	1013.49
1047.7	1315.4	1178.09	1671.23	1176.74	1834.97	951.686	1026.37	1040.66	1350.2	979.2	2013.77	1529.6	1315.43	850.286	888.143	2171.94	1363.29	1738.51	1583.14	726.514	1101.89	1374.77	1219.57	1473.71	1319.03	640.057	1110.03	1024.97	446.829	793.371	868.257	796.057	1949.19	765.714	840.714	508.6	1313.43	447.457	1371.2	747.371	847.057	1248.17	1040.94	1487.03	572.686	293.943	640.486	894.486	1013.34
1049.08	1274.66	1185.54	1662.37	1174.71	1791.23	949.2	1042.89	1007.46	1298.54	944.171	2081.43	1537.66	1256.11	905.4	885.657	2175.26	1343.94	1757.91	1641.8	757.371	1092.14	1317.11	1186.26	1517.03	1310.14	598.171	1140.66	999.429	463.8	787.2	884.657	771	1903.71	725.114	853.943	459.543	1313.31	434.686	1352.26	721.229	855.629	1239.94	1015.74	1490.31	604.743	268.114	668.514	888.857	947.543
1050.46	1317.74	1166.66	1723.29	1175.2	1842.37	967.429	1041.83	1071.09	1378.31	956.486	2114.03	1555.4	1255.17	967.114	891.2	2201.2	1325.26	1796.54	1686.83	826.143	1125.69	1283.17	1263.11	1608.91	1347.17	623.371	1171.91	961.286	475.086	829.086	889.486	743.4	1938.61	769.371	909.171	531.829	1434.83	507.6	1406.2	729.914	912.657	1209.09	1066.83	1529.6	697.714	297.171	678.543	895.771	952.514
1051.84	1340.51	1146.31	1747.43	1207.43	1837.57	973.429	1067.91	1122.03	1433.69	989.486	2164.94	1523.49	1242.66	951.829	895.886	2276.54	1339.37	1814.94	1684.2	791.657	1132.34	1269.71	1316.03	1585.89	1380.94	667.057	1166.8	987.171	451.886	779.857	873.029	723.286	1969.3	766.2	902.457	566.886	1398.31	478.571	1374.63	757.514	866.429	1196.86	1100.86	1522.11	676.143	265.743	632.343	920.943	1018.17
1053.22	1364.26	1140.54	1759.17	1238.89	1837.89	968.029	1110.31	1131.14	1458.26	1058.46	2120.57	1481.2	1305.26	971.971	881.314	2353.09	1346.03	1789.49	1667.77	763.543	1090.11	1306.94	1324.54	1635.91	1393.37	716.657	1211.03	1033.14	490.8	795.8	851.543	796.8	1971.51	772.857	905.686	559.343	1425.97	499.229	1413.2	784.714	857.543	1207.06	1090.09	1529.86	683.314	239.029	688.629	972.686	1095.97
1054.6	1340.34	1171.4	1691.86	1153.26	1740.57	998.914	1113.03	1110.77	1432.71	1064.29	2142.06	1449.23	1275.06	922.057	890.114	2327.51	1310.26	1745.57	1667.4	777.114	1048.06	1271.26	1219.89	1670.74	1413.43	678.829	1163.89	1002.54	525.086	803.086	831.743	761.314	1928.25	743.743	875.229	535	1381.2	458.429	1443.74	770.229	826.686	1179.4	1058.14	1588.34	677.114	213.886	708.086	976.371	1092.31
1055.98	1345	1169.03	1713.31	1116.17	1776.71	1058.09	1081.66	1131.89	1426.94	1079	2135.26	1456.49	1285.86	911.171	902.4	2231.14	1339.37	1783.17	1741.74	817.829	1132.71	1296.69	1284.26	1642.89	1417.26	683.914	1118.97	979.4	547.657	873.143	837.886	740.657	1946.52	766.886	908.343	576.771	1433.71	512.857	1460.91	736.057	932.457	1191.69	1115.71	1630.23	717.629	252.229	701.514	977.429	1078.49
1057.36	1296.57	1187.54	1701.74	1144.66	1810.66	1036.63	1050.6	1124.8	1359.86	1009.91	2105.26	1506.51	1238.91	879.714	910.6	2228.77	1364.37	1815.63	1718.94	762.6	1179.89	1300.57	1324.74	1548.94	1378.34	698.086	1087.31	999.4	519.4	872.286	854.057	693.971	1958.63	745.457	896.429	601.8	1354.66	515.686	1415.26	662.171	910.657	1252.29	1066.74	1616.66	683.343	235.057	663.143	998.943	1035.2
1058.74	1274.17	1126	1678.83	1146.54	1838.54	969.286	1013.8	1130.37	1315.86	972.171	2105.57	1525.03	1285.06	916.943	893.429	2245.23	1372.14	1766.17	1671.14	731.714	1173.71	1304.11	1276	1510	1380.51	688	1091.91	1024.09	512.457	870.629	869.171	721.714	1961.43	709.971	877.714	573.257	1375.11	523.457	1408.63	682.857	920.229	1273.6	1057.49	1592.89	664.857	278.429	704.771	936.171	1034.94
1060.12	1260.4	1087	1611.94	1128.94	1806.34	972.029	972.371	1118.69	1285.86	941.857	2149.03	1523.26	1277.23	904.886	862.486	2221.23	1343.71	1733.29	1629.34	746.229	1093.34	1303.49	1199.29	1529.09	1405.26	657.029	1075.31	1025.97	473.543	854.2	894	767.771	1966.09	701.314	822.4	529.829	1363.26	492.657	1403.46	735.943	872.914	1290.91	1080.34	1573.06	641.743	280.6	697.029	939.971	1026.26
1061.5	1360.91	1076.8	1612.57	1160.94	1784.51	999.4	1031.89	1116.86	1352.34	1000.29	2227.2	1478.89	1264.74	897.743	883.229	2237.83	1349.09	1821.4	1696.69	797.914	1103.03	1396.34	1279.03	1514.91	1389.86	722.771	1091.66	1047.23	519.971	878.286	881	796.743	1958.46	704.543	826.571	508.8	1385.91	509.6	1393.06	777.914	940.857	1299.31	1152.51	1572.83	688.629	293.971	640.143	959.629	1049.06
1062.87	1347.66	1091.09	1624.37	1165.8	1811.34	1024.09	1074.29	1056.74	1337.06	1004.43	2202.66	1494.17	1200.03	883.914	913.057	2205.74	1337.97	1825.57	1625.23	794.629	1078.49	1372.6	1341.43	1484.26	1290.49	695.429	1119.54	992.743	507.371	830.4	848.657	762.486	1977.1	679.714	828.457	475	1320.11	511.457	1399.34	736.657	900.971	1297.74	1093.37	1560.14	643.886	247.543	603.571	948.514	981.029
1064.25	1329.8	1133.2	1667.54	1091.2	1839.57	988.829	1061.34	1072.14	1348.26	960.057	2186.57	1472.17	1183	944.714	908.771	2260.83	1345.11	1816.03	1607.49	781.486	1103.2	1327.71	1331.46	1471.83	1290.86	667.429	1124.86	909.257	470.343	795.829	801.143	719.943	1980.21	691.086	912.314	476.629	1329.83	493.4	1406.97	747.686	931.657	1249.69	1100.94	1586.17	592.457	266.371	627.657	912.743	1027.94
1065.63	1252.86	1127.97	1649.6	1037.4	1816.6	1001.83	1033.97	1115.97	1331.34	946.229	2175.23	1489.6	1225.54	932.171	903.771	2301	1400.49	1815.46	1599.11	739.057	1111.06	1282.6	1264.43	1499.23	1364	670.8	1093.66	862.571	460.286	776.086	812.6	740.714	1996.31	765.029	942.771	526.429	1334.66	472.914	1412.86	734.257	921.543	1201.74	1092.6	1561.97	564.514	283.943	647.2	867.171	1036.63
1067.01	1278.6	1162.34	1695.06	1113.37	1902.09	1009	1063.17	1174.8	1367.06	985.286	2145.43	1506.71	1278.86	940.543	882.086	2367.37	1448.94	1900.49	1678.29	784.371	1114	1339.71	1274.63	1548.23	1401.71	721.257	1114.26	960.2	527.743	825	822.057	757.057	2005.29	828.629	977.886	570.543	1379.17	469.686	1438.14	750.6	933.257	1196.26	1096.03	1579.71	635.4	302.886	702.029	911.257	1028.86
1068.38	1298.26	1152.54	1738.11	1212.49	1902.83	1100.77	1069.8	1174.49	1329.51	1038	2190.91	1563.43	1267.29	980.714	930.257	2294.06	1463.54	1905.97	1660.97	834.771	1108.06	1374.74	1332.71	1531.14	1383.94	725.943	1136.6	1051	511.086	837.029	857.371	723.971	2000.98	844.029	951.714	573.057	1376.34	506.086	1436.77	763.829	891.657	1292.03	1096.37	1662.06	703.486	322	786.8	931.914	974.229
1069.76	1301.51	1111.54	1713.03	1175.31	1875.4	1050	1020.6	1128.71	1302.66	961.086	2121.6	1508.37	1227.89	948.4	845.086	2293.6	1375.14	1828.89	1620.29	788.8	1060.71	1326.26	1323.09	1514.17	1359.06	678.657	1123.2	1019.69	442.971	770.857	807.429	690.429	1962.57	778.657	905.429	559.629	1362.37	472.2	1365.34	721.629	802.657	1314.89	1087.4	1693.09	713.457	274.657	730.571	925.886	970.686
1071.13	1360.37	1096.69	1668.71	1121.14	1798	1012.63	985.886	1088.49	1356.91	959.486	2122.89	1469.31	1272	853.257	884.686	2331.11	1392.11	1787.34	1653.69	762.6	1069.63	1246.57	1313.23	1541.49	1414.09	654.629	1126.46	968.914	480.029	770.314	777.886	735.257	1947.54	790.057	896.086	558.514	1341.69	496.086	1390.03	721.171	858.457	1318.74	1083.51	1599.8	706.114	277.686	619.229	896.429	979.943
1072.51	1395.37	1165.37	1683.74	1170.6	1861.11	1034.71	1036.06	1090.51	1378.34	1047.74	2148.06	1496.34	1331.74	901.114	928.943	2352	1431.57	1763.71	1701.31	805.371	1085.74	1305.31	1286.86	1641	1440.8	685.2	1173.86	1012.11	568	832.486	818.8	779.829	1984.44	821.743	935.943	578.914	1394.03	553.257	1468.74	727.6	933.4	1330.29	1094.06	1597.71	710.714	323.514	617.286	946.057	1065.37
1073.89	1421.94	1207.17	1747.6	1256.43	1898.29	1107.8	1134.43	1203.34	1425.14	1117.37	2225.51	1577.69	1370.31	976.8	995.971	2318.86	1493.31	1839.2	1739.11	877.171	1157.09	1452.8	1322.94	1688.69	1518.91	740.4	1259.63	1057.51	589.686	912.086	927.029	809.029	2018.2	870	995.114	600.2	1478.11	585.229	1534.46	772.229	994.829	1389	1168.09	1654.09	786.086	368.8	726.457	1032.71	1114.66
1075.26	1370.03	1209.43	1775.46	1243.06	1883.94	1083.34	1116.46	1263.11	1409.6	1044.29	2226.63	1486.46	1359.89	954.171	932.886	2222	1403.63	1832.63	1719.6	839.543	1171.8	1446.29	1297.49	1568.89	1477.91	755.314	1254.31	1031.6	511.971	856.971	929.286	796.314	2004.94	854.971	947.914	578.743	1468.74	499.886	1441.14	732.743	907.057	1325.2	1166.29	1635.09	779.514	297.171	730.657	995.914	1069.71
1076.64	1319.91	1224.2	1721.66	1232.4	1880.46	1021.66	1078.86	1206.74	1433.37	977.4	2213.09	1456.6	1340.49	856.314	905.714	2282.66	1388.06	1887.57	1721.37	768.2	1166.34	1389.6	1271.09	1536.97	1469.2	760.086	1216.11	998.486	479.771	863.571	888.543	761.314	2002.25	833.257	893.771	579.771	1435.17	504.514	1420.2	727.171	932.714	1306.34	1160.86	1569.51	675.029	282.371	701	930.886	1055.6
1078.01	1289.54	1204.03	1664	1191.71	1849.86	991.371	1091.66	1124.06	1373.31	1003.83	2229.46	1436.23	1362.94	870.971	907.314	2351.91	1455.26	1815	1689.09	773.114	1122.66	1356.94	1253.4	1513.71	1428.69	715.429	1150.34	1015.17	460.571	801.029	825.457	742.743	1998.74	762.257	870.571	578.114	1396.09	505.457	1453.94	690.171	860.829	1247.97	1110.51	1596.97	627.8	285.457	725.486	906.371	1094.54
1079.39	1260.37	1136.14	1635.83	1191.03	1818.89	967.914	1086.29	1137.71	1360.89	1036.11	2147.51	1464.69	1339.2	864.086	889.486	2358.74	1463.03	1721.54	1673.46	769.114	1106.23	1261.69	1255	1542.74	1379.37	676.029	1102.69	1009.63	452.343	748.4	824.657	749.686	1983.66	770.457	893.229	541.114	1352.97	487.971	1428.54	671.743	841.714	1201.4	1103.63	1578.97	628.543	277.086	706.4	932.914	1074.37
1080.76	1318.8	1090	1633.86	1126.31	1816.97	922.257	1074.91	1134.4	1325.49	985.029	2094.2	1391.94	1266.23	892.486	847.086	2269	1346.46	1664.63	1660.8	726.886	1086.83	1197.11	1268.77	1466.57	1298.6	661.571	1071.63	999.114	405.571	685.914	774.657	737.686	1985.89	812.686	892.057	490.4	1309.49	414.629	1327.29	666.257	825.429	1193.37	1075	1536.86	663.429	264.314	645.886	935.486	1002.03
1082.13	1325.77	1138.34	1679.69	1176.49	1776.14	972.486	1071.57	1119.69	1338.17	996.4	2113.23	1428.51	1227.46	874.829	828.971	2296.8	1307.83	1739.4	1670.34	694.886	1071.09	1254.43	1242.97	1497.34	1304.91	669.457	1136.4	1006.34	443	744.286	866.486	733.314	2009.77	812.971	867.4	544.057	1378.83	463.057	1375.86	717.114	858.286	1229.4	1107.17	1529.11	683.571	309.971	655.886	944.371	1010.51
1083.51	1378.74	1155.37	1759.66	1143.54	1847.69	1075.37	1074.57	1172.06	1335.63	1006.97	2214.69	1477.17	1359.86	948.743	872.686	2334.31	1327.31	1880.26	1706.63	747.371	1068.26	1379.71	1275.11	1530.63	1389.31	660.6	1233.2	1010.11	497.829	806.4	908.8	787.086	2028.88	769.257	884.114	616.486	1425.77	577.657	1454.63	784.886	869.343	1223.29	1141.66	1575.97	735.2	346.486	695.971	979.343	1040.06
1084.88	1386.06	1181.23	1791.29	1181.09	1882.86	1127.97	1080.71	1222.14	1412.94	1077.91	2278.2	1591.03	1426.6	995.429	991.914	2357.89	1330.6	1897.54	1775.03	856.314	1181.2	1390.69	1306.31	1607.83	1503.4	707.914	1233.77	1036.63	589.029	893.571	961.314	852.543	2013.46	796.114	887.857	681.914	1438.37	653.743	1518.54	842.686	922.8	1310.69	1197.51	1614.77	738.514	394.371	760.971	1008.46	1089.34
1086.26	1345.2	1146.23	1660.54	1121.26	1915.97	1082.57	1043.11	1204.57	1387.31	1028.17	2219.46	1544.66	1403.6	1030.83	981.429	2326.86	1328.89	1834.49	1758.57	836.571	1178.86	1366.66	1327.2	1624.26	1514	755.943	1106.6	1012.94	522.629	866.2	845.714	797.657	1986.18	749.143	894.686	608.057	1380.91	585.8	1460.37	849.486	907.886	1350.77	1174.89	1611.54	722.429	356.829	711.714	975.343	1066.57
1087.63	1285.83	1147.89	1657.34	1116.63	1823.66	1055.83	989.171	1155.26	1388.4	1013.71	2159.63	1473	1268.49	976.371	917.943	2311.8	1342.8	1799.43	1772.69	814.2	1129.4	1342.09	1297.6	1629.71	1426.03	702.971	1028.49	1020.09	481.257	837.486	807.914	719.629	1985.05	695.514	834.2	542.429	1341.26	462.743	1447.89	760.657	817.857	1262.46	1151.66	1550.8	684.771	301.429	663.514	911.314	1025.91
1089	1277.17	1130.83	1665.57	1095.94	1791.66	1028.89	951.4	1146.09	1383.8	968.543	2133.91	1424.74	1238.57	904.571	847	2293.2	1328.2	1820.46	1748.77	765.657	1107.54	1337.09	1280.37	1582.37	1355.23	702.314	1089.74	972.943	435.714	800.114	766.257	751.686	1970.45	750.2	829.629	505.543	1319.37	438.943	1406.54	689.029	794.286	1199.77	1148.14	1480.6	660.4	245.886	639.486	927.514	1016.94
1090.38	1256.31	1149.51	1713.69	1210.57	1807.29	1034.89	1042.66	1102.31	1434.23	1022.34	2159.11	1506.43	1236.17	867.857	893.029	2343.11	1371.17	1829.31	1768.51	781	1149.66	1335.2	1315.54	1565.29	1401.6	735.257	1157.49	977.314	461.114	812.943	785.343	784.657	1979.83	850.714	840.371	537.257	1395.43	492.686	1434.6	687.857	855.743	1246.91	1164.66	1550.2	603.886	276.029	708.914	989.657	1043.17
1091.75	1314.34	1104.94	1703.89	1231.46	1856.23	1033.54	1020.43	1095.57	1399.66	1031.51	2160.97	1486.17	1279.6	877.257	857.4	2352.94	1414.83	1815.26	1686.17	760.914	1092.29	1357.17	1272.71	1509.14	1399.06	727.143	1147.8	917.229	431.171	764.829	791.886	786.371	1972.56	788.743	913.971	504.971	1385.49	555.686	1391.11	723.971	902.029	1263.09	1111	1594.4	607.629	277.829	703.686	965.343	1021.97
1093.12	1349.91	1095.83	1721.6	1159.66	1829.23	984.543	986.543	1130	1405.57	1031.14	2178.31	1467.4	1274.91	859.6	863.714	2295.8	1354.26	1805.51	1681.8	806.029	1077.34	1398.46	1204.97	1496.6	1315.8	642.114	1122.09	935.286	495.714	781.771	838.314	726.343	1995.67	715.629	881.486	510.714	1398.57	523.257	1362.09	727.486	917.657	1251.37	1068.14	1651.6	663.114	254.257	675.829	907.6	978.914
1094.49	1371.66	1124.06	1684.4	1137.51	1786.49	948.2	1006.54	1179.14	1411.2	1015.97	2166.14	1477.49	1306.51	865.371	858.2	2237.31	1332.83	1753.91	1682.86	802.086	1100.34	1451.06	1214.66	1549.57	1361.6	663.771	1168.83	1000.74	542.4	806.8	860.114	782.686	1985.61	762.343	902.914	504.571	1413.4	486.371	1366.86	742.771	912.857	1245.51	1138.89	1623.8	723.943	232.2	682.771	906.2	984.486
1095.86	1320.06	1179.6	1673.8	1184.77	1774.49	1004.23	1055.54	1153.86	1421.86	1010.97	2114.34	1514.4	1355.11	876.429	873.229	2308.51	1340.54	1771.89	1685.6	800.343	1130.43	1424.83	1331.86	1646.37	1496.69	703.486	1197.46	1047.8	569.571	848.771	893.4	784.743	1984.73	826	919.171	526.314	1484.34	494.086	1467.37	778.171	929.343	1287.69	1170.14	1652.97	737.886	266.714	715.743	969	982.229
1097.23	1355.69	1204.23	1722.89	1202.57	1823.23	1075.6	1019.31	1157.57	1393.43	1035.29	2155.43	1531.37	1350.4	921.714	911.571	2322.06	1386.23	1759.14	1696.2	796.143	1161.46	1339.2	1320.51	1655.51	1539.26	727.143	1179.03	1025.09	552.857	872.8	865	821.086	1996.16	827.857	929.657	557.4	1480.4	530.6	1480.86	833.314	955.6	1343.77	1135.03	1667.26	699	310.257	728.286	939.6	1017.71
1098.6	1371.54	1197.69	1694.26	1148.09	1829.51	1040.49	1047.37	1186.63	1378.57	1024.34	2216.74	1550.54	1339.26	896.486	977.457	2273.66	1337.17	1783.4	1719.26	852.8	1159.77	1331.29	1229.43	1598.74	1447.8	751.314	1135.06	1026.69	519.571	908.771	888.943	791.057	2036.3	809.743	893.457	583.486	1451.37	537.143	1470.91	825.086	988.171	1333.8	1110.74	1685.97	691.229	339.143	734.286	959.314	1041.26
1099.97	1363.23	1123.71	1687.49	1131.09	1854	969.286	1067.2	1155.26	1369.86	997.086	2229.17	1548.54	1258.43	920.629	926.714	2220.2	1325.06	1763.54	1722.74	806.857	1115.4	1368.43	1175.57	1556.49	1359.4	696.6	1118.6	1020.8	483.6	877.514	855.743	758.857	2038.06	790.4	861.314	552.657	1355.51	515.914	1379.74	751.029	915.714	1230.2	1135.23	1682.66	651.971	296.057	692.743	895.771	1049.8
1101.35	1383.46	1103.57	1725.09	1184.89	1893.86	1028.29	1087.83	1103.29	1416.94	1007.23	2172.77	1537.2	1301.4	949.286	891.743	2313.51	1366.66	1803	1682.63	836.629	1118.29	1412.69	1230.6	1566.69	1380.4	669.314	1179.23	1041.34	515.6	847.257	880.914	773.943	2029.79	781.229	901.343	548.714	1365.63	545.629	1437.89	750.114	934.686	1274.34	1203.57	1696.34	691.343	292.429	693.629	892.229	1032.74
1102.71	1363.69	1162.97	1768.51	1164.89	1868.6	1066.6	1019.17	1068.37	1422.77	1090.34	2154.66	1499.6	1280.2	943.657	921.686	2300.4	1451.94	1767.77	1687.86	868.286	1146.43	1396.69	1279.49	1516.34	1469.09	662.571	1157.57	1018.43	530.8	816.657	895.743	807.6	1975.42	799.943	881.657	553.971	1360.06	553.314	1491.83	744.743	912.657	1311.26	1171.57	1656.89	718.886	306.171	693.514	883.486	995.971
1104.09	1339.31	1202.51	1742.94	1114.2	1872.54	1086.14	1039.23	1087.09	1374.8	1080.14	2182.37	1451.89	1271.6	954.6	974.771	2318.77	1415.91	1822.91	1716.71	869.6	1166.77	1421.89	1348.69	1508.11	1486.37	715.2	1093.89	994.371	545.4	824.086	925.371	790.714	1957.46	802.314	890.629	545.314	1332.77	557.886	1551.23	769.257	946.514	1274.71	1191.74	1580.71	725.829	367.029	726.257	964.143	995.8
1105.45	1264.74	1169.83	1641.54	1106.8	1856.11	1006.2	1012.8	1090.86	1372.14	1029.14	2226.43	1453.37	1229.14	878.571	850.371	2313.46	1383.51	1831.46	1682.17	803.886	1141.57	1395.57	1380.8	1505.37	1394.74	686.4	1057.11	954.2	514	805.6	865.886	752.571	1970.46	767.2	845.057	538.057	1295.83	518.4	1531.29	718.829	908.429	1184.57	1109.57	1561.71	676.2	349.886	715.8	936.343	1046.89
1106.82	1288.69	1131.43	1593.34	1177.83	1892.77	999.657	982.171	1101.91	1345.89	949.943	2229.03	1481.37	1271.51	817.743	820.857	2359.89	1330.91	1820	1647.66	795.543	1100.49	1351.2	1325.83	1537.09	1349.49	717.943	1072.11	1000.17	476.229	804.114	805.714	701.486	2000.37	750.086	868.657	558.686	1317.77	501.771	1454.34	763.429	883.286	1217.31	1076.57	1554.74	666.314	293.343	689.714	891.571	1043.91
1108.19	1294.6	1129.17	1614.14	1188.26	1847	950.057	958.229	1090.43	1374.34	934.143	2135.74	1440.17	1287.94	783.371	837.4	2258.11	1334.69	1785.91	1603.4	774.057	1073.57	1340.11	1236.34	1545.46	1413.34	674.343	1097.63	1042.74	386.829	829	790.857	691.143	1957.98	769.8	825.571	571.686	1319.2	489.371	1442.83	746.486	827.571	1262.23	1021.34	1539.63	677.2	243.143	639.8	852.057	998.457
1109.56	1326.77	1117.89	1769.63	1168.37	1875.8	1010.69	1007	1141.09	1418.09	982.114	2163.8	1439.91	1316.23	875.4	938.686	2296.09	1308.57	1816.03	1658.71	790.771	1096.06	1351.37	1249.06	1599	1443.54	671.629	1122	1050.03	428.343	811.229	857.4	772.714	1960.45	823.886	865.514	583.571	1338.97	509.371	1440.34	791.2	866.086	1301.49	1102.83	1592.86	668.057	298.2	690.057	898.543	1001.17
1110.93	1289.66	1167.37	1778.97	1191.23	1836.23	1023.86	1058.23	1152.03	1436.83	1049.37	2110.63	1516.94	1350.06	921.914	916.4	2279.31	1393.09	1788.63	1689.8	828.314	1149.66	1367.14	1295.83	1622.46	1441	674.514	1170.74	1019.06	473.829	840.657	895.4	838.314	1990.98	873.057	881.371	588.314	1393.86	539.314	1426.83	769.314	890.714	1313.03	1111.4	1683.34	673.2	351.4	709.771	985.029	1108.94
1112.3	1312.71	1152.77	1737.97	1155	1765.91	1001.23	1056.89	1142.63	1397.11	1073.8	2129.94	1533	1323.11	938.029	923.543	2324.54	1412.69	1784.66	1712.77	827.429	1129.34	1388.54	1292.91	1557.09	1468.57	735.457	1147.86	982.971	483.571	854.429	893.314	785.943	2012.67	885.771	929.857	542.171	1387.17	563.657	1362	725.371	870.543	1260.66	1105.14	1611.23	703.829	347.657	682.657	972.857	1075.23
1113.67	1326.09	1145.23	1642.29	1137.09	1720.8	957.086	1044.97	1138.09	1350.77	1029.97	2114.66	1472.8	1274.69	957.914	927.657	2224.14	1389.89	1758.94	1692	729.914	1119.83	1404.74	1255	1556.94	1419.86	731.914	1164.49	950.143	463.8	873.686	842.171	720.657	1969.79	844.571	884.286	519.2	1362.57	546.171	1342.49	670.371	881.714	1222.6	1090.51	1607.49	705.8	318.771	618.629	904.257	995.743
1115.04	1349.66	1147.69	1695.91	1181.8	1786.23	991.543	1052.57	1176	1377.2	1035.83	2170.2	1497.26	1290.51	976.571	969.857	2256.2	1341.2	1829.11	1693.17	750.314	1109.4	1381.91	1264.34	1650.14	1415.86	762.571	1136.17	973.114	547	829.914	849.343	768.914	1964.78	806.429	854.257	566.943	1394.49	512.914	1399.97	696.171	944.657	1212.74	1099.17	1630.94	678.971	318.114	647.371	853.029	985.6
1116.4	1291.06	1178.57	1699.51	1241.37	1876.31	962	1012.4	1166.23	1447.94	997.629	2138.86	1568.29	1288.6	970.657	931.771	2236.09	1306.14	1776.2	1741.83	811.171	1082	1281.34	1257.66	1679.26	1387.71	707.086	1180.09	1041.34	537.543	840.086	820.286	787.2	1954.95	825.143	810.057	579.743	1378.09	488.171	1420.11	742.143	903.686	1236.29	1101	1692.11	663.4	280.829	660.143	915.971	1023.86
1117.77	1270.89	1180.51	1713.94	1210.49	1898.97	975.743	1033.86	1141.4	1486.31	1038.89	2159.17	1580.06	1304.2	941.286	922.857	2284.34	1313.71	1773.66	1737.97	789.657	1059.8	1293.94	1251.74	1596.8	1426.8	691.657	1160.86	1068.23	509.286	890.2	840.771	765.6	2002.82	798.086	886.771	574.8	1407.94	516.6	1463.17	752.714	872.371	1238.86	1137.37	1662.29	677.629	280.971	675.657	961.2	1004.46
1119.14	1318.29	1150.14	1695.57	1178.31	1883.69	1034.86	1064.8	1168.11	1440.29	1034.83	2168.09	1557.66	1306.86	903.486	962.257	2289.86	1290.29	1710.34	1721.49	740.171	1104.37	1330.86	1238	1531.54	1383.66	690	1139.2	1002.89	485.486	880.286	856.171	761.486	2030.41	772.171	931.229	549.371	1422.91	534.629	1439.03	771.257	897.457	1263.11	1153.11	1679.51	687.314	318.686	685.6	965.314	1028.66
1120.5	1370.09	1101.63	1697.4	1132.77	1874.34	1039.77	1078.77	1154.89	1436.66	1031.89	2202.51	1581.43	1335.37	948.029	937.857	2293.23	1339.23	1771.23	1653.54	756.914	1136.09	1353.06	1282.23	1539.29	1431.89	768.171	1127.46	955.343	522.857	832.371	872.514	763.4	2041.12	791	946.686	598.571	1458.69	489.429	1408.14	753.286	939.886	1343.94	1145.69	1644.2	690.543	303.629	709.771	931.971	1059.06
1121.87	1349.06	1045.34	1621.23	1109.74	1901.23	986.743	1077.26	1092.91	1424.83	1014.46	2252.34	1569.4	1286.69	967.2	872.114	2282.09	1341.14	1801.54	1670.77	788.943	1128.89	1380.29	1288.86	1637.29	1416.66	759.943	1132.51	996.486	498.371	801.171	855.343	773.514	2030.86	836.857	886	571.314	1422.46	493.029	1367.63	734.343	912.629	1348.51	1120.54	1584.29	684.714	246.314	725.2	929.657	1012.66
1123.24	1316.11	1102.14	1594.06	1116.11	1853.26	979.857	1055.46	1036.6	1361.34	978.143	2212.63	1572.49	1276.77	980.8	826.771	2297.46	1353.14	1839.06	1727.46	791.457	1113.71	1429.43	1287.77	1589.66	1371.34	686.829	1085.34	1024.03	481.771	817.657	854.971	729.943	2011.47	824.2	840.857	563.114	1384.91	489.714	1377.94	704.171	848.743	1281.57	1112.37	1577.57	632.2	202.543	679.686	949.486	971.343
1124.6	1331	1144.43	1683.6	1142.03	1834.83	1022.8	1045.66	1125.37	1333.46	975.114	2140	1507.23	1279.94	954.114	867.114	2388.89	1367.8	1800.54	1775.34	835.343	1112.29	1429.6	1280.26	1548.71	1360.23	649.457	1062.09	1012.54	463.914	802.943	851.371	735.971	1985.79	820.171	844.086	557.8	1388.17	532.371	1397.09	734.714	853.429	1187.26	1126.57	1623.23	656.914	258.857	645.914	943.029	1004.34
1125.97	1385.31	1182.74	1765.46	1154.03	1860.11	1049	1005.63	1178.03	1368.74	1011.4	2183	1537.14	1293.26	960.257	860.629	2365.31	1361.49	1783.14	1761.46	860.371	1119.17	1378.74	1347.34	1548.34	1430.89	673.686	1120.46	1004.91	491.657	791.029	832.457	716.086	1997.27	784.229	883.486	571.4	1376.57	553.543	1388.54	732.371	856.457	1247.74	1166.23	1670.11	712.886	293.514	652.371	974.371	1017.37
1127.33	1366	1154.97	1712.09	1108.4	1870.57	1080.17	1019.4	1157.51	1365.09	1080.46	2197.49	1494.66	1250.86	930.086	895.657	2285.57	1317.34	1776.34	1706.89	819.286	1080.03	1364.17	1291.29	1643.29	1429.11	707.8	1095.77	984.771	466.2	791.886	822.371	732.8	2049.65	754.114	910.086	512.4	1393.03	529.143	1363.2	718.514	870.8	1283.43	1119.34	1597.31	692.229	288.371	672.571	939.457	965.971
1128.7	1332.6	1150.51	1749.77	1133.11	1837.94	1039.26	1014.83	1103.06	1349.11	1018.54	2234.26	1548	1274.89	915.086	899.029	2275.97	1346.71	1789.91	1713.23	828.714	1123.46	1336.63	1299.63	1628.23	1401.89	684.257	1110.57	981.057	458.457	796	830.543	747.143	2063.19	779.343	906.629	489.314	1379.17	507.171	1387.14	737.143	906.714	1264.63	1085.37	1622.09	624.229	294.514	667.743	938.343	982.029
1130.06	1315.51	1094.06	1783.51	1156.26	1805.6	1003.34	1064.51	1086.94	1436.29	1034.4	2240.74	1510.71	1341.6	940.514	909.6	2381.86	1396.54	1811.4	1743.6	818.2	1105.17	1370.86	1316.63	1573.2	1421.06	706.171	1104.49	988.657	449.286	790.571	847.743	784.6	2060.37	848.257	927.914	517.629	1432.11	500.571	1438.43	728.4	960.514	1240.14	1072.91	1631	644.686	335.886	699.657	892.657	961.686
1131.43	1308.06	1121.6	1764.91	1247.69	1878.94	1006.14	1114.03	1101.86	1479.49	994.657	2255.29	1545.46	1371.49	929.286	882.6	2415.4	1327.69	1790.66	1698.43	850.629	1132.23	1392.17	1318.17	1572.66	1477.23	726.4	1191.2	1019.09	480.143	810.886	859.514	755.057	2060.77	821.057	910.6	564.486	1407.83	519.514	1488.71	696.629	919.657	1260.46	1113.6	1656.37	730.171	317.114	702.543	942.857	986.143
1132.79	1294.94	1138.71	1706.8	1222.09	1911.37	987.914	1093.51	1121.03	1445.57	962.171	2166.03	1485	1273.26	891.829	858.143	2392	1275.43	1751.17	1633.89	809.714	1074.71	1358.54	1246.34	1569.49	1411.4	737.714	1130.34	1011.4	459.743	781.029	835.114	731.914	2105.23	760.886	852.2	540.343	1331.71	490.314	1469.2	669.171	871	1254.23	1124.37	1547.69	703.514	235.371	669.514	913.829	1018.74
1134.16	1344.69	1179.03	1735.09	1203.77	1944.17	1026.06	1059.94	1167.66	1418.83	968.686	2150.2	1497.86	1294.43	901.543	848.571	2370.89	1345.49	1745.34	1680.57	847.714	1162.23	1354.2	1310.43	1641.06	1408.17	789.886	1156.71	1069.37	484	782.4	858.257	773.029	2113.66	828.543	896.257	612.343	1410.06	542.6	1492.77	734.171	915.343	1283.54	1193.03	1530.86	706.571	272.657	647.571	961.029	1147.4
1135.52	1378.91	1141.23	1703.6	1111.2	1861.94	1021.71	1064.6	1144.29	1411.4	1008.31	2161.83	1467.54	1287.63	948.743	880.343	2305.91	1363	1794.14	1752.51	865.943	1152.63	1327.43	1333.49	1613.6	1408.29	762.6	1104.91	1054.37	485.629	798.914	853.857	793.171	2106.75	821.171	895.486	611.543	1426.09	526.857	1458.6	698.543	908.771	1305.91	1186.23	1567.49	657.6	283	682.943	914.029	1139
1136.88	1346.03	1174.03	1736.71	1091.14	1861.43	1038.03	1133.77	1148.4	1431.6	1014.11	2222.63	1550.74	1312.97	957.543	930.886	2273.51	1352.83	1791.97	1788.74	911.2	1201.06	1378.06	1335.77	1614.66	1395.31	762.543	1190.66	1047.57	500.114	826.629	895.114	785.457	2080.11	811.657	939.086	629.457	1449.74	539.686	1441.86	726.343	863.571	1304.09	1164.94	1672.63	687.114	311.286	704.629	957.4	1128.4
1138.25	1375.43	1215.34	1723.89	1139.97	1891.2	1010.6	1074.37	1149.2	1405.6	1080.69	2244.69	1569.49	1265.66	917.314	951.657	2349.31	1394.49	1847.34	1769.91	827.714	1180.49	1388.31	1354.29	1590.8	1351.14	718.257	1214.09	1054.29	483.771	843.086	918.086	807.829	2097.47	788.286	938.6	526.4	1375.06	548.029	1451.51	771.657	868.829	1286.89	1180.74	1713.43	707.029	306.714	704.943	980.229	1100.09
1139.61	1429.23	1222.23	1716.51	1149.77	1904.11	1072.4	1019.69	1183.74	1426	1127.09	2248.09	1566.06	1285.31	902.486	962.343	2393.31	1435	1849.06	1740.14	773.943	1204.71	1397.49	1372.49	1581.23	1396.57	733.686	1222.49	1075.29	464.171	861.914	920.4	812.886	2115.58	889.2	965.057	544.914	1382.74	571.114	1480.8	780.629	932.514	1304.54	1176.14	1677.69	719	335.2	692.314	1000.43	1131.97
1140.97	1338.49	1176.74	1649.91	1129.74	1861.26	1001.63	979.114	1184.8	1393.09	1024.6	2202.06	1497.71	1264.57	942.514	914.257	2291.66	1378.89	1809.03	1692.51	781.8	1097.89	1313.8	1266.54	1529.66	1390.37	681.171	1213.14	1057.8	451	833.714	859.371	744.143	2120.03	837.457	893.771	495.714	1291.4	509.886	1423.49	726	872.2	1237.17	1125.09	1615.69	683.057	259.057	645.571	889.257	1067.91
1142.34	1276.43	1111.37	1668	1109.91	1893.06	939.629	1054.46	1211.2	1388.69	944.771	2184.06	1477.86	1262.06	985.2	866.943	2227.6	1400.6	1772.14	1677.51	807.743	1059.2	1303.17	1235.94	1574.91	1405.11	691	1200.23	1017.03	457.343	800.686	844.886	732.714	2086.48	764.8	895.314	526.371	1353.89	460.486	1434.14	768.057	837.286	1199.69	1097.89	1564.03	654.314	260	659.114	864.4	1039.91
1143.7	1296.29	1081.77	1664.51	1150.57	1953	951.657	1078.17	1192.51	1400.34	1000.46	2133.17	1475.06	1233.43	980.743	824.543	2271.51	1420.17	1837.4	1721	801.086	1050.83	1318.54	1331.74	1662.66	1463.31	691.857	1195.94	1045.83	521.8	807.857	853.257	800.971	2068.26	705.514	891.314	512.314	1369.89	446.629	1481.89	797.943	842.371	1225.6	1200.6	1619.69	667.943	304.829	691.657	913.943	1017.63
1145.06	1344.37	1066.51	1660.94	1094.97	1912.97	1024	1092.37	1129.4	1436.34	1044.51	2086.86	1544.11	1194.49	957.114	813.4	2304.91	1395.94	1800.6	1718.2	770.914	1098.17	1321.37	1349.4	1632.11	1451.54	678.8	1110.26	1031.57	536.086	805.971	828.086	788.257	2074.66	739.4	870.543	486.686	1341.09	453.029	1455.14	757.629	846.629	1241.31	1195.77	1653.51	606.829	311.171	721.343	955.343	1008.29
1146.42	1296.29	1109.4	1656.4	1103.34	1872.17	1068.83	1055.63	1076.23	1457.43	1003.86	2122.89	1613.74	1246.71	950.314	831.286	2308.74	1363.2	1735.26	1726.31	796.543	1119.69	1374.74	1298.54	1623.4	1382.46	697.371	1118.91	1040.37	515.629	807.229	829.971	743.429	2091.98	762.829	854.457	518.314	1322.54	518.886	1364.69	716.686	827.257	1231.29	1139.14	1650.86	631.2	272.914	690.229	934.971	998.971
1147.78	1298.09	1093.14	1685.43	1144.11	1850.14	1017.89	1014.03	1113.03	1407.54	981.114	2134.83	1604.43	1277.03	920.057	878.771	2271.89	1344.74	1759.69	1742.37	768.171	1146.2	1370.34	1271.57	1604.54	1398.94	712.543	1109.74	1020.69	507.429	819.4	872.086	710.143	2075.73	775.971	837.8	592.743	1330.97	537.429	1382.94	728.229	840.2	1273.23	1067.09	1606.37	639.8	240.771	677.229	912.943	1046.74
1149.14	1281.26	1068.23	1746.17	1203.14	1882.34	1006.11	1002.2	1144.17	1341.06	955.743	2105.89	1546.09	1287.71	911.029	913.514	2282.86	1356.14	1780.2	1799.97	748.143	1180.11	1335.6	1314.49	1613.26	1467.97	708.514	1120.91	1010.09	533.029	813.8	822.914	727.4	2037.15	741	869.457	622.971	1348.63	544.943	1418.06	737.657	876.171	1283.31	1073.94	1627.34	629.829	249.771	658.4	936.943	1043.31
1150.5	1287.8	1048.43	1733.46	1198.51	1846.6	988.229	972.371	1137.74	1292.57	952.743	2046.83	1498.23	1200.23	872.6	873.257	2255.69	1338.54	1733.37	1698.74	691.971	1137.43	1338.2	1269.17	1574.29	1391.4	661.257	1132.11	1003.43	504.171	778.086	753.8	668.543	2013.33	678.829	899.486	550.829	1331.83	486.171	1366.54	716.171	864.829	1237.57	1048.97	1625.8	588.114	242.2	639.486	897.829	984.457
1151.87	1286.17	1049.57	1762.57	1167.91	1875.09	1005.8	1010.8	1129.2	1313.06	967.057	2113.6	1505.89	1218.06	882.971	875.714	2236.23	1432.03	1708.4	1625.66	733.914	1087.37	1396.34	1311.09	1640.74	1350.8	651.914	1153.23	974.914	481.914	772.943	786.314	668.743	2027.95	711.286	932.343	563.743	1359.6	516.286	1362.6	715.371	855.914	1214.8	1082.4	1648.63	638.686	288.571	652.314	872.314	958.143
1153.22	1341	1096.94	1783.57	1146.29	1858.17	996.8	1029.71	1134.97	1429.74	1011.54	2164.43	1557.17	1299.83	867.257	913.314	2268.86	1445.71	1789.74	1628.46	767.029	1071.2	1381.8	1333.31	1661.34	1412.26	659.971	1149.66	949.371	521.857	823.829	878.143	746.914	2052.39	807.314	897.457	597.657	1396.51	526.171	1399.23	743.4	886.629	1268.46	1114.51	1623.23	694.657	324.771	720.914	852.543	981.971
1154.59	1333.77	1174.37	1775.06	1140	1862.31	1001.71	1043.71	1151.14	1473.94	1040.09	2174.03	1626.23	1402.06	919.714	1020.14	2338	1483.54	1832.54	1726.43	799	1117.77	1380.89	1351.63	1655.89	1490.91	703.543	1142.91	961.6	500.486	867.8	888.229	832.743	2035.11	875.229	909.057	601.029	1432.11	552.743	1450.2	778.257	934.8	1273.14	1162.71	1609.29	682.543	331.371	724.057	904.371	1044.51
1155.94	1365.86	1228.71	1701.83	1173.74	1880.54	983.143	1056.51	1188.71	1499.83	1080	2247.49	1662.34	1348.51	935.057	1017.26	2401.03	1466.83	1858.4	1729.54	839.857	1117.6	1435.86	1372.23	1696.29	1437.11	766.514	1194.4	1021.97	495.971	894.286	883.657	852.914	2038.02	843.171	903.257	623.257	1484.37	539.657	1425.6	759.571	937.429	1275.26	1151.34	1651.06	707.971	332.571	718.629	936.029	1112.29
1157.31	1373.63	1234.51	1717.29	1220.29	1913.57	986.057	1144.51	1174.06	1474.89	1126.09	2259.69	1664.2	1345.11	1002.23	994.829	2404.66	1469.49	1855.8	1755.09	866.629	1170.8	1431.91	1436.46	1716.74	1455.8	822	1244.6	1056.06	553.029	915.086	877.143	839.029	2065.79	861.343	939.8	585.114	1423.34	562.514	1468.51	803.6	938.571	1319.29	1127.49	1755.26	745.257	353.457	735.343	978.829	1083.74
1158.66	1444.69	1207.71	1725.46	1268.29	1947.86	1059.77	1152.69	1116.6	1522.09	1119.8	2247.71	1655.2	1333.14	994.2	982.8	2438.31	1471	1829.71	1795.57	868.086	1159.89	1490.37	1403.06	1717.83	1505.94	804.629	1254.57	1099.03	563.686	905.143	884.829	878.429	2113.59	934.143	946.943	643.429	1454.31	546.257	1503.97	840.314	957.686	1347.69	1131.77	1775.31	766.343	370.257	774.6	1010.83	1092.66
1160.02	1386.06	1164.89	1746.34	1232.23	1922.97	1025.34	1116.2	1067.09	1422.34	1046.97	2131.34	1597.71	1321.77	952.457	964.171	2355.57	1454.97	1814.37	1776.31	780.114	1125.34	1449.83	1332.34	1606.63	1433.57	701.686	1181.31	1070.06	424.057	859.2	820.343	844.4	2123.93	923.086	938.686	597.429	1431.49	492.886	1457.31	800.257	931.4	1258.57	1135.77	1660.4	708.486	299.857	708.8	965.971	1100.31
1161.38	1323.54	1109.09	1683	1196.46	1921.6	964.314	1083.37	1100.66	1397.43	1032.09	2202.03	1594.34	1285	922.371	945.371	2324.11	1450.94	1819.71	1736.6	749.457	1081.43	1437.11	1306.09	1618.89	1339.97	679.057	1175.77	988.086	389.714	814.657	810.743	760.114	2108.6	821.314	927.457	582.714	1474.54	491.714	1427.71	721.629	870.029	1233.86	1116.69	1598.43	713.086	280.629	664.343	920.657	1061.26
1162.74	1316.34	1098.63	1668.43	1157.89	1875.34	910.571	1007.09	1100.4	1372.14	994.629	2200.74	1613.74	1261.26	928.886	877.514	2268.89	1393.91	1782.83	1629.54	666.029	1053.71	1316.2	1290.63	1584.31	1332.91	680.457	1200.17	911.229	443.743	791.914	782.686	665.829	2094.9	746.657	907.829	475.971	1380.71	511.657	1412.54	678.171	860.429	1240.46	1103.14	1620.06	696.829	263.943	599.286	899	914.6
1164.1	1395.91	1101.77	1689.06	1173.17	1880.34	956.429	1057.4	1068.29	1417	996.971	2220	1609.83	1229.63	920.229	897.486	2364.46	1361.63	1744.11	1610.66	728.314	1074.86	1313.63	1240.23	1615.94	1371.91	687.514	1209.63	961.486	513.657	776.286	818.057	644.857	2094.78	745.371	854.971	490.857	1360.49	511.086	1405.74	741.286	884.857	1254.17	1119.57	1669.97	626.114	306.143	600.943	907.457	944.4
1165.46	1396.17	1113.37	1706.66	1177.29	1855.97	971.571	1085.17	1086.09	1430.74	936.429	2119.29	1610.31	1236.54	915.286	909.371	2328.46	1349.6	1794.74	1659.66	741.629	1126.4	1274.34	1217.69	1614.37	1371.03	644.6	1185.14	1021.31	479.457	807.486	822.886	690.143	2074.73	737.314	810.886	506.371	1360.2	447.257	1377.49	744.743	862.2	1261.94	1126.43	1679.37	584.743	252.457	630.229	897.629	968.6
1166.82	1304.97	1122.71	1708.03	1187.66	1863	942.171	1088.31	1109.06	1426.23	946.029	2107.4	1572.26	1246.46	900.629	897.914	2283.34	1314.03	1852.34	1691.74	779.571	1127.06	1325.09	1255.2	1685.94	1424.94	651.457	1178.54	1013.6	432.8	814.514	852.143	663.171	2066.14	768.486	860.543	530.886	1374.74	466.829	1453.14	726.914	818.029	1259.51	1108.91	1684.03	630.171	260.714	658.314	874.971	974.714
1168.17	1315.2	1128.63	1749.37	1213.91	1878.71	985.371	1052.31	1176.11	1447.23	980.714	2134.09	1593.51	1266.26	946.743	896.486	2223.23	1353.06	1854.94	1710.03	793.857	1133.09	1392.94	1309.97	1665.91	1457.77	708.257	1191.2	1012.46	438.343	837	885.057	719.2	2091.75	839.2	959.743	542.314	1391.94	512.743	1480.2	720.714	874.371	1261.31	1163.4	1722.29	712.057	261.143	641.286	912.086	971.257
1169.53	1312.06	1119.34	1809.71	1161.66	1943.2	1020.2	1082.74	1140.89	1426.91	1019.74	2167.43	1582.77	1281.37	982.4	939.771	2303.91	1368.31	1845.37	1729.43	825.714	1160.03	1416.29	1326.03	1708.37	1464.29	747.514	1170.57	1020.09	452.114	836.4	922.743	767.8	2136.27	829.086	948.143	550.543	1428.71	527.457	1500.91	753.457	901.486	1275.34	1138.97	1744.94	669.8	281.4	676.629	939.629	1014.43
1170.89	1335.31	1115.94	1734.46	1198.34	1912.34	1072.69	1108.51	1150.66	1416.2	1003.8	2235.14	1588.26	1348.97	991.457	963.829	2320.66	1490.91	1904.8	1841.4	799.114	1166.71	1440.31	1368.66	1718.83	1445.86	763.4	1209.43	1040.89	507.8	879.486	934.143	799.486	2124.27	793.257	941.429	589.8	1467	537.314	1529.71	741.743	879.257	1318.4	1115.51	1773.43	692.114	282	685.257	962.857	1031.94
1172.24	1260.43	1123.17	1653.97	1203.29	1904.89	1030.34	1054.97	1128.6	1325.8	997.657	2282.51	1530.43	1317.77	916.286	858.629	2316.29	1445.69	1828.11	1768.43	729.4	1079.89	1432.37	1360.06	1655.23	1417.11	643.943	1195.6	987.171	467.086	825.943	887.486	722.457	2095.59	756.943	903.743	542.629	1420.34	540.114	1510.03	711.714	799.171	1219.63	1048.6	1736.43	635.114	275.4	628.314	911.4	1060.6
1173.6	1291.23	1104.69	1636.69	1184.23	1908.46	1011.86	1070	1193.4	1323.57	1020.77	2241.8	1525.94	1279	869.514	841.229	2333.51	1394.46	1801.51	1673.86	746.486	1148.14	1386.8	1290.49	1592.43	1373.86	611.714	1209.74	960.571	482.857	786	869.714	706.371	2057.55	769.086	915.657	499.514	1327.91	531.943	1463.63	712.829	810.057	1187.37	1061.97	1691.89	600.743	286.971	595.114	928.829	1066.54
1174.96	1261.71	1111.8	1640.29	1147.31	1880.91	999.571	1024.94	1157.69	1359.4	1024.69	2153.23	1532.06	1211.34	842.829	871.286	2303.43	1291.89	1822.6	1645.94	733.429	1173.66	1356.86	1236.46	1570.34	1368.17	636.943	1156.91	967.829	447.257	725.629	836.057	748.8	2070.92	730.857	872.543	484.114	1284.71	470.686	1434.34	724.314	834.2	1181.11	1077.54	1680.97	541.571	240.4	612.857	908.857	1019.8
1176.31	1303.74	1164.8	1706.83	1197.49	1861.83	1028.54	1074.31	1125.97	1417.03	1031.66	2186.97	1548.29	1268.06	919.371	930.029	2339.09	1391.23	1898.71	1743.03	770.543	1190.86	1420.91	1332.94	1635.17	1411.6	703.314	1185.23	1067.46	507.229	767.857	845.943	786.343	2073.47	760.229	913.657	562.857	1320.17	485.029	1481.37	752.286	916.371	1291.94	1112.83	1753.34	642.429	253	660.114	950.8	1020.83
1177.67	1324.26	1158.37	1728.77	1196.77	1912.06	1036.91	1071.29	1117.86	1441.91	1050.09	2198.43	1601.43	1314.06	954.743	946.771	2351.49	1439.71	1848.94	1766.83	819.886	1183.97	1457.09	1309.31	1673.23	1420.69	715.771	1178.2	1104.4	515.286	786.886	873.429	833.943	2068.95	795.371	909.714	586.086	1408.26	514.629	1442.23	740.6	960.771	1269.8	1117.54	1828.69	697.314	287.686	693.371	988.314	1028.06
1179.02	1333.71	1123.8	1819.71	1144.97	1972.6	1046.29	1063.6	1130.03	1388.06	1045.03	2158.91	1655.91	1310.6	951.886	947	2393	1438.06	1756.37	1727.63	826.514	1168.83	1434.37	1294.54	1710.31	1388.17	701.686	1227.46	1053.57	531.543	843.714	891.6	798.314	2077.63	816.2	949.029	579.429	1430.17	508.114	1463.74	719.4	966.629	1268.14	1114.8	1732.03	708.171	325	685.6	985.714	1012.6
1180.38	1340.03	1053.49	1755.83	1123.46	1865.8	973.229	998.314	1115.54	1371.74	1043.94	2115.69	1627.11	1219.06	860.771	885.914	2298.34	1336.31	1654.8	1674.03	765.686	1077.86	1334.57	1251.57	1647.29	1371.4	694.114	1120.11	983.686	470.829	812.486	846.514	721.314	2096.4	818.171	912.943	541.6	1397.94	422	1442.86	697.714	906	1200.14	1095.06	1621.2	633	258.943	602.086	881.171	933.4
1181.73	1362.8	1092.26	1713.86	1122.94	1812	962.4	969.8	1069.69	1378.46	984.971	2142.29	1581.94	1164.83	869	865.229	2298.17	1300.26	1677.89	1638.46	697.2	1081.71	1312.97	1341.26	1642.26	1426.66	650.457	1061.46	969.257	445.971	794.4	810.429	696.4	2098.45	782.229	867.743	582.143	1344.57	405.343	1458.2	734.286	870.8	1258.29	1076.34	1590.6	582.371	231.543	622.371	829.086	991.371
1183.09	1415.83	1083.83	1673.91	1159.03	1808.8	983.314	1001.51	1090.43	1401.86	992.429	2184.23	1575.23	1281.97	919.486	886.771	2315.34	1403.23	1802.17	1624.57	734.286	1094.2	1328.06	1320.29	1694.03	1462	701.571	1071.14	1040.06	457.886	775.171	818.886	756.457	2047.73	788.8	873.171	589.457	1380.91	488.686	1417.49	758.829	845.743	1270.09	1090.54	1662.29	597.829	253.543	704.143	853.2	1054.6
1184.44	1366.34	1097.63	1705.97	1175.77	1826.91	988.8	979.114	1054.97	1347.14	991.657	2128.43	1590.46	1304.17	940.686	935.143	2363.77	1422.34	1846.06	1652.89	743.829	1040.06	1355.83	1271.37	1632.09	1414.63	653.457	1178.54	1027.26	470.229	813.543	866.943	785.486	2016.34	727.743	900.8	520	1363.54	516.571	1391.6	738.371	859.371	1260.91	1060.03	1604.26	645.657	290.514	703.914	862.229	1053.03
1185.8	1360.29	1064.43	1645.54	1132.11	1811.91	947.343	994.657	1105.83	1347.26	965.8	2091.17	1566.57	1296.37	880.457	926.486	2326.74	1406.8	1817.09	1693.97	775.457	1016.23	1333.11	1208.57	1560.06	1396.23	627.486	1134.11	991.343	464.286	798.543	922.371	731.457	2007.89	733.914	849.714	471.8	1380	519.943	1345.31	721.171	846.029	1220.8	1049.37	1587.6	656.829	271.229	676.743	877.857	1017.37
1187.15	1365.69	1067.8	1602.43	1077.26	1841.6	953.943	1020.43	1160.51	1393.2	951.086	2153.06	1589.26	1258.43	855.571	947.486	2298.83	1384.66	1784.46	1713.17	783.543	1071.91	1327.4	1268.94	1533.71	1410.66	639.886	1116.6	980.143	449.114	792.914	911.971	704.2	2026.86	741.743	785.571	523.771	1414.63	503.029	1325.43	657.886	877.2	1256.03	1069.54	1636.4	632.514	240.229	719.943	873.943	1030.97
1188.5	1311.91	1057.51	1637.51	1102.66	1854.31	1005.57	1013.29	1146.77	1386.69	985.943	2220.2	1607.63	1336.4	844.686	890.8	2262.51	1395.29	1776.31	1699.06	773	1099.83	1307.11	1281.23	1635.2	1455.86	683.114	1093.4	1011.31	448.886	777.457	817.943	697.057	2058.74	774.286	807.029	573.8	1423	467.857	1356.94	632.2	887.171	1307.74	1111.29	1653.51	616.429	190.886	757.343	888.629	995.829
1189.86	1246.54	1103.66	1717.89	1126.26	1864.11	945.714	1007.26	1095.11	1357.69	1054.94	2203.83	1624.26	1270.09	838.886	831.314	2218.11	1334.37	1728.37	1680.37	716.457	1030.43	1302.31	1225.4	1644.09	1416.74	686.429	1106.31	978	450.286	764.029	805.971	717.543	2090.81	753.171	814.886	519.914	1404.03	444.543	1374.43	645.343	915.143	1289.26	1073.37	1666.23	604.943	228	667.486	933.8	984.486
1191.21	1250.31	1168.83	1726.31	1181.03	1881.83	991.629	1041.46	1105.49	1353.54	1064.49	2190.31	1604.71	1283.03	863	820.514	2266.54	1336.4	1766.69	1647.71	753.486	1025.23	1340.14	1198.86	1616.34	1385.6	740.086	1102.54	950.143	462.286	771.371	826.257	721.257	2072.11	756.971	872.571	500.257	1412.2	469.114	1350.43	746.171	890.286	1271.89	1093.66	1703.54	614.943	263.8	695.686	949.4	991.143
1192.56	1312.57	1160.17	1764.2	1155.91	1913.11	1034.49	1059.97	1142.6	1364.31	1107.97	2179.54	1598.43	1305.83	908.171	885.257	2326.49	1435.63	1794.77	1669.34	807.829	1039.83	1395.66	1313.89	1599.54	1387.51	789.343	1129.6	1002.74	519.629	793.2	848	727.6	2061	791.029	919.171	575	1440.91	508.371	1388.8	773.514	927.029	1249.63	1093.4	1751.74	643.743	285.629	696.4	925.057	999.114
1193.92	1305.8	1119.97	1779.31	1125.11	1856.89	1077.66	984.686	1111.66	1367.4	1051.66	2148.83	1521.2	1304.46	947.343	913.886	2361.94	1404.94	1838.43	1703.57	818.6	1081	1434.63	1338.29	1615.31	1411.86	745.286	1106.91	1042.31	544	771.914	801.286	717.143	2076.86	766.743	935.2	609.514	1433.4	476.743	1480.31	775.029	904.286	1247.06	1093.94	1716.69	699.571	327.257	701.257	852.4	971.714
1195.27	1348.03	1136.23	1762.51	1099.37	1878	1036.94	990	1186.46	1440.11	1008.54	2137.4	1512.63	1232.97	971.629	926.629	2381.14	1383.83	1775	1747.31	811.343	1101.26	1407.17	1326.74	1632.94	1407.74	712.457	1113.46	1016.51	542.743	766.771	847.686	716.057	2117.69	758.4	884.543	633.257	1418.97	491.914	1464.8	718	894.829	1278.54	1058.69	1668.31	708.371	345.343	636.829	886.629	998
1196.62	1311.77	1160.49	1710.71	1116.66	1930.69	1039.71	970.8	1200.57	1507.06	990.771	2163.34	1585.09	1266.2	940.143	920.971	2341.83	1387.11	1811.71	1682.34	805.829	1112	1329	1273.63	1597.77	1375.4	673.343	1140.91	1003.49	481.971	741.6	874.371	745.2	2131.19	773.257	851.6	568.914	1405.77	459.2	1369.71	663.4	848.229	1302.57	1062.34	1644.91	663.371	289.571	645.829	918.686	1014.97
1197.97	1316.17	1162.06	1731.09	1180.34	1967.66	989.714	976.771	1203.43	1477.51	1038.06	2130.26	1649.86	1301.17	899.943	889.629	2272.34	1432.37	1854.63	1643.11	754.686	1125.63	1311.83	1343.46	1610.97	1471.26	696.486	1131.49	1004.43	465.571	809.571	860.629	791.257	2118.31	830.486	873.029	555.429	1404.89	463.114	1349.06	702.457	873.657	1325.89	1107.4	1671.63	651.914	242.914	653.229	951.229	1049.91
1199.32	1308.57	1163.51	1750.71	1165.6	1903.34	966.829	1018.43	1144.34	1370.77	1073.8	2144.29	1673.17	1366.63	922.371	901.029	2201.03	1416.86	1892.29	1594.09	736.771	1129.91	1383.49	1347.17	1665.37	1501.29	735.171	1154.49	981.886	457.457	827.857	867.743	821.286	2112.65	768.8	914.286	529.114	1438.54	464.4	1364.51	771	897.743	1302.43	1165.97	1751.06	693.143	302.914	710.457	955.771	1075.49
1200.67	1373.09	1213.91	1780.63	1174.91	1885.71	994.6	1041.8	1143.74	1385.86	1058.09	2171.2	1663.6	1408.43	958.514	979.714	2326.66	1429.86	1897.54	1648.97	778.6	1163.91	1418.77	1368.03	1736.03	1487.94	759.143	1208.86	1013.2	507.829	864.086	906	823.514	2117.86	745.057	923.657	593.514	1444.69	515.143	1394.74	779.029	939	1253.54	1159.94	1727.37	733.771	301.4	735.857	986.2	1060.83
1202.03	1364.37	1198.74	1753.83	1134.71	1895.86	1047.4	1044.54	1118.03	1464.43	1054.06	2274.69	1643.2	1373.4	941.114	978.457	2466.8	1436.46	1856.89	1712.4	796.429	1166.14	1404.06	1386.06	1738.06	1438.4	758.457	1241.06	1051.6	534.571	786.657	903.514	795.086	2131.47	812.086	874.114	587.686	1434.14	506.857	1441.6	725.286	916.543	1218.49	1134.74	1703.57	712.629	257.829	755.029	1009.03	1067.77
1203.38	1451.11	1201	1712.66	1247.43	1942.77	1095.14	1074.23	1141	1473.11	1082.91	2272.46	1610.37	1301.49	909.8	943.314	2513.57	1445.06	1866.97	1783.57	805.486	1160.66	1438.89	1372.6	1728.8	1465.43	743.286	1191.57	1036.51	497.057	846.343	863.971	792.314	2113.53	890.657	876.429	570.343	1428.69	520.629	1485.17	725.857	890.6	1266.29	1129.43	1681.37	724.6	246.343	746.029	982.229	1080.29
1204.73	1427.71	1227.83	1682.11	1252.8	1920.49	1100.63	1106.57	1136.37	1355.94	1107.17	2206.26	1595.6	1334.4	901.457	890	2377.49	1451.31	1872.4	1791.71	817.057	1111.37	1464.31	1336	1700.31	1438.46	691.886	1184.71	967.8	469.543	880.8	886.771	805	2103.51	865.943	906.229	563.629	1399.74	523.457	1414.83	741.114	884.829	1374.6	1141.29	1712.09	698.257	296.4	713.657	973.371	1065.51
1206.08	1370.51	1252.31	1691.89	1238.46	1965.77	1088.89	1117.09	1160.09	1413.23	1082.37	2148.97	1624.77	1393.69	910.857	917.2	2337.03	1485.4	1866.77	1818.06	813.457	1130.37	1409.6	1293.43	1643.71	1406.86	671.543	1215.54	993.886	507.571	925.971	912.257	832.286	2104.98	788.114	918.486	563.571	1392.34	507.771	1398.26	752.829	929.971	1402.49	1184.63	1726.34	697.914	288.914	643.143	934.343	1051.11
1207.43	1333.66	1205	1746.51	1183.6	1921.69	1028.4	1108.23	1171.89	1446.2	1055.23	2220.31	1622.74	1387.89	933.486	905.657	2356.91	1441	1836.14	1817.77	818.114	1161.89	1406.6	1280.31	1658.2	1407.37	713.171	1254.63	1060.46	536.543	867.314	936.486	776.943	2102.86	786.971	918.086	583.686	1346.46	520.229	1460.23	757.714	915.829	1394.77	1212.91	1747.69	715.629	280.057	671.857	902.257	1060.46
1208.78	1340.71	1173.4	1780.74	1202.86	1926.11	989.714	1089.63	1169.86	1459.29	1023.31	2253.43	1606.23	1362.37	922.971	967.171	2381.86	1391.2	1880.97	1780.17	829.257	1242.06	1390.89	1266.83	1702.34	1455.91	726.457	1147.89	1044.66	519.143	846.657	923	738.857	2117.27	816.971	877.886	562.343	1385.29	521.571	1532.89	757.714	926.714	1301.57	1201.34	1721.09	698.743	309.457	704.657	904	1045.51
1210.13	1360.34	1200.17	1777.94	1226.74	1923.86	955.857	1032.06	1154.77	1342	1030.46	2220.57	1602.34	1332.77	973.457	934.2	2351.11	1338.37	1868.14	1750.71	837.6	1196	1407.43	1289.03	1708.2	1433.31	716	1126.6	1045.8	492.8	815.8	891.086	733.343	2099.06	816.143	859.229	543.714	1412.74	548.143	1479.6	753.086	898.514	1233.83	1170.8	1712.49	659.514	301.086	660.886	977.314	1057.46
1211.48	1296.91	1163.86	1707.86	1160	1858.2	967.629	1029.69	1131.31	1320.54	999.914	2147.43	1615.94	1339.46	931.8	910.943	2328.86	1348.14	1802.2	1730.71	809.514	1140.43	1328.83	1224.26	1651.23	1381.29	690.714	1195.57	1006.37	486.914	778.886	825.114	730.886	2090.21	797.629	863.457	528.343	1389.49	500.857	1385.43	713.2	906.8	1172.74	1130.23	1729.6	631.714	235.343	627.086	974.514	1050.37
1212.83	1345.6	1147.91	1692.83	1130.03	1786.51	1029.31	1073.14	1109.26	1353.94	1034.83	2198.49	1620.6	1340.8	928.057	873.486	2314.54	1353.2	1806.06	1753.26	817.457	1068.74	1321.86	1229.77	1624.71	1390.31	640.457	1218.49	1005.97	517.771	796.314	797.429	732.4	2094.01	755.057	881.029	528.514	1372.31	482.143	1453.51	687.086	940.571	1202	1102.83	1745.54	643.8	192.686	645.4	937.4	1049.91
1214.17	1292.69	1149.91	1716.37	1107.54	1775.14	1029.49	1062.2	1077.57	1424.6	1009.77	2261.77	1631.51	1336.09	860.943	906.143	2352.77	1364.49	1853.66	1740.17	780.343	1094.51	1347.17	1250.74	1640.46	1452.31	637.657	1111.74	996.714	535.143	794.543	779.543	728.829	2123.57	767.514	869.571	532.6	1399.74	454.886	1501.26	675.086	946.914	1260.31	1101.26	1707.63	656.629	215.457	663.2	893.743	1018.71
1215.52	1341.8	1158.69	1713.74	1139.71	1849.06	1020.17	991.086	1069.89	1440.43	1031.97	2224.51	1602	1284.46	855.229	923.743	2281.94	1338.94	1796.37	1733.31	812.6	1091.06	1371.49	1276.34	1650.97	1438.86	656.686	1080.91	1029.69	510.286	784.343	790.314	736.343	2098.32	730.857	886.086	509.286	1400.83	481.714	1456.29	647.686	890.714	1312.83	1100.74	1682.97	670.829	236	651.457	881.8	1008.4
1216.87	1348.11	1155.91	1729.97	1113.54	1922.86	1052.51	1012.97	1120.71	1437.03	1027.49	2201.09	1559.11	1332.23	859.743	898.743	2316.06	1381.31	1784.37	1784.86	837.371	1081.66	1427.4	1204.43	1665.94	1424.74	663.371	1154.14	1023.4	473.571	777.314	870.2	746.314	2063.47	747.857	902.257	521.4	1391.43	489.343	1369.74	683.857	846.086	1284.69	1102.71	1742.37	657.514	253.2	703.657	924.943	1019.29
1218.22	1366.69	1148.91	1751.83	1140.71	1949.57	1074.29	1103.06	1170.69	1501.03	1065.31	2206.29	1562.97	1360.29	918.171	842.429	2374.09	1391.43	1813.66	1817.69	816.743	1074.23	1423.63	1280.71	1679.23	1487.63	674.6	1183.23	1013.83	450.457	854.086	898.314	771.171	2045.76	768.486	904.686	509.057	1447.97	482.6	1453.71	769.6	886.057	1281.46	1118.89	1743.94	647.371	260.143	695.286	984.514	1082.26
1219.57	1271.31	1126.17	1768.43	1132.26	1919.37	1044.43	1115.43	1191.11	1493.69	1034.26	2244.26	1642.43	1321.46	928.8	809.714	2489.03	1404.09	1875.97	1746.77	771.086	1105.66	1399.94	1291.49	1729.06	1498.14	727.543	1146.69	991.143	482.571	838.486	874.143	759.514	2070.81	811.2	886.971	529.943	1445.34	514.8	1421.97	796.4	888.714	1279.69	1155.29	1706.57	666.343	245.743	605.686	991.343	1111.09
1220.91	1299.46	1103.97	1776.14	1151.37	1896.23	1033.71	1097.57	1182.43	1429.97	1001.57	2238.74	1661.74	1268.11	919.943	905.429	2445.66	1391.91	1858.54	1678.51	795.886	1149.43	1385.6	1357.86	1739.06	1476.54	733.086	1162.03	1055.86	505.971	822.629	860.6	769.6	2104.45	866.2	929.914	558.343	1433.8	543	1429.83	745.457	943.6	1331.49	1139.2	1670.77	680.343	296.6	589.2	986.343	1085.91
1222.26	1325.74	1131.51	1812.49	1134.14	1980.83	1011.4	1073.03	1154.8	1418.17	960.771	2228.54	1666.77	1288.09	956.029	1002.97	2467.23	1410	1839.97	1731.46	825.143	1152.83	1422.51	1364.66	1750.91	1417.43	708.314	1210.34	1102.94	510.314	752.2	933.057	747.829	2123.61	865.629	913.171	588.6	1428.83	526.714	1459.83	704.943	948.514	1289.03	1180.06	1716.74	684.8	277.714	662.6	966.829	1096.2
1223.61	1307.11	1149.23	1791.14	1158.51	1976.14	1003.26	1079.2	1116.89	1433.66	967.057	2205.57	1676.17	1345.63	933.657	996.114	2411.06	1402.63	1821.74	1814.09	836.343	1119.29	1427.69	1392.54	1778.29	1436.03	710.743	1214.51	1111	474.2	753.771	913.314	736.429	2102.35	855.514	928.229	572.114	1411.03	502.171	1524.86	727.457	905.229	1292.86	1167.34	1717.94	681.029	265.943	661.314	943	1122.86
1224.95	1280.29	1107.34	1772.03	1143.91	1918.94	1006.37	1065.06	1070.34	1442.77	997.571	2144.6	1686.8	1334.6	909.286	924.343	2375.69	1391.51	1888.03	1869.43	829.086	1118.46	1370.11	1349.11	1794.09	1472.89	693.229	1179.86	1067.17	503.257	772.6	929.886	783.2	2120.62	803.514	940.171	561.114	1364.69	517.971	1457.11	762.029	885.886	1279.6	1151.23	1739.54	655.857	241.571	661.314	925.486	1138.8
1226.3	1341.2	1152.54	1738	1168.11	1941.63	1001.66	1122.4	1116.51	1441.37	1033.49	2222.71	1693.43	1281.91	896.914	934.143	2351.17	1416.94	1891.17	1841.63	828.857	1139.57	1405.51	1344.31	1741.54	1543.23	698.086	1164.6	1079.49	476.714	856.6	885.714	802.314	2115.3	801.829	950.8	559.086	1402.14	505.8	1414.37	749.343	875.714	1301.74	1130.29	1724.97	646.343	295.8	678.486	925.171	1026.46
1227.65	1321.06	1157.2	1707.6	1170	1939.14	966.057	1095.77	1093.89	1430.63	1012.03	2211.51	1653.43	1280.89	927.857	952.371	2371.54	1391.4	1859.17	1791.09	753.2	1129.26	1407.23	1303.77	1754.77	1471.43	663.457	1162.2	1034.09	423.429	773.714	878.771	728.086	2097.22	759.514	918.857	531.229	1438.14	472.314	1394.4	708.086	889.829	1270.46	1095.23	1732.77	645.8	289.6	698.2	890.2	1004.37
1228.99	1313.14	1189.14	1681.86	1212.74	1945.46	988.486	1052.4	1099.31	1432.11	1032.09	2252.29	1625.94	1354.03	960.457	935.114	2330.31	1400.94	1787.2	1742.89	793.457	1131.4	1380.49	1324.83	1782.31	1476.69	665.657	1149.17	976.029	421.343	792.914	859.771	721.714	2058.09	765.029	913.971	528.629	1444.14	457.057	1420.66	695.771	875.8	1234	1138.8	1707.14	663.229	274.143	680.943	883.829	1038.43
1230.34	1322.89	1172.8	1661.49	1197.94	1910.2	978.943	1033.49	1048.8	1397.89	1028.83	2185.31	1551.6	1343.43	957.571	886.743	2298.06	1445.94	1827.54	1767.46	798.886	1134	1365.34	1365.91	1781.11	1479.34	644.257	1187.31	974.229	458.714	819.4	901.429	819.8	2069.31	780.971	913.171	593.429	1443.77	492.857	1411.83	724.886	909.829	1284.09	1144.03	1739.6	642.686	283.114	674.029	929.657	1079.69
1231.68	1366.97	1197.43	1726.66	1177.94	1976.37	978.257	1061.94	1103.6	1434.43	1049	2230.37	1567.6	1279.74	960.486	913.257	2285.66	1490.09	1854.29	1785.14	805.257	1121.8	1377.66	1363.6	1726.91	1500.51	699.057	1202.74	1050.46	479.629	881.743	870.714	843.943	2077.77	819.6	845.8	597.657	1462.66	499.886	1413.54	743.429	878.143	1299.91	1186.71	1778.6	656.4	312.4	675.171	934.257	1013.09
1233.03	1396.26	1139.11	1772.69	1191.43	2029.06	1021.4	1110.46	1163.31	1455.77	1105.51	2243.6	1643.31	1260.49	979.143	946.371	2313.31	1443.46	1910.71	1810.37	774.914	1128.63	1409.74	1373.51	1706.17	1469.69	772.371	1252.46	1127.63	546.029	858.943	863.057	815.257	2131.64	825.943	868.886	570.8	1514.54	538.8	1469.29	762.714	955.8	1390.6	1174.06	1837.86	672.629	356.086	663.571	946.886	997.971
1234.37	1414.74	1164.17	1837.03	1249.57	2019.54	1068.54	1109.97	1237.69	1514.6	1145.74	2308.37	1721.51	1359.09	994.371	1006.11	2402.83	1433.83	1923.06	1789.06	837.343	1205.89	1451.51	1365.2	1728.69	1509.66	806.114	1271.51	1135.09	590.514	908.457	895.257	797.286	2161.49	814.114	886.057	587.057	1538.94	533	1537.6	799.714	996.486	1366.14	1206.94	1861.46	715.286	340.257	725.686	992.314	1081.03
1235.72	1408.83	1178.14	1746.31	1220.69	1907.6	1018.37	1076.37	1186.29	1498.97	1102.94	2295	1704	1328.09	872.029	984.171	2446.29	1411.69	1833.54	1724.74	798.143	1196.17	1444.09	1324.23	1735.86	1441.49	743.971	1214.83	966.457	513.314	818.743	865.4	737.6	2147.54	762.686	836.771	579.057	1440.17	508.629	1476.34	721.714	927.714	1295.77	1162.46	1845.71	670.829	279.229	633.486	991.086	1081.74
1237.06	1371.4	1146.09	1734.4	1205.26	1806.71	1009.17	1013.49	1123.66	1490.66	1020.51	2249.26	1672.2	1294.11	781.629	932.343	2389.09	1414.29	1807.63	1693.29	759.743	1133.63	1350.29	1255.31	1700.83	1342.83	654.343	1122.17	905.029	438.771	730.486	836.057	668.057	2095.92	767.857	835.6	511.943	1355.4	420.971	1382.63	698.771	871.229	1215.66	1095.71	1801.57	617.743	245.143	628.857	923.4	1037.06
1238.4	1433.71	1139.37	1821.34	1241.66	1887.97	1023.17	1044.94	1093.43	1480.43	1068.11	2240.69	1652.63	1315	853.943	936.429	2283.17	1420.14	1883.29	1771.66	795.657	1146.49	1376.31	1275.34	1696.74	1372.31	685.6	1110.89	985.2	501.657	744	848.429	685.6	2115.39	805.857	941.029	537.4	1390.14	436.429	1389.89	760.886	957.8	1265.37	1143.26	1756.51	596.457	288.2	665.514	894.943	1056.54
1239.75	1417.4	1167.46	1869.51	1268.71	1969.29	1040.46	1091.2	1158.23	1477	1108.37	2299.89	1703.74	1361.49	950.143	984.571	2331.77	1487.29	1992.34	1863.91	821.2	1220	1453.46	1331.74	1721.71	1485.03	749.886	1202.94	1050.11	585.514	842.571	903.943	741.371	2110.5	828.543	988.371	616.6	1478.66	516.857	1481.14	812.457	987.6	1377.77	1165.74	1766.46	674.057	309.429	772.371	943.514	1121.94
1241.09	1397.51	1188.89	1846.26	1248.51	2053.71	1052	1135.69	1225.49	1511.86	1165.34	2351.49	1740.34	1400.29	998.943	1025.77	2467	1503.51	1928.54	1904.83	862.371	1285.11	1539.97	1373.34	1753.31	1549.26	818.714	1265.46	1053.43	587.657	887.286	958.257	821.029	2167.73	872.314	983.229	643.086	1536.69	637.4	1509	785.629	977.343	1402.46	1212.11	1781.83	754.571	305.886	737.457	990.657	1146.06
1242.44	1345.34	1168.09	1794.29	1250.97	1994.43	1060.94	1116.49	1278.11	1469.23	1120.66	2292.26	1716.91	1370.91	903.6	993.714	2515.63	1471.91	1852.91	1792.23	842.971	1264.06	1541.51	1343.17	1733.49	1545.63	785.686	1275.63	1069.43	525.8	830	944.057	844.171	2183.89	872.714	960.029	598.171	1530.77	596.286	1459.57	798.429	953.2	1400.23	1173.31	1782.11	755.286	287.229	766.114	1023.17	1110.91
1243.78	1347.37	1208.06	1748.46	1221.69	1950.91	1042.63	1095.51	1217.46	1423.94	1093.89	2222.86	1637.54	1333.71	927.486	947.371	2437.29	1455.17	1841.43	1760.03	867.571	1235.14	1532.86	1272.66	1758.49	1531.17	744.714	1224.74	1090	456.743	791.943	919.971	808.343	2215.1	890.657	895.771	604.343	1453.37	508.8	1458.43	822.143	942.171	1329.34	1188.83	1745.83	691.229	296.8	726.057	1022.8	1083.14
1245.12	1381.54	1201.09	1693.11	1176.46	1870.94	1035.14	1075.69	1135.17	1380.46	1035.34	2161	1630.57	1317.51	910.714	915.629	2374.43	1460.57	1902.66	1736.83	795.143	1155.57	1442.63	1305.03	1746.37	1497.09	696.057	1219.11	1001.51	471.286	817.571	856.429	716.657	2147.67	865.171	872.971	595.886	1361.09	475.343	1484.97	760.886	901.229	1273.2	1169.66	1756.91	658.857	295.914	700.4	976.829	1036.31
1246.46	1394.6	1185.11	1767.37	1195.29	1911.46	1058.14	1064.77	1121.2	1426.11	1039.66	2148.46	1641.89	1378.06	963.371	933.714	2388.51	1491.23	1902.97	1828.51	804.171	1200.57	1435.46	1358.49	1719.49	1462.03	723.057	1214.77	1028.29	478.857	843.514	863.657	723.486	2124.16	870.6	960.114	605.914	1383.49	488.743	1507.89	700.171	935.314	1282.77	1192.69	1811.51	691.429	259.429	685.943	911.657	1025.14
1247.81	1394.69	1163.46	1859.49	1216.83	2000.03	1033.74	1095.83	1184.31	1416.23	1046.49	2190.31	1662.66	1398.89	917.571	917.971	2417.63	1432.71	1893.4	1814.63	763.429	1207.23	1455.54	1386.8	1718.8	1446.4	752.971	1205.31	1040.49	466.629	804.229	846.114	769.914	2106.05	778.314	1006.77	597.286	1434.4	494.086	1487.51	720.486	955.8	1275.23	1180.2	1791.97	698.114	225.657	756.171	873.543	1086.89
1249.15	1361.54	1148.54	1853.66	1211.77	2040.71	985.714	1147.8	1174.09	1404.57	1008	2243.14	1622.37	1348.51	980.771	889.943	2423.11	1380.57	1830.89	1808.37	789.286	1168.89	1439.86	1373.06	1691.69	1449.71	727.429	1166.57	1082.37	423	790.543	881.4	797.286	2112.99	821.2	960.657	576.314	1447.23	472.371	1522.2	740.4	910.171	1305.31	1168.43	1680.49	679.543	202.971	736.857	862.171	1114.29
1250.49	1395.34	1166.03	1769.09	1186.14	2010.69	992.743	1181.2	1116.71	1421.83	969.314	2288.31	1597.03	1320.69	940.314	882.771	2414.71	1366.11	1880.54	1775.11	799.2	1093.29	1392.4	1353.74	1656.89	1464.97	696.286	1142.66	1060.77	467.486	797.2	883.743	798.971	2077.02	838.343	913.771	544.086	1432.71	473.2	1461.54	724.4	863.314	1297.54	1193.97	1664.29	681.2	254.743	683.657	904.543	1125.69
1251.83	1393.09	1176.83	1731.74	1204.49	2024.86	1035.11	1158.86	1100.69	1470.77	1035.37	2331.06	1640.8	1329.34	934.943	925.314	2393.4	1419.09	1908.83	1799.4	793.229	1117.71	1408.54	1357.14	1664.51	1485.31	736.086	1186.46	1040.14	521.971	807.314	849.4	783.229	2071.42	831.114	881.371	538.086	1449.14	448.343	1396.83	722.6	897.2	1294.51	1213.77	1755.66	689.486	278.257	665.8	969.4	1120.43
1253.17	1329.34	1206.69	1754.46	1192.09	2050.94	1093.46	1084.86	1139.26	1479.91	1116.43	2313.86	1694.03	1346.54	921.914	928.514	2387.89	1440.94	1927.4	1788.66	768.857	1169.4	1453.43	1335.86	1773.34	1489.03	768.114	1206.06	967.971	530.543	814.114	852.286	759.629	2072.6	792.943	890.743	543.4	1481.57	493.2	1412.09	711.514	927.486	1269.8	1168.26	1804	696.457	319.886	709.857	928.229	1084.91
1254.51	1297.34	1173.26	1756.66	1184.51	2044.23	1076.86	1098.91	1125.97	1470.77	1077.83	2270.4	1697.09	1318.6	938.829	889	2384.94	1450.09	1869.51	1753.69	732.171	1222.23	1467.09	1323.37	1764.06	1464.91	769.6	1191.74	973.686	487.629	835.029	856.686	746.943	2091.44	844.714	901.657	548.829	1454.11	490.057	1453.26	729.571	890.457	1292.94	1105.57	1735.17	656.457	328.8	662.457	910.629	1060.69
1255.86	1303.66	1158.8	1775.49	1163.71	1982.09	1079.29	1090.66	1121.54	1451.89	1010.6	2189.69	1674.03	1323.63	922.943	895.886	2325.49	1435.31	1892.31	1704.29	740.771	1217.97	1428.83	1316.54	1742.43	1447.83	719.829	1172.89	1019.89	479.343	830.314	842.314	771.371	2126.68	847.657	934.629	567.229	1447.54	478.829	1473.8	740.143	839.629	1348.71	1053.66	1730.74	632.486	314.429	650.314	921.629	1078.31
1257.19	1321.71	1105.97	1761	1139.49	1918.14	1033.77	1108.6	1158.57	1409.03	992.743	2185.46	1654.74	1305.51	921.857	914	2309.49	1395.34	1871.14	1716.77	743.971	1178.17	1380.4	1343.14	1643.11	1426.43	698.571	1197.91	1042.06	457.657	800.571	788.343	751.2	2144.02	799.086	925.743	561.771	1406.97	477.371	1405.83	734.4	844.2	1323.11	1038.57	1757.94	550.029	271.2	616.771	965.229	1108.69
1258.54	1352.26	1142.03	1824.2	1160.23	1951	1023.2	1098.89	1214.11	1423.69	1003.26	2198.49	1647.94	1291.83	939.743	973.943	2377.17	1412.03	1815.23	1767.94	798.686	1122.06	1389.31	1283.97	1676.69	1458.8	692.314	1249.23	1046.03	429.229	830.029	827.857	763.343	2150.88	788.314	931.486	555.829	1431.43	550.543	1482.49	732.143	916.143	1291.63	1104.57	1770.26	623.429	276.229	643.971	952.857	1027.46
1259.88	1406.91	1180.49	1851.97	1193.8	1980.71	1028.11	1146.66	1198.34	1477.4	1040.83	2284.23	1671.31	1327.66	941.857	1003.37	2473.37	1477.14	1811.97	1827.2	867.486	1148.57	1439.69	1326.57	1704.17	1493.91	775	1273.37	1049.51	470.229	839.571	936.571	772.8	2143.85	839.257	943.686	614.743	1417.74	561.771	1514.14	749.771	1009.51	1297.34	1188.49	1759.29	689.343	306.943	742.829	932.629	997.314
1261.21	1424.97	1183.97	1845.29	1184.91	1988.29	1051.89	1078.34	1135.14	1487.03	1058.6	2245.11	1665.17	1351.89	951.429	985.743	2439.14	1471.17	1828.97	1827.46	847.314	1200.63	1471.37	1321.26	1755.17	1505.51	746.4	1258	1065.6	546	828.143	925.2	777.914	2141.31	838.457	887.571	636.571	1414.71	526.371	1445.97	730.114	1007.54	1291.77	1174.57	1779.29	719.2	282.886	861.914	884.743	1042.86
1262.55	1345.43	1190.31	1750.43	1145.11	1916.31	1069.54	1048.11	1149.46	1416.43	1063.97	2180.71	1610.46	1294.06	903.2	900.886	2402.63	1409.8	1840.63	1841.77	774.229	1246.63	1434.23	1344.69	1675.69	1460.34	637.714	1170.94	1044.26	506.8	793.429	901.771	709.857	2155.93	786.943	839.829	588.314	1377.14	461.086	1340.49	681.971	929.629	1244.23	1115.49	1789.26	668.657	220.2	769.086	846.686	1078.23
1263.89	1340.2	1205.06	1659.06	1111.8	1914.71	1041.8	1044.91	1214	1425.43	1009.54	2181.89	1619.31	1275.54	879	915.971	2392.77	1384.63	1842.4	1764.26	754.543	1179.51	1378.34	1298.8	1682.2	1446.8	627.229	1216.97	1048.94	465.257	792.514	860.029	707.029	2185.47	791.229	861.486	525.857	1419.66	497.771	1396.83	692.743	886.486	1268.29	1151.83	1782.14	692.771	238	634.486	891.943	1052.69
1265.23	1367.83	1180.14	1664.14	1116.31	1896.37	988.257	1096.34	1191.6	1423.83	994.8	2191.91	1661.23	1317.71	883.286	945.371	2396.94	1387.77	1872.49	1754.26	743.686	1135.03	1360.4	1322.91	1707.37	1399.09	733.629	1218.63	1038.86	467.143	804.343	855.143	725.229	2183.99	798.686	935.343	564.914	1422	531.8	1495.14	707.829	890.486	1314.34	1219.46	1723.03	705.6	278	633.829	894.114	1052.63
1266.57	1375.43	1096.54	1752.6	1159.69	1926.8	974.429	1050.97	1096.63	1450.89	988.486	2225.29	1657.74	1328.51	953.229	924.914	2314.43	1348.29	1896.14	1777.63	719.257	1116.57	1434.06	1297.8	1704.17	1387.54	765.629	1196.43	1049.37	477	822.429	819.057	738.229	2129.09	772.829	919.057	550.029	1414.86	560.4	1487.66	688.2	891.086	1331	1195.34	1701.49	663.714	271.829	677.029	887.4	1081.03
1267.91	1339	1100.06	1804.6	1261.63	1922.31	996.743	1046.09	1100.49	1476.91	1036.34	2246.51	1680.34	1325.11	952.943	940.6	2357.49	1403.4	1915.97	1861.69	777.771	1131.74	1487.94	1334.43	1729.89	1439.6	730.057	1146.14	1041.8	455.714	823.171	849.143	764	2157.53	774.743	929.286	572.571	1439.46	537.229	1458.49	703.514	930.629	1302.71	1134.09	1716.17	633.543	273.943	724.2	921.314	1114.54
1269.25	1276.14	1166.71	1796.06	1252.8	1902.83	1074.26	1024.37	1170	1475.63	1065.91	2321.49	1707.46	1342.26	936.971	966.914	2371.17	1421.89	1811.29	1818.09	829.943	1144.51	1450.23	1321.11	1737.26	1537.06	696.514	1186.89	1043.69	449.771	810.2	879.171	778.571	2171.52	845.829	922.2	575.257	1471.09	490.829	1407.31	714.429	977.629	1288.06	1126.63	1815.23	652.771	269.714	739.886	958.943	1113.09
1270.59	1353.4	1215.31	1764.2	1237.91	1924.94	1054.49	1089.77	1171.6	1463.66	1101.03	2311.46	1685.74	1435.86	909	981.657	2371.29	1432.49	1793	1857.91	838.914	1201.8	1419.46	1355.57	1756.8	1564.57	767.829	1231.29	1082.34	457.657	808.657	865.257	795.943	2177.1	905.543	918.371	603.771	1514.54	500.629	1431.26	753.629	974.429	1337.66	1208.17	1756.4	705.629	253.229	746.229	958.086	1109.83
1271.92	1425.89	1193.31	1843.17	1269.83	1963.34	1106.97	1134.06	1197.46	1476.63	1138.8	2307.23	1677.71	1445.17	983.486	993.6	2361.6	1391.66	1944.31	1872.97	892	1254.17	1500.66	1396.09	1733.57	1630.91	808.771	1271.23	1093.54	482.114	887.514	903	820.343	2160.74	895.971	913.629	593.429	1512.34	554.114	1498.17	793.057	981.771	1387.77	1268.31	1806.17	729.6	287.343	743.971	979.029	1113.46
1273.26	1429.23	1176.63	1856	1314.09	1945.66	1088.97	1122.77	1222.37	1483.26	1080.54	2297.97	1758.91	1391.77	941.971	942.257	2421.09	1427.8	2047.63	1872.31	873.6	1208.4	1501.63	1375.4	1728.46	1515.43	808.457	1218.91	1037.26	490.171	845.714	911.829	831.257	2186.22	833.429	894.571	619.886	1467.91	568.943	1510	795.457	974.114	1365.51	1239.89	1789.26	668.486	289.943	751.086	968.343	1139.11
1274.6	1349.91	1178.09	1910.77	1238.03	1964.46	1032.57	1075.97	1222.83	1485.06	1024.89	2303.14	1743.51	1308.83	886.029	865.743	2407.57	1444.37	1950.71	1818.6	826.114	1211.03	1459.89	1372.51	1695.31	1442.91	718.686	1206.83	987.286	479.857	831.743	922.257	806.371	2217.55	770.629	874.4	580.686	1407.83	529.943	1451.31	750.229	911.514	1271.66	1165.63	1878.14	651.343	273.114	743.543	926.4	1160.63
1275.93	1398.49	1245.97	1920.69	1252.86	2092.89	1035.2	1090.2	1215	1550.54	1023.77	2322.51	1730.31	1426	889.857	907.057	2409.77	1521.69	1911.8	1825.74	831.657	1225.94	1447.31	1421.11	1725.54	1473.89	734.229	1206.14	1015.77	520.257	866.029	918.2	775.286	2214.69	826.743	979.943	616.143	1463.34	538.571	1474.06	774.286	920.686	1372.57	1180.4	1854.06	652.886	274.743	754.4	945.429	1183.54
1277.27	1456.83	1271.17	1946.91	1300.11	2152.51	1080.51	1137.03	1256.2	1603.37	1051.54	2328.71	1772.2	1442.29	954.743	968.257	2466.97	1533.03	1960.8	1810	916.314	1239.11	1476.06	1435.57	1760.06	1577.83	792.257	1218.31	1077.34	541.886	910.771	949.629	825.229	2219.69	875.514	1063.6	646.2	1506.4	561.229	1520.2	821	917.629	1412.03	1205.14	1907.83	707.314	360.314	729.229	983.514	1191.8
1278.61	1443.06	1236.86	1903.26	1275.26	2140.69	1100.11	1162	1320.34	1616.66	1101.71	2358.74	1837.83	1383.23	1000.54	979.943	2518.34	1502.49	1972.14	1842.31	874.686	1206.03	1455.37	1392.09	1775.94	1572.66	858.857	1206.57	1066.29	563.543	858.743	916.457	840.171	2213.45	899.943	1021.69	675.286	1528.94	529.886	1510.8	815.514	956.914	1395.54	1241.14	1810.83	712.6	365.486	697.543	1002	1137.66
1279.94	1406.34	1113.23	1834.97	1179.57	2031.34	1047.43	1118.23	1263.06	1543.77	1043.17	2369	1747.43	1292.43	945.571	922.971	2484.63	1417.17	1922.74	1818.11	844.686	1157.83	1416.23	1388.74	1770.03	1504.94	793.714	1245.31	1013.09	475.543	787.743	829.543	760.029	2228.5	856.371	837.6	574.4	1437	484.4	1478.11	763.714	889.543	1336	1122.31	1737.26	676.257	298.829	675.314	957.886	1056.74
1281.28	1376.46	1128.91	1805.09	1144.23	2042.71	1041.09	1062.03	1181.8	1432.51	1060.03	2368.71	1636.29	1289.2	918.2	910.457	2477.06	1379.83	1827.77	1809.66	794.314	1152.29	1419.74	1310.69	1751.09	1494.26	714.2	1221.6	966.771	435.571	807.143	757.886	720.429	2252.5	830.457	800.343	534.686	1427.66	441.257	1499.31	708.686	881	1360.37	1081.71	1647.17	614.257	228.029	658.286	949.686	1013.4
1282.62	1358.97	1185.23	1840.6	1185.57	2041.09	1042.26	1123.14	1168.63	1440.74	1054.23	2381.43	1664	1323.86	930.543	922.171	2486.6	1417.43	1818.46	1801.74	768.743	1146	1423.57	1290.94	1729.69	1462.69	695.629	1139.6	1023.97	449.971	852.971	826	742.629	2283.45	840.657	841.971	534.8	1440.77	467.371	1553.71	720.229	873.886	1363.4	1127.4	1734.6	607.029	224.714	682.6	972.8	1044.66
1283.95	1369	1266.34	1897.54	1207.17	2041.26	1071.29	1173.89	1228.43	1530.37	1141.23	2397.57	1725.29	1371.63	960.086	989.886	2520.71	1490.89	1875.69	1860.09	783.886	1186.06	1452.31	1347.14	1727.51	1524.2	731.343	1151.89	1079.71	553.771	899.914	922.371	829.971	2278.65	859.886	930.829	562.8	1506.89	520.514	1525.86	753.943	944.8	1385.86	1226.74	1826.11	673.8	255.943	727.257	1028.83	1095.26
1285.29	1456.63	1276.97	1926.69	1260	2004.2	1094.06	1135.11	1237.46	1583.29	1153.66	2406.43	1728.77	1406.17	950.343	1004.06	2565.8	1558.34	1984.54	1854.46	869.857	1208.11	1467.54	1401.77	1753.83	1540.29	752.743	1190.31	1078.2	577.057	911.6	970.314	784.8	2266.47	898.229	951.029	590.343	1451.83	556.8	1510.69	809.943	1006.09	1405.11	1240.09	1852.03	735.314	267.629	726.686	1087.2	1105.4
1286.62	1464.6	1288.57	1890.71	1272.77	2048.83	1117.09	1106.69	1237.89	1538.54	1181.83	2360.51	1630.54	1407.49	915.371	975.6	2598.03	1545.2	1991.2	1842.51	867.429	1215.66	1460.83	1406.29	1786.26	1565.09	820.457	1253.34	1050.57	549.943	899.457	937.143	784.457	2271.61	850.771	985.029	634.8	1476.06	555.114	1548.34	825.314	1023.51	1375.37	1241.71	1815	770.857	305.686	701.943	1116.86	1120.09
1287.95	1441.86	1270.46	1876.89	1296.4	2092.46	1096.6	1152.49	1249.2	1554.09	1202.03	2355.91	1633.97	1443.71	981.457	944.886	2558.94	1510.46	2028.66	1848.77	833.086	1195.71	1477.06	1396.03	1769.54	1544.34	878.571	1291.51	1078.71	535.657	935.171	934.886	761.857	2285.64	841.229	929.057	700.4	1483.57	538.086	1604.06	836.257	992.029	1389.26	1293.6	1820.89	711.771	311.2	710.8	1122.06	1136.17
1289.29	1431.91	1263.74	1846.91	1277.86	2072.29	1055.94	1112.69	1221.97	1537.06	1151.91	2360.91	1647.34	1448.77	957.486	954.686	2498.74	1447.49	2018.63	1887.51	777.314	1132.97	1464.03	1342.14	1740.91	1518.6	793.486	1277.23	1083.2	481.771	891.8	929.057	765	2272.01	800.943	921.457	633.771	1479.54	517.257	1556.94	799.657	928.486	1395.49	1210.31	1802.91	666.229	277.4	686.486	973.314	1142.89
1290.62	1462.51	1230.23	1848.46	1298.63	2044.49	1056.14	1079.71	1240.57	1497.51	1152.2	2346.34	1738.89	1431.71	964.114	996.914	2558.34	1445.69	2041.94	1891.77	815.943	1138.91	1505.03	1325.86	1756	1514.2	755.914	1260.6	1089	528.286	901.371	982.914	801	2283.24	856.686	947.543	573.943	1523.49	531.8	1509.83	780.257	958.714	1387.8	1149.8	1798.97	674.4	273.486	702.829	959.229	1137.43
1291.96	1404.03	1200.2	1807.97	1244.46	2021.26	1090.86	1058.57	1215.49	1431.37	1082	2324.2	1762.29	1343.94	897.371	987	2544.17	1459.31	2000.49	1805.57	830.629	1138.97	1496.17	1384.31	1811.54	1521.37	772	1219.6	1006.63	534.971	892.829	902	821.286	2271.74	797.886	938.657	530.943	1539.77	528.457	1471.91	805.057	954.486	1354.54	1147.06	1806.29	698.114	262.543	708.086	950.429	1086.97
1293.29	1332.69	1180.06	1856	1218.77	1991.4	1093.77	1068.83	1155.09	1425.54	1091.57	2305.97	1714.43	1298.94	940.543	962.829	2497.8	1452.17	1936.94	1790.49	823.914	1191.8	1482.11	1372.03	1744.49	1532.97	800.314	1152	1007.23	528.714	892.457	811.4	802.429	2296.63	801.8	854.114	553.971	1563.49	490.914	1456.4	782.429	925.314	1348.23	1197.31	1786.97	710.629	235.4	726.943	936.629	1043.06
1294.62	1299.74	1190.54	1843.06	1174.69	1954.6	1040.17	1061.2	1126.66	1505.43	1093.69	2317.26	1585.89	1299.74	918.914	940.286	2487.26	1444.69	1868.4	1757.29	747.086	1147.86	1434.94	1335.57	1679.03	1505.83	721.314	1114.23	973.543	454.543	805.8	814.714	713.857	2274.64	802.971	828.543	555.371	1449.17	454.714	1468.03	715.943	819.971	1311.23	1167.09	1762.89	696.371	223.857	647.2	852.229	1008.31
1295.96	1370.46	1220	1848.89	1240.89	2008	1082.37	1161.2	1243.29	1567.54	1130.49	2358.77	1692.49	1412.94	1000.8	991.971	2599.63	1508.8	1919.86	1851.8	798.229	1202.37	1500.31	1400.97	1772.37	1525.34	738.714	1230.69	1088.57	497.371	859.314	942.657	777.771	2280.22	884.514	876.371	601.086	1461.66	530.514	1524.03	727.086	893.886	1342.83	1190.23	1891.66	746.457	329.457	674.714	939.714	1159.89
1297.29	1494.89	1233.89	1877.97	1302.86	2105.17	1173.8	1178.09	1354.57	1603.29	1141.2	2414.06	1767.51	1498.77	1053.71	1014.09	2672.17	1602.49	1954.4	1899.74	855.229	1217.77	1555.97	1486.09	1905.46	1591.6	740.257	1372.46	1164.09	537.457	933.771	970.086	847.943	2271.99	887.171	941.457	617.629	1510.66	604.657	1576.6	791.371	950.657	1408.23	1255.83	1923.31	760.971	359.886	715.2	1018.89	1256.91
1298.62	1580.91	1267.71	1930.4	1380.11	2181.46	1213	1204.23	1327.89	1575.2	1135.49	2473.09	1832.57	1533.91	1134.06	1057.71	2678.97	1638.49	1977.83	1984.71	882.2	1235.69	1554.51	1486.86	1888.06	1647.2	756.971	1355.2	1220.66	554.543	981.457	932.171	862.914	2296.45	909.886	1013.86	640.743	1623.31	664.371	1608.74	835.486	1008.91	1470.17	1244.97	1896.91	777.229	363.6	793.2	1070.94	1262.2
1299.95	1575.37	1294.69	1939.77	1344.4	2124.74	1196.51	1202.26	1302.49	1579.26	1179.8	2459.09	1802.06	1452.46	1062.54	1080.89	2605.54	1585.57	1956.46	1964.34	856.143	1241.49	1544.09	1472.09	1789.57	1650.2	759.2	1304.69	1205.63	574.514	977.143	977.771	871.086	2307.25	918.857	1060.49	671.371	1585.31	666	1652.06	866.343	971.4	1423.37	1234.37	1818.6	751.143	334.771	809.543	1050.51	1223.69
1301.29	1464.26	1295.8	1834.09	1256.09	2075.14	1146.69	1245.51	1254.86	1582.97	1150.6	2422.69	1790.4	1405.14	1042.43	1055.23	2528.94	1583.29	1946.03	1947.63	860.343	1261.69	1561.11	1493.66	1795.89	1576	786.829	1252.06	1149.94	573.057	943.057	1020.49	850.8	2310.6	920.2	1039.29	631.486	1516.46	623.286	1608.26	856.429	977.971	1375.69	1232.26	1858.86	753.457	322.114	775.486	1039.69	1244.63
1302.62	1419.03	1277.49	1847.97	1281.4	2073.49	1195.06	1199.46	1257.43	1582.34	1164.49	2375.63	1716.14	1421.69	1033.77	1022.17	2559.03	1611.03	1953.43	1895.6	865.657	1242.57	1547.46	1426.69	1872.66	1583.23	812.314	1273.09	1113.29	595.086	893.314	967.914	844.257	2322.11	917.743	1037	581.914	1493.86	583.714	1611.4	820.286	1010.8	1406.71	1222.86	1911.11	750.6	308.429	750.257	1033.4	1236.49
1303.95	1462.51	1283.23	1870.91	1308.4	2108.97	1144.14	1143.66	1218.29	1562.86	1139.6	2426.97	1711.63	1467.17	1049.43	966.171	2632.29	1583.4	2010.43	1914.66	854.886	1226.51	1520.74	1379	1841.09	1562.57	779.229	1286.43	1079.71	573.743	816.257	911.514	810.571	2355.9	909.057	1009.34	543.086	1540.8	559.8	1597.29	764.771	979.543	1451.17	1158.34	1959.91	739.2	291.314	701.343	997.8	1169.83
1305.28	1505.51	1304.17	1942.8	1317.63	2124.14	1120.51	1115.4	1254.37	1528.97	1151	2501.6	1733.83	1461.69	1014.29	939.086	2627.11	1504.69	2043.34	1951.66	873.143	1255.51	1533.63	1376.77	1812.49	1560.03	716.743	1246.4	1125.46	539.8	859.829	959.571	788.457	2357.77	889.286	981.6	583.6	1538.26	564.943	1639.34	768	916.8	1396.71	1216.94	1943.03	750.486	329.086	725.514	964.943	1190.54
1306.61	1483.49	1268.31	1885.77	1298.6	2098.11	1044.17	1161.23	1284.94	1505.86	1147.86	2552.54	1770.29	1417.49	1012.46	943.343	2553.86	1501.69	2036.86	1927.49	882.943	1211.29	1518.74	1413.17	1847.54	1473.94	665.057	1216.49	1141.4	494.286	878.2	957.229	763.686	2339.3	887.371	927.086	601.743	1537.69	494.543	1608.23	776.029	870.714	1330.97	1245.71	1926.66	753.829	344.171	722.543	991.371	1174.31
1307.94	1472.4	1240.63	1906.66	1290.46	2050.94	1078.86	1161.97	1296.86	1527.2	1152.06	2483.6	1730.74	1426.03	1009.97	948.4	2512.6	1504.09	1985.86	1872.14	879.8	1204.43	1524.66	1428.26	1901.83	1487.49	685.457	1221.09	1137.49	518.571	881.543	877.514	767.657	2313.52	919.371	925.886	630.114	1507	500.143	1615.57	790.457	936.943	1367.03	1221.94	1944.23	743.971	295.257	720.457	993	1189.26
1309.27	1494.34	1253.69	1926.03	1260.97	2046.43	1128.49	1167.77	1319.69	1530.14	1155.17	2450.31	1756.43	1460	1044.06	964.743	2572.11	1571.89	2030.23	1843.97	852.229	1256.6	1511.71	1446.83	1849.89	1490.34	738.143	1236.17	1141.17	561.971	869.2	870.486	847.657	2340.97	899.686	960.6	631.457	1533.6	542.371	1600.03	814.743	988.314	1418.09	1244.17	1922.51	723.486	296.914	731.171	1009.31	1244.29
1310.6	1461.71	1262.66	1895.31	1316.57	2064.63	1214.63	1185.2	1289.46	1528.43	1175.57	2429.97	1779.66	1456.11	1050.83	965.457	2612.51	1616	2086.63	1887.71	914.4	1290.43	1526.91	1489.43	1830.09	1510	781.486	1231.43	1141.8	571.086	909.629	951.857	830.943	2341.58	868.314	985.286	655.371	1557.51	572.429	1615.54	838.571	956.257	1460.2	1307.89	1875.4	739.029	337.857	780.514	1046.23	1259.69
1311.93	1468.11	1268.66	1880.49	1321.8	2089.31	1185.69	1238.09	1286.09	1502.89	1199.46	2452.17	1836.77	1439.49	1056.11	1049.66	2601.34	1616.06	2130	1955.54	920.514	1261.4	1525.46	1464.14	1873.63	1550.51	823.371	1288.63	1139.03	551.686	947.6	991.171	861.657	2351.79	908.457	1001.2	634.6	1627.34	585.629	1606	845.2	994.343	1459.46	1342.69	1933.8	768.343	365.543	792.857	1062.86	1189.11
1313.26	1486.74	1252.29	1839.66	1274.74	2133.77	1143.8	1200.34	1243.49	1576.86	1139.6	2418.83	1737	1378.11	996.829	1040	2566.09	1532.8	2038.46	1984.03	857.571	1222.26	1551.94	1426	1838.71	1585.11	795.914	1330.03	1137.03	516.6	905.8	1007.63	822.543	2343.93	933.286	1023.66	568.514	1602.29	600.571	1575.6	817.086	1014.86	1410.83	1316.63	1913.23	747.343	301.086	747.429	968.857	1103.26
1314.59	1520.54	1276.54	1827.4	1227.51	2148.4	1106	1158.57	1238.63	1588.06	1087.34	2358.6	1711.09	1372.43	988.686	1009.26	2592	1528.91	2001.63	1902.49	781.057	1170.4	1526.06	1363.57	1804.11	1539.57	755.486	1264.51	1138.31	537.886	885.686	960.2	806.971	2333.93	832.257	964.914	532.829	1587.46	601.714	1550.31	807.6	1024.23	1339.71	1281.86	1851.54	727.943	308.229	722.057	984.429	1111.54
1315.92	1482.71	1248.14	1793.11	1267.74	2055.74	1055.89	1145.17	1249.51	1541.06	1090.91	2334.26	1710.43	1368.54	980.486	963.2	2546.86	1462.6	1935.94	1903.69	797.171	1193.09	1498.74	1411.11	1813.94	1487.43	726.429	1220.71	1147.17	523.514	858.629	900.943	791.543	2333.46	779.029	915.8	537.171	1551.77	517.229	1507.69	772.886	944.314	1332.71	1232.2	1777.91	706.143	282.914	689.286	992.8	1090.4
1317.25	1465.97	1271.69	1860.49	1285.94	1980.71	1074.49	1176.06	1298.69	1507	1123.37	2341.6	1789.6	1444.26	1000.86	978.8	2537.94	1457.54	1968.49	1878.51	793.657	1235.09	1508.63	1470.77	1813.69	1525.37	750	1187.31	1117.97	518.229	843.714	884.314	816.229	2341.02	842.343	969.8	567.029	1594.51	540.886	1502.06	764.857	1024.34	1365.86	1186.89	1868.34	734.114	281.943	688.971	1050.74	1080.71
1318.58	1450.77	1311.31	1872.31	1307.69	2009.74	1121.63	1174.17	1311.83	1505.6	1106.43	2333.34	1768.83	1495.6	1001.4	971.086	2565.4	1460.77	1970.23	1840.83	832.086	1233.83	1518.86	1467.14	1857.17	1597.94	800.714	1228.06	1149.31	495.029	859.286	961.029	834.086	2304.14	910.371	1007.14	584.171	1530.74	556.543	1573.11	779.714	1017.97	1425.97	1207.49	1900.46	723.057	293.971	693.714	1044.14	1062.26
1319.91	1475.17	1276.97	1923.66	1228.77	2041.74	1111.09	1156.83	1257.86	1495.57	1088.91	2311.86	1839.49	1541.94	1006.71	981.286	2604.54	1468.09	2006.49	1826.71	823.971	1161.06	1532.49	1427.2	1879.66	1580.46	792.4	1218.57	1116.54	538.514	864.257	933.171	838.629	2261.57	893.486	976.171	620.171	1509.54	515.114	1568.03	809.743	1028.86	1444.69	1218.03	1910.89	750.343	297.6	732.171	1037.29	1120.14
1321.24	1441.54	1197.6	1919.77	1200.74	2062.49	1108.57	1090.49	1207.74	1488.86	1076.71	2363.23	1830.03	1501.94	983.886	940.114	2612.31	1404.66	1985.43	1891.97	789.8	1141.09	1525.77	1396.91	1910.43	1559	776.571	1235.2	1066.29	538.086	864.743	868.257	830.171	2259.45	841	884.429	618.371	1526.8	500.629	1491.91	806.857	974.057	1460.83	1206.91	1894.34	720.229	271.086	740.086	964.514	1098.8
1322.56	1409.46	1186.74	1838.94	1274.37	2085.11	1149.4	1088.14	1193.23	1585.06	1107.8	2378.46	1834.29	1421.49	955.857	927.914	2560.31	1431.34	1974.34	1858.86	739.371	1162.46	1516.57	1394.46	1878.51	1581.4	741.971	1254.03	1029.4	533.971	867.143	866.686	829.343	2278.93	848.143	901.171	615.314	1614.69	529.543	1454.6	812.629	964.686	1441.94	1191.89	1912.06	703.971	296	730.6	1006.51	1067.2
1323.89	1368.54	1245.63	1821.11	1305.46	2010.91	1090.97	1069.57	1199.89	1573.31	1108.26	2301.37	1734.86	1367.6	901.371	924.657	2509.54	1484.54	1897.54	1819.46	780.571	1191.6	1450	1332.37	1861.69	1603.11	712.343	1217.34	1083.43	513.086	845.886	895.686	799.457	2253.8	836.543	921.886	564.686	1575.2	529.771	1486.71	773.229	885.029	1360.43	1224.66	1923.57	644.6	289.171	707.457	1024.66	1077.49
1325.22	1420.89	1242.77	1838.63	1263.34	1976.54	1034.34	1126.23	1262.77	1588.23	1106.34	2290.97	1751	1440.74	906.629	990.971	2486.31	1530.6	1892.11	1845.49	895.343	1242.2	1424.77	1351.51	1883.11	1561.63	713.743	1210.91	1095.4	545.629	833.6	901.943	817.086	2254.21	894.514	977.086	596.8	1517.91	509.714	1517.71	804.857	929.743	1373.4	1247.66	1904.6	659.029	330.057	704.743	986.2	1171.11
1326.55	1426.37	1181.43	1886.74	1248.83	1989.14	1054.23	1100.26	1247.34	1594.66	1051.66	2297.54	1683.74	1465.97	936.4	971.543	2572.03	1520.23	1923.71	1850.71	925.114	1234.09	1446.4	1379.03	1841.46	1502.37	737.029	1219.09	1084.37	564.743	790.371	889.086	795.771	2241.47	858.971	988.057	631.314	1520.31	526.971	1496.34	865.2	981.171	1416.34	1208.6	1907.31	700.114	330.057	713.286	914.314	1153.37
1327.87	1402.97	1179.71	1845.09	1289.26	2006.43	1109.03	1084.11	1238.06	1621.66	1056.8	2319.57	1710.09	1476.31	978.229	960.771	2578.26	1492.54	1953.66	1804.23	866.086	1181.11	1456.91	1379.06	1814.4	1468.23	736.171	1316.11	1094.6	552.371	789.971	914.6	786.371	2227.69	819.286	972.314	642.657	1495.2	487.657	1474.06	818.029	983.8	1416.09	1152.66	1838.17	701.657	327.057	756.6	917.8	1043.29
1329.2	1407.03	1237.06	1873.4	1301.54	1977.4	1136.4	1086.71	1237.86	1602.17	1116.63	2345.09	1760.14	1443.46	1024.94	1001.17	2567.03	1520.77	1942.29	1820.14	852.857	1221.46	1465.71	1396.09	1802.17	1515.11	788.971	1368.4	1119.11	515.371	832.6	970.886	745.886	2247.22	807.686	1013.77	630.886	1533.71	520.429	1475.77	800.171	990.486	1390.34	1213.94	1819.23	669.514	293.086	798.114	1011.11	1052.77
1330.53	1386.17	1215.83	1842.49	1270.51	1990.69	1091.03	1079.77	1264.49	1523.37	1124.03	2366.63	1761.89	1381.51	993.457	987.257	2523.31	1494.71	1931.86	1798.03	833.143	1232	1456.77	1371.46	1803.97	1522	746.629	1327.63	1083.43	479.457	840.914	918.943	739.8	2245.73	817.429	943.086	585.114	1501.2	512.514	1502.14	780.886	949.743	1372.23	1205.17	1797.86	659.029	276.086	745.657	1010.54	1064.6
1331.85	1304.77	1161.83	1788.83	1197.83	2026.26	1032.77	1039.86	1209.06	1427.74	1012	2337.34	1654.8	1278.46	930.2	956.2	2474.89	1485.77	1868.54	1775.46	789.371	1191.6	1437.11	1368.23	1735.11	1493.69	729.257	1174.11	1017.86	480.114	817.257	852.314	783.543	2236.1	775.771	878.686	529.829	1473	455	1452.49	779.657	905.486	1301.6	1212.97	1820.89	656.6	261.943	670.2	992.857	1110.83
1333.18	1226.63	1098.57	1806.8	1151.94	1945.71	972.286	971.914	1152.23	1385.94	952.857	2228.83	1666.63	1208.4	852.086	864	2403.77	1420.54	1830.97	1721.2	738.257	1110.49	1370.03	1315.2	1684.57	1426.71	670.457	1093.2	986.4	451.257	779.229	774.286	753.657	2209.26	740.2	793.6	479.314	1376.23	381.143	1394.83	692.571	847.514	1222.91	1146.77	1753.29	618.571	225.343	645.743	926.6	1071.09
1334.51	1298.74	1129.43	1864.94	1175.2	1960.2	966	1012.46	1149.94	1485.06	1032.34	2207.71	1807.29	1265.77	950.229	880.314	2490.74	1426.29	1862.46	1802.6	835.857	1178.63	1426.57	1350.11	1824.17	1504.37	784.4	1195.83	1024.11	489.286	862.371	826.657	772.457	2208.62	827.229	840.057	545.2	1446.8	456.086	1397.34	765.114	853.486	1274.66	1216.69	1797.89	644.143	274.429	735.057	907.971	1081.91
1335.83	1383.2	1144	1881.14	1236.2	2061.69	951.971	1102.74	1165.34	1532.46	1108.29	2335.94	1819.86	1355.77	1015.06	891.457	2527.86	1438.43	1970.54	1801.49	860.171	1225.49	1445.43	1328.71	1905.37	1558.17	738.371	1244	1092.83	531.029	897.543	887.714	768.086	2159.6	905.886	913.486	607.371	1482.14	539.6	1465.86	806	883.4	1350.37	1205.46	1864.89	740.486	300.057	755.657	953.257	1065.17
1337.15	1427.29	1162.34	1824.2	1198.63	2059.63	975.857	1098.23	1147.8	1478.29	1067.6	2365.77	1721.51	1363.6	988.229	928.457	2516.71	1489.09	1967.06	1812.63	846.4	1239.31	1431.2	1353.94	1848.17	1543.94	765.857	1194.71	1048.03	545.943	863.914	946.657	767.286	2164.09	906	935.286	583.571	1510.8	525.429	1520.06	789.143	948.286	1375.51	1196.8	1837.11	720.971	303	729.2	984.343	1081.46
1338.48	1425.46	1153.14	1786.66	1190.69	1991.11	1009.69	1029.14	1177.43	1434.71	1059.49	2313.31	1682.11	1375.31	881.371	940.4	2438.43	1504.31	1903.09	1802.89	808.371	1169.71	1416.51	1360.94	1753.29	1528.23	744.914	1163.51	986.343	511.171	826.257	966.771	798.743	2169.76	873.314	937.429	543.686	1500.06	501.371	1547.2	720.914	1006.6	1345.69	1130.6	1802.57	665.514	304.029	723.8	1011.86	1107.91
1339.81	1402.09	1161.2	1836.09	1224.4	1961.46	1049.4	1055.63	1196.29	1436.43	1068.11	2244.37	1730.54	1364.23	904.914	947.8	2432.86	1483.71	1850.14	1833.46	797.143	1125.83	1485.94	1396.09	1805.86	1524.2	770.657	1247.8	1008.63	527.457	899.4	950.171	862.171	2187.76	837.457	970.371	582.457	1528.89	509.771	1524.06	771.886	1020.17	1330.23	1183.74	1845.86	635.714	347.429	756.6	982.057	1111.77
1341.13	1375.57	1159.11	1841.34	1274.66	1989	1056.09	1096.17	1229.54	1497.4	1094.31	2304.14	1722.66	1412.2	955.886	990.2	2374.97	1475.77	1933.14	1835.97	804.229	1104.4	1511.86	1389.97	1874.54	1512.66	716.2	1285.63	1066.71	569.714	934.714	940.114	848.114	2182.52	795.714	1005.31	606.057	1533.49	536.229	1531.74	819.086	970.714	1348.97	1184.83	1895.31	678.943	364.629	746.857	1018.77	1111.63
1342.45	1305.8	1088.46	1830.11	1201.26	1870.4	1025.31	1079.54	1193	1448.71	998.143	2248.09	1621.69	1338.06	959.171	930.343	2341.03	1437.11	1940.46	1772.89	788.629	1126.63	1395.66	1317.8	1821.57	1432.46	677.257	1187.57	1066.37	513.8	885.857	875.343	747.2	2176.13	771.8	929.257	555.371	1441.31	526.257	1485.69	756.086	898.486	1360.94	1145.37	1846.63	662.743	274.057	670.143	945.943	1066.43
1343.78	1325.37	1120.4	1745.51	1169.23	1885.34	1019.69	1024.37	1175.09	1459.91	1003.91	2279.63	1628.66	1313.8	932.229	922.229	2386.66	1417.94	1944.37	1733.97	815.771	1174.29	1320.26	1307.49	1814.43	1408.34	661.886	1112.86	1058.29	487.343	849.429	869.543	753.743	2171.04	801.8	899.543	558.743	1377.89	501.229	1467.11	728.657	909.257	1330.71	1125.31	1834.83	656.629	280.343	643.543	892.971	1082.34
1345.1	1346.51	1158.77	1707.54	1210.94	1899.17	1081.77	1054.74	1143.46	1439.17	1029.57	2316.17	1699.29	1343.86	932.686	872.543	2426.29	1414.06	1916.46	1729.86	763.286	1167.23	1327.97	1322.94	1798.31	1450.74	674.914	1135.57	1104.4	476.057	851.971	869.571	768.171	2163.94	820.057	966.057	605.457	1409.8	506.886	1448	784.886	948.457	1310.51	1170.97	1790.54	651.4	291.229	661.229	883.457	1078.89
1346.42	1413.77	1213.71	1749.43	1232.97	1954.74	1084.97	1066.49	1168.11	1474.34	1110.97	2365.57	1785.97	1426.06	934.229	898.686	2467.49	1460.71	1883.26	1794.66	777.829	1110.31	1463.91	1369.89	1806.17	1460.26	751.629	1190.09	1058.4	508.686	815.343	872.086	819.629	2140.89	814.257	949.6	641.257	1496.6	509	1476.86	873.914	963.514	1302.8	1154.86	1757.71	688.743	315.457	738.771	964.6	1101.71
1347.75	1418.31	1204.97	1826.46	1239.26	1944.09	1066.03	1089.66	1177.94	1461.26	1109.83	2305.94	1775.06	1466.49	963.314	883.457	2434.77	1484.89	1845.83	1860.37	850.743	1098.43	1519.09	1354.91	1799.11	1524.71	820.229	1174.2	1054.23	533	827.771	906.286	836.2	2152.54	820.8	929.2	625.543	1496.97	548.829	1458.03	869.171	947.6	1311.6	1132.31	1794	724.514	276.429	769.657	1004.49	1065.51
1349.07	1398.74	1220.4	1768.77	1216.14	1948.91	1030.8	1100.46	1205.34	1480.11	1087.77	2258	1720.31	1418.69	961.2	936.8	2371.63	1426.31	1850.2	1841.26	871.171	1165.77	1545.03	1359.77	1800.46	1486.09	821.371	1169.86	1036	511.629	848.371	918.114	828.343	2175.79	812.771	902.629	616.029	1480.34	547.143	1492.23	831.829	964.429	1324.83	1117.86	1830.83	680.029	306.171	720.8	969.229	1033.8
1350.39	1364.94	1218.63	1754.46	1229.43	2002.2	1026.8	1035.91	1236.26	1442.31	1061.91	2223.03	1713.54	1383.89	961.429	924.286	2381	1369.29	1856.86	1763.17	819.943	1223.57	1473.89	1316.74	1812.4	1508.09	767.543	1206.86	1054.57	507.286	824.429	944.829	798.657	2167.79	837.914	965.057	561.571	1489.86	529.571	1510.69	791.743	929.371	1366.54	1169.37	1868.91	686.6	292.2	709.514	947.714	977.543
1351.72	1342.46	1216.8	1724.26	1188.37	2017.54	1029.89	1029.34	1200.17	1413.91	1046.63	2250.71	1693.26	1333.83	925.457	919.571	2374.6	1389.77	1881.17	1698.74	752.657	1165.71	1403.29	1350.51	1833.8	1421.34	713.914	1184.14	1008.29	488.286	790.571	876.029	822.371	2140.59	876.886	896.629	523.343	1476.46	508.2	1520.91	717.714	869.171	1281	1130.29	1836.29	647.657	280.429	676.8	937.114	1008.74
1353.04	1298.03	1173.4	1751.2	1112.49	1983.49	988.086	1008.91	1124.54	1308.91	1008.06	2242.49	1656.11	1255.97	866.2	903.429	2354.89	1389.2	1869.09	1727.97	742.914	1096.89	1374.37	1321.49	1792.97	1399.71	668.686	1110.43	999.686	484	813.886	795.943	776.314	2162.1	828.286	868.829	496.486	1424.57	477.429	1455.14	667.143	837.771	1216.71	1116.89	1764.89	616.4	197.086	641.657	870.4	966.457
1354.36	1259.31	1144.54	1704.17	1100.29	1932.37	990.771	1066.2	1095.63	1332.94	978.543	2260.26	1646.54	1263.86	821.486	930.8	2354.03	1394.23	1901.26	1796.29	730.486	1070.66	1430.86	1283.86	1743.23	1435.63	665.371	1080.51	1005.17	479.6	843.657	765.114	739.829	2164.21	747.829	862.743	554.429	1428.91	471.514	1467.89	672.571	897.714	1249.4	1072.63	1722.83	634	188.429	613.029	867.486	979.914
1355.68	1270.94	1158.03	1792.57	1128.74	1973.34	1001.74	1089.91	1108.17	1411.31	1024.46	2222.91	1689.34	1278.8	863.829	881.543	2410.91	1396.23	1850.63	1817.31	743.086	1090.66	1490.66	1261.51	1784.46	1527.2	725.829	1170.11	1067.6	507.143	849.171	825.171	703.257	2179.54	737.429	899.629	570.629	1461.89	477.8	1489.06	764.143	958.514	1300.83	1172.2	1830.89	728.314	249.829	700	958.143	1005.49
1357	1329.31	1176.97	1773.54	1217.66	1974.8	1004.63	1113.71	1100	1452.74	1032.94	2204.09	1734.2	1370.4	917.029	839.486	2409.26	1476.49	1898.43	1790.46	774.171	1097.74	1495.63	1311.43	1882.91	1537.86	792.914	1238.74	1109.8	543.2	792.686	912.943	771.657	2205.9	807.486	944.371	571.629	1470.8	494.657	1522	810.286	946.771	1301.97	1202.83	1880.37	761.2	330.886	749.486	1016.77	1108.66
1358.32	1366.2	1135.6	1797.26	1202.63	1920.54	971.943	1041.2	1089.29	1365.97	985.829	2191.46	1728.34	1289.63	884.571	859.429	2369.69	1470.69	1872.31	1734.57	800.171	1111.26	1464.74	1295.03	1848.49	1405.23	754.514	1210.11	1048.63	499.343	750.686	876.114	755.257	2220.37	766.8	932.8	534.371	1393.69	502	1457.17	752.057	923.2	1242.11	1168.14	1849	681.971	260.457	678.657	950.343	1081.89
1359.64	1328.37	1138.31	1774.6	1163.91	1950.94	996.971	1003.89	1075.26	1418.86	970	2243.6	1742.03	1274.46	914.371	883.686	2392.03	1511.03	1859.43	1735.06	857.029	1149.94	1445.63	1299.54	1807.34	1407.69	707.171	1136.66	974.086	489.429	800.114	854.029	723.114	2187.79	741.6	874	544.429	1400.57	555.2	1452.49	694.771	922.429	1246.03	1146.69	1848.34	620.4	199.4	628.229	901.143	1054.83
1360.97	1309.8	1170.4	1825.94	1096.23	1982.97	1039.8	962.314	1091.74	1451.6	997.086	2210.74	1724.6	1261.2	953.343	948.771	2340.83	1517.46	1798.86	1713.83	830.171	1149.49	1441.57	1370.74	1767.29	1445.69	677.743	1123.51	956.029	457.943	826.486	884.171	684.229	2175.9	764.314	819.914	552.629	1411	535.657	1439.8	719.057	911.143	1217.37	1168.71	1801.09	579.714	197.171	671	890.657	1017.34
1362.29	1297.83	1144.74	1752.63	1133.26	2003.54	983.4	964.686	1022.86	1415.71	985.057	2185.4	1690.86	1335.43	931.829	877.171	2349.97	1454.14	1814.83	1711.29	787.257	1124.49	1351.83	1335.23	1720.69	1429.74	697.086	1175.97	984.2	458.571	756.886	893.343	728	2159.17	805.8	858.057	564.514	1414.63	442.257	1427.37	693.914	873.343	1276.74	1166.11	1760.94	599.657	225.171	710.943	908.029	998.943
1363.61	1367.06	1079.77	1773.31	1132.6	1927.23	980.343	1026.89	1016	1363.63	981.486	2250.31	1644.91	1296.37	888.371	858.429	2353.77	1407.43	1853.06	1681.03	732.6	1074.74	1359.8	1292.06	1696.23	1382.74	697.514	1233.11	996.743	451.6	723.257	872.086	767.971	2144.03	771.657	854.4	514.086	1386.6	392.143	1379.91	700.914	877.114	1306.11	1093.43	1782.69	658.971	197.886	638.571	912.086	1008.17
1364.93	1339.43	1085.34	1759.91	1159.83	1932.97	990.343	1135.63	1054.11	1414.66	1004.69	2279.71	1639.89	1280.94	882.286	884.829	2382.2	1473.11	1870.29	1742.89	771.657	1063.2	1424	1323.63	1789.66	1433.31	714.086	1201.26	965.257	493.143	802.514	849.714	771.429	2172.77	781.429	865.714	513.571	1426.34	456.743	1406.66	696.457	878.371	1325.14	1061.91	1834.91	732.6	218.571	615.057	929.457	1060.23
1366.25	1349.74	1138.23	1813.94	1211.14	1924.51	1101.03	1144.34	1188.4	1487.86	1073.49	2264.43	1661.8	1315.91	913.371	999.171	2376.06	1494.8	1883.51	1760.17	843.714	1137.06	1507.26	1376.69	1865.54	1529.8	791.457	1186.94	1051.31	558.714	861.229	894.914	783.743	2200.06	835.743	902.2	593.914	1502.74	505.514	1445.77	777.829	883.886	1319.49	1073.43	1888.26	759.457	284.943	630.114	960.114	1098.31
1367.57	1378.09	1158.91	1776.37	1224.06	1991.37	1119.31	1050.97	1152.43	1483.2	1112.14	2276.11	1670.6	1362.66	911.914	962.286	2457.14	1426.03	1833.8	1779	854.029	1165.46	1471.49	1358.6	1823.03	1461.94	774.829	1161.8	1043.4	579.714	827.086	896.657	765.029	2209.34	839.4	924.429	602.171	1521.8	486.2	1526.6	742.514	867.257	1329.46	1138.11	1916.91	691.114	305.229	715.886	979.514	1056.97
1368.88	1411.94	1134.6	1790	1189.74	2005.34	1141.71	1039.54	1178.66	1440.6	1060.4	2301.71	1685.23	1357.63	917.543	903.343	2485.51	1404.23	1835.66	1766.46	778.543	1136.83	1463.29	1320.43	1774.71	1432.09	737.743	1170.2	1034.37	571.629	850.971	938.314	795.229	2195.46	789.886	918.857	579.543	1514.71	497.829	1530.51	741.886	911.629	1372.46	1205.8	1883.31	693.314	305.914	702.743	967.657	1067.91
1370.2	1322.09	1117.86	1716.8	1153.69	1969.46	1046.46	1034.86	1180.46	1385.49	1010.91	2255.2	1671.89	1262.06	876.629	884.829	2413.2	1426.89	1852.83	1776.86	727.514	1114.97	1437.51	1276.43	1713.06	1403.2	692	1128.26	975.714	478.314	862.371	877.686	777.886	2217.34	727.229	934.371	553.514	1452.46	474.6	1477.94	690.429	879.314	1357.06	1195.8	1709.11	668.943	275.514	671.343	935.629	1022.66
1371.52	1308.43	1145.43	1748.66	1203.4	1907.29	1015.2	1046.51	1216.46	1406.89	1021.89	2261.03	1705.43	1282.6	904.571	917.4	2370.2	1436.23	1874.03	1770.31	794.543	1134.4	1410.11	1236.97	1726.17	1488.97	761.057	1189.2	1092.57	418.114	868.486	882.686	764.171	2211.37	752.771	916.457	615.686	1459.37	482.114	1444.63	720.029	884.514	1372.34	1120.46	1763.06	659.629	303.571	691.343	924.343	1019.03
1372.84	1352.26	1183.11	1796.31	1247.46	1944.63	1002.17	1019.8	1157.2	1423.03	1073.11	2347.43	1773.54	1340.23	931.857	911.343	2441.74	1405.6	1852.66	1761.46	845.629	1139.37	1441.54	1294	1761.77	1517.83	729.971	1168.63	1033.4	424	842.286	892.514	703.429	2213.1	780.343	879.143	580.629	1415	444.4	1478.29	713.286	887.257	1354.31	1090.49	1824.69	662.8	258.486	751.571	943.943	1009.94
1374.16	1363.54	1136.51	1802.14	1193.6	1941.77	996.8	1009.2	1108.97	1403.86	1043.74	2283.23	1757.6	1381.26	911.771	859.886	2467.57	1343.91	1891.31	1775.83	825.686	1104.4	1423.54	1340.43	1759.83	1559.06	718.543	1186.06	1060.17	451.343	818.429	900.914	699.486	2222.55	791.343	870.771	525.143	1350.51	468.686	1435.11	689.171	907.914	1320.6	1107.03	1885.2	685.829	224.286	669.257	939.857	1034.69
1375.48	1362.6	1133.89	1709.29	1151.77	1905.09	986.2	1021.83	1149.43	1382.74	1042.94	2175.37	1681.03	1266.26	934.2	907.086	2378.29	1329.77	1907	1817	773.371	1134.77	1419.83	1332.66	1784.31	1544.37	714.086	1190.69	1089.11	462.629	805	813.343	704.657	2228.07	767.543	926.086	492.086	1380.29	475.771	1434.09	675.743	863.171	1291.17	1145.14	1839.91	660.229	227.914	631.086	961.971	1013.69
1376.79	1356.6	1210.2	1717.06	1157.89	1917.43	996.771	1046.74	1222.31	1385.17	1037	2118.17	1731.63	1330.77	957.8	976.514	2356.2	1400.94	1898.37	1813.54	792.771	1144.63	1383.46	1319.14	1800.37	1532.03	774.229	1177.91	1147.2	463.4	834.229	869.286	776.371	2213.32	786.229	944.514	548.371	1472.57	510.229	1469.83	746.857	878.514	1313.11	1180.57	1791.2	654.857	253.514	674.657	985.314	1064.51
1378.11	1364.2	1261	1766.74	1266.89	1960.09	1057.46	1151.4	1233.2	1442.23	1071.54	2227.57	1846.43	1371.49	979.657	1032.26	2391.86	1473.71	1840.11	1820.4	846.286	1176.89	1469.6	1361.69	1855.57	1547.6	746.314	1127	1061.54	545.857	916.886	918.686	815.657	2215.71	845.543	960.086	573.857	1541.06	535.714	1510.97	776.8	913.629	1309.66	1245.91	1838.06	711.086	298.543	744.343	1033.23	1141.26
1379.43	1360.26	1202.77	1802.34	1188.66	1990.83	1066.83	1166.31	1177.54	1466.11	1067.2	2240.46	1825.6	1400.4	960.714	957.429	2493.49	1493.86	1848.29	1774	868.571	1186.4	1480.37	1385.6	1785.57	1559.54	706.457	1141.97	1026.74	530.4	927.171	951.571	825.286	2220.87	831.257	939.771	556.971	1467.8	571.629	1485.03	765.257	960.343	1311.63	1240.09	1853.2	707.4	298.086	695.4	970.257	1147.63
1380.75	1356.46	1165.17	1828.51	1175.23	1910.94	1069.2	1177	1157.09	1496.51	1084.46	2325.14	1740.26	1317.97	935.657	908.743	2473.97	1489.11	1840.06	1777.31	826.8	1204.51	1472.37	1385.31	1840.11	1544.83	726.086	1219.89	1036.97	497.086	873.4	888.743	793.343	2229.98	831.371	963.543	570.8	1458.77	575.886	1497.23	764.371	967.771	1368	1180.86	1895.31	692.171	340.514	675.743	908.743	1073.03
1382.06	1331.86	1149.86	1841.57	1143.57	1886.14	1048.51	1113.94	1113.94	1497.06	1046.11	2347.43	1746.91	1334.06	934.829	871.629	2444.43	1494	1895.4	1808.11	756.371	1201.63	1431.74	1365.37	1789.66	1446.17	789	1251.34	1085.26	464.829	810.943	896.629	787.029	2229	791.743	941.714	569.057	1436.74	521.229	1461.74	754.2	995.057	1347.23	1177.17	1807.97	677.257	276.714	695.771	893.057	1021.11
1383.38	1370.37	1123.91	1802.46	1225.86	1918.31	1121.8	1145.06	1167.83	1489.54	1065.6	2365.11	1756.63	1365.86	970.629	934.229	2362.57	1471.54	1903.91	1839.57	744.057	1208.4	1453.37	1359.51	1864.11	1455.46	792.743	1233.29	1097.86	503.943	841.743	896.114	774.914	2229.98	852.571	915.943	555.457	1499.46	505.314	1497.6	765.114	929.629	1353.51	1223.46	1824.63	679.229	264.571	746.771	941.314	1055.91
1384.69	1371.23	1116.91	1789.17	1234.8	2006.83	1097.94	1115.57	1192.14	1452.26	1090.71	2292.4	1752.97	1400.09	1017.66	979.629	2435.54	1446.83	1904.54	1870.29	817.886	1184.74	1440.66	1384.71	1872.49	1539.51	725.914	1212.83	1066.8	539.314	893.314	949.086	821	2212.51	879.229	883.057	550.371	1489	502.286	1513.66	729.657	977.257	1366.71	1207.6	1842.29	704.629	257.629	763.686	956.4	1085.17
1386.01	1328.63	1173.51	1786.86	1274.91	2057.49	1065.83	1092.43	1178.06	1478.09	1158.66	2323.11	1738.14	1319.51	1016.54	950.686	2446.09	1401.8	1852.34	1850.74	849.514	1175.06	1426	1407.26	1889.74	1613.03	692.943	1185.86	1083.57	524.629	873.629	922.029	810.086	2225.82	898.2	923.943	575.971	1488.63	518.829	1512.83	757.829	976.029	1404.71	1195.26	1902.94	708.543	319	725.629	919.686	1072.14
1387.33	1339.14	1218.26	1847.31	1241.51	2038.86	1005.14	1027.51	1144.54	1463.37	1109.71	2329.34	1778.03	1271.23	967.257	942.143	2490.14	1416.43	1822.26	1846.06	817.4	1193.6	1429.66	1388.74	1796.37	1591.31	717.743	1195.46	1086.31	472.543	824.8	903.486	787.429	2232.06	842.8	965.571	586.8	1462.11	498.971	1454.31	777.057	1001.31	1368.83	1170.89	1899.74	697.8	303.943	707.486	923.057	1061.49
1388.64	1351.43	1162.71	1775.11	1184.83	1941.2	1014	1017.09	1125.54	1459.06	1072.31	2317.46	1770	1216.91	882.571	920.086	2319.6	1396.74	1822.49	1804	731.857	1193.31	1448.29	1310.89	1780.2	1513.97	707.343	1112.17	1034.11	421.971	754.2	832.629	706.514	2253.5	776.029	892.114	532.514	1422.09	489.2	1413.43	782.771	914.486	1296.29	1138.06	1800.34	624.943	230.6	634.629	911.8	1070.46
1389.96	1321.86	1117.83	1725.06	1120.51	1903.83	936.486	1012.37	1051.66	1383.83	1027.6	2258.2	1768.14	1261.97	843.629	899.229	2359.34	1355.69	1840.51	1804	719.171	1187.34	1424.29	1266.74	1743.37	1444.63	647.114	1088.03	1002.29	455.4	738.857	815.629	710.686	2221.78	723.914	816	461.343	1372.17	457.229	1384.06	713.257	877.257	1261.37	1074.2	1792.86	602.686	184.371	597.571	931.743	1042.83
1391.27	1348.57	1140.11	1723.6	1140.4	1936.71	962.229	1071.83	1069.71	1423.31	1047.8	2237.6	1776.03	1325.46	899.4	897.486	2355.51	1400.74	1901.74	1809.17	746.114	1208.49	1402.89	1358.46	1812.11	1460.66	609.371	1097.74	1060.37	505.857	831.686	830.829	777.629	2238.36	749.429	892.429	499.743	1384.23	500.543	1429.11	732.286	924.029	1321.31	1119.49	1853.89	657.886	209.114	645.343	955.486	1050.86
1392.59	1393.57	1215.63	1814.94	1196.4	1950.49	1008.4	1096.63	1157.06	1426.29	1035.37	2292.74	1775.49	1418.4	931.771	946.029	2409.26	1456.17	1948.4	1829.46	783.971	1214.86	1431.46	1430.66	1841.43	1566.11	733.029	1181.66	1088.74	484.514	916.143	867.143	839.543	2274.13	814.971	975.686	571.2	1452.57	486.657	1464.03	731.714	984.829	1371.49	1174.89	1908.29	683.114	278.114	709.086	967	1041.11
1393.9	1402.97	1276.86	1814.09	1261.4	1956.83	1075.09	1159.71	1154.63	1520.51	1065.49	2325.54	1753.11	1389.6	989.257	936.657	2334.71	1466.69	1943.57	1889.71	785.914	1155.46	1477.09	1471.54	1874.6	1658.91	815.343	1208.37	1063.66	472.343	936.6	925.543	858.429	2317.79	857.629	987.571	613.629	1505.71	559	1515.43	768.571	1031.74	1361.2	1209.77	1926.43	681.057	331.686	758.229	1013.71	1098.66
1395.21	1433.23	1265.29	1799.8	1236.86	1996.11	1068.89	1152.83	1134.17	1502.09	1094.54	2300.4	1751.49	1350.49	943.571	917.114	2431.83	1434.49	1929.31	1894.23	776.514	1166.23	1537	1405.57	1829.63	1592.71	816.686	1196	1050.49	481.886	885.086	975.743	833.343	2289.33	832.657	887.657	611.286	1499.91	607.686	1517.49	756.486	991.714	1309.17	1144.09	1927.23	670.6	344.886	717.6	1001.51	1117.51
1396.53	1432.94	1169.17	1764.6	1215.11	1980.49	1032.97	1124.94	1137.4	1476.69	1076.63	2301.71	1763.46	1342.11	889.514	936.829	2424.4	1453.89	1897.57	1863.54	776.257	1173.57	1535.43	1354.23	1838.29	1553.29	768.714	1155.71	1020.86	507.771	864.057	935.514	825.6	2284.4	847.829	884.571	577.086	1467.91	606.057	1505.69	733.457	973.4	1318.91	1107.89	1867.71	691.971	318.914	722.4	978.143	1090.09
1397.84	1455.63	1151.06	1802.69	1199.74	1960.23	1043.63	1123.66	1158.71	1473.46	1101.83	2342.6	1754.63	1399.37	866.771	1006.2	2456.34	1479.49	1964.94	1824.94	823.371	1184.69	1555.54	1342.46	1849.4	1523.83	803.057	1190.09	1009.11	488.143	847.029	880.229	801.371	2279.57	912.657	899.629	548.257	1438.54	559.086	1476.09	711.314	991.829	1368.83	1173.94	1802.6	719.571	306.086	745.943	971.286	1113.86
1399.16	1406.86	1193.26	1804.4	1204.29	1950.8	1003.57	1137.06	1162.94	1519.71	1069.6	2320.43	1704.06	1408.34	915.971	945.457	2440.83	1455.37	1909.51	1804.29	824.514	1129.09	1453.71	1347.6	1799.57	1497.06	747.086	1228.69	991.4	482.4	897.4	896.657	756.143	2235.63	870.2	927.229	519.543	1469.57	551.514	1454.03	729.543	952.257	1402.31	1178.74	1800.26	711.914	317.343	727.857	1007.29	1154.69
1400.47	1411.34	1202.43	1931.23	1186.66	1917.97	999.857	1140.49	1196.97	1513.29	1060.97	2275.26	1740.11	1360.43	910.171	895.714	2421.17	1415.54	1899.37	1837	842.543	1185.17	1444.57	1305.74	1771.34	1457.31	730.343	1219.77	1050.43	478.343	874.029	931.629	737.714	2229.22	811.943	912.971	562.114	1489.63	558.314	1475.14	729.714	915	1393.26	1143.09	1813.09	697.257	312.286	710.657	1019.11	1144.49
1401.78	1392.69	1159.71	1939.91	1266.6	1925.71	1017.97	1126.03	1222.29	1466.83	1042	2374.37	1777.29	1335.57	938.314	914.057	2358.2	1430.63	1874.91	1862.86	805.057	1193.09	1439.71	1289.4	1748.49	1510.11	778.971	1191.77	1093.91	479.8	846.8	907.514	777.4	2231.96	802.6	935.429	566.257	1469.46	509.714	1482.63	760.229	909	1330.31	1132.86	1792.8	680.657	324.343	720.171	994.829	1052.4
1403.1	1402.11	1156.17	1955.74	1309.2	1959.57	1075.37	1131.89	1205.66	1405.46	1043.6	2394.37	1758.74	1376.69	941.829	1005.4	2464.83	1400.4	1919.74	1883.06	801.457	1207	1509.46	1328.89	1760.86	1476.37	774.6	1150.14	1096.51	482.343	809.914	877.629	787.257	2253.53	837.229	966.8	599.6	1489.8	497.486	1475.86	772.314	972.371	1340.77	1173.09	1774.43	689.286	279.457	759.514	956.4	1020.71
1404.41	1404.4	1191.6	1905.43	1295.69	2008.14	1091.29	1105.06	1225.74	1464.86	1038.54	2368.83	1795	1375.4	959.457	1014.69	2537.74	1433.51	1940.37	1900.91	812.714	1149.6	1468.86	1424	1789.37	1450.74	723.829	1152.29	1066.23	526.486	862.629	926.286	797.343	2251.27	861.4	904.086	600.257	1551.97	524.286	1477.77	790.543	994.857	1349.54	1170.86	1826.03	672.629	254.914	752.657	936.114	1064.29
1405.72	1452.2	1224.34	1913.43	1288.83	1951.09	1090.54	1070.43	1231.8	1532.54	1109.29	2324.63	1832.94	1352.26	973.314	994.057	2516.34	1457.37	1961	1908.63	871.286	1221.69	1528.91	1463.46	1873.17	1467.4	755.914	1156.11	1069.66	525.457	915.886	989.286	797.486	2257.74	872.657	899.371	620.857	1606.49	613.486	1537.57	796.514	986.743	1358.57	1185.6	1893	665.286	247.771	736.714	948.771	1095.91
1407.03	1428.29	1279.69	1882	1337.83	1983.83	1054.66	1048.2	1213.06	1594.74	1135.51	2338	1868.31	1347.97	978.886	968.657	2471.43	1544.06	1948.89	1910.26	895.829	1217.8	1537.8	1471.46	1889.86	1509.23	820.8	1161.77	1026.8	541.943	949.971	1026.86	844.629	2264.47	897.571	933.057	658.543	1542.2	611.771	1530.26	807.943	953.257	1310.6	1215.46	1918.06	705.143	299.429	719.314	984.314	1109.4
1408.34	1362.91	1227.46	1825.91	1330.63	1994.26	989.486	1025.6	1161.31	1465.74	1094.89	2344.11	1754.8	1328.54	921.057	963.343	2458	1518.8	1897.66	1828.97	823.029	1216.4	1496.4	1450.2	1815.94	1464.17	761.857	1125.46	1004.54	493.286	864.4	935.943	793.971	2254.13	820.429	936.943	571.2	1527.49	546.829	1469.17	755.629	883.057	1301.17	1187.14	1821.71	680.571	296.543	714.429	936.771	1050.77
1409.65	1364.46	1241.17	1834.8	1283.17	2028.46	1042.63	1056.09	1230.34	1469.54	1093.26	2357.91	1724.89	1336.29	894.629	984.086	2510.34	1542.8	1907.37	1859.54	826.457	1168.71	1446.66	1412.51	1801.86	1494.09	757.229	1162.83	1057.49	521.857	822.886	916.286	835.257	2269.2	775.057	917.543	556.8	1472.26	518.086	1497.83	765.6	852.114	1330.6	1155.43	1844	668.143	286.086	739.171	981.8	1057.69
1410.97	1421.77	1201.63	1830.43	1247.4	1986.17	1075.66	1105.69	1265.23	1512.57	1099.31	2361.29	1697.54	1330.06	883.2	1005.43	2482.94	1498.09	1918.2	1796.74	834.829	1184.26	1476.57	1381.86	1777.77	1505.66	763.543	1221.77	1096	477.314	827.543	899.143	837.371	2271.61	761.057	949.286	533.171	1482.14	503.2	1550.37	763	940.2	1334.74	1146	1867.09	628.8	263.914	741.771	1004	1053.54
1412.28	1381.63	1201.54	1870.03	1273.51	2009.86	1082.89	1115.8	1247.4	1562.26	1034.06	2273.43	1757.66	1347.09	927.143	985.543	2472.74	1473.23	1927.97	1859.06	866.257	1212.49	1486.26	1401.6	1754.2	1541.4	770.229	1244.23	1099.31	490.571	872.771	900.371	860.4	2284.63	857.143	978.057	590.171	1436.34	473.543	1521.51	787.771	958.029	1341.69	1175.83	1889.8	643.086	230.657	735.8	1031.03	1122.51
1413.59	1341	1132.63	1846.51	1277.8	1993.89	1022.8	1107.63	1175.03	1489	1027.17	2292.34	1794.57	1328.17	975.114	973.686	2422.57	1445.66	1953.17	1860.63	834.543	1182.6	1442.71	1475.77	1724.71	1519.8	756.171	1212.4	1064.46	464.114	883.771	827.6	815.657	2275.15	867.771	934.057	510	1437.63	496.286	1493.51	781.743	966.057	1313.29	1197.86	1831.66	653.343	226.171	717.057	965.343	1150.2
1414.9	1398.57	1168.8	1899.57	1253.77	1977.03	1052.31	1132.37	1203.83	1494.2	1125.89	2355.37	1822.57	1379.51	1043.83	994.714	2519.94	1490.89	2001.91	1948.51	853.029	1197.09	1463.71	1469.37	1857	1539.23	811.857	1172.54	1068.63	498.657	887.229	917.229	829.371	2285.62	850.029	953.143	594.943	1424.34	567.8	1546.94	756.971	963.114	1373.66	1241.86	1868.91	712.571	265.886	756.343	1006.06	1140.6
1416.21	1452.54	1187.46	1896.91	1224.71	2003.86	1079.17	1160.63	1246.14	1529.11	1159.17	2433.17	1831.57	1377.6	1027.57	979.429	2546.77	1520.74	1951.71	1878.91	824.029	1205.69	1516.66	1402.06	1954.31	1579.43	799	1162.29	1083.86	550.629	836.429	953.257	813.457	2294.86	869.171	983.8	621.914	1529.94	544.829	1583.26	716.086	1019.94	1395.74	1240.89	1797.4	706.971	285.657	744.343	1014.2	1139.49
1417.52	1489.6	1212.71	1870.66	1259.74	2025.97	1124.8	1130.11	1260.43	1595.66	1141.06	2409	1814.91	1388.71	1015.71	984.886	2593.54	1553.43	1956.91	1898.86	795.114	1190.57	1539.54	1416.03	1974.31	1634.26	776.171	1190.43	1118.77	583.629	819.829	981.286	835.114	2286.07	904.486	992.771	696.914	1548.06	504.943	1592.91	770.4	965.086	1402.8	1254.06	1815.57	680.943	294.057	724.943	1036.09	1133.43
1418.83	1457.34	1194.77	1809.71	1269.34	2043.97	1118.66	1112.06	1199	1587.69	1091.03	2383.49	1768	1375.37	939.8	992.171	2598.91	1486	1989.11	1883.43	778.171	1123.46	1504.69	1398.83	1889.66	1516	694.657	1225	1067.66	558.429	818	946.8	801.114	2290.2	912.486	941	609.343	1465.8	489.657	1569.69	799.314	942.486	1338.31	1229.97	1818.89	661.6	290.086	723.143	975.971	1116.4
1420.14	1422.97	1266.6	1845.86	1290.89	2038.31	1105	1177.29	1167.77	1588.69	1119.31	2371.03	1766.26	1419.86	962.886	1013.46	2599.26	1459.29	2080.83	1925	841.714	1154.26	1477.11	1374.03	1865.11	1484.83	734.2	1212.97	1030.97	551.971	874.657	929.943	814.171	2289.39	878.2	949.4	588.714	1457.86	525.8	1591.66	794.8	967.343	1406.77	1232.71	1889.71	689.657	282.4	800.486	1000.46	1123.34
1421.45	1407.31	1322.51	1874.94	1279.34	2061.29	1094.91	1186.77	1210.94	1571.54	1125.06	2370.31	1802.29	1442.94	983.914	976.114	2576.86	1453.14	1995.49	1883.06	877.514	1237.37	1469.46	1376.91	1871.66	1547.71	740.114	1205.09	1063.46	560.457	902.857	884.086	841.229	2319.26	900.371	951.286	577.971	1526.14	551.686	1575.46	769	960.2	1411.06	1203.17	1851.11	721.771	252.2	790.057	985.714	1187.54
1422.76	1368.26	1298.23	1829.54	1221.09	2069.43	1051.43	1137.11	1195.23	1541.51	1075.97	2361.71	1811	1450.49	1020.31	946.629	2575.54	1467.8	1917.91	1879.26	805.971	1221.89	1468.17	1388.77	1866.37	1599.06	764.543	1179.63	1065.8	538.057	848.629	867.743	787.114	2320.71	869.2	888.486	581.943	1592.97	504.343	1550.86	742.4	880.314	1361.57	1181.03	1812.37	696.914	255.886	722.771	959.114	1144.71
1424.06	1367.2	1247.97	1847.11	1251.31	2121.26	1093.94	1120.8	1218.06	1546.23	1122.11	2388.71	1832.74	1394.4	1020.49	952.571	2623.31	1506.37	1947.86	1932.77	822.514	1231.14	1533.23	1389.11	1893.31	1578.51	784.257	1232.17	1135.26	521.886	845.686	932.743	796.829	2324.19	899	900.286	574.2	1593.11	510.571	1599.26	786.314	929.514	1369.94	1192.83	1816.94	749.571	311.886	728.486	998.457	1110.6
1425.37	1414.51	1252.63	1887.91	1277.74	2152.83	1057.57	1156.46	1266.6	1509.34	1195.57	2399.29	1803.69	1384.8	1018.69	956.886	2597.97	1514.4	2047.8	1936.94	841.943	1233.66	1560.29	1396.8	1925.51	1558.4	841.657	1281	1151.8	526.571	870.2	929.771	799.8	2346.55	879.257	987	574.543	1636.37	537.2	1588.26	828.886	994.543	1401.49	1253.34	1845.66	742.029	319.829	732.229	1073.2	1151.37
1426.68	1492.94	1239.11	1931.4	1290.23	2180.97	1065.26	1139	1336.09	1509.71	1247.89	2454.2	1785.43	1457.31	997.971	973.029	2637.4	1514.11	2122.11	1952.2	897.171	1229.6	1554.83	1462.49	1945.94	1566.51	825.314	1322.37	1144.69	532.971	913.971	915.914	891.2	2409.92	844.971	1056.83	606.143	1614.2	598.143	1562.17	825.429	1015.2	1425.89	1259.54	1961.83	736.914	312	739.771	1060.37	1174.74
1427.99	1483.26	1209.09	1989.57	1247.11	2115.71	1083.46	1119.4	1358.4	1486.09	1161.43	2500.8	1782.11	1521.74	980.514	956.629	2633.66	1486.06	2139.14	2028.83	861.629	1239.77	1499.6	1445.37	1941.23	1592.57	754.514	1312.29	1102.26	499.886	874.914	910.486	867.257	2468.48	852.371	1046.46	575.114	1616	597.714	1564.51	829.429	976.4	1422.66	1237.77	1963.23	715.486	264.457	714.629	1019	1139.74
1429.3	1491.6	1271.31	2034.46	1313.8	2151.46	1189.03	1172.29	1425.83	1605.49	1174.51	2552.6	1869.09	1528.57	1018.66	1010.71	2724.43	1598.17	2166.09	2098.83	964.686	1292	1494.03	1474.11	1906.89	1696.2	778.057	1311.03	1170.17	537.114	917.2	983.571	914.457	2496.49	906.286	1022.09	606.943	1630.71	576.743	1663.54	857.543	1031.74	1466.2	1282.69	2046.23	764.857	256.2	736.514	1087.2	1173.91
1430.6	1549.94	1342.43	2042.4	1387.83	2210.77	1162.09	1293.77	1409.2	1644.94	1207.89	2588.2	1945	1519.26	1050.17	1084.29	2756.31	1660.74	2116.8	2038.57	936.257	1381.09	1553.51	1516.63	1919.89	1699.34	816.029	1331.17	1229.14	552.257	968.6	1021.29	914.429	2537.14	975.257	1021.6	680.714	1717.11	512.171	1687.77	859.8	1096.97	1516.71	1400.34	2001.09	757.686	289.6	786.286	1138.31	1261.2
1431.91	1573.77	1341.77	2052.66	1416	2260.03	1208.63	1335.51	1371.14	1669	1252.66	2629.46	1983.34	1617.57	1066.74	1123	2777.29	1695.71	2118.43	2058.37	928.314	1398.09	1655.43	1556.17	1916.34	1668.89	830.343	1346.23	1273.89	578.657	1002.46	1052.4	953.514	2581.19	961.971	1011.2	715.914	1719.29	537.229	1661.23	837.571	1097.17	1572.94	1380	2061.23	743.629	344.343	791.829	1096.31	1326.29
1433.22	1560.94	1294.37	2139.8	1465.69	2307	1292.51	1326.51	1394.26	1730.03	1260.34	2718.77	2031.71	1664.77	1089.57	1114.29	2825.86	1691.06	2210.49	2164.26	893.2	1400.17	1738.71	1594.29	2037.34	1729.57	808.4	1431.26	1283.31	561.857	1013.03	1110.69	975.2	2689.42	1015.63	1083.69	723.371	1750.29	630.057	1734.54	869.514	1042.09	1618.2	1377.97	2119.69	759.886	377.457	810.257	1055.49	1345.29
1434.53	1663.63	1345.09	2253.89	1503.97	2389.83	1388.31	1355.03	1503.63	1860.4	1332.23	2836.26	2077.97	1659	1160.29	1150.6	2951.94	1725.03	2383.46	2272.14	979.057	1435.11	1768.29	1654.2	2095.31	1864.54	858.971	1463.09	1331.69	637.086	1065.26	1195.69	1047.34	2740.87	1045.31	1161.14	718.8	1820.31	649.114	1850.23	942.943	1130.77	1673.74	1420.26	2226.57	903.629	377.314	858.629	1148.4	1367.83
1435.83	1790.74	1453.89	2367.37	1558.63	2521.17	1341.4	1439.43	1509.11	1907.83	1375.14	2951.63	2111.74	1633.09	1241.23	1229.74	3062.29	1777.54	2400.29	2317.4	998.029	1449.11	1800.03	1711.03	2163.97	1938.91	918.457	1531.97	1347.89	682.943	1132.49	1241.29	1028.4	2801.34	1043.23	1175.51	775.743	1911.71	624.543	1919.8	1015.63	1227.97	1756.71	1490.34	2229.37	994.086	431.057	935.229	1246.63	1386.2
1437.14	1841.71	1540.34	2422.83	1606.91	2550.51	1349.46	1531.51	1575.06	1909.6	1397.23	2930.66	2105.86	1722	1331.83	1257.34	3095.17	1827.54	2368.86	2438.06	1039.57	1462.43	1879.54	1775.83	2119.17	1970.17	954.2	1534.91	1321.31	692.4	1149.17	1223.46	1029.46	2832.27	1038.23	1208.54	808.914	1879.49	621.429	1992.54	1050.66	1239.97	1737.4	1474.91	2202.54	1014.17	431.571	981.857	1327.91	1413.97
1438.44	1825.71	1558.09	2396.11	1651.26	2591.94	1318.89	1520.91	1653.54	1942.2	1387.74	2927.37	2048.17	1778.57	1363.63	1252.31	3185.11	1892.4	2406.63	2451.09	1051.97	1484.49	2006.86	1832.51	2163.83	2034.2	960.914	1598.06	1337.17	676.257	1139.11	1247.77	1004	2936.13	1066.23	1280.09	762.657	1877.4	692.629	2009.31	1030.8	1188.29	1729.66	1550.14	2200.51	936.829	418.514	947.143	1329.94	1500.86
1439.75	1853.34	1627.09	2466.43	1679.6	2611.71	1358.17	1526.71	1686.06	2020.11	1454.83	3014.94	2062.03	1830.86	1366.66	1327.77	3380.2	2004.4	2552.8	2394.4	1116.17	1625.63	2085.03	1860.11	2187.57	2092.11	1046.51	1658.46	1451.46	744.171	1169.4	1279.69	1096.71	3000.17	1094.14	1356.14	775.114	1980.03	755.4	2019.43	1057.49	1317.23	1807.31	1629.43	2229.43	969.571	449.171	1005.03	1320.03	1531.6
1441.06	1929.49	1616.17	2538.91	1699.71	2687.34	1391.6	1543.86	1648.91	2064.89	1471.94	3114.03	2093.43	1928.77	1332.74	1392.69	3487.46	2115.94	2584.11	2338.23	1103.83	1670.2	2025.14	1873.46	2224.74	2117.11	1118.94	1728.54	1513.54	792.057	1167.29	1273.77	1078.26	3042.91	1133.31	1346.31	792.171	2023.2	792.4	1980.77	1083.69	1369.11	1936.66	1622.8	2307.4	970.771	535.771	1015.17	1295.09	1548.03
1442.36	2026.63	1621.74	2582.34	1792.63	2770.66	1475.66	1583.4	1670.03	2098.06	1511.31	3157.06	2202.74	1997.8	1350.86	1413.29	3440.37	2202.06	2530	2469	1113.74	1690.71	2047.26	1928.54	2257.26	2149.37	1164.54	1775.46	1532.31	821.057	1206.31	1251.11	1115.66	3052.34	1169.26	1342.06	908.029	2012.2	798	2075.4	1134.71	1446.57	1942.54	1570.83	2363.17	1016.31	541.2	1044.03	1391.2	1545.97
1443.66	2058.91	1634.51	2542.83	1797.03	2823.31	1482.71	1563.57	1693.2	2061.91	1495.51	3114.09	2186	1935.54	1311.83	1374.8	3340.26	2137.91	2517.2	2536.69	1173.89	1656.43	2065.06	1972.34	2278.57	2114.6	1068.43	1745.23	1547.37	786.143	1223.23	1253.09	1117.49	3081.94	1220.17	1322.23	895.229	2024.31	848.686	2110.26	1136.37	1379.91	1909.94	1544.26	2356.54	1044.77	487.743	985.943	1414.74	1593.54
1444.97	2001.31	1660.11	2528.66	1746.97	2831.57	1502.83	1506.29	1668.4	2030.06	1524.71	3125.94	2118.49	1857.46	1269.63	1353.97	3397.06	2040.71	2586.51	2482.26	1165.03	1632.94	2061.94	1948.69	2223.23	2063.74	1013.8	1725.69	1503.54	729.829	1221.14	1230.71	1135.29	3073.58	1175.54	1307.23	871.171	2040.71	824.229	2071.71	1093.66	1359.66	1818.6	1615.14	2300.46	1032.69	434.714	992.857	1409.29	1536.2
1446.27	1920.74	1577.06	2530.71	1697.94	2707.23	1505.6	1515.26	1715.4	2022.94	1551.89	3155.71	2140.29	1862.26	1296.17	1320.17	3409.8	2027.03	2660.51	2444.17	1129	1621.29	1983.97	1903.34	2240.49	2028.71	1061.54	1635.77	1495.66	718.971	1175.74	1187.29	1149.23	3046.96	1155.31	1313.97	797.714	2020.03	806.686	2011.06	1096.63	1317.86	1798.43	1590.06	2223.83	983.543	443.486	1020.63	1353.31	1522.91
1447.58	1911.26	1601.57	2560.89	1745.43	2689.71	1491.4	1564.43	1733.66	2065.23	1545.91	3229.74	2235.63	1888.74	1367.63	1328.71	3375.34	2025	2708.46	2488.6	1154.29	1638.34	1992.63	1915.17	2304.94	2156.49	1131.94	1664	1577.77	796.086	1245.54	1254.94	1190.91	3030.29	1148.71	1321.94	818.829	2033.91	836.114	2057.2	1160.2	1386.2	1829.86	1631.94	2243.06	988.2	513.543	1058.66	1416.57	1518.51
1448.88	1931.17	1666.91	2524.54	1705.31	2761.94	1505.2	1533.51	1774.23	2073.83	1484.83	3191.09	2245.71	1856.31	1391.97	1336.09	3346.71	1997.89	2690.74	2523.77	1158.43	1649.89	2016.34	1932.46	2356.26	2169.97	1046.8	1645.51	1572.03	787.914	1251.91	1285.4	1211.49	3048.82	1166.29	1264.49	816.886	2027.91	853.8	2067.91	1102.97	1358.8	1904.69	1663.91	2258.11	997.886	523	1017.57	1385.91	1540.8
1450.19	1942.11	1720.29	2508.74	1725.29	2696.49	1563.51	1530.94	1707.29	2066.03	1472.57	3156.03	2155.74	1854.23	1381.89	1350.14	3360.6	1976.6	2666.46	2560.86	1136.8	1685.14	2082.8	1939.77	2322.34	2116.14	970.571	1679.86	1528.91	835.229	1291.26	1296.71	1194.14	3042.67	1206.34	1306.63	874.857	2014.74	804.171	2065.09	1088.69	1320.86	1928.14	1713.43	2261.29	998.829	482.143	1031.57	1391.77	1560
1451.49	1906.11	1657.77	2467.46	1619.54	2565.77	1502.03	1511.69	1616.4	2003.14	1427.77	3077.6	2117.09	1795.26	1324.14	1309.86	3268.2	1942.49	2532.51	2445.71	1064.17	1677.14	2031.91	1920.6	2255.83	2006.26	993.143	1630.8	1445.63	761.771	1223.6	1249.06	1111.77	2992.14	1150.86	1319.91	866.457	1990.89	703.257	1957.94	1039.51	1280.54	1891.26	1591.86	2206.23	973.714	396.629	986.6	1316.43	1492.17
1452.79	1841.43	1624.57	2432.11	1588.49	2573.6	1465.49	1486.46	1551.26	2004.94	1394.29	3091.51	2076.63	1831.09	1269.8	1261.37	3182.23	1884.2	2506.74	2428.86	1123.49	1613.4	1919.31	1872.14	2233.03	1963.31	994.4	1618.8	1430.09	740.143	1199.29	1249.31	1108.09	2929.02	1151.94	1287.43	845.229	2007.31	687.971	1914.94	1022.91	1289.31	1830.34	1529.51	2250.57	985.029	375.943	961.314	1290.54	1434.6
1454.1	1743.74	1579.37	2388.4	1534.57	2680.26	1427.86	1413.94	1577.09	1955.4	1383.51	3042.89	2039.46	1811.54	1249.77	1217.83	3124.29	1888.54	2513.69	2429.43	1051	1584.83	1861.37	1807.43	2187.77	1958.83	971.029	1580.17	1317.31	685.914	1098.83	1221.23	1052.46	2904.09	1101.17	1212.77	812.086	1940.63	707.143	1916.97	953.143	1271.6	1756.29	1480.29	2281.49	975.971	365.829	883.771	1258.86	1404.91
1455.4	1731.03	1575.51	2461.49	1623.97	2635.86	1442.54	1509.09	1595.03	1949.34	1419.94	3023.86	2104.86	1843.46	1280.57	1229.66	3152.94	1954.71	2585.97	2465.46	1116.89	1573.94	1947	1794.94	2183.17	1997.71	965.686	1645.51	1335.6	757.314	1143.03	1208.86	1046.54	2960.24	1137.69	1241.77	842.514	1940.4	769.6	2003.91	982.943	1248.91	1753.83	1441.09	2218.03	1002.29	431.629	926.2	1298.74	1490.51
1456.7	1769.03	1519.34	2479.29	1597.2	2581.86	1367.03	1537.86	1528.49	1947.11	1420.8	2981.77	2096.26	1817.11	1284.97	1229.34	3114.8	1922.31	2524.86	2357.63	1060.86	1565.89	1990.23	1779.89	2149.49	2039.94	973.943	1582.83	1339.06	723.171	1139.94	1238.8	1005.97	2935.87	1077.37	1280.71	822.029	1933.46	714.429	1961.23	923	1192.06	1804.2	1432.86	2140.2	963.743	427	949.771	1312.51	1503.31
1458	1828.46	1492.69	2455.71	1596.2	2613.2	1425.09	1499.57	1576.91	1951	1401.46	2976.26	2013.86	1845.74	1261.74	1224.37	3129.51	1919.86	2494.71	2315.8	1104.37	1505.77	1974.17	1757.34	2197.29	2002.97	915.371	1548.74	1363.97	704.829	1127.37	1242.23	1033.63	2879.91	1080.83	1266.37	827.171	1911.63	710.086	1934.86	922.486	1216.11	1806.91	1495.43	2183.51	931.114	429.029	984.886	1343.43	1464.57
1459.31	1785.51	1491.2	2319.11	1588.97	2633.26	1411.49	1425.83	1627.74	1923.74	1428.91	2920.11	1990.51	1761.66	1212.97	1226.54	3100.17	1874.86	2421.03	2365.77	1068.63	1509.29	1906.54	1760.46	2126.14	1947.74	896.486	1533.51	1361.23	687.286	1054.17	1248.69	1031.03	2862.24	1109.09	1253.29	814.857	1863.91	701.771	1933.51	974.057	1235.23	1738.29	1519.43	2228.34	928.4	384.486	997.571	1349.09	1481.89
1460.61	1768.11	1548.69	2216.51	1623.63	2581.91	1378.71	1414.74	1523.17	1942.91	1381.83	2888.97	2032.17	1680.54	1211.46	1201.4	3071.17	1827.17	2449.26	2369.4	1091.8	1465.94	1863.4	1744.4	2101.51	1878.11	888	1598.14	1377.6	666.914	1060.89	1123.06	1035.63	2903.22	1092.8	1199.34	760.2	1797.89	693.771	1923.91	1022.69	1252.43	1699.97	1551.89	2187.6	907.286	381.429	944.571	1288.66	1478.86
1461.91	1737.17	1530.34	2219.31	1604	2487.77	1341.43	1403.26	1424.74	1924.97	1379.17	2846.91	2042.86	1676.8	1191.77	1148.91	3059.31	1796.29	2458.03	2334.43	1029.69	1520.86	1867.4	1705.09	2094.03	1855.17	977.429	1571.94	1420	675.4	1036.54	1096.71	1017.4	2901.49	1083.89	1151.54	699.943	1837.69	622.057	1844.23	1000.49	1242.91	1713.43	1522.29	2168.09	883.543	344.629	892.086	1251.8	1434.97
1463.21	1813.26	1472.4	2283.91	1567.91	2411.09	1328.26	1414.46	1519.89	1825.63	1311.66	2790.06	2073.17	1710.43	1166.4	1162.69	3010.94	1789.63	2393.37	2235.37	1004.37	1550.69	1835.43	1674.91	2049.86	1910.06	989.371	1502.37	1400.91	668.486	1112	1071.06	965.686	2887.96	1032.8	1104.97	692.114	1843.09	602.943	1831.6	958.714	1203.89	1676.6	1519.03	2174.17	869.657	327.971	878.286	1212.03	1294.09
1464.51	1775.71	1440.17	2367.14	1559.34	2422.57	1330.89	1368.83	1630	1801.29	1384.57	2790.31	2087.54	1743.14	1149.29	1207.6	2948.74	1780.77	2335.66	2263.09	1009.26	1554.2	1835.54	1680.66	1996.77	1904	980.057	1476.66	1358.37	677.343	1123.4	1113.97	970.6	2873.01	1076.29	1126.46	752.171	1889.46	661.914	1855.03	900.371	1199.94	1629.89	1463.06	2163.89	900.914	329.086	906.8	1228.29	1351.91
1465.81	1699.57	1473.86	2318.86	1534.17	2456.54	1317.74	1299	1535.37	1802.31	1383.77	2795.17	2026.06	1686.37	1138.74	1220.77	2915.37	1779.63	2341.23	2258.43	975.743	1482.29	1793.43	1644.6	2035.2	1861.71	923.314	1435.17	1285.63	662.6	1147.03	1060.34	1005.46	2860.74	1011.51	1155.57	782.114	1798.06	675.971	1819.2	905.2	1175.17	1603.23	1484.09	2138.8	830.429	304.829	890.114	1187.51	1392.2
1467.11	1671.71	1430	2284.14	1515.4	2467.6	1315.09	1312.54	1475.77	1782.17	1391.31	2820.66	2003.17	1665.89	1131.4	1244.51	2977.06	1795.97	2354.51	2284.77	1016.34	1476.8	1787.69	1672	2109.71	1828.11	929.171	1470.4	1272.4	673.143	1060.34	1095.09	992.457	2813.03	1099.94	1161.8	755.514	1832.63	687.514	1794.2	930.943	1161.63	1662.54	1451.71	2139.63	837.886	370.286	868.857	1198.34	1415
1468.41	1779.46	1437.46	2216.66	1469.57	2387.66	1313.23	1384.49	1525.91	1773.03	1353.43	2788.34	2054.83	1678.31	1136.09	1251.09	3025.31	1807.29	2309.11	2295.86	1083.63	1499.6	1764.31	1703.4	2087.06	1899.66	882.514	1542.4	1293.69	684.057	1074.83	1136.17	1018.31	2805.98	1101.94	1176.17	720.2	1813.43	685.971	1825.77	947.029	1104.63	1632.03	1482.83	2102.94	946	402.429	888.4	1187.69	1368.26
1469.71	1740.54	1425.11	2234.23	1494.23	2385.37	1340.26	1416.8	1528.63	1842.43	1340.97	2755.69	1998.23	1707.23	1156.46	1202.46	2977.89	1799.46	2307.97	2238.54	1159.17	1505.6	1855.09	1686.31	2076.66	1887.14	927.686	1595.91	1313.29	716.286	1061.8	1177.86	1045.6	2751.27	1094.4	1197.54	712.943	1827.91	715.257	1845.34	950.229	1142.43	1608.03	1522.4	2037.8	950.086	444.171	904.8	1172.83	1393.03
1471.01	1616	1438.69	2177.43	1438.89	2388.54	1310.11	1356.37	1500.2	1828.29	1274.14	2713.31	1873.91	1652.86	1112.91	1118.91	2857.37	1776.09	2277.97	2130.63	1080.63	1459.74	1810.71	1569.97	2001.94	1850.11	890.743	1541.43	1249.97	680.686	1067.26	1117.43	1047.49	2747.12	1039.51	1202	701.486	1799.03	635.086	1752.11	946.571	1150.03	1607.6	1477.71	2032.54	822.314	382.571	873.543	1121.11	1381.91
1472.31	1561.94	1363.34	2095.03	1371.63	2330.91	1214.74	1245.14	1436.23	1753.57	1230.43	2660.4	1845.6	1573.63	1100.97	1072.54	2730.69	1652.74	2193.66	2033.43	990.4	1411.43	1679.09	1478.74	1900.17	1691.54	817.6	1416.71	1201.8	605.486	1007.51	1043.43	937.629	2690.98	1007.06	1095.2	655.114	1741.2	594.629	1710.71	878.914	1056.97	1600.86	1373.97	2012.37	723.857	316.457	760.057	1078.91	1312.23
1473.61	1595.49	1430.71	2044.86	1392.71	2313.54	1242.34	1210.69	1418.77	1649.77	1227.74	2583.66	1862.14	1549.71	1048.03	1028.89	2759.86	1569	2120.6	2057.46	912.657	1405.4	1606.69	1485.94	1885.37	1693.94	768.114	1385.03	1190.11	568.143	961.629	994.029	916.686	2678.33	990.629	1039.09	641.086	1654.29	583.686	1716.14	832.343	986.371	1613.57	1314.63	1994.11	766	273.657	784.143	1099.2	1240.14
1474.91	1580.4	1362.17	2032.49	1443.83	2309.17	1221.4	1245.86	1375	1636.63	1218.43	2593.74	1846.49	1574.83	1040.74	1006.4	2758.51	1595.14	2140.74	2024.49	926.2	1375.97	1653.63	1547.57	1944.29	1718.23	879.429	1401.94	1147.37	583.514	963.286	1055.09	950.886	2626.64	945.029	1055.06	609.886	1597.86	604.2	1699.23	853.657	1028.54	1531.86	1325.89	1936.91	826.657	290.2	783.686	1108.34	1223.26
1476.21	1524.14	1309.71	2090.34	1422.46	2307.37	1192.03	1302.46	1427.34	1639.6	1201.89	2534.94	1807.17	1564.74	1065.11	1069.91	2741.2	1697.17	2235.31	2046.03	963.257	1376.34	1690.89	1525.03	1942.37	1770.77	926.943	1428.34	1114.46	546.143	985.429	1055.17	953.457	2581.77	991.8	1116.86	612.486	1688.03	605.8	1669.14	935.257	1102.63	1543.6	1369.31	1930.2	839.086	323.2	812.257	1091.11	1263.03
1477.51	1512.49	1267.89	2044.94	1362.86	2243.09	1070.03	1257.26	1393.89	1625.09	1189.89	2538.46	1885.69	1508.46	1047.14	1167.06	2668.34	1657.26	2232.37	2002.71	940.914	1332.29	1661.97	1504.77	1876.89	1732.03	875.314	1358.66	1126.09	563.829	950.486	1027.4	913.629	2546.16	954.086	1091.03	590.657	1661.4	611.4	1626.17	904.229	1076.66	1496	1339.86	1885.23	817.229	284.314	810.314	1060.14	1227.63
1478.81	1527.57	1337.31	1983.74	1390.31	2156.09	1075.43	1200.86	1355.03	1555.29	1195.57	2501.63	1882.91	1479.89	1025.57	1155.26	2680.11	1499.23	2108.69	1981.57	868.829	1282.4	1673.34	1506	1848.29	1681.37	800.829	1248.91	1185.71	590.6	887.571	923.2	879.086	2522.07	930.086	1021.26	560.686	1636.49	579.114	1583.09	854.571	999.857	1526.94	1318.63	1881.31	727.857	275.743	837.486	1043.74	1172.66
1480.11	1525.57	1299.8	1870.57	1310.69	2078.34	1105.31	1162.94	1230.06	1525.03	1131.4	2510.31	1811.86	1513.77	1001.89	1041.06	2663.03	1501.69	1999.17	1941.54	813.714	1264.06	1597.63	1514.94	1900.06	1628.51	777.857	1203	1132	603.371	896.029	940.971	856.6	2483.58	879.914	985	593.686	1622.4	537.943	1544.66	806.686	987.771	1444.17	1226.51	1868.6	717.229	292.886	816.257	1022.43	1120.89
1481.4	1531.89	1238.49	1821.66	1245.71	2028.86	1173.46	1132.37	1259.83	1522	1072.63	2485.46	1793.14	1480.94	1013.86	953.714	2595.94	1535.8	2027.2	1934.23	841.086	1319.74	1522.29	1409.89	1945.89	1591.37	807.771	1230.71	1133.11	519.371	912.4	953.943	814.657	2429.17	878.086	1020.51	640.857	1658.31	551.114	1592.43	788.6	1002.6	1445.29	1252.54	1886.14	738.543	296.343	761.086	1032.26	1138.46
1482.7	1488.8	1231.94	1840.03	1253.09	2086.71	1136.26	1154.89	1251.51	1494.63	1075.49	2531.51	1852.57	1424.2	965.229	959.886	2518.74	1560.77	2025.31	1978.66	874.429	1320.69	1475.83	1382.89	1905.97	1601.46	792.514	1248.4	1145.14	512.257	924.829	1012.29	835.057	2437.84	913.629	1025.8	652.714	1668.51	601.229	1601.49	785.457	1029.2	1422.06	1219.83	1922.29	752.314	276	756.457	1075.8	1150.11
1484	1392.49	1197.14	1840.66	1267.4	2029.6	1015.74	1065.86	1241.86	1474.03	1088.11	2460.11	1828.57	1376.51	958.571	936.171	2430.14	1524.77	1987.54	1920.23	842.571	1232.8	1486.11	1355.97	1836.97	1522.63	769.143	1246.37	1137.11	481.914	881.057	928.771	837.971	2410.58	876.971	939.714	589.457	1581	575	1547.51	767.143	984.743	1360.6	1177.49	1939.31	690.8	256.4	691.657	1046.4	1096.89
1485.3	1389.57	1269.46	1867.34	1238.63	2050.8	973.2	1096.71	1231.26	1472.66	1094.77	2367.63	1763.86	1379.31	922.771	948.457	2420.11	1527.94	1982.37	1864.89	812.229	1210.17	1518.2	1398	1854.86	1545.86	771.371	1229.94	1038.43	512.457	888.343	879.4	855.2	2382.21	851.171	926.914	628.029	1566.4	507.857	1537.17	762.2	976.2	1316.49	1170.29	1892.23	680.514	261	701.629	995.257	1087.69
1486.59	1418.74	1254.8	1846.8	1239.8	1995.51	1049.14	1061.31	1240.14	1446.06	1088.94	2343.57	1789.86	1335.11	933.371	949.371	2479.97	1467.29	1978.43	1832.77	829.571	1207.49	1534.14	1418.94	1879.51	1551.66	777.4	1271.77	1009.14	470.229	859.229	873.771	818.429	2325.79	838.6	956.114	576.857	1530.11	469.4	1564.4	727.543	956.571	1340.8	1215.6	1844.23	695.743	282.314	721.857	999.743	1128.66
1487.89	1413.46	1209.11	1843.83	1303.31	1946.8	1110.06	1096.69	1248.46	1415.4	1126.46	2339.23	1828.17	1355.51	954.857	930.2	2460.11	1412.86	1955.46	1896.34	870.286	1172.09	1502.11	1397.31	1824	1520.29	766.2	1269.6	1034.63	488.371	843.429	893.314	822.371	2310.47	834.686	957.257	542.543	1556.66	472.657	1551.66	803.371	959.829	1297.03	1207.74	1857.6	655.657	307.971	732.714	1055.03	1133.29
1489.18	1328.37	1144.57	1775.77	1303.51	1912	1106.34	1025.74	1242.77	1488.09	1110.4	2343.54	1824.6	1416.63	951.857	964.314	2427.03	1414.06	1927.03	1856.4	816.6	1147.09	1431.83	1313.54	1838.8	1462.34	732.171	1290.23	1075.83	498.4	811.2	936.371	787.4	2281.98	814.086	875.429	532.229	1536.66	469.2	1472.11	812.857	936.029	1306.8	1176.06	1831.54	652.143	317.114	706.429	1009.91	1097.8
1490.48	1308.91	1191.03	1763.43	1240.57	1954.26	1041.34	1049.57	1262.57	1495.26	1048.51	2321.14	1734.03	1439.86	898.114	988.857	2353.43	1427.37	1893.97	1776.26	795.543	1129.63	1459.51	1320.97	1849.77	1436.83	705.314	1243.06	1025.6	514.257	826.743	897.971	762.6	2247.33	775.971	861	561.829	1487.71	500.343	1457.69	753.343	880.457	1333.97	1161.51	1790.83	629.857	263.257	666.143	959.686	1047.94
1491.78	1341.34	1172.26	1722.74	1180.63	1916.31	1004.57	997.086	1215.74	1428.63	1055.51	2285.2	1709.74	1349.4	873.457	991.771	2423.31	1432.31	1894.51	1778.46	785.771	1140.37	1493.43	1369.77	1801.46	1413.06	710.229	1221.26	1043.34	453.171	891.657	940.029	751.714	2248.29	771.486	887	579.743	1484.94	491.343	1436.29	708.229	890.6	1381.77	1155.69	1783.83	633	216.057	653.229	931.743	1060.86
1493.07	1389.2	1138.37	1742.06	1251.49	1918.91	1026.6	1051.49	1176.51	1429.06	1089.11	2250.63	1771.66	1358.89	934.086	935.086	2436.94	1468.4	1934.14	1860.94	848.029	1149.54	1490.66	1397.94	1833.57	1446.26	784.114	1186.37	1076.2	504.914	982.743	940.686	764.571	2268.71	816.829	943.886	614.143	1493.97	515.571	1498.2	730.514	933.829	1370.4	1176.34	1873.63	633.429	254.114	674.8	1013.26	1069.2
1494.37	1303.17	1174.51	1755.66	1279.66	1924.8	1072.4	1071.49	1137.06	1474.43	1084.06	2275.83	1794.06	1370.49	907.8	945.286	2520.86	1445.03	1912.86	1878.6	800.2	1176.77	1405.8	1361.66	1872.4	1516.14	770.886	1183.03	1082.54	541.143	951.114	927.886	787.457	2280.92	859.971	893.4	596.114	1474.14	493.571	1527.46	770.686	975.857	1325.37	1129.11	1928.46	698.714	290.6	663.571	986.857	1079.26
1495.66	1196.26	1151.54	1762.17	1245.91	1892.8	993.771	1041.66	1076.8	1433.03	967.857	2183.14	1757.91	1287.66	858.257	891.086	2444.26	1418.09	1804.97	1780.86	737.829	1191.29	1373.46	1296.6	1827.31	1473.31	684.171	1115.03	996.143	468.971	840.829	807.2	741.343	2267.36	819.886	803.286	466.429	1397.74	500.914	1506.37	756.629	920.829	1235.2	1101	1907.51	653.857	235.371	643.486	879.486	998.743
1496.96	1194.86	1087.34	1745.29	1196.09	1855.4	893.943	1022.4	1092.69	1324.17	928.486	2145.09	1707.86	1180.86	815.257	911.886	2350.17	1393.74	1828.06	1739.03	700.943	1149.74	1395.97	1242.34	1680.54	1359.49	646.029	1118.69	1008.94	412.571	773.114	800.971	704.086	2270.61	760.743	795.171	483.371	1399.86	474.571	1462.26	754.171	905.686	1236.54	1100.63	1874	600.086	202.686	602.143	800.229	1003.29
1498.25	1261.86	1087.51	1754.89	1196.09	1884.8	900.286	1074.31	1121.6	1336.57	990.143	2169.63	1722	1230.26	830.143	950.257	2290.97	1396.31	1868	1724.91	802.229	1160	1406.74	1248.46	1731.43	1350.31	691.286	1151.31	1015.54	475.657	810.657	820.343	690.914	2301.33	794.886	851.771	567.429	1435.2	491.343	1429.49	708.229	940.914	1301.03	1115.2	1839.86	603.514	211.286	612.971	847.114	1073.8
1499.55	1313.97	1119.49	1751.31	1152.49	1901.69	955.229	1065.54	1096.6	1282.89	1071.31	2199.69	1708.43	1304.11	876.314	962.714	2366.26	1407.31	1911.91	1745.86	788.086	1123.66	1371.37	1291.54	1750.31	1411.46	735.029	1200.14	964.029	488.086	826.457	845.571	722.714	2282.14	782.057	882.571	606.857	1492.26	479.143	1453.71	670.257	945.171	1364.54	1078.31	1807.46	651.029	236.714	612.829	866.543	1050.91
1500.84	1314.2	1118.2	1691.91	1138.17	1840.49	965.543	1035.29	1080	1303.8	1062.17	2206.54	1697.8	1316.94	858.8	890.543	2352.23	1446.6	1890.09	1716.14	717.057	1100.83	1358.43	1281.49	1752.94	1456	743.343	1155.94	943.686	466.457	831.686	815.429	727.086	2242.05	751.257	877.714	504.314	1506.11	480.543	1420.89	685.314	926.657	1348.91	1071.71	1844.03	657.514	211.657	609.657	870.143	980.457
1502.13	1262.46	1091.66	1669.51	1119.77	1805.4	972.257	1047.17	1078	1317.06	1017.49	2203.31	1708.34	1282.74	868.886	874.171	2335.11	1455.51	1825.23	1754.63	663.343	1038.74	1383.17	1279	1773.46	1463.34	713.886	1149.74	996.743	425.086	857.314	831.543	726.286	2219.83	731.143	896.629	474	1488.69	462.429	1458.54	700.743	917.514	1323.31	1093.49	1854.09	613.657	258.686	626.857	888.743	973.6
1503.43	1231.86	1062.06	1631.03	1117.91	1789.77	986.8	1000.63	1027.03	1384.43	989.286	2201.23	1724.71	1265.51	869.714	828.4	2311.8	1388.8	1782.2	1720.17	727.714	1059.34	1360.29	1259.11	1805.2	1452.23	692.143	1121.6	1018.09	446.743	851.057	772.229	717.286	2220.53	775.629	855.257	459.914	1408.11	470.086	1444.89	770.143	900.657	1265.23	1124.23	1841.83	599.543	227.971	632.343	874.886	1050.8
1504.72	1256.91	1055.77	1649.74	1126.66	1856.29	1001.54	913.029	990.2	1315.91	952.657	2122.94	1691.94	1275.74	942.486	815.571	2341.69	1362.03	1734.8	1689.77	739.829	1070.74	1371.4	1279.2	1718	1430	664.457	1112.77	960.029	451.4	760.6	791.571	691.514	2214.54	785.086	796.229	482.6	1463.91	463.029	1450.77	735.514	877.514	1260.26	1119.66	1726.11	608.886	197.543	634.057	844.457	1039.63
1506.02	1278.97	1082.89	1680.06	1161.54	1895.94	963.571	949.771	1064.29	1338.83	973.343	2131.83	1633.51	1333.86	944.114	826.371	2319.94	1412.69	1774.69	1721.11	794.857	1147.11	1396.06	1312.29	1680.14	1449.37	649.171	1128.23	964.886	477.857	753.914	815.914	664.229	2209.41	793.6	829.714	543.4	1539.17	451.771	1402.97	720.8	859.686	1289.86	1128.03	1776.09	613.171	213.714	669.8	874.371	1046.37
1507.31	1250.57	1122.26	1673.77	1158.11	1862.46	934.286	1007.69	1139.37	1393.17	1034.29	2140.11	1655.57	1350.14	931.286	832.457	2310.89	1450.29	1764.83	1725.43	721.8	1124.03	1356.6	1338.69	1671.2	1440.97	617.6	1070.69	973.886	463.8	791.629	832.914	696.886	2230.23	767.429	857.2	577.771	1546.91	458.114	1377.86	656.457	792.543	1229.6	1127.09	1772.86	573.657	238.343	691.029	897.543	1044.49
1508.6	1285.66	1135.23	1725.91	1160.09	1848.09	981.457	1038.86	1165.46	1475.51	1121.03	2216	1745.91	1289.6	899.114	833.029	2312.77	1435.29	1916.91	1741.11	713.4	1109.91	1373.09	1325.26	1749.97	1434.23	666.8	1076.74	1061.91	485.257	860.257	821.914	720.743	2230.14	776.571	861.829	579.657	1475.4	510.229	1421.43	696.943	787.829	1199.06	1189.74	1876.31	612	274.6	667.6	944.143	1051.63
1509.89	1274.43	1154.74	1715.51	1150.86	1866.17	993.6	978.257	1156.77	1379.6	1060.77	2231.11	1783.57	1204.97	850.629	890.829	2264.37	1347.09	1918.14	1677.8	702.314	1097.71	1425.8	1288.54	1765.29	1405.37	712.2	1070.54	1053.06	475.686	797.829	816.343	722.571	2225.85	754.086	846.029	503.686	1428.29	509.943	1439.09	698.686	849.057	1175.17	1123.43	1871.91	645.143	269.371	656.171	938.4	1009.46
1511.19	1296.09	1146.29	1687.37	1164.03	1881.66	961.514	998.2	1116.71	1349.86	1017.29	2213.06	1730.63	1260	821.886	961.057	2311.26	1367.86	1864.94	1724.51	792.943	1145.94	1471.66	1320.4	1799.26	1441.43	744.657	1124.2	1001.11	483.057	812	798.2	733.2	2214.03	765.429	869.8	520.029	1456.11	481.371	1407.8	759.486	883.6	1253.89	1087.66	1859.74	667.371	322.657	693.429	968.286	1008.74
1512.48	1297.69	1107.09	1618.69	1153.31	1866.06	935.257	1033.86	1052.2	1341.83	983.886	2183.54	1682.49	1275.69	890.229	955.686	2338.89	1383.03	1750.17	1718.11	747.714	1095.63	1412.03	1325.09	1739.69	1419.49	728.257	1071.86	936.971	458.057	777.457	811.314	758.486	2210.85	756.2	869.514	522.629	1421.26	447.029	1395.8	716.8	856.229	1256.54	1103.6	1787.17	616.571	287.143	675.286	931.6	999.114
1513.77	1319.09	1068.51	1681.4	1169.31	1902.54	967.343	1066.23	1052.06	1369.2	1007.97	2224.31	1742.29	1269.66	900.686	920.8	2391.51	1406.77	1771.17	1739.51	758.114	1079.34	1387.4	1312.89	1752.86	1403.43	692.886	1099.74	1024.23	445.114	792.314	825.229	722.229	2194.69	788.829	850.943	543.143	1408.11	443	1387.71	694.486	883.114	1260.69	1167.71	1798.26	626.714	275.371	692.257	922.171	994.486
1515.06	1332.8	1092.8	1755.86	1199.4	1912.97	975.286	1070.06	1143.23	1341.91	1016.14	2232.37	1809.06	1277.97	877.429	984.6	2383.86	1454	1830.29	1723.63	778.2	1126.31	1415.29	1334.54	1791.29	1394.57	721.057	1103.8	1076.89	457.8	777.543	850.257	718.914	2161.01	769.257	863.571	585.4	1427.6	457.914	1420.31	700.229	939.229	1291.63	1139.03	1879.69	634.457	269.143	728.543	902.543	1023.23
1516.35	1333.71	1110.49	1769.4	1184.34	1845.43	951.857	1045.97	1151.4	1340.97	987.486	2177.54	1753	1310.83	841.8	912.743	2422.74	1430	1808.31	1727.43	808.429	1078.8	1391.97	1374.2	1780.14	1354.66	739.571	1077.03	1056.49	468.657	781.714	798.8	719.429	2116.63	727.486	814.886	553.6	1454.54	436.457	1375.71	724.943	907.743	1287.2	1072.31	1849.91	592.143	237.8	703.429	915.2	1005.66
1517.64	1272.29	1055.51	1710.14	1121.43	1792.29	948.029	980.171	1058.51	1345.77	936.286	2084.8	1663.29	1259.94	837.571	894.857	2279.86	1393.51	1789.14	1718.54	764.486	1023.91	1319.54	1299.34	1793.6	1327.6	657.8	1035.51	936.143	442.371	731.943	822.229	748.571	2131.6	681.171	797.057	494.486	1410.97	408.086	1356.8	667.943	818.943	1253.06	1063.8	1824.29	549.886	181.029	622.829	900.571	974.914
1518.93	1182	1061.29	1665.97	1143.94	1849.09	956.457	925.229	1004.89	1324.97	928.143	2078.86	1733.34	1279.09	847.114	860.429	2313.26	1369.49	1760.71	1661.63	736.486	1036	1312.14	1255.57	1829.09	1346.23	651.286	1074.69	912.086	450.429	774.371	783.286	757.086	2161.8	672.429	785.429	435.8	1360	412	1353.4	659.857	800.657	1212.89	1119	1778.03	620.543	194.657	581.8	909.571	960.743
1520.22	1180.11	1067.49	1645.86	1142.09	1800.86	975.429	977.857	1017.86	1339.69	956	2158.71	1811.43	1307.71	840.114	890.714	2260	1441.97	1801.46	1658.74	735.829	1079.11	1359.34	1247.11	1850.2	1407.49	685.229	1114.37	948.629	480.457	796.771	814.229	763.857	2158.83	684.171	812.943	521.257	1328.83	453.143	1381.2	690.257	894.743	1214.8	1120.09	1775.66	664.943	238.829	562.057	909.914	991.429
1521.52	1225.97	1124.86	1723.46	1140.09	1769.97	934.457	1048.11	1030.23	1347.43	971.086	2191.31	1764.26	1254.94	844.2	868.6	2285.2	1402.51	1819.86	1654.43	760.143	1106.74	1349.74	1322.51	1807.89	1424.06	734.086	1111.71	994.171	489.2	796.486	842.6	772.486	2175.22	746.743	855.743	554.514	1397.86	485.286	1430.77	720.829	944.2	1257.69	1148.51	1785.49	632.4	233.771	631.457	917.914	1009.11
1522.81	1284.37	1139.51	1744.43	1084.91	1816.83	986.2	1041.34	1098.8	1395.17	962.943	2169	1718.49	1200.71	822.171	852.629	2272.31	1345.66	1831.8	1703.71	813.429	1151.14	1361.37	1312.54	1793.2	1413.83	696.429	1098.14	1000.46	498.029	728.8	856.057	730	2174.26	790.971	911.629	582.057	1437.31	507.943	1471.86	729.543	931.286	1325.37	1182.66	1868.54	654.714	199.857	685.914	904.943	1046.06
1524.1	1259.54	1091.89	1721.03	1011.6	1888.63	968.057	1041.74	1126.37	1425.91	987.143	2165.49	1732.97	1198.43	779.229	842.171	2348.91	1301.57	1817.69	1652.86	802.714	1120.77	1356.46	1297.37	1765.46	1415.37	696.4	1111.17	944.771	461.971	736.2	785.971	699.171	2156.13	745.886	880.314	515.6	1402.11	470.286	1442.34	691.6	838.743	1277.43	1185.8	1853.11	672.857	189.457	682.4	903.457	1034.14
1525.38	1236	1036.31	1694.14	1003.8	1890	935.429	1081.23	1112.37	1437.26	1006.83	2231.57	1764.31	1226.26	825.686	854.971	2306.57	1369.54	1858.94	1688.8	811.543	1084.8	1414.74	1286.91	1773.06	1431.66	705.371	1138.91	989.543	484.771	777.743	790.029	711.257	2138.89	741.914	848.743	521.914	1403.14	480.514	1448.37	661.371	842.829	1207.94	1155.17	1829.09	707.029	247.543	649	927.6	996.371
1526.67	1219.43	1043.2	1743.86	1083.2	1882.2	883.514	1093.2	1095.31	1387.69	1034.11	2263.6	1752.49	1219.94	885.571	888.171	2260.57	1387.34	1905.23	1672.91	811.2	1065.6	1458.37	1351.03	1757.37	1411.71	692.714	1138.74	995.629	465.857	771.771	831.457	735.886	2205.54	766.457	846.943	520.457	1443.94	447.2	1464.49	733.229	814.714	1269.37	1127	1796.57	715.543	267.829	679.371	988.486	988.114
1527.96	1272.11	1111.43	1801.17	1139.89	1919.37	923.457	1085.97	1094.89	1349.17	1036.66	2250.06	1765.29	1273.49	937.657	884.657	2299.51	1347.57	1860.66	1738.91	799.257	1107.26	1421.89	1322.51	1752.86	1370.14	749.6	1159.29	1035.37	514.543	755.229	840.086	770.971	2237.65	822.771	820.6	571.029	1383.89	427.086	1485.77	766.571	872.857	1385	1098.69	1850.51	769.829	286.571	658.771	949.314	1011.31
1529.25	1243.8	1035.17	1730.66	1101.43	1799.37	893.943	1007.06	1032.09	1304.34	981.2	2118.17	1707.43	1246.46	840.657	819.229	2299.06	1315.63	1752.74	1663.8	713.4	1022.09	1304.23	1244.54	1678.6	1322.54	663.171	1128.23	924.171	419.314	711.343	802.543	730.314	2195.33	740.829	747.8	482.086	1273.97	382.429	1437.86	663.429	800.371	1323.91	1049.11	1865.6	667.086	193.257	573.314	865.629	963.543
1530.54	1259.6	1060.34	1686.11	1193.89	1785.74	925.8	1017.69	1078.94	1367.49	972.886	2145.54	1683.2	1273.29	893.943	836.629	2331.6	1379.71	1746.89	1687.71	750	1072.57	1344.77	1288.17	1787.8	1442.06	654.657	1129.57	1010.06	451.086	785.571	843.857	769.343	2160.92	767.114	773.257	517.143	1334.54	480.886	1466.54	652.971	864.171	1285.31	1109.06	1895.06	690.686	237.771	596.6	863.629	967.314
1531.83	1171.77	1041.23	1678.89	1186.51	1779.6	893.543	995.171	1131.94	1362.63	975.543	2170.37	1660.54	1223.4	888.086	783.257	2259.06	1364.17	1762.46	1701.74	733.771	1057.94	1431.26	1351.11	1820.23	1462.74	645.8	1092.49	1064.11	427.171	779.657	831.829	692.6	2200.3	757.714	811.829	517.829	1386.54	469.371	1409.89	702.114	886.886	1282.4	1118.66	1825.51	658.886	237.543	641.457	841.629	979.971
1533.12	1182.43	1066.54	1691.91	1160.03	1842.46	906.429	1014.46	1103.43	1387.8	1026.8	2175.26	1675.69	1241.49	859.571	827.171	2265.14	1327.43	1740.46	1762.26	688.714	1064.4	1389.2	1301.29	1806.6	1417.29	681.057	1067.31	1066.23	452.371	779.771	812.886	707.286	2208.86	792.314	771.914	509.971	1394.6	476.829	1350.69	707.543	888.8	1296.17	1086.8	1839.37	649.114	277.971	690.943	845.4	985.371
1534.4	1165.11	1008.6	1706.89	1086.11	1789.29	900.686	984.086	1077.37	1339.2	996.6	2048.66	1638.66	1210.74	778.114	807.086	2305.74	1326.91	1698.77	1697.06	688.514	980.829	1371.4	1219.11	1754.6	1360.57	629.514	1062.97	976.714	405.029	753.4	758.514	708.429	2177.92	742.914	769.571	435.143	1363.57	419.743	1347.34	643.829	822.086	1246.54	1040.26	1837.83	552.629	203.886	641.371	860.171	954.743
1535.69	1194.34	1013.91	1645.4	1085.69	1778.14	919.657	963.657	1082.03	1361.37	975.714	2057.91	1657.11	1208.29	788.143	823.914	2297.23	1301.43	1679.63	1629.83	691.086	996.714	1366.49	1192.34	1766.91	1366.2	586.229	1068.49	988.914	419.2	718.571	776.343	693.029	2169.78	707.086	808.4	393.486	1319.97	383.886	1351.66	611.171	836.743	1237.89	1036.57	1818.09	535.4	185.743	620.429	896.857	937.971
1536.98	1183.89	1017.89	1651.4	1110.97	1796.4	899.686	963.8	1084.89	1321	943.914	2086.83	1721.17	1183.63	801.429	811.171	2277.23	1318	1729.43	1636.91	667.371	996.029	1410.03	1228.51	1825.89	1382.91	573.286	1043.43	986.229	469.086	686.143	794.943	647.4	2178.74	680.8	861.8	441.714	1344.63	350.029	1363.97	646.771	918.686	1224.14	1033.94	1776.14	592.286	211.314	601.6	886.771	940.257
1538.27	1213.86	1037.8	1611.74	1153.49	1836.89	940.914	956.4	1061.4	1313.31	954.171	2142.29	1800.89	1207.49	770.714	837.486	2321.43	1312.57	1700.17	1630.89	649.229	1065.29	1383.09	1247	1808.11	1382.49	563.629	997.971	912.457	450.829	662.4	795.086	632.8	2177.58	687.143	867.371	475.371	1396.89	365.971	1426.46	710.657	925.286	1203.54	1051.71	1809.66	609.257	231.914	620.486	896.6	955.829
1539.55	1262	1082.57	1680.89	1143.09	1874.89	961.143	1005.06	1086.57	1277.69	1028	2183.51	1767.34	1237.6	812.914	821.257	2331.11	1359.06	1762	1656.09	732.371	1102.46	1413.91	1314.66	1795.6	1463.43	612.8	1056.66	939.6	465.229	704	802.343	698	2184.2	734.886	882.114	547.314	1460.57	438.886	1500.6	779.343	915.457	1209.71	1125.31	1791.49	593.6	249.914	679.971	847.486	957.257
1540.84	1286.57	1074.23	1674.43	1093.71	1860.17	993	1002.51	1097.86	1310.31	1021.8	2198.11	1713.09	1276.14	849.4	868.371	2316.91	1347.83	1791.54	1692.26	750.6	1138.54	1400.46	1347.03	1717.03	1448.4	664.829	1120.11	1017.69	496.629	770.543	777.857	738.114	2188.51	744.771	887.943	518.829	1443.77	452.371	1512.86	704.314	888.571	1255.91	1156.89	1766.06	575.057	240.514	732.314	838.943	969.543
1542.13	1304.91	1080.14	1663.34	1100.74	1844.17	1007.83	1012.91	1127.46	1321.23	1034.29	2159.46	1745.11	1303.34	884.4	930.457	2358.86	1389.66	1807.57	1695.49	778.6	1065.46	1427.09	1319.26	1750.43	1502.66	706.771	1110.03	1032.57	533.114	804.943	797.8	770.2	2177.27	778.371	858.914	544.657	1423.66	426.029	1419.57	652.971	851.314	1254.34	1115.66	1778.4	649.086	224.171	745.543	880.343	1002.2
1543.41	1258	1018.66	1647.14	1125.34	1795.46	932.857	1016.8	1085.14	1338.74	924.429	2186.71	1802.14	1230.83	829.629	910.686	2351.06	1373.71	1687.54	1661.29	724.343	1037.8	1346.14	1275.57	1744.63	1419.11	693.971	1068	968	456.886	745.714	799.629	724.886	2167.43	793.8	817.143	518.829	1356.6	370	1358.43	635.086	801.229	1241.86	1036.54	1813.8	627.143	163.429	661.229	902.886	991.886
1544.7	1199.4	1008.51	1666.49	1147.91	1778.69	853.543	1029.86	1065.94	1364.06	914.229	2199.23	1792.2	1201.69	820.8	800	2284.91	1390.69	1715.51	1741.69	723.457	984.343	1350.94	1239.03	1795.77	1367.6	671.829	1058.06	954.914	438.457	700.914	828.257	684.571	2179.82	800.029	819.457	494	1335.06	417.514	1349.91	702.829	785.057	1202	1065.4	1837.23	586.171	196.743	607.457	887.571	929.4
1545.98	1216.83	1003.54	1677.37	1148.71	1816.77	905.686	1067.17	1067.06	1403.06	911.714	2171.06	1720.94	1235.29	828.629	779.143	2346.14	1354.06	1765.8	1783.8	731.6	1026.8	1347.37	1264.94	1832.31	1302.46	670.829	1071.23	1000.2	452.4	754.343	818.029	683.086	2159.98	758.629	851.629	439.486	1372.37	445.514	1403.06	680.486	816	1200.17	1061.91	1811.83	558.6	219.543	597.114	861.057	954.6
1547.27	1237.51	1000.8	1655.2	1123.49	1822.31	971.743	1055.46	1096.49	1386.8	992.6	2067.77	1643.69	1269.6	866.343	822.971	2380.66	1317.31	1757.69	1724.17	750.686	1047.97	1344.06	1262.34	1827.14	1398.91	716.714	1043.54	997.543	459	803.4	790.571	696.143	2184.78	750.886	869.743	462.029	1412.34	423.886	1381.74	685.771	812.943	1236.46	1097.71	1817.89	567.343	228.4	625.686	840.057	990.8
1548.56	1265.4	1033.46	1707.46	1094.17	1836.34	968.171	1024.23	1075.57	1386.09	1025.51	2141.4	1614.8	1289.17	922.343	835.771	2400.97	1307.11	1722.49	1710.97	715.857	1094.34	1316	1309.54	1779.54	1441.63	709.4	1101.51	1007.74	465.629	810.314	784	726.257	2202.31	765.686	906.571	515.6	1439.2	414.2	1339.71	707.943	853.971	1270.09	1077.51	1794.23	609.457	242.943	639	844.143	1001.54
1549.84	1166.49	1073.66	1710.89	1089.11	1826.26	920.143	1016.91	1059.71	1406.26	975.343	2180.46	1639.14	1263.94	915.6	810.629	2363.37	1321.2	1764.26	1723.86	720.314	1098.66	1338.66	1311.34	1748.49	1405.66	660.886	1138.29	965.229	417.2	774.857	761.286	730.857	2215.38	776.029	934.057	546.4	1430.89	430.8	1341.06	753.886	841.2	1248.66	1142.91	1832.2	650.543	236.8	651.743	879.657	941.343
1551.13	1194.34	1148.14	1673.43	1076.51	1881.46	941.457	1026.83	1111.8	1417.43	1015.83	2171.91	1708.71	1253.06	905.571	834.829	2372.57	1352.83	1839.49	1741.83	761.314	1094.86	1352.74	1312.8	1784.6	1364.43	644.057	1174.26	1019.89	413.143	778.171	813.314	724.371	2208.95	726.514	877.2	538.229	1445.57	476.429	1407.54	710.4	846.571	1258.54	1156.4	1820.66	659.686	204.314	705.229	881.8	968.286
1552.41	1262.63	1144.03	1636.71	1112	1821.14	943.257	1024.77	1087.34	1395.66	1037.8	2160.83	1765.71	1262.11	886.657	888.086	2376.74	1387.26	1846.8	1730.03	792.229	1095.94	1375.6	1263.71	1808.17	1426.97	696	1149.29	1032.34	462.686	744.571	840.4	743.171	2245.39	715.486	832.4	503.943	1404.26	482.457	1442.89	676.457	834.057	1259.86	1155.2	1846.17	663.343	219.829	696.457	875.714	1010.51
1553.69	1320.57	1083.71	1688.51	1139.6	1836.29	1002.86	978.114	1017.94	1404.26	1055.94	2182.09	1743.46	1356.29	881.029	907.371	2360.97	1417.37	1896.86	1720.06	782.514	1063.11	1388.2	1216.4	1824.09	1493.77	723.143	1148.03	1020.57	534.657	727.657	814.686	776.171	2258.91	745.114	889.857	474.686	1356.97	488.6	1418.63	685.229	885.486	1235.17	1099.17	1834.51	669.114	275.514	615.257	892.371	1040.2
1554.98	1223.57	1028.49	1723.97	1222.37	1822.34	957.171	1020.83	995.343	1329.51	957.543	2158.74	1728.71	1381.51	884.714	901.486	2360.86	1368.66	1852.97	1670.63	785.8	1088.54	1368.37	1220.37	1786.86	1438.06	687.657	1074.49	923.971	460.229	721.714	798.086	752.943	2272.03	785.686	939.343	472.229	1338.94	448.029	1389.49	670.029	895.857	1257.54	1087.8	1851.17	668.571	243.657	531.943	875.143	1001.83
1556.26	1242.43	1053.94	1674.31	1177.46	1858.63	923.486	1007.43	1028.57	1273.2	988.429	2125.26	1735.03	1352	874.257	898.371	2291.63	1365.06	1818.14	1645.63	765.257	1091.6	1350.23	1303	1846.2	1402.29	623.943	1039.97	905.657	418.143	776.686	844.057	700.914	2250.82	782.429	874.486	452.457	1362.71	432.6	1370.46	662.057	883.829	1293.4	1094.74	1753.4	607.143	183.829	575.571	853.029	985.229
1557.55	1283.03	1092.31	1720.2	1128.37	1878.2	888.771	1065.23	1072.74	1274.91	988.943	2136.97	1779.91	1321.4	874.371	878.571	2360.8	1417.23	1814.43	1692.91	775.886	1117.29	1378.74	1358.11	1868.09	1444.31	650.886	1083.23	962.571	445.943	827.8	928.143	741.343	2266.78	814.514	822.8	483.743	1436.66	445.286	1374.46	655.971	874.314	1293.23	1084.57	1818.89	584.714	200.2	648.486	879.257	1022.31
1558.83	1311.09	1060.43	1706.63	1070.83	1938.03	912.857	1015.8	1116.37	1336	989.943	2151.43	1767.29	1269.86	833.657	841.257	2420.57	1411.51	1848.31	1686.71	753.4	1110.57	1383.66	1382.74	1821.74	1425.6	679.857	1139.77	986.086	466.086	850.171	855.457	749.257	2255.8	765.8	838.2	498.457	1428.91	474.657	1381.23	732.143	887.943	1272.54	1095.26	1867.83	585.914	253.971	649.657	882.171	1031.97
1560.11	1262.51	1052.6	1706.29	1072.63	1890.94	907.857	1003.31	1150.91	1383.26	955.543	2117.46	1826.14	1279.34	828.229	833.4	2457.77	1360.54	1820.71	1687.31	708.457	1059.46	1359.51	1304.34	1736.34	1381.23	698.114	1127.69	1000.37	419.914	833.2	810.571	750.371	2263.12	707.829	864.6	511.029	1427.69	458.257	1445.03	720.629	880.829	1269.29	1104.31	1920.26	644.057	255.686	629.229	862.771	989
1561.39	1247.4	1113.37	1666.03	1098.89	1820.4	942.2	962.686	1109.83	1387.31	1012.34	2211.69	1879.17	1303.57	776.343	842.971	2333.77	1335.49	1784.06	1654.8	645.229	1053.91	1360.86	1274.4	1752.37	1368.26	658.886	1084.91	957.514	401.6	807.314	780.029	747.6	2272.31	682.371	871.114	492.114	1404.23	448.257	1508.2	694.543	875.486	1233.89	1142.11	1801.17	647.257	234.343	633.343	863.2	986.686
1562.68	1241.77	1136.6	1777.03	1132.03	1798.94	929.086	1020.31	1030.86	1384.57	1029.86	2290.49	1889.23	1343.8	854.314	874.886	2360.66	1346.74	1841.31	1756.03	687.229	1073.54	1388	1269.63	1815.57	1434.4	691.057	1111.11	969.457	478.971	816.886	851.143	779.343	2297.46	760.229	882.2	530.343	1425.29	444.143	1558.89	678.057	919.229	1255.77	1170.43	1847.09	688.314	224	708.943	954.914	1012.4
1563.96	1258.49	1084.17	1726.2	1147.46	1851.43	905.286	1017.89	1033.71	1373.97	971.286	2262.51	1796.03	1288.06	894.257	856.343	2391.37	1332.26	1849.06	1751.11	701.6	1103.03	1382.29	1300.14	1877.69	1447.86	643.057	1117.46	947.743	504.029	803.171	822.2	731.8	2288.33	738.6	865.429	448.057	1435.11	440.257	1519.83	688.829	903.514	1300.43	1166.37	1846.23	631.257	206.743	701.286	950.829	1026.8
1565.24	1285.91	1053.11	1676.63	1162.29	1879.09	962.143	1032.06	1116.8	1384.54	933.143	2192.86	1751.34	1301.37	932.257	840.457	2400.63	1341	1805.37	1727.29	730.743	1081.51	1380	1314.23	1894.06	1442.91	629.371	1110.11	978.371	469.457	764.514	820.771	740.429	2291.42	769.286	837.086	444.686	1438.66	466.686	1460.57	678.743	847	1316.86	1127.8	1943.8	606.257	188.886	669.2	941.629	990.257
1566.52	1318.8	1100.34	1682.31	1221.83	1925	1057.14	1051.8	1156.74	1393.97	983.171	2259.83	1749.23	1316.14	911.086	848.943	2390.69	1371.94	1792.89	1780.29	763.771	1063.4	1435.34	1335.51	1903.46	1428.17	610.2	1135.2	1017.4	430.943	834.4	846.714	781.514	2303.78	776.857	865.714	495.029	1455.4	517.286	1476.31	703.6	863.114	1279.31	1116.6	1965.49	612	256.029	650.4	939.571	1011.37
1567.81	1370.63	1154.91	1787.54	1215.11	1940.43	1055.63	1062.94	1140.57	1431.11	1086.6	2330.77	1754.8	1346.23	918.4	903.086	2426.86	1392.29	1811.31	1873.51	825.257	1125.06	1463	1364.66	1898.23	1429.06	663.857	1239.57	1071.8	472.714	857	908.743	834.371	2298.46	807.143	885.171	606.543	1480.17	519.543	1521.57	746.971	921.086	1286.54	1184.14	1981.77	676.543	273.371	683.429	972.229	1035.89
1569.09	1323.89	1092.43	1798.2	1159.29	1888.63	995.229	1016.4	1103.49	1411.8	1000.03	2271.74	1763.2	1300.71	862.629	930.8	2389.94	1384.69	1820.57	1818.26	765.571	1169.83	1436.6	1297.97	1895.54	1413.57	649.4	1232.49	1056.63	455.657	793.4	833.886	759.029	2279.27	796.171	857.2	554.486	1474.14	454.743	1529.8	700.257	923.686	1317.49	1154.57	1949.57	650.686	239.143	624.943	909.2	1011.23
1570.37	1289	1071.43	1777.34	1096.46	1781.31	995.114	993.686	1120.46	1392.89	958.314	2237.94	1809.03	1328.37	865.914	910	2335.43	1357.63	1852.2	1801.17	793.371	1162.63	1426.74	1274	1867.83	1424.11	647.029	1144.6	1021.49	461.029	776.543	784.6	718.229	2290.01	809.514	839.371	537.971	1420.97	425.457	1427.17	657.8	857.914	1334.97	1126.89	1939.03	634.143	211.286	569.6	866.086	975.171
1571.65	1284	1090.91	1755.6	1116.14	1811.4	982.171	1001.63	1081.57	1426.66	994.229	2228.8	1786.46	1368.2	900.2	869.429	2378.49	1369.29	1860.51	1860.74	823.743	1116.86	1420.66	1317.83	1907.69	1427.66	686.2	1101.14	1019.26	474.257	842.6	828.6	728.857	2309.7	804.229	905.343	526.286	1357.31	472.286	1395.11	620.714	839.286	1301.29	1096.74	1901.09	665.857	263.943	592.2	846.343	987.429
1572.93	1310.71	1159.17	1755.43	1117.8	1904.8	946.429	1013.77	1110.03	1470.03	1047.31	2238	1715.97	1338.29	942.086	860.8	2382.03	1408.94	1865.14	1846.23	837.6	1122.2	1437.34	1329.94	1882.03	1418.77	688.286	1098.54	994.286	479.457	837.943	881.486	756.6	2312.01	801.429	877.6	584.486	1361.66	484.143	1401.4	637.343	861.629	1277.54	1121.14	1863.63	694.343	281.571	656.657	841.257	1011.57
1574.21	1304	1117.91	1732.34	1100.83	1926.03	894.771	1018.86	1096.37	1427.86	1020.51	2241.54	1704.17	1299.8	910.971	845.686	2389.11	1437.83	1797.66	1788.54	755.143	1138.49	1425.8	1328.2	1906.46	1425.26	665.457	1135.8	985.143	445.286	764.143	843.057	741.029	2322.54	773.429	813.629	572	1434.49	439.257	1405.71	664.086	909.514	1262.37	1111.57	1883.43	682.857	265.2	678.829	837.971	1070.49
1575.49	1315.69	1124.31	1730.23	1063.54	1869.06	903.771	993.829	1088.49	1363.43	1004.57	2290.26	1717.31	1287.49	860.143	854.857	2388	1422.97	1829.86	1759.46	766.971	1088.74	1439.11	1335.51	1875.31	1420.74	634.886	1098.37	970.914	435.514	760.257	785.029	719.743	2313.84	716.4	759.286	501.029	1464.71	402.629	1381.29	652.457	858.914	1295.46	1120.34	1912.71	621.543	232.914	666.114	842.057	1051.06
1576.77	1287.91	1098.54	1785.46	1102.86	1873.37	952.4	1002.31	1113.31	1386.94	1033.37	2297.69	1766.43	1309.31	842.8	906.714	2435.94	1388.09	1808.94	1725.37	774.171	1135.31	1414.03	1350.06	1869.09	1390.17	679.629	1065.31	993.686	459.086	780.714	793.143	752.714	2284.8	759.629	805.686	528.114	1439.86	454.743	1455.8	663.257	846.029	1361.06	1182.94	1938.8	627.657	260.314	652.286	851.029	1063.31
1578.05	1274.54	1118.91	1831.29	1161.63	1910	1027.51	1038.94	1132.97	1410.8	1018.54	2243.09	1832.06	1297.11	881	954.857	2436	1411	1856.46	1683.71	782.457	1182.86	1434.26	1327.2	1852.37	1394.57	704.571	1083.46	980.971	502.314	815.029	836.857	774.629	2286.2	799.229	864.086	607.829	1392.77	437.257	1469.91	698.6	911.829	1410.17	1150.66	1967.6	628.057	281.943	656	945.543	1026.63
1579.33	1301.74	1145.69	1795.57	1160.97	1897.77	1020.83	1059.77	1091.43	1412.2	1008.09	2220.74	1921.09	1301.11	928.971	915.714	2357.8	1439.09	1831.6	1702.23	756.543	1147.43	1424.66	1320.69	1881.97	1450.03	671.086	1166.6	1003.74	491.429	803.429	834.171	765.943	2318.01	815.514	938.314	598.886	1506.77	380.571	1450.83	764.943	934.029	1388.89	1114.71	1989.03	640.857	253.086	687.943	953.486	1076.2
1580.61	1352.71	1141.11	1748	1172.14	1875	935.571	1035.17	1109.23	1417.11	1005.17	2205.91	1915.83	1283.17	937.371	905.657	2358.74	1421.57	1869.74	1716.71	754.714	1115.31	1416.6	1315.06	1871.4	1467.77	680.143	1137.09	1023.31	471.171	813.6	825.2	721.829	2344.08	769.8	908.914	541.914	1555.89	399.571	1475	725.829	886.314	1336.2	1106.29	1899.91	670.886	222.2	675	921.8	1019.54
1581.89	1334.97	1093.97	1731.34	1161.34	1837	913.514	1041.09	1151.89	1412.77	995.286	2208.23	1842.26	1298.46	927.057	925.829	2430.06	1365.6	1820.8	1712.17	736.057	1068.51	1408.34	1276	1804.83	1449.2	688.4	1113.09	993	482.886	799.343	879.771	742.571	2308.42	735.029	855.743	537.286	1491.4	453	1499.49	700.371	872.229	1305.49	1071.23	1824	703.229	243.571	612.743	881.114	1007.57
1583.17	1360.14	1035.43	1747.46	1208.71	1875.94	939.4	1061.94	1149.09	1404.11	980.714	2216.6	1761.23	1306.23	864.571	957.971	2498.89	1382.46	1809.71	1779.29	755.743	1093.91	1432.86	1277.86	1822.6	1495.14	675.629	1138.57	958.8	505.057	791.486	942.8	793.571	2293.18	703.314	898.543	528.8	1463.29	490.514	1444.06	693.771	901.429	1281.23	1115.03	1814.31	694.343	234.229	621.8	994.429	1036.8
1584.44	1291.57	1053.6	1760.6	1202.2	1892.54	954.029	1039.71	1168.91	1420.26	994.771	2261.86	1739.14	1309.54	854.914	971.343	2429.57	1419.14	1826.37	1838.94	764.914	1045.4	1466.91	1294.49	1923.31	1486.83	628.4	1169.6	961.343	485.029	760.857	899.457	764.343	2289.8	733.314	957.457	446.257	1415.29	449.543	1387.03	726.629	885	1298.71	1116.8	1872.34	659.571	211.057	632.743	993	1043.49
1585.72	1320.69	1092.26	1759.77	1195.26	1938.14	953.771	1014.34	1193.23	1440.86	1055.23	2311.71	1834.31	1319.23	922.971	988.143	2419.29	1437.91	1850.71	1864.63	793.229	1091.46	1439.77	1348.09	1982.4	1545.06	660.829	1128.06	1027.34	501.657	788.257	887.029	734.457	2304.66	774.686	968.886	475.114	1412.37	479.543	1470.66	742.086	900.029	1322.03	1179.89	1878.69	660.714	258.229	701.371	1006.34	1036.94
1587	1295.6	1158.6	1747.11	1152.63	1896.69	1000.49	1026.94	1138	1427.8	1042	2306.89	1871.66	1342.31	994.286	963.371	2458.46	1458.49	1847.43	1809.71	794.486	1096.4	1404.03	1392.06	1907.94	1535.69	664.171	1147.46	1028.17	487.314	834.371	878.143	762.714	2321.81	783.743	911.571	522.343	1379.4	467.057	1505.91	759.571	893.371	1314.6	1082.94	1927.57	662.171	280.4	701.829	1008.89	1034.83
1588.28	1281.97	1126.8	1752.06	1136.97	1880.2	1002.14	1040.66	1084.06	1401.66	975.029	2212.43	1868.06	1296.74	921.4	887.943	2359.57	1444.34	1787.94	1742.49	752.686	1125.97	1365.89	1387.54	1821.4	1477.71	617.971	1101.97	984.314	423.886	813.543	819.743	724.571	2345.67	784.743	846.829	499.771	1497.23	472.229	1499.86	780.743	848.143	1268.49	1081	1958.97	654.629	248.057	700.886	967.143	1035.2
1589.56	1185.69	1082.89	1697.2	1194.31	1852.4	997.571	1054.6	1110.26	1430.31	943.743	2159.69	1748.54	1251.86	854.543	827.4	2359.31	1377.46	1809.89	1752.34	725.4	1133.6	1367.77	1353.03	1829.06	1334.29	620.829	1059.17	963.686	392.571	809.657	783.6	684	2378.8	777.514	842.829	492.286	1465.6	403.143	1426.06	775.086	834.343	1286.77	1106.74	1928.97	666.686	194.143	655.286	879.429	987.943
1590.83	1220.09	1060.94	1628.63	1186.63	1885.97	981.086	1021.51	1131.4	1407.71	957.571	2171.37	1721.29	1254.69	815.2	819.286	2419.2	1335.03	1838.09	1738.86	716.114	1151.71	1374.43	1295.97	1794.66	1351.06	656.2	1064.54	975.686	409.657	799.029	802.6	672.114	2345.27	726.029	847.429	563.2	1441.37	427.914	1389.03	690.886	876.914	1283.37	1136.23	1849.51	691.914	196.686	635.943	851.914	999.114
1592.11	1276.57	1072.09	1661.43	1142.8	1916.71	947.886	977.2	1097.46	1408.23	1024.6	2217.37	1734.34	1254.91	877.943	836.429	2484.69	1373.03	1943.26	1685.2	744.686	1156.86	1416.37	1296.11	1816.63	1427.46	645.657	1099.06	1020.66	444.229	781.514	821.486	683.143	2332.91	685.714	866.229	579.171	1389.17	419.829	1401.86	674.743	910.8	1283.6	1089.66	1784.97	702.8	192.857	602.371	878	991.886
1593.39	1312.69	1080	1734.23	1134.51	1956.37	941.229	1007.51	1097.03	1409.23	1092.97	2204.03	1835.8	1283.69	907.543	863.286	2379.89	1405.91	1924.91	1657.17	762.971	1174.4	1430.2	1339.09	1822.86	1494.11	682.571	1116.26	1042.26	434.514	738.057	831.771	699.486	2359.2	734.829	896	529.6	1466.11	468.6	1480.06	738.771	947.229	1284.37	1099.14	1842.49	664.114	224.714	604.457	904.829	980
1594.66	1286.66	1094.29	1736.6	1204.69	1944.57	933.143	1043.31	1088.89	1406.74	1073.43	2199.03	1853.23	1275.11	910.571	892.629	2384.54	1400.71	1862.49	1740.86	787.4	1146.6	1501.57	1361.6	1846.09	1430.6	721	1115.71	1052.86	455.343	777.714	798.971	707.114	2377.34	804.457	893.457	482.657	1497.63	426.8	1476.51	768.486	894.371	1305.54	1129.34	1936	609.514	184.4	636.629	897.229	959.286
1595.94	1300.46	1163.6	1723.69	1249.89	1947.91	979.714	1044.54	1142.06	1424.31	1025.54	2180.83	1899.57	1318.14	898.886	924.714	2430.97	1401.63	1895.06	1811.4	784.714	1190.49	1518.03	1397.4	1814.77	1443.46	744.657	1133.77	1007.66	455.086	861.4	800.886	706	2365.67	767.743	863.257	505	1550.94	467	1431.37	779.514	871.314	1294.34	1154.09	1954.86	649.857	224.771	611.429	937.171	1012.83
1597.22	1354.97	1177.77	1732.23	1278.83	1950.31	1011.2	1042.46	1183.29	1460.2	1042.8	2277.03	1844.43	1354.8	957.086	936.229	2471.91	1459.29	2023.83	1852.74	826.057	1175.51	1527.26	1402.17	1867.26	1481.51	727.714	1173.34	1005.06	510.229	911.714	840.6	706.114	2373.3	759.314	897.6	533.714	1524.83	502.6	1389.2	769.914	862.857	1365.66	1107.11	1964	672.857	286.2	657.057	940.971	1051
1598.49	1347.74	1184.94	1730.09	1295.31	1993.74	1032.23	1082.57	1188.77	1437.11	1059.83	2319.11	1812.66	1368.14	981.057	945.6	2491.06	1463.43	2052.71	1845.86	828.029	1209.46	1441.57	1345.91	1918.34	1508.63	758.143	1165.37	1004.09	486.629	854.543	896.943	749.257	2418.01	769.086	958.829	521.771	1484.74	486.829	1435.31	787.543	887	1388.06	1092.6	1943.23	651.429	284.657	689.343	951.371	1061.6
1599.77	1328.6	1166.46	1791.91	1285.06	2028.03	1027.51	1104.14	1126.17	1459.51	1039.54	2275.23	1764.91	1360.03	946.543	967.314	2460.29	1501.46	2015.43	1828.14	815.686	1194.46	1427.8	1350.31	1954.51	1430.46	768.571	1207.71	1048.71	512.829	818.886	862.314	785.914	2443.91	818.286	914.057	500.686	1448.34	441.143	1508.31	770.829	863.314	1364.57	1121.63	1962.49	673.8	230.743	727.743	956.629	1053.29
1601.04	1350.31	1169.83	1819.89	1298.66	2050.51	1025.26	1141.77	1187.63	1453.77	1093.09	2252.06	1871.6	1339.71	954.086	946.229	2473.89	1536.49	2013.4	1869.94	837.029	1226.06	1438.86	1377	1932	1405.63	733.943	1188.83	1101.14	473.371	819.029	856.4	787.629	2470.55	806.714	889.229	545.429	1506.97	490.571	1559.66	814.343	907.457	1341.4	1204.06	1916.14	739.543	230.229	731.314	1005.43	1034.49
1602.32	1362.86	1204.14	1872.91	1253.69	1997.06	1036.74	1096.34	1229.17	1534.23	1122.2	2245.31	1850.74	1346.34	933.286	968.086	2494.34	1464.97	1948.09	1894.23	841.8	1199.17	1510.11	1439.14	1875.23	1467.34	702.829	1221.63	1099.17	488.8	891.771	892.657	802.886	2497.26	793.714	893.2	547.143	1536.51	550.743	1486.46	789.686	950.857	1332.89	1166.14	1963.86	740.229	260.886	737.743	989.829	1035.2
1603.59	1366.71	1218.2	1819.26	1230.4	1964.17	1031.83	1042.69	1253.51	1540.77	1171.03	2266.89	1788.71	1373.49	959.286	936.514	2482.97	1389.74	1925.57	1869.91	800.257	1164.77	1493.23	1376.8	1870.23	1509.66	704.486	1212.09	1052.77	480.029	893.857	878.114	785.229	2480.29	754.943	904.743	502.743	1505.91	547.4	1457.63	769.971	934	1336.03	1123.77	1948.26	682.743	251.771	678.971	999.914	1032.94
1604.87	1394.71	1193.8	1835.06	1255.97	2042.89	1051.23	1006.86	1201.09	1569.2	1139.49	2286.6	1755.43	1447.8	941.971	954.971	2496.4	1396.09	1913.77	1848.43	821.571	1179.03	1483.2	1453.49	1888.03	1522.23	740.8	1237.46	1031.03	518.114	866.829	877.086	796.486	2486.14	792.571	879.857	532.343	1490.23	543.4	1466.91	756.543	975.143	1368.83	1145.06	1962.46	749.486	258.514	681.714	1018.74	1085.31
1606.14	1372.46	1230.2	1836.37	1297.74	2114.14	1044	1100.11	1244.29	1497.09	1175.29	2323.6	1859.77	1456.4	1001.69	956.171	2519.31	1532.17	1990.43	1871.23	863.829	1235.89	1454.31	1398.31	1888.26	1504.43	768.743	1258.29	1081.6	517.371	871.543	890.4	813.4	2515.11	856.514	868.571	632.657	1504.34	556.114	1528.34	802.029	993.6	1444.4	1235.46	1967.94	776.171	282.114	738.486	1018.34	1069.77
1607.42	1366.03	1289.34	1890.83	1305.89	2116.6	1065.37	1156.8	1221.17	1502.6	1157.57	2344.37	1840.26	1445.43	986.629	987.057	2539.11	1497.74	1960.8	1897.29	855.171	1254.31	1450.69	1432.11	1864.34	1557	750.457	1260.6	1120.71	535.257	883.657	977.2	802.314	2548.34	886.029	945	591.486	1537.97	530.714	1512.49	798.229	987.686	1437.43	1227.34	1970.97	743.314	316.4	744.257	972.886	1093.2
1608.69	1393.34	1257.97	1831.11	1257.94	2034.31	1058.54	1137.57	1225.77	1548.71	1125.37	2361.11	1737.43	1437.66	1015.34	983.8	2507.86	1503.2	1963.57	1894.83	797.686	1213.11	1457.83	1391.97	1896.51	1623.54	754.286	1284.37	1137.34	517.343	893.543	973.6	808.371	2529.06	874.943	975.343	561.857	1482.63	475.714	1548.83	773.171	925.486	1322.54	1222.94	1911.37	688.371	326.629	717.229	940.2	1069.29
1609.96	1404.89	1154.43	1849.74	1228.8	2014.97	1031.29	1069.49	1184.74	1527.34	1090.91	2349.69	1740	1404.49	1013.51	972.8	2560.4	1427.89	1910.14	1870.89	820.514	1215.23	1519.4	1405.2	1906.4	1577.91	750	1196.43	1121.83	452.086	854.171	928.657	790.029	2505.03	829.257	944.971	544.657	1529.74	445.8	1497.4	734.886	876.086	1295.74	1165.51	1871.14	702.629	274.171	701.857	934.171	1034.4
1611.24	1359.49	1133.23	1870.63	1216.09	1983.51	980.571	1038.14	1196.4	1494.17	1074.8	2276.89	1805.49	1371.97	990.571	905.514	2546.4	1468.74	1920.97	1796.34	820.8	1195.8	1478.34	1392.17	1863.8	1509.14	725.714	1169.71	1082.57	415.771	843.429	843.429	810.286	2504.27	779.686	906.886	551.086	1562.17	435.486	1481.54	759.229	865.286	1334.6	1179.89	1867.43	689.629	266.686	699.829	938.629	991.686
1612.51	1359.11	1167.69	1850.91	1281.06	1946.11	983.2	1129.03	1228.57	1475.71	1115.51	2352.37	1887.91	1406.37	995.086	927.8	2595.86	1490.69	1943.26	1781.74	845.457	1160.17	1447.34	1341.57	1850.34	1457.89	707.2	1183.43	1112.57	472.914	828.857	863.886	774.086	2519.5	809.029	953.371	560.229	1529.8	513	1485.4	757.314	860.571	1377.4	1181.54	1928.66	679.457	271.429	726.343	991.457	1018.37
1613.78	1348.66	1187.37	1826.11	1274.37	1890.54	1010.31	1161.29	1209.14	1495.8	1099.71	2429.17	1849.14	1456.8	1003.97	1005.91	2574.57	1476.6	1912.89	1787.94	798.229	1105.54	1479.69	1342.37	1857.29	1545.91	728.343	1260.11	1113.66	530.971	828.571	868.057	790.343	2495.33	848.229	916.686	555.686	1489.31	509.429	1478.51	729.8	883.343	1327.06	1155.89	1958.29	666.486	243.543	707.4	998.6	1048.11
1615.06	1288.8	1153.91	1847.94	1210.2	1877.74	1040.8	1142.37	1097.34	1422.26	1102.86	2376.97	1804.83	1422.26	986.829	988.943	2520.86	1425.17	1892.43	1812.69	727.229	1114.89	1489.03	1314.14	1850.8	1481.51	695.543	1140.77	1090.4	516.657	826.286	868.314	790.114	2481.89	813.657	871.4	550.514	1517.46	463.143	1461.11	701.514	865.371	1348.57	1126.29	1898.94	652.086	209.343	669.629	981.829	1026.03
1616.33	1300.8	1130.09	1861.2	1231.49	1912.2	1045.94	1094.91	1101.94	1463.34	1058.31	2272.54	1741.8	1363.86	892.229	887.629	2500.03	1479.77	1870.29	1821.4	720.429	1166.2	1484.26	1370.57	1870.17	1524.89	684.857	1101.43	1073.09	485.6	845.829	839.429	753.086	2486.37	758.4	882.829	561.771	1606.26	444.8	1478.83	704.429	952.114	1345.43	1127	1824.94	656.514	247.314	617.229	964.086	1036.89
1617.6	1303.4	1159.54	1838.49	1230.2	1977.77	1060.74	1077.83	1171.86	1483.94	1079.6	2299.49	1808.43	1347.09	877.114	891.286	2571.83	1544.66	1914.14	1864.26	805.514	1226.91	1520.91	1362.77	1943.09	1541.17	732.714	1150.6	1086.69	482.143	834.571	843.314	722.943	2516.74	799.771	943	616.771	1531.26	529.229	1500.86	690.543	970.143	1307.23	1148.51	1898.37	694.486	297.029	659	1013.71	1069.63
1618.87	1387.54	1199.8	1850.43	1250.51	2082.29	1074.4	1094.57	1279.71	1520.26	1155.71	2432.26	1896.31	1408.63	939.029	948.457	2582.83	1534.89	1937.8	1851.23	892.229	1250.2	1573.49	1441.71	1938.26	1615.4	768.029	1292.89	1106.23	498.114	850.771	839.714	765.514	2491.7	857.229	1014.51	598.143	1557.09	575.371	1523.49	723.486	994.143	1301.63	1197.06	1988.03	765.771	331.743	697.086	1020.51	1184.89
1620.14	1425.29	1194.37	1882.77	1250.11	2080.2	1042.69	1156.94	1233.26	1485.43	1112.4	2439.34	1896.89	1421.63	981.229	922	2527.03	1528.69	1989.43	1848.83	841.971	1225.6	1564.66	1411.89	1926.57	1546.77	720.714	1244.06	1129.23	478.371	868.771	906.371	826.114	2499.86	860.4	985.314	550.971	1548.09	560.743	1511.03	730.514	969.371	1315.83	1234.51	2003.83	718.429	312.057	726.514	981.857	1152.83
1621.42	1424.4	1160.89	1960.26	1242.11	2034.6	1021.86	1187.11	1262.83	1516.43	1056.11	2360.97	1866.89	1432.14	937.057	908.229	2538.69	1542.03	1971.2	1866.11	780.629	1239.11	1532.57	1390.54	1900.83	1528.03	755.371	1217.69	1111.2	513.257	905.2	964.257	799.714	2493.79	842.486	945	588.057	1591.26	575.743	1537.46	763.771	958.571	1312.8	1199.97	2004.63	717.943	319.914	746.4	966.314	1091.2
1622.69	1359.11	1141.69	1911.8	1213.31	1969.71	1021.57	1165.77	1234.11	1511.74	1021.06	2305.37	1819.77	1438.37	904.543	937.086	2525.2	1526.4	1948.14	1910.91	772.829	1227.03	1501.43	1405.94	1906.57	1491.63	770.686	1207.14	1058.54	545.171	903.257	916.971	792.771	2476.34	842.371	897.629	600.086	1523.89	529.571	1526.2	758.2	963.657	1320.49	1152.26	2060.26	742.057	271.514	754.486	936.143	1036.63
1623.96	1406.49	1156.23	1818.89	1174.69	1956.46	1008.51	1146.4	1220.77	1524.57	1063.17	2317.74	1856.29	1407.34	903	961.857	2511.23	1460.14	1929.66	1861.89	810.657	1216.63	1494.74	1480.11	1890.77	1512.57	736.686	1193.54	1045.71	487.743	875.771	868.457	801.371	2458.18	828.914	919.286	583.4	1518.17	498.914	1560.54	792.657	929.857	1306.11	1159.8	2011.94	705.086	271.943	728.229	913.914	1065.26
1625.23	1434.63	1195.11	1781.57	1245.29	1949.91	998.771	1162.46	1145.4	1525.29	1054.46	2335.66	1870.89	1365.66	981.629	948.6	2551.09	1483.54	1922.46	1846.03	841.257	1177.17	1527.6	1446.51	1952.86	1540.43	694.829	1162.63	1092.2	449	812.829	846.343	861.543	2456.19	782.314	889.114	586.514	1511.71	438.029	1551.03	760.629	922.457	1331.94	1179.34	1975.29	630.771	239.714	668.171	957.543	1042
1626.5	1371.66	1187.91	1850.14	1252.6	1940.4	1014.23	1140.43	1168.11	1437.09	1022.23	2340.51	1851.4	1376.86	964.771	937.886	2548.31	1476.54	1889.69	1819.11	834.371	1177.26	1521.2	1372.54	1923.63	1555.46	695.714	1203.89	1051.43	450.2	810.629	848.6	846.714	2449.63	750.371	908.714	608.4	1537.89	461.029	1506.29	724.114	896.657	1375.91	1184.37	1925.09	646.086	274.943	667.829	974.457	1063.23
1627.77	1355.69	1190.66	1916.83	1314.71	2013.03	1125.86	1150.57	1242.06	1461.83	1055.4	2401.6	1840	1506.03	968.343	999.457	2538.86	1560.89	1915.14	1879.31	873.486	1243.54	1511.23	1365.2	1922.54	1539.6	731.6	1290.51	1100.29	522.514	886.429	873.543	826.257	2462.65	828.057	981	625	1606.43	472.743	1531.26	712.543	982.314	1441.57	1239.74	1937.83	700.514	313.2	655.543	971.057	1147.11
1629.04	1375.26	1196.46	1963.23	1302.23	2015.63	1134.14	1163.49	1256.2	1559.74	1076.14	2410.54	1902.71	1538.66	978.8	1007.11	2532.03	1582.4	1928.26	1888.17	913.714	1250.51	1548.71	1393.54	1908.14	1540.34	748.629	1270.89	1189.66	515.771	918.086	894.457	818.943	2449.63	895.714	985.657	599.743	1608.57	533.543	1555.89	749.286	976.257	1363.23	1259.83	1949.71	730.714	337.743	681.057	999.457	1198.2
1630.31	1411.06	1235.54	1967.29	1309.83	1991.54	1068.14	1184.6	1216.23	1634.49	1147.89	2412.09	1911.03	1468.54	1020.6	1034.03	2536.14	1597.03	1971.4	1879.14	886.514	1213.03	1573.06	1409.8	1972.57	1567.23	782.771	1255.03	1194.43	571.686	894.429	864.257	813.2	2418.77	846.286	949.114	621.343	1593.46	558.686	1548.54	754.714	1011.4	1347.54	1286.51	2046.2	745.143	324.257	728.8	1046.66	1188.11
1631.58	1363.69	1146.94	1922.57	1237.14	1958.89	992.486	1143	1172.8	1492.91	1110.11	2292.63	1810.51	1354.83	946.943	956.8	2498.6	1471.74	1969.09	1768.86	822.314	1130	1529.71	1435.17	1931.03	1508.8	766.971	1237.83	1048.8	519.943	871.629	791.657	743.257	2436.43	800.6	887.571	596.457	1561.34	543.914	1480.26	713	920.229	1362.09	1227.29	1996.26	690.857	264.257	724.314	971.343	1113.06
1632.85	1353.8	1216.74	1941.46	1253.46	2005.74	1032.57	1147.17	1215.63	1513.43	1110.8	2265.97	1835.06	1379.8	942.743	987.429	2605.57	1486.43	1982.91	1823.54	838.6	1133.4	1558.17	1494.51	1928.06	1536.51	760.914	1232.17	1080.03	521.6	896.086	819.657	774.257	2494.15	868.686	939.514	617.857	1578.14	511.571	1531.69	748.543	954.457	1420.8	1247.34	2014.23	642.743	283.029	711.114	949.543	1132.34
1634.12	1351.37	1198.34	1895.31	1256.66	2033.37	1038.06	1124.66	1206.6	1522.49	1070.46	2298.09	1899.71	1393.69	954.4	982.686	2691	1507.06	1971.49	1830.89	886.943	1196.4	1563.17	1481.94	2005.2	1543.74	724.114	1208.26	1187.89	521.771	857.657	910.143	823.971	2505.41	895.057	942.514	614.286	1535.23	493.143	1629.4	785.829	951.143	1389.26	1239.29	2005.97	691.371	279.714	704.486	976.314	1145.31
1635.39	1361.23	1223.77	1892.09	1297.14	2025.71	1010.46	1164.29	1200.11	1555.03	1122.34	2373.03	1929.37	1412.97	934.114	1014.03	2696.69	1580.14	2067.17	1877.97	856.6	1254.4	1564.54	1390.43	2033.31	1621.71	759.771	1247.54	1223.23	554.257	880.629	940.4	808.086	2506.29	864.2	941.229	608.029	1518.43	496.086	1639.57	786.486	996.257	1376.26	1249.89	2040.97	739.2	281.429	748.971	1019.23	1203.97
1636.66	1385.91	1116.2	1924.69	1280.09	2017.57	979.057	1137.63	1183.26	1494.4	1123.34	2339.83	1891.6	1380.4	917.8	987.229	2593.29	1562.94	2055.57	1856.14	813.057	1240.74	1553.51	1412.11	1988.34	1550.63	783.2	1259.31	1155.4	495.6	872.2	926.143	740.486	2496.34	883.143	907.914	590.343	1576.6	479.486	1575.11	760.743	934.743	1379.4	1204.03	1980.09	731.314	256.629	720.743	1028.69	1191.91
1637.93	1397.63	1228.71	1940.63	1318.83	2012.6	987.457	1164.09	1228.54	1559	1132.89	2328.89	1893.63	1436.34	933.229	994.743	2564.29	1573.8	2011.54	1933.2	824	1218.83	1561.8	1461.2	1945.6	1551.57	805.2	1186.49	1175.11	438.771	898.571	899.857	774.829	2510.72	926.143	921.914	602.143	1625.51	483	1578.14	788.171	979.086	1424.51	1214.14	2027.74	725.343	257.943	694.886	1045.49	1163.54
1639.19	1438.63	1249.46	1906.37	1298.83	2035.94	1030.77	1162.09	1251.14	1546.6	1122.46	2358.6	1850.97	1445.94	965.743	993.314	2585.66	1573.6	1985.31	1956.63	862.771	1221.94	1518.34	1513.4	2007.86	1538.54	796.571	1150.37	1161.71	487.6	853.857	869.114	808.886	2580.66	898.286	946.114	604.657	1650.77	564.886	1599.83	776.914	969.2	1433.06	1262.97	2052.63	684.057	297.2	646.714	1058.09	1111.4
1640.46	1433.89	1232.31	1894.2	1300.09	2050.06	1076.94	1126.63	1242.14	1557.14	1088.46	2412.46	1820.8	1428.74	994.6	983.086	2633.83	1623.37	1997.71	2036.23	843.686	1191.97	1457.57	1428.06	2009.74	1556.03	783.286	1197.11	1141.11	546.2	834.429	871.343	850.571	2618.67	853.286	971.229	588.943	1567.94	574.229	1576.17	793.971	968.086	1422	1284.66	2064.49	706.886	283.571	689.286	1018.37	1125.51
1641.73	1485.2	1215.23	1993.03	1333.49	2137.43	1067.54	1133.91	1242.66	1607.91	1139.09	2478.77	1903.23	1442.51	1068.83	1022.71	2620.89	1607.86	2009.63	2046.09	826.171	1192.43	1504.4	1451.71	2040.86	1546.37	791.457	1309.49	1121.2	627.114	895.343	947.629	851.4	2597.37	868.686	996.629	594.057	1556.51	578.886	1581.6	850.343	979.429	1507.57	1329.6	2088.03	765.143	320.371	743.743	1022.94	1212.14
1643	1504.06	1256.26	1979.34	1419.89	2226.66	1038.03	1217.11	1292.43	1615.91	1236.66	2509.94	1943.06	1466.43	1032.94	1060.74	2643.17	1541.51	2050.51	1999.26	842.886	1237.03	1583.69	1448.37	2017.37	1579.97	800.086	1348.51	1181.74	587.029	968.229	1007.23	891.971	2559.1	875.286	1016.83	617.086	1602.03	545.143	1629.2	845.629	1011.03	1525.26	1357.46	2088.2	752.371	327.029	785.229	1036.83	1227.17
1644.27	1453.83	1252.31	1967.77	1444.63	2225.69	1043.89	1293.31	1338.34	1564.74	1225.09	2481.06	1903.2	1495.8	1002.31	1038.97	2672.34	1564.54	2082.11	1955.63	866.514	1277.83	1593.34	1503.86	1952.71	1658.34	774.314	1299.86	1144.91	573.257	975.857	958.457	879.914	2599.57	831.114	999.914	628.686	1662.89	577.514	1643.71	795.086	962.029	1437.43	1394.34	2035.06	707.457	367.743	763.457	1058.66	1192.29
1645.53	1433	1214.89	1936.51	1359.34	2089.57	1060.49	1218.74	1273.94	1513.11	1073.71	2436.2	1849.8	1442.26	941.943	960.943	2662.83	1571.54	1971.66	1936.57	842.829	1266.77	1572.77	1446.26	1849.71	1659.91	723.143	1247.57	1133	517.743	897.771	874.429	853.486	2572.05	796.343	979.143	598.086	1631.6	549.257	1590.66	789.571	953.229	1346.91	1305.4	1973.34	695.257	308.429	765.229	1012.8	1123.57
1646.8	1508.6	1269.06	2012.8	1341.34	2100.89	1064.06	1169.03	1229.11	1579.29	1071.63	2439.03	1918.4	1457.57	984.114	968.143	2630.03	1619.31	1980.83	1966.03	821.086	1287.23	1555.29	1489.11	1883.43	1561.69	740.714	1265.49	1173.71	609.514	887.886	890.514	828.6	2548.36	846.6	961.686	594.514	1644.91	557.914	1598.71	839.943	961.143	1409	1248.34	1972.77	728.429	293.343	784.571	1009.57	1162.49
1648.07	1518.46	1236.4	1979.06	1319.43	2150.86	1094.77	1131.8	1248.51	1591.91	1137.51	2444.46	1972.86	1436.23	1016.89	1003.94	2688.26	1590.63	2059.26	1976.54	842.457	1283.09	1586.8	1466.37	1936.86	1559.23	770.143	1340	1240.34	618.429	917.914	956.8	835.343	2545.45	900.486	894.686	587.057	1670.54	522.029	1624.09	808.857	984.143	1418.37	1264.57	2014	712.429	289.057	824.943	1011.2	1118.89
1649.33	1480.89	1199.63	1935.26	1346.51	2181.8	1114.57	1138.94	1217.46	1621.6	1184.86	2478.86	1988.69	1491.31	1015.26	1038.6	2693.6	1600.11	2114.2	1984.43	869.2	1306.71	1598.57	1448.8	2010.6	1608.57	798.657	1316.29	1187.57	610.229	947.829	986.486	847.857	2619.96	904.486	899.086	598.857	1655.17	520.286	1612.31	761.8	1016.83	1395.74	1332.4	2066	737.629	323.571	848.343	1083.14	1137.26
1650.6	1444.37	1211.66	1988.29	1376.03	2172.63	1131.6	1176.89	1201.31	1645.57	1186.6	2495.54	1948.86	1503.17	987.6	1082.14	2742.54	1576.09	2066.17	2023.49	930.086	1280.94	1646.54	1504.46	2037.97	1671.06	816.314	1329.54	1184.86	567.057	927	1021.17	869.429	2643	890.057	965.571	619.286	1668.89	551.086	1585.86	770.571	1086.57	1380.11	1363.37	2122.17	766.486	333.229	810.629	1118.57	1148.6
1651.86	1467.97	1250.4	2065.31	1384.94	2154.71	1102.17	1210.51	1230.11	1650.91	1227.51	2558.23	1872.54	1474.94	1008.86	1087.77	2715.97	1591.34	2075.77	1956.83	943.771	1286.97	1668.57	1522.37	2040.4	1603.97	788.6	1299.66	1231.66	578.229	911.714	999.371	865.343	2619.34	896.829	1055.51	644.514	1668.97	577.257	1595.6	809.8	1021.63	1419.83	1306.4	2077.43	735.571	332.286	784.371	1116.51	1186.2
1653.13	1510.11	1220.06	2049.89	1340.46	2155.94	1131.37	1252.71	1292.63	1655.57	1257.94	2600.49	1858.46	1501.91	1051.91	1107.86	2737.43	1593.09	2115.69	1995	942.543	1318.66	1630.6	1524.34	2084.51	1621.23	808.543	1308.43	1263.49	604.714	919.171	1014.97	869.486	2588.4	936.457	1082.74	650.171	1679.03	615.914	1668.29	833.6	976.657	1501.8	1221.51	2030.86	742.286	342.857	801.229	1099.51	1139.63
1654.39	1551.57	1222.51	2015.03	1330.23	2197.06	1148	1291.97	1285.43	1634.83	1275.57	2571.03	1958.4	1550.09	1063.6	1097	2668.29	1654.6	2144.03	1976.4	934.543	1311.31	1617.74	1471.97	2063.77	1671.4	847.371	1355.11	1252.63	607.114	997.514	980.857	897.029	2626.73	972.857	1079.51	682.571	1645.11	631.2	1677.77	843.943	1028.51	1520.34	1187.14	2057.89	780.743	354.371	845.171	1100.26	1198.8
1655.66	1570.23	1291.6	2022.83	1372.17	2263.83	1168.86	1300.51	1276.14	1614.71	1233	2518.46	1970.43	1552.03	1133.66	1089.66	2734.97	1684.69	2182.71	2066.69	955.2	1341.09	1608.77	1531.46	2024.91	1704.89	841.629	1394.31	1259.94	595.886	1004.4	1051.69	887.943	2661.55	941.114	1093.66	701.743	1681.34	638.829	1665.6	882.143	1085.66	1534	1283.54	2108.4	858.086	375.057	874.914	1103.06	1214.06
1656.92	1544.09	1296.91	1993.57	1389.74	2279.89	1134.69	1216.46	1295.71	1584.4	1206.06	2509.11	1909.2	1463.31	1118.57	1042.14	2708.71	1625.57	2139.37	2033.46	940.6	1316.43	1636.09	1501.23	2008.86	1630.23	811.2	1382.77	1203.74	545.657	968	1011.37	841.714	2629.34	931.686	1048.6	652.2	1682.91	590.543	1649.63	912.914	1079.63	1515.17	1313.17	2046.23	837.486	338.143	795.486	1163.83	1218.71
1658.19	1495.69	1245.83	1974.29	1369.83	2204.11	1092.23	1188.31	1266.46	1676.8	1183.31	2536.91	1897.4	1453.86	1038.4	1032.83	2746.74	1587.57	2111.6	2064.14	915.057	1302.17	1609.4	1516.83	2005.06	1626.63	796.829	1313.63	1202.89	575.086	922	973.6	869	2577.29	885.114	987.2	606.6	1706.86	572.457	1673.74	879.257	1007.89	1494.23	1305.2	2012.37	829.543	300.857	756.714	1177.2	1207.57
1659.45	1458.31	1231.57	2060.83	1341.49	2196.54	1130.8	1172.51	1261.63	1669.37	1146.57	2555.63	1922.74	1532.69	1017.63	1054.8	2713.57	1607.8	2088.06	2019.4	891.686	1275.03	1574.11	1559.66	1961.89	1640.37	817.714	1321.69	1227.03	608.629	953.229	975.086	947.114	2569.94	853.514	990.057	608.914	1729.31	552.514	1711.34	809.2	982.457	1458.31	1315.11	1983.74	837.914	303.629	726.457	1164.6	1178
1660.72	1465.26	1263.51	2139.34	1342.29	2190.91	1118.77	1216.29	1274.89	1662.26	1114.23	2577.57	1876.14	1586.71	1053.11	1072.14	2754.51	1587.11	2112	2027.86	913.286	1294.34	1552.94	1552.29	1914.54	1675.46	808.571	1304.49	1271.37	614.943	1015.8	979.171	936.029	2567.17	857.829	1035.74	649.771	1746.11	564.143	1699.74	779.229	953.771	1532.09	1380.14	1915.29	831.571	339.657	791.8	1101.69	1150.49
1661.98	1564.51	1336.09	2134.37	1398.97	2245.74	1119.86	1270.34	1359.94	1614.37	1171.69	2578.49	1866.57	1582.43	1081.09	1117.54	2697.49	1607.94	2103.23	2061.34	980.543	1313.34	1586.11	1496.54	1981.83	1677.86	829.6	1328.69	1278	612.543	1035.6	1030.23	933.743	2567.05	960.2	1104.51	683.086	1752.49	630.4	1738.06	823	1044.09	1585.89	1382.6	1924.51	819.857	349.629	788.8	1153.4	1183.46
1663.25	1604.57	1334.2	2085.23	1403.46	2269.29	1114.63	1314.14	1375	1662.83	1191.54	2530.03	1912.97	1558.03	1095.37	1105.46	2808.23	1633.43	2144.86	2071.03	982.714	1269.63	1626.14	1562.8	2007.31	1743	834.029	1343.51	1230.34	636.571	1046.2	1036.71	896.771	2562.84	942.486	1055.2	695.314	1687.8	677.886	1756.51	860.429	1088.31	1576.06	1348.03	2063.03	806.143	339.257	829.029	1168.11	1248.63
1664.51	1641.09	1349.71	2124.83	1446.14	2308.2	1209.51	1343.86	1414.54	1695.74	1264.37	2543.71	1932.29	1631.43	1141.83	1153.83	2847.97	1721.4	2226.77	2073.54	979.314	1338.06	1656.91	1693.2	2008.34	1751.2	897.114	1384.69	1261.74	678.943	1022.51	1044	910.086	2547.94	933.771	1056.94	673.457	1687.46	666.714	1792.91	872.2	1113.17	1564.06	1334.97	2099.66	857.857	345.086	885.857	1191.26	1265.83
1665.77	1575	1373.49	2147.29	1485.57	2329.57	1231.34	1365.91	1414.77	1712.17	1295.66	2594.63	1893.46	1631.51	1161.14	1158	2885.89	1696.97	2242.63	2107.71	960.457	1336.49	1651.06	1718.2	1981.37	1723.57	949.257	1414.09	1315.09	705.571	1003.49	1050.71	929.629	2556.7	989.486	1033.31	695	1700.17	619.429	1763.34	904.029	1114.46	1612.94	1330.43	1999.77	860.514	365.114	901.571	1162.46	1312.63
1667.04	1588.23	1355.23	2112.34	1383.57	2340.74	1189.54	1303.03	1363.91	1658.83	1305.74	2640.91	1840.83	1530.69	1105.57	1122.37	2799.57	1650.17	2234.37	2117.74	927.257	1290.97	1661.31	1588.83	1943.34	1692.2	901.8	1348.57	1347.29	682.514	1016	1068.09	911.771	2553.09	1055.2	1038.71	706.571	1723.06	611.514	1791.74	882.886	1144.17	1591.31	1331.91	1927.66	849.029	374.714	875.343	1109.14	1268.31
1668.3	1566.46	1316.29	2082.89	1322.77	2345.74	1121.83	1248.46	1279.4	1623.26	1260.74	2646.17	1873.94	1446.74	1036.49	1061.8	2839.83	1633.31	2210.06	2093.71	904.514	1247.91	1674.94	1556.26	1947.6	1763.86	865.857	1331.71	1232.69	699.971	1064.26	1078.31	870.429	2544.17	1012.29	1031.83	665.371	1737.11	590.486	1736.31	928.743	1139.97	1594.49	1317.4	2057.63	809.771	354.286	839.371	1102.4	1216.14
1669.56	1582.06	1303.8	2115.83	1377.89	2350.34	1121.74	1271.66	1323.11	1639.03	1294.34	2601.06	1854.11	1533.23	1054.57	1073.29	2904.37	1728.66	2219.34	2083.94	966.857	1352.86	1690.23	1550.31	1988.71	1825.97	867.543	1346.91	1203.03	703.686	1048.43	1027.83	895.429	2503.23	948.886	1090.91	646.314	1777.2	607.029	1767.17	881.2	1116.09	1540.49	1350.46	2070.49	827.886	365.229	847.657	1148.03	1180.97
1670.82	1569.06	1328.4	2126.14	1480.63	2355.09	1183.14	1309.46	1372.94	1668.91	1307.46	2547	1837.54	1653.37	1121.4	1120.54	2925.86	1720.11	2208.66	2131.2	955.2	1458.37	1700.89	1552.66	1990	1763.66	893.857	1350.51	1263.43	725.229	999.143	997.886	953.971	2511.23	918.971	1090	664.629	1774.03	639.457	1774.57	913.543	1101.54	1556.89	1427.71	1983.71	843.771	385.143	817.429	1198.71	1273.06
1672.09	1531.86	1295.6	2042.31	1432.63	2337.49	1157.37	1269.86	1340.83	1655.71	1251.03	2571.03	1800.69	1632.97	1110.77	1134.91	2870.37	1589.66	2127.49	2158.06	926.743	1374.46	1683.54	1556.86	1960.17	1678.69	861.543	1297.97	1306.77	636.429	977.6	964.2	917.771	2492.99	905.657	993.971	646.886	1723.11	608.2	1798	869.057	1096.49	1547.63	1439.2	1891.86	858.6	399.943	788.886	1152.91	1271.06
1673.35	1477.43	1267.17	1989.51	1383.89	2220.29	1151.43	1259.63	1309.31	1580.4	1186.77	2550.37	1855.74	1473.89	1022.51	1098.77	2688.23	1582.8	2074.54	2133.09	868.229	1288.43	1614.2	1537.14	1887.71	1636.29	782.914	1279.34	1284.97	627.114	982.657	973.771	872.086	2485.11	913.371	928.286	623.571	1700.66	561.571	1671.4	869.171	1028.8	1514.26	1353.37	1935.34	845.886	319.829	800.543	1128.11	1263.83
1674.61	1471.2	1239.11	2049.94	1351.94	2124.46	1135.77	1289.86	1383.26	1559.54	1172.57	2532.4	1825.74	1395.46	988.714	1080.77	2715.86	1649.26	2082.17	2071.03	853.743	1251.43	1553.83	1521.69	1874.29	1599.86	752.286	1297.94	1241.63	591.686	927.8	994.657	866.886	2452.09	905.914	971.6	676.4	1680.54	546.486	1649	842.743	1011.66	1456.6	1228.17	1932.91	839.771	299.257	840.371	1100.49	1215.57
1675.87	1488.86	1228.37	1987.31	1330.94	2068.97	1127.43	1259.63	1388.66	1566.66	1156.09	2545.83	1802.09	1437.97	988.629	1040.14	2744.4	1662.57	2089.69	2012.23	836.8	1270.26	1579.34	1468.23	1853.09	1557.69	789.914	1275.31	1197.74	554.971	900	978.2	829.4	2402.86	851.371	972	638.029	1645	587.343	1596.34	821.114	1007.66	1450.17	1213.26	1834.97	773.2	301.743	825.029	1080.94	1223.71
1677.13	1476.71	1210.91	1873.86	1327.2	2133.63	1091.17	1215.83	1324	1581.37	1152.54	2528.26	1738.57	1488.34	1020.31	1013.51	2786.17	1547	2085.69	2027.89	900.571	1249.37	1592.66	1480.54	1838.94	1602.77	860.771	1274	1169.51	541.114	914.314	976.971	855.686	2404.45	839.743	956.686	576.914	1566.74	591.257	1602.34	822.657	1019.26	1443.23	1247.6	1853.6	751.457	374.8	762.543	1076.8	1209.09
1678.39	1391.49	1183.31	1865.6	1280.97	2121.2	1093.97	1194.14	1195.69	1544.11	1125.89	2470.71	1753	1527.11	1012.4	985.2	2666.57	1497.17	2063.29	2021.57	878.857	1206.29	1590.29	1500.54	1773.77	1656.49	833.943	1310.6	1126	565.314	962.743	930.171	878.714	2390.27	859.086	929.086	533.571	1547.34	538.829	1571.06	773.114	979.629	1417.37	1302.83	1891.43	755.143	346.086	702.171	1090.2	1160.57
1679.65	1386.46	1175.06	1926	1262.97	2067.29	1125.69	1217.34	1149.74	1562.11	1143.69	2395.8	1743.97	1469.06	1019.09	1019.74	2575.14	1514.03	2030.8	1912.74	832.686	1200.03	1593.06	1540.2	1776.23	1618.57	833.514	1278.29	1144.6	592.029	940.8	911	896	2369.7	893.257	958.743	571.114	1577.29	474.257	1601.63	792.886	984.771	1411.4	1305.09	1891.63	778.686	325.429	735.914	1064.2	1156.66
1680.91	1399.03	1235.09	1935.97	1279.63	1993.34	1104.31	1228.2	1152.29	1570.06	1144.69	2442.09	1776.66	1447.71	990.6	1006.89	2532.74	1507.26	1990.83	1836.2	815.571	1127.63	1643.6	1499.57	1817.06	1589.14	835.829	1239.29	1186.57	574.886	942.629	918.514	822.543	2306.07	843.486	961.686	563.486	1684.91	487.314	1659.43	798.486	1035.86	1410.34	1251.34	1814.57	734.257	289.257	753.343	1064.46	1194.51
1682.17	1431.77	1219.31	1892.91	1286.66	1982.4	1083.11	1168.34	1206.11	1535.54	1163.26	2370.37	1722.34	1377.46	987.6	975.743	2549.4	1482.57	1991.03	1872.69	823.4	1116.8	1635.03	1498.63	1805.71	1540.69	782.771	1181.69	1221.54	573.029	919.143	952.086	815.171	2271.31	837.914	988.514	570.286	1642.37	517	1607.57	808.914	1031.8	1395.6	1179.66	1819.37	712.343	274.229	731.114	997.257	1230.29
1683.43	1347.23	1182.17	1853.51	1249.26	2003.6	1013.37	1104.97	1171.6	1539.71	1118.09	2303	1694.97	1386.71	914.629	949.943	2575.09	1452.4	1999.46	1871.31	791.114	1158.43	1545.06	1460.54	1716.94	1551.74	683.486	1188.23	1163.66	542.629	871.143	923.914	746.343	2229.17	847.371	970.657	538.2	1556.06	490.486	1580.26	783.886	934.314	1396.26	1116.23	1861.89	691.571	253.229	700.543	965.514	1155.54
1684.69	1364.83	1143.11	1796.11	1239.8	1956.46	1012.06	1075.11	1148.11	1523.57	1094.29	2243.83	1664.6	1342.23	876.6	946.429	2484.11	1500.91	1909.86	1793	789.771	1153.14	1421.14	1457.51	1731.09	1545.6	693.829	1152.23	1121.46	547.371	784.486	904.6	819	2229.34	820.6	958.714	608.429	1390.09	470.6	1541.49	782.229	883.086	1374.97	1124.94	1793.66	715.686	259.6	723.086	933.029	1135.34
1685.95	1390.06	1143	1845.43	1301.63	1966.37	1020.97	1096.26	1181.57	1497	1107.74	2239.46	1741	1385.57	872.086	963.343	2440.86	1490.17	1874.8	1812.57	763.229	1137.8	1396.29	1407.46	1791.09	1585.26	721.571	1153.37	1093.74	536.743	808.771	921.771	832.6	2236.73	857.286	927.629	639.371	1408.69	492.114	1544.66	810.629	918.829	1383.51	1152.46	1739.46	753.486	282.857	757.2	1021.89	1122.23
1687.21	1404.29	1134.26	1893.66	1311.49	1909.54	1016.8	1077.4	1204.77	1440.23	1104.6	2245.8	1733.83	1362.86	903.314	955.257	2452.34	1499.34	1893.54	1875.74	755.2	1169.83	1405.94	1434.6	1803.31	1574.34	730.457	1173.17	1095.89	524.514	850.6	931.8	849.314	2199.09	911.371	923.086	637.114	1415.74	516.686	1474.2	789.171	941.686	1395.43	1186.91	1715.4	753.8	291.371	752.314	968.2	1085.43
1688.47	1357.77	1062.06	1813.34	1223.54	1912.06	979.314	1033.11	1117.51	1404	1021.09	2224.83	1667.31	1334.09	888.371	902	2391.2	1442.09	1904.57	1855.6	738.229	1134.54	1386.74	1353	1766.6	1499.74	724.543	1133.26	1092.97	489.571	811.743	866.914	761.371	2151.05	874.8	914.657	562.2	1479.26	508.829	1455.09	718.657	898.114	1308.8	1087.23	1715.74	695.057	258.657	748.257	933.457	1047.23
1689.73	1291.74	1035.63	1756.66	1147.43	1896.17	978.771	1034.37	1030.09	1429.77	975.314	2263.23	1627.74	1288.31	888.457	875.057	2411.06	1460.91	1874.66	1743.83	761.514	1082.57	1321.49	1294.71	1738.46	1435.06	731.714	1082.43	1102.91	483.429	750.314	848.514	803.114	2149.99	771.6	914.114	544.4	1435.26	547.486	1463	693.143	921.429	1266.31	1102.11	1711.89	647.4	256.743	708.829	906.571	1072.69
1690.99	1207	1026.31	1738.11	1148.6	1950.6	983.486	1043.26	1033.6	1399.54	983.743	2241.09	1632.77	1261.8	931.314	849.914	2354.26	1510.4	1818.11	1732.17	740.314	1104.91	1357.74	1275.6	1743	1398.86	695.343	1108.74	1023.26	453.429	723.171	842.4	777.314	2158.67	794.8	919.8	521.657	1446	502.171	1429.97	708.829	960.771	1342.77	1133.94	1703.6	624.743	271.657	705.943	969.943	1113.66
1692.25	1215.34	1086.57	1778.57	1169.49	1974.57	974.771	1062.06	1106.97	1450.97	1038.37	2282.8	1612.51	1274.8	945.857	865.4	2414.49	1538.91	1827.06	1737.34	779.886	1209.23	1411.89	1329.77	1702.26	1432.51	721.943	1150.43	945.657	479.743	737.857	866	811.343	2167.95	858.486	921.629	520.371	1443.71	473.114	1498.11	729	963.4	1415.14	1213.71	1714.09	639.086	290.486	700.914	969.943	1072.49
1693.51	1294.51	1075.89	1784.97	1148.26	1917.29	954.514	1042.37	1096.71	1386.2	1059.23	2233.14	1580.54	1317.31	897.486	887.829	2379.89	1503.83	1844	1767.34	797.971	1193.46	1483.4	1362.51	1675.51	1414.37	741.714	1143.46	949.629	484.486	753.2	869	788.914	2164.75	812.371	878.429	543.114	1459.71	412.6	1497.46	716.143	947.943	1348.2	1131.4	1710.69	670.571	267.2	695.4	943.171	1013.91
1694.76	1270.09	1072.14	1751.89	1100.49	1873.09	979.914	1005.37	1097.54	1396.6	1040.43	2136.31	1590.29	1311.51	825.314	885.771	2426.86	1421.91	1826.63	1728.94	758.4	1220.77	1453.06	1336.63	1590.54	1360.37	686.8	1048.77	1042.69	445.114	746.086	853.8	757.2	2142.63	746.657	836.829	521.6	1378.89	446.371	1411.4	717.029	881.6	1290.71	1091.77	1715.4	649.486	270.343	633.6	890.543	958.686
1696.02	1290.09	1068.4	1735.54	1130.46	1863.17	953.514	983.629	1118.17	1365.43	1026.8	2108.83	1613.57	1271.51	880.029	872.114	2366.14	1358.17	1800	1781.66	738.629	1163.51	1451.29	1306.63	1657.94	1381	604.714	1112.8	1085.46	433.486	782.657	847.829	731.457	2084.97	723.029	850.829	552.971	1381.14	460.771	1376.94	716.743	903.543	1314.77	1093.74	1725.06	654.971	289.514	644.371	887.829	963.6
1697.28	1272.63	1094.94	1697.37	1129.34	1880.23	928.371	960.143	1106.6	1396.34	1018.26	2139.06	1664.43	1279.71	889.229	895.743	2351.23	1327.03	1793.54	1807.23	762.629	1116.23	1414.51	1281.54	1717.57	1461.69	671.571	1154.97	1060.6	478.543	785.114	860.857	735.229	2081.72	754.171	865.343	540.029	1436.31	517.029	1449.71	749.114	952.514	1326.77	1108.2	1770.54	677	245.857	687.229	880.971	989.2
1698.54	1332.43	1119.89	1704.14	1183.74	1846.71	954.886	1002.6	1097.97	1350.09	1059.46	2162.54	1693.63	1275.43	904.714	948.486	2354.4	1362.74	1788.77	1808.91	769.343	1114.74	1429.09	1312.29	1760.17	1462.94	728.714	1177.26	1021.66	514.943	806.257	888	765.286	2112.91	788.457	849	541.029	1518.94	500.429	1510.91	765.171	987.029	1299.83	1121.4	1817.77	710.914	243.857	747.286	918.514	984.171
1699.79	1335.29	1095.69	1722.63	1175.46	1853.77	968.943	1038.34	1129.03	1324.03	1080.09	2154.91	1685.26	1300.4	852.314	944.257	2431.03	1419.86	1781.74	1791.91	745.571	1115.14	1430.49	1342.23	1711.51	1373.31	692.143	1172.37	1009.2	492.4	806.143	859.657	749.686	2116.52	818.429	829.743	540.4	1488.77	515.686	1472.43	769.086	920.114	1266.97	1147.29	1805.11	684.714	273.571	733.029	966.6	1050.54
1701.05	1352.51	1090.74	1725.57	1169.49	1818	957.457	1060.2	1142.97	1322.11	1031.91	2201.37	1698.94	1249.57	859.829	911.6	2488.54	1354.34	1759.49	1770.14	765.714	1148.17	1445.83	1294.34	1722.69	1383.8	660.829	1188.97	1000.23	460.971	836.286	806.971	722.514	2069.41	789.429	821.057	542.457	1494.2	521	1429.89	737.543	857.571	1254.74	1206.74	1783.69	668.114	298.543	711.657	974.629	1043.69
1702.31	1273.4	1044.71	1670.89	1143.86	1744.4	925.029	971.571	1068.89	1362.49	942.314	2126.71	1643.97	1242.51	798.286	871.943	2359.4	1329.06	1731	1653.57	750.429	1099.17	1403.94	1261.86	1685.29	1430.14	629.286	1152.11	979.429	441.429	789.4	714.6	623.8	2053.78	767.429	784.943	471.486	1425.97	514.771	1349.63	694.029	804.914	1200.69	1083.09	1688.97	613.543	239.143	639.486	895.8	1001.66
1703.56	1255.43	1024.37	1630.91	1156.77	1730.06	965.171	988.714	1053.03	1387.49	927.371	2112.2	1596.57	1228.71	844.714	853.686	2265.37	1345.74	1698.4	1658.74	750.029	1188.54	1403.29	1300	1653.37	1444.43	652.314	1125.17	1066.29	477.857	743.486	713.971	694.914	2084.83	796.343	806.629	477.971	1375.49	473.286	1406.23	725.057	814.457	1236.06	1085.09	1651.57	611.914	261.086	596	879.143	941.829
1704.82	1285.94	1009.66	1664.77	1141.34	1830.6	990.6	1051.74	1150.66	1445.77	991.314	2147.57	1583.03	1310.4	886.857	913.4	2331.43	1426	1822.11	1704.2	768.371	1199.77	1413.11	1340.03	1672.66	1404.46	689.2	1157.83	1098.43	532.886	759.743	805.229	762.057	2122.95	861.2	878.686	568.714	1363.77	511.543	1472.46	726.743	894.057	1336.09	1082.6	1677.86	643.286	276.429	593.2	955.114	959.514
1706.08	1260.74	1053.4	1655.77	1081.09	1853.34	937.029	1067.26	1189.17	1352.46	994.686	2128.11	1557.91	1298.06	865.857	905.486	2397.71	1393.89	1812.14	1749.49	773.429	1212.54	1397.89	1271.6	1690.26	1388.57	731.486	1130.51	1035.03	489.457	776.686	774.743	756.6	2089.15	806.371	883.943	576.314	1398.2	480.086	1454.91	703.371	901.8	1338.2	1096.17	1708.26	676.086	301.514	608.886	975.629	964.314
1707.33	1169.34	1055.86	1667.26	1058.69	1808.69	849.571	970.543	1108.4	1299.71	963.029	2023.37	1537.14	1267.69	830.143	882.629	2293.69	1368.26	1754.34	1639.83	702.2	1044.31	1362.06	1183.51	1659.69	1345.74	628.886	1040.97	961.6	447.571	768.429	732.943	660.457	2041.76	771.857	833.029	521.143	1357.91	464.114	1378.57	615.314	872.286	1202.77	1016.29	1664.57	627.714	267.914	595.6	931.286	927.829
1708.59	1162.74	1091.6	1695.83	1091.2	1801.06	863.629	936.886	1018.54	1333.43	967.829	2034.91	1532	1243.77	880.543	836.686	2245.66	1325.91	1689.57	1661.37	725.8	1056.63	1327.14	1219.63	1635.63	1374.4	604.257	1060.14	1002.43	460.657	761.886	808.686	674	2034.16	775.629	828.8	514.229	1312.83	462.971	1478.83	667.971	897.229	1189.29	1088.77	1690.83	655.371	278.629	601.029	922.8	990.8
1709.84	1206.29	1082.83	1720.14	1078.46	1826.74	915.657	964.886	1037.51	1375.74	977.743	2078.29	1555.86	1257.43	899.114	884.571	2261.03	1327.17	1716.37	1679.4	740.257	1070.66	1335	1261.11	1618.69	1402.4	613.886	1122.46	989.486	458.771	784.514	860.657	711.4	2073.05	823.629	817.343	501.971	1372.74	469.429	1511.51	665.943	939.457	1234.31	1122.86	1745.2	654.343	256.914	644.4	897.514	997.943
1711.1	1228.03	1098.74	1702.37	1094.51	1848.51	953.371	992.457	1054.57	1324.74	973.657	2092.29	1517.4	1290.09	869.429	893.657	2256.86	1335.74	1726.66	1671.94	748.114	1108.86	1340.57	1324.63	1657.8	1403.83	639.486	1111.03	941.171	455.743	814.286	793.114	757.8	2070.38	781.286	856.886	468.314	1413.54	422.629	1447.11	662.743	917.229	1267.94	1145.8	1708.03	638.743	245.114	664.514	902.771	943.571
1712.35	1188.29	1056.06	1671.11	1086.46	1799.31	915.429	940.286	1019.69	1291.49	922.743	2093.57	1520.37	1241.09	835.257	829.143	2174.26	1351.8	1730.17	1567.71	686.571	1069.14	1304.57	1234.97	1636.49	1347.77	629.971	1029.46	907.486	460.457	764.857	735.457	743.286	2046.19	739.343	821.543	474.229	1403.03	405.2	1316.51	663.829	829.343	1243.31	1144.09	1619.14	592.571	221.8	625.629	915.686	901.371
1713.6	1224.57	1021.09	1672.14	1047.91	1741.06	916.829	944.314	1025.17	1322.49	913	2118.2	1567	1220.29	836.343	785.914	2245.51	1310.51	1773.69	1612.77	752.457	1079	1308.03	1279.83	1643.37	1333.57	655.914	1024.8	951.286	474.171	735.943	796.4	722.971	2024.02	725.257	799.543	520.914	1405.49	424.914	1372.11	710.343	847.629	1236	1136.37	1596.94	626	221.371	601.8	930.886	995.143
1714.86	1253.86	1052.37	1670.4	1035.49	1734.09	909.057	945.629	1085.11	1323.46	900.229	2066.94	1615.26	1216.77	828.714	816.857	2319	1317.8	1757.86	1685.57	782.971	1085.43	1319.54	1296.11	1674.11	1347.54	654.057	1081.06	986.029	435.343	743.2	815.543	733.086	2043.08	719.714	801.314	500.314	1417.83	457.086	1441.14	705.086	870.429	1222.14	1090.31	1632	629.714	246.314	655.486	899.057	1044.69
1716.11	1247.71	1122.03	1702.11	1105.77	1833.91	940.857	1023.6	1117.26	1409.03	955.057	2122.17	1678.57	1321.77	871.714	874.8	2387.94	1351.09	1832.89	1739.34	809.286	1111.14	1362.66	1381.37	1722.66	1411.71	675.971	1125.14	1062.43	478.514	807.229	858.514	757.029	2043.58	769.314	886.229	514.457	1384.49	521.057	1466.8	720.086	916.8	1235.54	1071.57	1666.14	617.371	277.857	700.486	910.371	1022.74
1717.37	1175.94	1037.97	1632.11	1140.83	1837.69	815.429	959.971	1076.89	1400.4	953.057	2115.43	1657	1271.94	836.657	878.886	2300.31	1323.89	1742.57	1620.09	716.571	1049.51	1299.34	1250.03	1638.17	1333.23	607.629	1084.83	1009.03	449.457	746.4	790.886	719.886	2020.37	735	832.914	513.514	1330.17	463.829	1333.29	692.629	861.8	1238.86	1005.6	1593.71	556.229	254.114	672.314	904.543	924.714
1718.62	1187.63	988.2	1645.86	1101.46	1807.14	819.257	994.4	1049.66	1367.06	969.771	2116.09	1674.54	1262.26	826.4	900.543	2340.8	1308.43	1706.83	1672.77	738.2	993.029	1360.37	1222.91	1590.43	1289.49	637.229	1091.34	980.429	452.743	740.114	778.629	681.086	1986.99	757.657	813.771	555.943	1350.43	439.971	1335.14	697.229	862.743	1260.14	1023.6	1614.4	591.057	265.2	645.714	887.629	921.8
1719.87	1226.54	1018.51	1627.63	1078.43	1825.77	911.143	993.057	1096.23	1325	987.971	2043.11	1627.49	1232.83	844.429	868.857	2303.71	1311.11	1692.29	1645.74	746.057	1031.54	1330.43	1219.71	1634.97	1332.29	671.343	1122.14	970.429	459.314	754.057	770.6	704.143	1978.98	765.971	832.829	517.771	1391.37	446.6	1372.83	701.029	889.571	1294.37	1069.6	1650.69	638	243.914	661.6	850.029	913.686
1721.13	1251.31	1054.03	1609.54	1042.49	1839.2	985.257	1049.31	1067.66	1364.63	1008.54	2050.97	1617.83	1253.23	855.629	779.914	2267.31	1364.54	1796	1659.06	772.4	1100.17	1327.37	1214.37	1647.77	1384.26	703.629	1125.54	1003.86	503.257	768.6	806	704.114	1969.01	800.143	836.4	554.429	1371.09	460.629	1410	735.486	924.086	1260.29	1105.94	1757.46	683.514	241.743	695.343	852.343	990.343
1722.38	1238	1001.63	1595.94	1053.86	1807.51	886.343	1004.77	1043.37	1306.03	1008.77	2042.03	1589.97	1230.2	846.257	785.457	2268.74	1369.34	1820.77	1596.69	745.314	1120.6	1317.77	1222.34	1662.89	1345.97	632.857	1063.6	1014.91	495.657	781	825.743	695.057	1997.63	763.343	786.629	602.143	1398.37	433.029	1340.71	703.886	856.343	1288.94	1063.94	1745.54	611.143	200.6	722.486	869.686	977.229
1723.63	1232.4	1020.6	1637.37	1094.14	1698.94	840.543	995.6	995.486	1297.26	1011.86	2067.51	1609.66	1232.29	852.829	824.714	2299.09	1313.46	1814.6	1651.34	756.286	1096.74	1348.6	1249.63	1669.2	1346.97	654.171	1012.4	1015.23	460.914	790.971	828.857	643.686	2022.53	743.171	773.171	588.257	1386.51	464.257	1374.6	675.257	771.314	1339.94	1055.83	1711.46	597.2	209.543	707.8	871.486	990.829
1724.88	1174.66	972.8	1642.49	1074.77	1672.71	808.543	932.229	970.886	1249.11	1019.91	2024.8	1576.66	1220.69	859.343	815.8	2239.43	1273.97	1731	1633.97	730.2	1023.2	1320.4	1321.8	1648.26	1384.77	669.286	1016.69	1021.86	451.2	786.943	760.257	668	2016.95	722	768.4	523.029	1387.09	460.314	1382.51	605.914	764.229	1303.54	1047	1620.11	588.114	196.857	634.971	827.486	946.4
1726.14	1110.17	934.743	1628.29	1054.34	1717.14	818.571	937.629	957.8	1301.34	1006.37	1975.14	1585.2	1167.66	780.057	785.943	2160.43	1262.57	1691.71	1642.66	717.8	1014.83	1297.8	1272.43	1648.17	1336.14	652.829	1038.03	994.2	418.886	728.114	708.314	674.057	1992.38	696.8	774.457	493.686	1319.6	425.314	1383.69	618.314	833.171	1254.06	1038.43	1641.86	593.114	196	574.286	816.257	964.486
1727.39	1175.37	966.771	1642.74	1063.91	1798.26	845	980.571	1002.94	1307.26	968.114	1949.17	1663.91	1195.29	790.171	828.114	2260.83	1342.46	1704.57	1636.37	748.029	1045.89	1316.74	1310.86	1678.69	1364.31	631.486	1083.97	990.886	472.657	779.857	754.486	705.6	1999.06	702.429	841.714	530.543	1353.97	442.229	1378.11	640.629	837.486	1278.14	1042.26	1691.54	583.286	235.714	585.4	853.6	977.486
1728.64	1197.77	1026.6	1716.09	1115.97	1787.71	902.057	1044.54	1111.37	1347.14	973.171	2018.17	1680.03	1305.77	839.971	879.543	2351.26	1371.74	1738.94	1692.43	767.943	1115.03	1353.51	1317.94	1723.17	1416.49	652.114	1097.8	1014.31	523.771	824.114	844.171	674.486	2009.49	716.571	913.914	523.971	1376.91	473.829	1388.06	719.943	884.771	1304.71	1106.31	1748.91	626.829	283.4	631.629	922.829	958.571
1729.89	1229.37	1026.77	1697	1114.14	1765.54	976.343	1039.46	1111.11	1324.14	971.743	2075.83	1675.11	1343.37	890.143	957.2	2340.43	1415.66	1771.17	1700.23	782.114	1085.57	1374.06	1373.89	1698.6	1455.71	649.286	1134.46	1063.69	548.114	817.6	896.914	697.4	1989.09	748.714	920.486	528.257	1389.06	479.114	1418.89	782.714	914.029	1294.51	1143.6	1736.69	674.029	295.857	678.086	924.371	938.657
1731.14	1186.14	992.086	1676.8	1066.23	1770.4	970.629	996.486	1098.17	1310.14	996.8	2097.51	1654.57	1306.14	887.086	943.4	2257.26	1385.69	1740.57	1687.69	782.971	1098.46	1353.34	1345.14	1708.91	1382.31	638.771	1140.86	1043.77	481.457	780.857	913.743	695.257	1950.66	773.114	872.743	515.314	1404.29	439.457	1434.2	775.714	913.943	1276.29	1175.2	1684.29	643.6	287.343	649.743	907.6	965.8
1732.39	1169.49	1016.03	1585.17	980.886	1779.11	890.543	922.057	1022.69	1254.83	943.829	2035.8	1623.37	1214	835.257	836.343	2173.34	1364	1682.4	1622.89	749.029	1089.14	1289.57	1268.63	1613.06	1306.37	590.686	1082.43	939.2	423.457	704.943	839.029	673.543	1946.81	725.943	783.286	508.2	1373.89	413.086	1377.89	691.829	793.571	1199.57	1074.03	1583.46	563.943	232.343	608.914	856.857	931.971
1733.64	1144.51	1010.94	1646.2	1017.37	1800.6	834.314	982	1022.14	1260.63	939.171	2042.26	1580.26	1193.66	811.514	761.4	2235.74	1331.51	1691.34	1609.17	706.143	1107.57	1310.17	1208.6	1631.46	1268.94	621.714	1027.46	906.429	377.314	676	773.086	669.371	1945.2	705.343	784.943	529.343	1365.43	415.429	1307.11	664.4	785.914	1184.94	1069.14	1598.57	597.857	230.4	604.886	872.257	905.114
1734.89	1165.34	1036.14	1660.34	1073.2	1845.43	840.171	1036.06	1000.6	1284.11	905	2071.14	1582.26	1210.57	786.571	813.829	2355.11	1325.8	1764.06	1554.31	710.371	1063.43	1307.8	1249	1681.49	1349.11	655.4	1041.89	988.571	416.743	664.714	755.771	682.371	1961.95	757.114	797.429	534.171	1357.6	449.571	1328.49	668.2	813.257	1253.11	1065.17	1646.63	628.257	204.514	646.314	874.429	905.086
1736.14	1207.51	1052.57	1721.4	1103.71	1862.89	906.286	1056.51	1088	1339.89	941.886	2087.66	1611.66	1250.69	838.657	894.686	2391.29	1359.77	1754.94	1630.69	776.371	1074.54	1315.29	1312.49	1700.86	1412.6	686.429	1086.71	1039.6	501.114	785.743	846.314	723.314	1960.06	824.457	865.286	539.743	1371.49	450.286	1412.86	694.057	853.286	1344.86	1095.26	1706.14	653.543	262.486	667.543	917.514	957.429
1737.39	1214.2	1076.69	1709.46	1075.74	1863.43	938.8	1003	1118.8	1324.77	993.857	2088.89	1592.17	1256.29	870.686	892.771	2316.17	1368.89	1729.54	1706.91	806.971	1108.66	1337.2	1324.77	1728.74	1434.86	668.029	1073.51	1064.89	542.371	826.057	881.971	733.971	1969.97	808.8	896.371	543.114	1358.6	433.343	1429.31	718.4	837.514	1331.94	1084.86	1681.51	634.771	273.829	666.457	906.829	948.514
1738.64	1253.23	1084.66	1642	1057.26	1855.14	939.2	1024.6	1084.49	1347.09	1044.03	2100.34	1597.4	1247.83	888.4	847.6	2311.74	1334.14	1723.83	1712.11	767.314	1167.54	1421.11	1285.54	1728.26	1410.23	683.8	1121.86	1058.51	521.943	809.657	849.886	776.686	1941.83	762.286	872.886	520.314	1351.91	446.057	1438.74	735.371	841.514	1286.14	1086.11	1681.4	633.229	307.171	664.886	910.2	988.057
1739.89	1193.54	1071.69	1620.17	1053.46	1835.69	921.686	999.114	1015.8	1283.83	1001.83	2085.57	1597.54	1252.94	869.029	794.686	2277	1313.26	1742.43	1625.89	734.486	1097.26	1429.09	1274.43	1723.63	1368.17	722.514	1099.09	1055.51	487.543	773.029	791.743	750.571	1936.73	759.714	822.714	494.429	1370.89	490.829	1386.69	701.429	835.486	1246.6	1108.34	1691.11	638	237.371	669.657	892.286	969.2
1741.14	1121.06	1014.8	1565.49	1068.74	1788.46	888.514	983.4	1025.43	1293.49	951	2052.06	1584.86	1225.4	871.057	784.571	2205.77	1305.91	1695.11	1610.8	681.429	1068.34	1355.26	1182.91	1597.8	1325.23	655.486	1073.46	951.371	453.914	793.429	764.971	693.857	1914.13	730.171	767.229	470.086	1349.8	452.4	1337.31	657.6	823.457	1234.14	1088.71	1732.17	605.257	202.571	648.6	859.2	912.343
1742.39	1124.29	1012.11	1550.54	1040.63	1702.51	883.429	1013.37	1018.51	1297.23	920.114	2039.31	1579.94	1163.57	830.029	848.914	2226.97	1302.51	1671.51	1632.54	659.314	1010.34	1294.11	1216.03	1621.74	1309.63	597.057	966.2	937	418.771	809.6	743.543	634.886	1900.65	708.371	754.371	467.771	1354.51	422.429	1294.14	615.514	855.743	1248.03	1092.14	1706.17	576.686	193.457	632.371	852.514	872.457
1743.64	1165.97	990.457	1541.46	1014.14	1721.17	825.629	1051.29	997.2	1305.6	902.543	2058.8	1582.91	1142.83	779.743	860.629	2267.14	1305.97	1680.83	1653.86	621.571	1077.03	1300.54	1178.23	1621.51	1281.63	596.429	956.629	929.771	438.314	781.543	693.029	652.171	1916.41	675.629	724.857	494.171	1322.54	381.486	1325.74	609.686	876.171	1249.77	1055.23	1636.97	523.171	216.229	642.629	838.629	904.086
1744.89	1288.86	1024.49	1668.09	1066.46	1791.37	874.743	1063.51	1024.86	1296.8	923.8	2070.8	1651.49	1192.4	780.686	862.429	2266.83	1344.43	1739.69	1699.17	660.029	1077.51	1341.57	1219.29	1663	1286.6	695.743	1040.4	1005.34	464.429	814.514	710.429	699.2	1968.85	742.771	778.486	527.486	1395.91	447.943	1382.77	707.086	889.857	1302.57	1063.09	1585.63	595.571	272.4	720.914	898.343	955.657
1746.14	1276.37	983.686	1626.46	1083.11	1789.23	851.686	963.914	1042.11	1273.46	930.4	2011.63	1629.63	1248.26	798.429	832.8	2195.17	1313.09	1726.69	1669.77	684.429	1087.69	1344.8	1178.34	1641.2	1267.83	681.6	1119.29	999.714	476.029	805.857	756.171	707.286	1965.06	747.257	803.086	527.943	1425.31	435.029	1341.03	709.971	874.257	1278.57	1062.23	1640.54	618.229	346.571	694.057	855.857	958.714
1747.38	1223.77	984.857	1616.03	1065.29	1765.43	873.971	926.343	1022.4	1284.51	951.2	1963.29	1614.51	1260.6	799.771	857.571	2225.06	1334.37	1701.74	1634.74	704.029	1060.34	1347.4	1197.94	1649.74	1302.69	613.257	1106.71	967.114	437.657	770.743	800.857	667.657	1966.8	727.029	858.371	512.771	1435.29	461.057	1348.77	688.8	857.743	1255.26	1037.14	1679.49	627.857	353.057	638.229	863.543	925.686
1748.63	1147.8	951.914	1633.83	1045.11	1723.91	852.343	890.771	1038.94	1275	939.086	1979.49	1585.17	1236.49	829.571	868.514	2211.23	1292.06	1743.51	1595.46	729.343	1066.4	1369.69	1188.57	1630.91	1347.49	598.971	1014.11	903.114	454.371	726.686	791.6	637.714	1952.72	692.371	888.943	536.143	1385.6	421.943	1400.6	679.857	849.257	1207.54	1091.71	1699.43	592.314	303.543	617.771	830.657	929.543
1749.88	1113.49	988.914	1588.69	999.571	1672.43	804.914	902.371	1005.54	1244.8	887.143	1982.69	1524.29	1178.17	786.4	799.143	2155.4	1213.77	1735.71	1583.34	738.2	1010.11	1286.43	1173.46	1564.6	1358.09	575	991.943	885	416.943	685.971	756.429	603.857	1919.81	649.914	824.229	466.057	1288.14	403.314	1395.86	651.743	796.629	1194.31	1068.74	1638.54	499.829	177.114	605.8	790.771	862.714
1751.13	1123.4	1012.09	1556.17	980.771	1734.4	831	925.314	1018.69	1216.14	873.057	2043.11	1503.23	1161.11	769.371	760.371	2141.51	1234.86	1670.14	1589.4	742.343	985.343	1256.06	1149.74	1531.97	1305.54	577.2	995.2	918.743	445	732.886	778.971	696.457	1900.49	680.743	719.343	483.343	1249.89	409.2	1346.71	599.886	804.543	1173.71	1078.77	1640.11	544.114	200.829	609.714	810.657	854.886
1752.38	1181.63	1023.77	1582.91	1049.09	1789.94	878.543	945.143	1058.37	1273.03	942.057	2117.2	1567.83	1194.2	773.857	784.971	2216.83	1311.46	1652.57	1599.09	677.857	1029.03	1316.43	1176.83	1535.66	1295.09	603.714	1053.26	929.029	466.829	753.4	812.229	733	1948.13	735.971	742.086	485.171	1333.26	447.4	1366.43	625.8	811.771	1206.43	1027.86	1686.94	619.343	254.029	665.029	882.514	850.229
1753.62	1195.66	1013.77	1582.83	1076.77	1745.09	902	945.343	1118.09	1309.97	954.714	2097.89	1606.94	1252.57	817	837.314	2231.11	1348.57	1711.43	1640.8	649.029	1049.03	1352.54	1228.43	1615.49	1296.94	684.229	1071.43	941	474.171	751.343	764.4	692.886	1993.47	735.571	763.971	538.829	1373.94	464.257	1420.17	686.114	857.771	1224.03	1059.4	1701.37	666.771	286.343	694.8	922.571	924.914
1754.87	1121.83	950.714	1560.94	1053.29	1687.46	847.486	915.229	1039.71	1279.89	899.457	1989.66	1537.06	1275.14	815.714	830.286	2212.74	1333.46	1801.57	1669.54	694.886	1063.17	1238.51	1249.51	1640.86	1289.26	633.429	1064.97	898.429	435.857	720.543	731.771	612.457	1997.4	669.343	763.029	502.657	1363.43	450.4	1359.86	655.886	847.057	1237.57	1014.37	1701.14	592.886	219.8	663	856.171	910.6
1756.12	1191.46	957.029	1624.71	1036.46	1739.57	865.2	966	981.2	1269.23	918.8	1962.49	1517.26	1252.23	854.457	836.029	2260.31	1361.89	1812.91	1651.83	742.629	1065.97	1229.69	1240.09	1622.74	1280.09	609.543	1090.29	918.971	442.171	764.571	771.143	651.429	1994.57	659.029	784.857	525.286	1349.03	470.343	1315.46	648.743	856.829	1256.43	1033.86	1655.4	587.257	220.543	626.286	866.657	923.6
1757.36	1284.03	975.514	1683.86	1057.31	1758.97	924.514	974.029	958.143	1252.91	986.743	2014.77	1569.97	1210.57	889.857	842.229	2252.2	1329.03	1820.49	1633.46	738.6	1066.77	1266.17	1261.34	1614.29	1354.77	593.229	1147.11	919.6	480.4	802.429	825.343	666.2	1968.16	702.4	850.829	512.971	1357.34	448.943	1309.23	713.029	848.771	1249.46	1067.97	1686.89	589.029	248.714	662.914	880.286	951.857
1758.61	1184.29	981.114	1616.66	1022.14	1702.17	894.057	935.514	995.914	1186.03	924.257	2001.06	1565.83	1150.31	863.257	781.143	2114.06	1271.86	1718.23	1596.43	661.286	1005.51	1326.63	1220.34	1607.8	1395.89	594.086	1159.23	899.714	423	726.571	764.343	631.143	1944.37	644.829	774.2	490.371	1285.63	417.257	1297.14	689.143	824.086	1203.89	1057.66	1612.23	583.371	245.257	613.971	835.343	916.829
1759.85	1077.51	921.2	1520.37	1012.23	1718.4	836.6	914.314	999.6	1155.86	889.486	1934.43	1519.37	1129.23	818.829	718.257	2048.63	1250.09	1680.51	1527.17	654.314	975.229	1288	1222.77	1593.46	1369.63	566.229	1092.14	906.086	382.457	686.629	746.286	632.229	1929.8	628.971	702.286	441.686	1303.2	391.6	1254.6	636.514	764.8	1105.37	1017.17	1581.31	555.914	246.743	588.857	810.571	877.486
1761.1	1082.51	979.457	1470.69	1020	1664.17	789.057	894.486	1010.86	1186.34	915.143	1911.63	1540.06	1133.17	758.543	717.629	2120.49	1258.77	1640.29	1471.4	658.971	1005.11	1280.09	1208.17	1591.94	1303.57	617.886	1048.83	903.2	350.371	651.457	744.4	667.057	1928.55	642.571	728.6	425.571	1320.31	426.2	1246.26	592.857	757.629	1124.94	995.143	1570.8	535.8	277.886	555.457	810.4	875.086
1762.35	1149.29	970.486	1544.97	993.914	1644.14	831.8	861.571	995.029	1181.54	951.286	1970.23	1571.49	1156.89	740.171	730.343	2155.37	1293.2	1644.06	1543.06	694.2	1050.54	1230.46	1192.17	1663.11	1314.86	638.771	986.543	941.857	370.657	693.914	748.857	678.571	1909.59	704.857	778.343	420.143	1342.86	436.629	1262.46	632.857	776.086	1167.49	1008	1600.43	541.514	256.343	622	828.743	904.686
1763.59	1140.4	991.114	1619.4	1003.57	1696.57	832.286	842.2	1012.69	1230.54	894.371	2037.8	1608.97	1211.54	759.743	786.743	2185.69	1256.89	1682.37	1636.17	679.343	1088.54	1287.14	1181.94	1665.8	1329.89	656.457	1012.37	958.943	473.514	695.571	795.971	670.829	1899.31	718.457	823.886	397.743	1341.91	464.657	1301.69	623.857	812.914	1226.74	1019.86	1593.37	563.514	210.6	640.143	841.657	906.314
1764.84	1123.57	977.314	1564.29	1025.57	1729.23	846.057	899.4	1012.03	1326.2	907.429	2013.77	1581.6	1239.77	801.6	839.771	2211.34	1264.34	1762.11	1717.49	707.457	1079.14	1312.8	1239.74	1624.11	1340.71	677.6	1045.29	1005.89	527.2	709.914	832.629	674.914	1892.41	736.057	814.114	453.6	1375.54	476.629	1317.63	646.6	837.171	1214.4	1055.11	1606.17	578.914	193.914	635.771	865.286	923.571
1766.08	1181.86	1035.34	1568.91	1082.49	1753.94	883.714	986.914	1052.63	1349.17	961.686	1976.49	1630.49	1222.43	804.686	872.571	2208.97	1292.63	1792.51	1764.14	696.286	1073.23	1306.03	1253.14	1629	1373.8	674.343	1084.43	965	515.857	743.371	827.914	679.8	1914.5	744.914	804.629	517.971	1367.69	445.829	1384.34	666.714	849.486	1218.63	1049	1648.49	600.429	210.743	655.971	893.714	965.8
1767.32	1207.57	1019.77	1571.63	1075.14	1746.09	924.571	968.6	1053.69	1292	977.4	1964.66	1638.37	1208.86	829.371	827.686	2161.49	1328.43	1718.97	1733.54	699	1054.8	1312.2	1272.97	1651.49	1369.57	624.686	1025.09	938.229	470.6	754.029	818.829	636.286	1953.73	738.057	775.314	539.543	1374.97	407.029	1334.71	681.2	853.457	1199.57	1073.83	1643.11	614.114	222.314	655.029	867.571	947.629
1768.57	1189.91	993.886	1570.06	1019.8	1739.23	880.486	935.257	1001.4	1241.69	924.257	1958.89	1635.94	1164.03	827.914	768.6	2154.8	1257.43	1661.03	1600.06	640.086	1047.23	1268.49	1242.51	1621.09	1299.43	583.057	995.029	910.743	461.314	707.657	769.514	589.343	1933.23	673.114	767.4	450.943	1297.2	383.914	1284.71	641.657	826.286	1156.14	1042.8	1597	594.571	202.686	615.8	836.971	915.657
1769.81	1115.77	978.571	1527.09	993.114	1745.63	856.429	907.057	965.971	1279.63	918.657	1936.31	1546.71	1133.43	851.771	755.229	2192.23	1259.74	1655.49	1571.94	682.743	1065.69	1274.31	1266.8	1575.14	1320.54	615.314	1045.57	951.771	396.914	689.714	710.514	629.371	1895.77	671.943	780.457	458.714	1304.4	435.4	1313.57	588.571	835.229	1130.89	1062.34	1595.71	593.571	199.314	572.571	839.886	916.829
1771.06	1156.51	980.829	1562.17	1003.37	1745.83	876.914	962.857	985.257	1320.4	886.6	1903.29	1504.86	1103.2	819.629	771.057	2176.77	1279.54	1687	1575.11	690.171	1046.74	1266.2	1237.83	1609.89	1361.94	595.2	1088.11	1025.77	393.6	752.029	741.371	660.286	1877.59	697.029	780.371	444.829	1281.89	430	1347.09	645.229	791.4	1142.57	1011.77	1623	572.029	163.943	641.857	863.114	923.657
1772.3	1132.94	972.543	1564.4	1019.43	1718.97	873.429	960.714	1002.11	1334.57	848.057	1907.4	1526	1187.11	843.743	779.2	2172.43	1308.54	1710.6	1587.11	721.857	1036.46	1296.11	1240.66	1646.77	1399.2	585.257	1108.06	973.086	416.8	755.686	797.857	658.429	1902.94	731.057	786.171	451.514	1300.46	436.914	1368.14	718.8	803.943	1204.03	1055.29	1592.43	604.314	176.571	640.657	836.486	936.2
1773.54	1168.94	951.514	1499.31	995.229	1635.77	818.686	911.029	977.886	1279.97	819.314	1936.23	1630.57	1180.06	798.486	759.857	2147.8	1218.6	1694.37	1563.06	695.314	1028.26	1263.46	1158.71	1630.34	1306.71	587.629	1071.57	875.914	416.229	712.714	736.771	639.343	1898.02	702.229	752.114	419.086	1275.11	395.286	1351.54	718.286	769.114	1165.94	993.6	1514.29	626.914	201.171	617.543	814.514	936.143
1774.79	1148.11	966.714	1504.83	998	1671.77	798.486	929.714	953.686	1206.37	883.286	1956.6	1607.6	1165.37	779.229	817	2134.51	1259.29	1665.86	1565	723.029	1033.49	1286.83	1166.97	1584.34	1308.23	645.857	1030.06	862.743	399.886	670.743	710.686	666.571	1907.11	703.343	781.886	465.886	1324.57	418.971	1379.26	653.571	788.029	1130.09	1068.97	1558.2	626.4	222.971	602.229	819.171	978.829
1776.03	1136.74	991.857	1537.74	1045.69	1702.14	822.971	950.686	951.143	1231.2	923.286	1944.31	1580.83	1179.66	766.857	835.343	2181.97	1321.54	1684.83	1575.26	674.229	1039.49	1328.97	1178.77	1629.11	1301.31	641.257	1023.11	913.8	452.686	672.4	757.571	684.4	1892.9	715.029	811.886	496.771	1356.91	448.286	1318.2	638.629	785.486	1184.54	1096.54	1632.14	594.2	205.514	645.829	843.657	941.229
1777.27	1115.74	987.429	1561.11	1039.17	1697.31	840.257	960.8	948.057	1293.26	914.686	1975.4	1559.89	1223.57	802.629	839.629	2217.34	1367.71	1718.4	1597	684.657	1056.57	1360.74	1177.14	1669.77	1347.63	631.914	1033.57	948.886	465.829	688.914	813.8	726.143	1898.43	778.429	827.229	521.686	1311.49	457.029	1349.34	646.714	817.114	1281.46	1154.23	1624.69	611.086	231.971	686.657	871.571	928.229
1778.51	1166.34	965.514	1522.83	1024.26	1695.97	832.686	901.914	903.714	1303.83	876.4	1996.14	1625.4	1229.8	799.8	809.229	2297.03	1276.4	1702.54	1606.06	689.857	1084.09	1336.77	1144.71	1644.89	1289.8	639.886	1053.77	956.771	428.543	727.4	786.914	711.743	1884.85	777.114	783.686	486.171	1262.51	394.457	1363.4	672.171	804.229	1252.34	1072.14	1564.23	590	250.143	660.629	851.6	944.914
1779.76	1170.89	947.029	1590.77	1043.51	1742.71	847.714	955.714	915.657	1254.69	939.4	2038.2	1630.97	1231.6	807.971	845.171	2274.17	1294.03	1676.86	1643.66	749.371	1103.89	1350.46	1206.83	1666.77	1311.83	680.4	1055.71	970.143	445.543	769.371	801.686	751.257	1914.99	751.229	775.6	500.229	1313.94	404.086	1413.66	723.114	845.486	1221.86	1110.49	1625.8	596.114	277.771	678.229	839.171	1008.09
1781	1172.23	978.743	1593.43	1102.34	1798.17	836.286	994.857	959.229	1211	1003.54	2025.8	1628.89	1249.06	850.143	872.914	2249.31	1300.46	1690.34	1616.83	711.514	1110.23	1374.46	1286.49	1697.77	1348.23	662.286	1062.29	971.8	465.457	783.257	820.171	727.686	1927.33	728.571	841.429	522.2	1399.89	449	1353.63	687.057	857.2	1240.69	1115.29	1641.14	619.486	274.514	671.029	861.2	978.514
1782.24	1197.43	993.429	1577.77	1111.77	1796.94	862.657	998.2	992.2	1286.17	983.886	2051.83	1607.23	1266.29	878.314	874.143	2179.94	1294.66	1733.69	1636.91	707.457	1093.26	1402.86	1306.4	1745.91	1371.89	626.4	1072.09	979.314	480.086	786.2	831.2	718.543	1938.24	778.857	878.771	530.171	1366.69	483.343	1298.11	667.571	873.714	1211.66	1129.14	1663.66	605.2	270.314	641.543	910.971	927.771
1783.48	1186.57	949.771	1553.71	1059.31	1745.03	893.943	944.686	988.657	1322.86	929.4	2011.69	1576.23	1275.29	814.114	822.257	2165.11	1266.46	1772.91	1616.09	694.229	1111.71	1371.23	1263.34	1656.11	1349	617.2	1087.89	997.514	463.514	765.486	823.943	647.4	1916.19	755.057	843.429	489.6	1343	434.4	1272.03	646.086	854.057	1166.97	1039.97	1637.11	541.371	242.886	606.914	883.314	905.771
1784.72	1181	934.457	1598.74	1075.86	1730.09	880.829	897.886	1045.46	1309.6	891.143	1990.26	1557.83	1196.14	759.657	777.743	2160.34	1240.86	1744.37	1643.17	718.371	1087.74	1347.03	1224.34	1656.94	1286.09	643.314	1095.6	984.057	471.857	747.6	786.029	674.143	1900.98	699.543	791.086	483.229	1308.49	426.943	1329.83	681.143	842.543	1167.51	987.571	1688.71	547.971	241.771	626.571	866.886	911.886
1785.96	1177.03	994.486	1574.69	1094.23	1706.6	833	897.543	1049.6	1295.06	891.971	1995.43	1608.83	1189.51	789.4	817.143	2186.63	1274.31	1685.51	1607.06	705.743	1062.89	1282.6	1208.83	1665.77	1311.54	617.943	1078.17	978.486	433.343	782.371	792.943	701.943	1917.82	701.886	809.086	505.029	1345.8	447	1356.11	678.971	834.714	1221.11	942.886	1678.57	604.457	243.229	667.143	878.771	899
1787.2	1155.74	1012.37	1541.06	1097.57	1687.09	817.6	892.543	1004.89	1314.06	903.086	2057	1635.71	1187.09	795.229	812.771	2208.17	1332.11	1609.8	1600.2	656.514	1036.31	1249.03	1212.2	1674.74	1318.86	647.971	1042.37	977.514	390.286	788	779.314	712.2	1914.56	741.057	793.229	506.629	1315.91	483.857	1370.63	708.829	819.629	1215.89	977.686	1717.57	616.229	234.8	664.6	887.714	885.257
1788.44	1106.63	1005.57	1476.54	1086	1672.71	830.486	941.343	966.629	1297	915.314	2060.03	1593.46	1231.89	782.8	776.829	2176.63	1322.11	1638.69	1600.83	638.743	1048.4	1240.8	1225.94	1544.2	1297.37	672.486	968.686	958	371.714	782.114	787.629	672.371	1909.48	766.543	799.971	492.514	1332.14	466.857	1329.09	684.743	820.171	1187.57	1021.83	1637.89	559.343	232.6	645.914	859.743	848.514
1789.68	1167.26	1011.23	1497.23	1062.2	1677.26	818.657	923.429	992.629	1214.91	894.257	2016.97	1532.97	1176.66	742.657	762	2207.49	1308	1702.03	1580.66	683.286	1031.94	1265.97	1237.4	1539.11	1297.2	675.886	919.857	930.8	382.286	786.514	755.314	698.514	1934.98	708.4	768.886	494.229	1341.77	435.6	1285.83	685.457	784.343	1181.17	1059.94	1545.49	520.743	275.771	597.257	807.6	909.429
1790.92	1224.69	1033.03	1547.97	1073.77	1707	877.371	956.543	1000.14	1251.2	942.171	1997.2	1631.2	1221.29	793.286	786.429	2247	1329.69	1769.03	1638.6	736.943	1087.11	1288.69	1229.89	1671.89	1386.43	643.914	1011.46	950.257	430.629	815.429	775.4	743.829	1968.8	704.371	823.657	522.943	1346.94	463.686	1335.83	720.686	799.343	1225.63	1081	1509.77	555.886	286.743	618.686	836.886	940.343
1792.16	1199.51	1005.26	1557.83	1079.69	1672.11	895.629	944.6	1005.31	1246.17	937.829	2001.66	1638.74	1185	759.971	799.229	2206.03	1356.94	1728.09	1682.06	690.229	1078.83	1274.43	1246.57	1739.83	1366.31	621.886	1083.97	988.8	412.486	821.114	760.457	720	1974.46	687.314	791.2	484.686	1326.29	437.571	1344.94	673.286	774.629	1205	1033.2	1546.91	610.371	224.514	614.114	872.829	920.6
1793.4	1101.14	999.2	1510.09	1065.29	1667.31	882.057	949.714	966.6	1239.49	851.771	1986.66	1599.86	1161.54	734.943	750.886	2155.49	1288.03	1688.97	1684.94	672.114	1002.66	1186.37	1279.14	1638.69	1274.06	638.086	1066.17	951.8	386.371	735.314	758.086	662.114	1961.73	720.6	781.171	447.829	1312.2	415.6	1327.74	605.943	781.886	1189.74	992.571	1624.37	639.657	157.686	590.457	867.914	864.886
1794.64	1075.66	971.971	1527.37	1009.51	1662.14	861.314	910.6	1014.29	1224.4	828.229	2009.54	1581.91	1134.66	765.971	755.543	2226	1258.74	1703.37	1609.49	662.371	997.143	1249.74	1276.77	1559.49	1331.46	649.486	994.057	921.429	396.971	678.543	768.857	671.171	1973.73	683.143	744.857	430.543	1311	431.971	1291.54	598.143	783.114	1211.71	1006.14	1643.94	603.771	160.057	592.514	824.057	878.314
1795.88	1084.8	959.143	1546.23	995.914	1710.46	881.8	930.743	1044.43	1274.31	872.657	2080.29	1608.54	1163.11	845.343	832.2	2291.51	1291.23	1743	1611.11	679.857	1064.2	1374.29	1246.31	1604.31	1431.29	690.2	1013.74	954.657	458.714	683.829	782.2	700.714	1946.49	700.314	803.286	473.086	1282.91	487.857	1362.31	642.086	857.771	1242.51	1076.77	1709.66	589.743	209.543	637.4	841.657	933.486
1797.12	1132.71	944.629	1534.94	1018.51	1731.77	842.971	940.4	1043.57	1323.63	913	2058.09	1560.29	1201.91	851.914	921.229	2273.63	1358.89	1740.54	1607.43	676.143	1068.06	1378.34	1212.77	1626.57	1419.77	654.8	1021	941.6	499.371	713.286	762.743	723.486	1924.37	705.314	810.914	478	1283.51	442.629	1346.37	661.571	877.943	1195.23	1074.94	1678.69	623.514	211.514	633.629	876.943	942.143
1798.36	1176.6	983.171	1540.71	1019.4	1740.26	798.057	936.543	990.286	1340	853.943	2011.23	1570.66	1205.57	829.286	899.571	2254.77	1349.26	1769.23	1629.57	731.686	1061.09	1258.51	1243.29	1659.31	1360.29	625.086	1016.97	962.486	497.971	749.543	751.029	692.314	1933.76	728.343	792.629	508.829	1332.14	422.486	1428.69	687.8	875.286	1160.17	1059.37	1647.57	636.514	229.171	583.629	875.8	922.057
1799.6	1229.03	1045.14	1643.09	1055.49	1752.03	872.543	974.543	1069.09	1315.4	872.343	1975.49	1644.6	1232.97	869.971	801.257	2272.4	1340.77	1772.66	1631.26	728.143	1093.09	1291.77	1236.31	1715.77	1394.17	642.657	1025.57	971	512.771	778.514	794.2	691.2	1990.05	731.886	820.943	563.829	1345.69	476	1435.49	712.057	834.743	1181.74	1117.6	1629.97	584.886	247.286	597.229	905.629	933.2
1800.84	1215.29	1057.31	1691.57	1046.03	1739.34	951.4	981.229	1074.46	1304.09	927.4	2071.43	1691.37	1217.09	854.571	780.114	2235.31	1325.03	1757.31	1665.54	725.743	1105.31	1391.86	1166.91	1698.57	1432.71	674.914	1055.11	961.371	480.286	793.171	812.886	729	2008.62	731.029	823.886	538.2	1405.6	490.8	1416.91	666.029	852.943	1190.46	1137.4	1660.2	554.657	260.543	645.114	888.171	928.257
1802.08	1209.29	1018.51	1666.8	1036.86	1768.71	937.057	963.314	1040.83	1305.06	975.4	2045.94	1651.49	1194.06	850.571	793.943	2229.8	1333.34	1722.2	1641.91	690.543	1097.26	1413.49	1142.91	1661.69	1422.71	686.686	1061.66	917.171	448.629	751.914	773.457	745.286	1959.27	738.257	778	473.429	1406.8	457.343	1331.8	624.857	858.286	1213.14	1097.43	1659.17	587.371	235	675.8	891.6	923.771
1803.31	1167.17	999.714	1609.49	1037.43	1756.86	850.286	941.314	1006.31	1313.6	962.514	1978.26	1600.63	1130.57	833.371	822.114	2226.11	1276.6	1700.37	1637.14	672.2	1076.03	1400.29	1173.29	1667.63	1348.49	634.714	1055.89	947	423.486	741.914	745.657	670.971	1928.86	666.743	774.257	410.4	1322.31	421.6	1303.11	601.686	863.743	1195.11	1027.94	1688.97	594.143	218.629	633.114	822.114	837.914
1804.55	1194.54	1040.97	1616.23	1085.34	1790.31	903.8	974.486	1084.86	1276.69	960.971	1930.71	1608.8	1192.2	871.486	838.371	2266.8	1305.14	1688.77	1630.54	709.829	1052.2	1396.37	1212.37	1750.8	1371.86	647.086	1089.29	1011.14	450.2	789.943	806.886	716.4	1934.3	654.829	850	516.971	1255.89	470.286	1349.11	643.343	899.943	1238.03	1103.2	1736.63	657.229	243.029	666.057	839.2	904.914
1805.79	1203.4	1009.69	1577.66	1075.23	1743.69	898.314	957.171	1061.09	1293.14	957	2019.37	1570.89	1225.91	845.429	819.086	2277.89	1330.09	1671.6	1640.2	735.8	1034.06	1352.2	1164.31	1658.89	1385.97	611.457	1121.94	996.886	443.743	813.714	849.086	725.6	1934.77	684.457	890.143	522.771	1265.69	457.314	1369.34	605.771	877.571	1238.43	1091.86	1728.97	694.257	257.143	639.514	857.486	913.771
1807.02	1202.97	1019.23	1570.03	986.543	1732.14	859.286	942.486	1016.34	1286.26	933.286	2016.34	1580.63	1228.57	832.229	781.657	2298.83	1270	1667.29	1612.14	702.314	1064.69	1266.03	1243.69	1619	1315.6	599.629	1073.94	956.914	409.743	803.286	764.057	725.8	1955.9	716.886	818.657	495.971	1290.09	409.943	1348.54	569.143	828.457	1243.6	1048.74	1632.46	646.486	249.829	587.971	904.143	927.6
1808.26	1181.91	1007.83	1590.8	1007.8	1719.89	809.514	968.6	1011.83	1330.97	911.743	1997.2	1616.51	1187.03	781.8	754.686	2230.37	1261.97	1691.49	1608.4	676	1124.34	1250.46	1252.29	1602.37	1224.31	586.629	1056.06	938.486	409.229	747.457	703.429	672.171	1974.38	685.114	788.657	443.771	1307.26	372.229	1289.71	593.4	791.429	1218.8	991.543	1604.03	580.6	229.371	579.857	877.714	885
1809.5	1144.83	987.286	1575.74	1061.43	1676.69	812.4	937	1042.94	1274	868.486	2018.4	1633.4	1160.06	779.286	785.314	2147.26	1274.94	1708.09	1598.34	718.171	1086.34	1297.34	1226.46	1638.57	1239.2	587.086	1014.11	941.286	423.029	692.2	698.286	670.571	1970.14	675.057	739.057	444.143	1316.09	396.571	1279.11	598.343	812.029	1211.77	1026.17	1580.66	582.829	201.771	592.457	854.029	901.8
1810.73	1164.2	961.371	1524.2	1059.54	1699.09	860.629	895.171	979.657	1276.69	858.286	2041.86	1548.91	1164.97	820.486	822.457	2166.74	1298.94	1760.77	1627.86	730.457	1027.83	1331.89	1176.51	1610.83	1313.26	606.343	1004.71	916.429	408.429	706.6	758.486	622.771	1949.75	696.8	748.971	457.2	1312.31	449.571	1292	625.143	805.543	1182.37	1064	1614.51	604.8	206.486	586.371	867.771	905.829
1811.97	1136.83	971.343	1492.69	969.829	1751.54	921	900.143	901.771	1254.09	911.057	1984.49	1559.17	1161.57	819.343	814.714	2218.54	1232.29	1768.71	1591.71	709.571	996.029	1311.86	1199.6	1629.6	1326.89	605.429	967	936.657	365.914	693.571	740.686	602.6	1958.38	685.629	767.943	436.2	1293.17	412.8	1325.29	619.829	811.2	1134.03	1017.4	1596.09	603.886	208.343	590.029	856	861.2
1813.21	1172.49	1001.71	1544.49	994.229	1791.91	930.629	939.429	924.6	1319.06	968.2	1988.03	1624.14	1212.06	817.571	761.629	2254.69	1274.6	1747.46	1628.46	699.257	1046.26	1272.51	1201.4	1656.57	1327.66	633.171	1024.2	967.2	373.514	702.514	751.086	684.657	1976.9	726.743	803.286	487.686	1347.71	397.714	1338.83	685.829	879.029	1166.2	1013.57	1592.31	610.143	222.229	641.514	918.886	836.343
1814.44	1114.74	963.114	1548.11	1007.57	1695.83	842.286	921.571	950.371	1341.8	950.8	1978.83	1661.86	1194.23	790.657	758.8	2186.94	1298.09	1706.6	1618.4	665.457	1086.66	1247.69	1189.6	1647.83	1329.26	611.229	1066.46	922	408.857	680.657	749.657	689.486	1971.45	744.029	790.486	471.543	1357	380.657	1288.31	673.171	880.171	1186.09	1008.4	1602.97	616.714	202.886	602.6	904.457	878.571
1815.68	1105.83	929.8	1538.34	956.486	1663.69	773.171	892.6	944.143	1341.49	919.4	1938.03	1590.97	1151.57	767	776.857	2110.23	1269.46	1691.54	1630.77	668.229	1073.29	1275.74	1169.91	1627.86	1299.83	600.114	998.143	861.343	386.629	644.371	737.686	636.143	1961.18	665.457	744.829	467.029	1291.26	391.771	1231.89	630.771	796.114	1169.69	1054.2	1600.71	593.4	187.771	559.686	849.857	891.686
1816.91	1128.34	888.657	1541.2	1003.26	1697.31	781.457	907.286	987.857	1346.14	900.629	1973.17	1631.31	1097.8	750.143	787.771	2155.86	1287.89	1730.31	1556.46	699.257	1088.86	1305.34	1170	1617.29	1344.37	583.6	962.829	861.829	366.086	637.771	773.371	595.086	1953.39	646.886	772.514	450.829	1320.46	403.371	1272.89	619	754.2	1210.91	1054.86	1640.63	575.486	211.486	590	774.429	873.029
1818.15	1158.37	953.371	1610.23	1098.86	1740.49	862.114	947.229	1055.43	1318.31	926.943	2063.14	1676.34	1198.23	811.771	782.6	2293.03	1327.51	1747.03	1601.54	774.114	1082.4	1359.57	1262.77	1631.89	1352.11	639.514	985.086	949.314	436.571	703.286	841.914	626.114	1995.09	712	817.686	484.343	1383.6	437.2	1389.06	671.571	811.686	1289.94	1107.89	1690.83	599.457	253.6	664.314	827.4	850.114
1819.38	1235.71	1024.89	1661.26	1113.46	1799.6	927.229	1017.23	1067.4	1303.83	980.2	2058.49	1759.14	1288.37	898.229	864.771	2373.37	1406.14	1753.66	1669.57	783.486	1113.51	1379.71	1360.37	1732.77	1414.43	704.057	1080.8	1065.14	518.886	797.571	915.4	692.914	2017.53	807.343	901.229	564.886	1439.03	482.829	1489.03	768.743	892.543	1353.49	1097.89	1768.86	645.229	293.114	721.057	879.914	944.6
1820.62	1232.26	1042.97	1641.71	1047.63	1753.89	882.057	1024.2	1013.66	1250.69	995.829	2031.4	1707.43	1261.89	890.114	860.629	2265.77	1352.17	1780.26	1726.34	742.886	1068.6	1389.69	1325.09	1813	1392.57	712.171	1126.6	1072.06	494.6	809.371	883.143	728.143	2026.82	799.2	917.371	586.771	1378.49	468.143	1433.77	725.286	937.6	1287.74	1052	1736.66	629.943	253.114	649.629	914.171	961.886
1821.85	1226.71	989.571	1611.57	1071.2	1681.43	873.314	1026.54	999.943	1263.91	972.286	2010.57	1664.51	1172.14	875.971	819.486	2169.11	1333.66	1801.17	1701.77	656.229	1042.8	1328.31	1271.66	1808.11	1394.83	659	1130.29	979.257	436	813.057	838.771	803.057	2002.78	773.057	926.743	553.486	1343.71	443.714	1335.71	663.514	929.857	1294.31	1046.14	1686.86	627.486	240.8	653.286	949.543	959.914
1823.09	1150.4	961.029	1569.6	1101.83	1675.71	874.6	1028.8	995.4	1299.69	959.571	1988.2	1607.71	1189.66	870.4	801.486	2191.66	1271.2	1773.89	1675.2	675.114	1076.06	1317.89	1292.86	1710.03	1329.06	640.657	1095.49	942.829	426.2	800.857	782.8	731.114	1988.31	721.343	836.771	489.371	1318.46	442.371	1291.74	628.686	918.629	1253.86	1052.86	1641.63	667.714	211.6	671.971	883.371	923.371
1824.32	1219.69	982.6	1526.6	1065.69	1744.74	897.343	1057.69	1026.09	1278.77	966.743	1950.83	1602.14	1219.49	907.657	842.486	2218.51	1302.03	1707.03	1672.23	689.257	1119.26	1299.46	1319.91	1692.23	1317.46	663.629	1018.49	973.343	428.486	785.743	777.971	731.943	1972.55	684.714	784.343	486.314	1388.94	471.771	1313.83	652.714	865.543	1250.6	1040.31	1638.51	647.457	221.857	687.114	816.143	949.543
1825.55	1182.26	1029.86	1573.29	1056	1768.4	921.6	1006	1053.63	1297.83	972.4	2062.46	1663.97	1243.31	931.286	866.914	2282.29	1346.37	1750.77	1699.66	738.057	1130.17	1335.09	1249.43	1719.37	1364.17	694.829	1039.57	970.343	488.743	797.314	846.457	748.914	2000.65	717.457	851.057	536.886	1460.46	501.571	1367.14	714.429	890.514	1213.77	1077.54	1703.09	611.029	256.686	676.714	833.543	962.829
1826.79	1143.94	1015.94	1646.54	1128.43	1712.83	903.314	981.486	1037.26	1293.8	1004.6	2096.51	1641.46	1259.54	896.486	868.4	2304.77	1367.17	1744.63	1701.2	731.829	1093.54	1345.83	1238.4	1778.97	1373.37	683.4	1075.66	958.171	529	786.429	847.429	775.857	1965.26	703.943	897.371	540	1436.14	451.971	1375.74	730.657	904.8	1221.94	1090.14	1717.23	637.4	299.6	680.629	901.971	941.914
1828.02	1130.57	984.143	1671.06	1146.71	1715.51	818.657	929.943	965.943	1332.91	986.857	2071.31	1595.8	1286.69	825.4	859.714	2263.29	1342.89	1716.83	1605.2	741.143	1065.6	1316.29	1250.06	1758.43	1300.46	649.686	1067.51	975.714	496	718.657	820.6	705.543	1957.23	746.543	829.286	547.371	1336.49	438	1358.94	699.829	911.171	1208.8	1075.23	1647.2	640.2	257.114	651.829	840.457	918.4
1829.25	1196.89	980.229	1614.46	1124.94	1733.2	814.629	970.486	937.229	1287.34	922.143	1979.66	1579.06	1240.4	799.914	847	2191.49	1301.54	1692.29	1594.43	703.771	1073.74	1317.11	1275.03	1672.63	1260.11	625.429	1048.03	993.314	466.143	689.314	789.914	697.514	1953.33	730.4	791.571	520.886	1329.6	423.286	1338.03	671.314	878.143	1216.83	1060.29	1633.09	636.286	267.571	637.914	846.171	913.571
1830.49	1161.26	1007.63	1593.89	1093.57	1732.03	851.571	912.057	978.686	1281.74	880.857	1960.23	1656.23	1179.66	841.714	823.714	2191.11	1302.17	1682.23	1601.94	716.857	1060.8	1352.77	1274.69	1637.49	1301.77	594.371	1055.97	964.657	479.8	710.771	792.486	714.343	1991.11	762.114	812.943	508.743	1376.2	437.543	1335.37	651.457	849.829	1211.71	1042.31	1662.06	579.629	249.514	658.857	874.057	911.857
1831.72	1110.74	985.914	1557.23	1041.26	1744.14	828.743	907.629	952.686	1201.09	848.971	1904.86	1661.71	1155.51	825.629	747.571	2175.83	1288.54	1672.83	1631.29	668.971	990	1330.49	1257.31	1587.74	1336.09	551.371	1087.91	886.343	437.171	710.486	720.829	670	1990.87	687.2	800.4	473.686	1354.46	402.457	1288.69	621.714	835.714	1176	993.057	1658.03	565.886	206.971	639.857	851.914	848.629
1832.95	1144.11	990.486	1586.49	1043.94	1764.31	804.086	875.857	958.486	1241.49	923.714	1949.23	1643.03	1184.83	822.314	762.743	2196.06	1313.94	1673.8	1610.46	682.143	972.886	1309.37	1265.37	1636.37	1368.29	569.971	1059.8	857.114	406.457	731	763.571	613.486	1963.95	695.343	786.143	519.257	1297.71	439.571	1292.54	621.943	853.857	1185.31	1005.14	1592.23	554.886	160.886	606.629	808.086	884
1834.18	1170.97	975.714	1562.51	997	1732.11	856.171	915.343	965.286	1257.23	917.2	1973.23	1565.34	1173.77	767.257	816.457	2171.49	1285.89	1713.74	1603.2	668.829	1011.26	1272.34	1279.77	1625.83	1410.51	571.743	1016.66	889.286	399.429	743.086	796.971	622.171	1933.36	673.829	759.6	505.286	1258.49	441.571	1320.23	632.943	856.714	1243.57	1060.49	1589.89	604.057	180.971	629.6	851.771	905.343
1835.41	1172.14	1011.31	1599.11	1046.66	1709.94	881.714	943.714	1008.69	1335.86	966.143	2000.57	1560	1176	798.343	881.971	2221.46	1264.4	1765.14	1588.94	726.057	1066.83	1306.69	1317.6	1695.74	1422.17	596.514	1022.71	948.143	455.286	780.857	834	744.543	1937.93	732.257	754.343	541.343	1346.57	482.657	1397.34	667.771	866.057	1269.14	1138.34	1632.94	642.914	230.857	678.371	905.286	939.6
1836.65	1176.83	981.914	1614.43	1041.23	1731.4	854.571	948.943	1021.31	1298.54	943.2	1948.94	1615.37	1192.83	837.171	848.257	2214.49	1293.37	1785.17	1632.37	692.457	1077.09	1296.74	1280.77	1649.09	1358.86	636.086	1048.31	943.829	446.629	765.829	789.771	792	1952.53	733.114	788.771	503.086	1390.06	468.057	1384.43	695.171	834.314	1269.29	1149.14	1651	683.371	248.314	701.057	883.229	933.314
1837.88	1195.11	988.143	1669.31	1068.4	1736.17	860.229	969.029	1066.2	1341.94	1017.97	1947.06	1670.57	1209.91	852.029	878.086	2320.94	1291.49	1764.29	1714	705.057	1138.23	1327.31	1270.94	1642.83	1339.74	675.629	1090.83	941.886	472.343	783.057	818.171	755.714	1953.75	750.114	858.371	535.229	1404.06	484.829	1402.17	715.8	831.514	1272.09	1092.89	1661.54	701.029	288.143	681.543	894.743	963.286
1839.11	1153.97	924.343	1587.8	993.143	1711.29	799.4	921.314	1047.14	1311.46	946.543	1906.06	1569.06	1144.74	752.057	843.2	2267.4	1236.57	1644.91	1700.37	696.171	1082.91	1233.86	1216.91	1634.97	1330.8	657.229	1044.77	913.457	417.371	708.314	764.829	679.086	1967	667.2	800.829	453.343	1337.6	454.257	1371.86	637	802.086	1223.63	983.914	1563.51	670.114	217.229	619.114	852.029	936.086
1840.34	1142.74	966.886	1585.77	1016.26	1768.57	812.086	965.457	1038.97	1317.06	941.486	1900.77	1495.11	1147.74	734.029	829.943	2298.31	1209.71	1610.91	1660.77	745.686	1049.83	1316.77	1206.86	1671.51	1328.51	650.429	1026.43	935.514	411.743	696.8	724.171	700.286	1955.74	669.029	758.429	459.429	1349.14	452.6	1396.74	615.571	814.429	1207.94	951.714	1574.83	628.543	197.314	587.286	829.171	903.943
1841.57	1171.8	1001.86	1578.09	1016.97	1760.51	847.229	967.971	1099.49	1272.09	949	1958.03	1564.8	1210.11	786.886	855.514	2232.83	1276.43	1660.26	1608.2	754.571	1023.94	1376.86	1176.77	1680.83	1318.17	695.371	1051.54	979.457	395.257	731.571	721.343	707.457	1958.47	693.2	756	464.971	1362.77	423.286	1379.86	649.486	826.857	1248.57	951.857	1592.29	600.6	191.371	578.029	804.2	905.286
1842.8	1230.09	1085.66	1671.8	1096.8	1768.6	966.629	1047.23	1128.71	1322.37	1014.66	2112.69	1670	1317.94	861.486	883.8	2211.06	1354	1744.23	1651.26	757.771	1110.54	1391.49	1216.8	1727.83	1390.03	740.629	1124	1042.17	451.943	854.171	806.914	738	1955.38	771.543	820.314	572.171	1384.23	468.143	1411.91	682.114	873.771	1295.14	1009.63	1655.71	603.6	270.857	633.686	852.629	941.971
1844.03	1278.6	1092.97	1693.8	1147.31	1765.71	966.286	1083.51	1111.66	1329.83	1021.77	2158.23	1736.89	1293.09	901.657	887.086	2189.6	1383.63	1733.14	1734.43	756.857	1147.14	1318.23	1248.71	1778.4	1420.49	739.543	1136.66	1016.71	460.4	837.486	863.514	738.571	1975.34	775.486	794.886	643.314	1361.69	486.343	1428.34	661.029	911.771	1262.69	1103.06	1699.14	613.8	298.457	663.086	893.8	1001.63
1845.26	1293.66	1069.69	1676.8	1148.46	1864.14	941.771	1048.94	1074.94	1319.77	992.343	2079.49	1728.46	1261	894.314	856.743	2210.26	1342.97	1711.29	1799.06	730.286	1189.43	1374.89	1254.91	1764	1420.37	731.629	1077.74	999.914	463.8	824.943	846.714	773.229	1991.24	763.371	823.2	636.457	1372.83	476.6	1387.94	631.6	921.657	1313.83	1162.74	1721.69	623.143	321.486	664.686	946.571	1034.97
1846.49	1221.06	1042.74	1593.31	1016.29	1797.37	862.743	984.629	1066.11	1236.14	916.143	1995.37	1658.63	1205.89	824.086	804.886	2181.51	1320.37	1749.74	1689.97	672.086	1117.6	1356.11	1235.2	1656.34	1377.43	673.229	992.629	989.429	428.657	780.829	771	711.457	2008.44	711.914	856.286	504.829	1354.37	393.543	1347.54	623.114	895.8	1306.8	1152.89	1681.23	584.371	245.714	618.629	888.743	975.314
1847.72	1205.86	1029	1552.17	1025.77	1743.37	880.829	965.8	986.343	1277.14	887.6	1987.6	1595.54	1206.03	797.629	745.143	2204.17	1267.26	1768	1633.77	665.314	1109.37	1326.26	1240.49	1589.54	1359.83	655.457	1006.06	999.314	460.743	792.171	748.371	706.914	1980.27	683.829	859.029	436.457	1334.51	405.857	1356.26	684.743	882.914	1270.26	1099.29	1611.09	559.314	223.714	612.629	839.686	916.514
1848.95	1167.69	1032.11	1588	1080.2	1723.2	894.743	964.886	985.6	1271.06	935.029	2027.74	1625	1186.11	831.029	814.714	2303.46	1271.46	1787.29	1580.09	681.629	1075.91	1292.17	1227.31	1594.06	1335	664.171	1042.09	943.286	433.029	737.029	780.714	682.057	1939.07	728.171	793.257	473.2	1327.14	439.714	1404.46	740.286	873.086	1231.49	1015.54	1687.26	603.343	219.171	639.629	833.571	929.343
1850.18	1172.03	1013.94	1609.37	1101.29	1755.83	860.314	957.286	1005.57	1267.86	962.029	1996.2	1643.97	1205.49	860.943	822.829	2291.06	1266.91	1749.63	1627	711.143	1068.29	1339.37	1216.66	1651.91	1343.63	690.2	1042.83	938.457	413.086	717.914	798.343	686.029	1937.46	736.829	770.057	489.429	1378.34	492.286	1399	728.029	842.457	1250.57	1018.2	1724.63	631.257	252.829	655.143	871.486	922.2
1851.41	1156.54	1027.46	1668.74	1082.6	1767.37	853.543	1009.6	1084.09	1250.31	996.371	1977.46	1640.14	1272.71	859.629	808.571	2263.94	1316.8	1778.6	1615.91	750.971	1045.94	1330.31	1287.46	1650.2	1393.57	693.571	1017.77	947.6	422.429	753.6	824.057	711.829	1945.95	753.857	851.314	516.4	1411.51	503.714	1365.37	677	810.857	1279.71	1063.77	1730.09	638.4	234.657	665.771	858.171	923.629
1852.64	1157.17	929.429	1604.31	1039.26	1669.31	847.229	1005.89	1032.03	1275.57	921.6	1881.06	1553.14	1249.09	777.114	772.971	2072.23	1260.57	1691.83	1637.89	725.971	1036.11	1294.89	1230	1565.54	1347.03	619.4	1019.94	978.943	438.086	714.086	766.4	727.486	1927.5	684.314	819.171	457.543	1365.2	430.629	1276.49	614.314	768.571	1230.66	1071.31	1671.54	571.229	203.257	626.057	813.886	876.4
1853.87	1125.66	964.714	1614.94	1013.11	1676.57	830.429	990.086	1034.03	1275.09	918.057	1975.74	1526.91	1269.63	774.486	815.657	2035.34	1292.4	1688.54	1596.97	733.543	1032.74	1306.49	1201.63	1596.8	1323.71	616.971	1049.46	955.171	457.257	715.543	764.743	721.257	1934.3	714.371	809.943	447.971	1383.37	418.314	1330.37	625.029	827	1194.2	1035.74	1673.54	617.486	194.771	598.257	873.343	922.457
1855.09	1170.11	995.771	1570.91	986.286	1695.23	811.457	992.286	1013.57	1268.46	903.714	2029.6	1513.8	1280.57	801.914	822.457	2053.26	1314.06	1628.43	1613.77	693.143	1063	1365.66	1204	1646.11	1315.6	600.371	1021	972.629	457.343	731.657	791.429	739.857	1932.29	720.629	795.114	428.171	1386.09	439.343	1400.8	664.114	868.286	1189.06	1031.11	1666.37	635.114	212.714	622.6	879.743	899.114
1856.32	1190.03	1009.63	1545.54	999.857	1744	823.6	961.571	1050.8	1254.8	911.457	2061.83	1548.34	1227.91	786.343	855.629	2179.46	1380.03	1656.86	1579.66	690.971	1089.46	1374.43	1206.94	1640.26	1342.89	645.371	1010.09	979.314	457.4	772.514	804.486	768.886	1957.25	723.057	844	481.8	1334.11	462.8	1400.06	683.314	877.943	1223.31	1003.11	1666.49	608.171	216.657	640.886	862.829	868.971
1857.55	1200.77	957.714	1519.91	1012.09	1740.94	874.429	921.286	1050.91	1219.46	884.857	1999.17	1595.29	1145.89	719.429	862.257	2151.31	1348	1653.66	1572.66	673.286	1093.91	1369.17	1151.2	1629.51	1351.66	664.914	988.514	984.543	453.086	781.286	761.2	732.114	1962.92	720.486	822.543	492.257	1314.8	457.371	1344.2	662.486	854.314	1234.14	1012.09	1612	591.486	226.343	647.286	864.029	809.743
1858.78	1194.11	973.714	1593.4	1052.14	1754.49	907.057	938.886	1027.6	1225.46	940.057	1986.37	1652.86	1115.6	792.514	826.143	2174.11	1348.14	1716.6	1632.43	680.657	1115.29	1354.26	1175.97	1664.97	1349.4	709.286	1046.89	950.457	453.886	793.286	746.8	701.486	1961.39	750.657	797.029	519.171	1373.2	476.429	1349.37	676.886	843.371	1218.09	1032.63	1622.86	634.457	225.114	610.514	940.457	885.057
1860	1154.23	1003.2	1671.17	1041.29	1748.97	855.086	929.314	1012.49	1250.37	923.229	1982.51	1672.06	1168.51	788.229	774.886	2167.43	1320.94	1694.14	1697.6	684.486	1070.31	1266.66	1203.4	1644.91	1330.49	660	1039.71	931.257	415.714	762.4	766.314	726.171	1936.75	755.257	761.571	487.686	1353.74	467.029	1369.91	647.571	840.743	1238.94	1029.26	1592.26	655.829	228.314	597.457	877.457	941.543
1861.23	1084.83	974.143	1619.29	989.457	1718.29	769.286	913.771	1004.37	1247.14	885.371	1934.49	1637.03	1165.06	765.143	758.829	2190.09	1279.51	1657.2	1683.8	704.2	1019.06	1217.37	1149.37	1636.46	1296.26	620.571	1025.06	940.714	372.686	702.8	773.829	723.4	1947.76	681.714	737.343	446.829	1294.89	422	1340.14	619.743	861.086	1227.77	1000.06	1605.8	614.886	194.571	588.6	845.886	937.314
1862.46	1114.43	983.429	1553.8	956.714	1678.03	778.714	956.429	1034.34	1240.54	865.571	1919.8	1625.77	1242	755.171	826.657	2237.94	1251.6	1696.29	1647.06	713.086	982.229	1283.89	1194.94	1674.89	1302.77	605.057	1027.31	966.771	398.514	738.657	843	721.943	1973.94	685.2	778.114	476.6	1322.11	436.6	1369.14	651.714	876.257	1253.51	1029.83	1574.69	628.229	233.4	625.143	845.429	920.686
1863.68	1181.06	978.371	1560.71	990.257	1711.2	880.286	1054.8	1054	1264.6	901.8	1916.86	1632.94	1215.03	840.486	881.2	2280.31	1299.69	1733.03	1681.34	720.229	1045.6	1389.09	1240.34	1686.49	1299.09	631.143	1087.83	996.8	451.257	776.943	869.314	726.857	1956.58	706.2	854.771	536.057	1361.23	498.171	1362.91	691.314	863.743	1277.29	1112.09	1583.31	664.057	265.086	687.8	889.457	974.629
1864.91	1182.69	1020.91	1598.37	996.857	1759.51	871.371	1017.14	1084.91	1282.6	898.743	1976.37	1603.31	1196.4	827	890.857	2241.6	1348.34	1698.94	1669.4	703.143	1049.83	1383.46	1257.26	1605.49	1316.29	604.143	1065.8	958.629	464.686	817.771	835.771	713.171	1966.37	745.371	879.2	522.229	1341.26	516.171	1430.03	669.771	836.943	1238.69	1115.11	1625.94	673.629	274.314	681.743	854.886	985.914
1866.14	1177.4	1017.29	1615.97	1023.11	1801.6	878.114	964.6	1063.34	1271.91	946.171	1939.34	1642	1215.74	862.029	845.6	2222.57	1309.91	1721.89	1634.77	666.286	1076.8	1351.66	1238.06	1592.77	1389.26	594.229	1028.91	941.714	474.886	797.314	767.829	684.057	1950.82	724.657	833.514	500.029	1312.6	477.086	1426.46	671.457	843.743	1245.29	1106.51	1670.43	639.743	263.029	685.257	928.857	923.086
1867.36	1199.74	1054.4	1616.17	1097.57	1794.54	926.4	998.857	1059	1305.94	995.4	1999.14	1658.83	1261.34	925.943	865.257	2300.43	1329.6	1840.46	1627.69	687.971	1126.97	1365.43	1300.17	1740.86	1457.31	652.829	1084.43	1024.43	495.657	851.743	844.086	785.514	1957.6	756.086	838.114	560.829	1356.4	467.571	1469.66	724.886	922.4	1296.43	1134.14	1740.66	638.686	271.171	708.829	975.686	906.114
1868.59	1160.11	1006.54	1585.49	1077.69	1740	932.143	1012.77	1014.66	1324.89	965.886	1991.14	1628.4	1223.54	895.657	793.486	2313.34	1278.2	1821.17	1673.8	693	1084.09	1305.54	1246.49	1763.23	1382.26	630.143	1049.49	959.914	482.086	755.971	785.4	767.429	1931.73	721.371	812.943	565.086	1374	472.143	1361.06	685.714	852.286	1295.51	1110.91	1679.43	609.743	261.6	675.029	909.114	885.543
1869.82	1089.03	1020.11	1550.91	1090.63	1754.09	871.771	962.886	1029.86	1313	930.571	1960.49	1575.17	1215.6	817.371	761.029	2253.2	1318.46	1734.34	1661.94	718.286	1055.63	1302.66	1189.31	1704.77	1299.69	580.857	1036	914.714	446.029	758.029	760.771	733.314	1964.14	744.829	792.971	555.229	1410.23	462.571	1324.66	686.857	798.771	1221	1039.94	1674.46	650.571	241.943	624.229	802.229	952.486
1871.04	1026.66	976.714	1574.46	1024.29	1666.11	756.943	901.971	1021.06	1207.31	878.371	1920.14	1565.71	1182.34	774.743	706.286	2148	1294.29	1710.86	1584	676.629	981.743	1295.86	1159.14	1579.03	1317.66	570.371	1010.8	872.314	435.6	698.543	705.257	677.229	1983.21	731.029	696.8	491.829	1371.14	414.629	1220.34	646.771	754.143	1165.77	992.8	1637.71	596.629	226.486	604	752.029	964.486
1872.27	1098.97	1011.57	1600.23	1085.51	1684.86	867.086	992	1031.91	1211.17	886.829	2060.03	1682.83	1221.69	853.886	784.429	2217.11	1331.63	1747.23	1576.29	740.857	1034.71	1334.91	1263.43	1681.77	1371.6	673.657	1095.51	959.943	450.829	813.171	811.2	694.771	2005.77	754.857	783.629	515.914	1364.86	469.571	1337.66	646.4	864.057	1232.46	1052.23	1695.8	613.029	262.229	683.914	833.343	981.457
1873.49	1180	1015.66	1573.37	1068.06	1725.34	925.086	1023.77	1007.43	1241.8	912.143	2109.91	1720.09	1254.91	864.486	785.629	2271.49	1275.26	1745.91	1656.49	696.829	1030.17	1361.14	1253.14	1669.89	1343.89	636.629	1056.89	890.4	466.629	852.4	798.943	696.914	1968.06	710.486	832.514	518.657	1339.43	508	1346.37	639.486	830.086	1282.6	1049.63	1683.26	643.486	283.971	713.429	877.486	934.171
1874.71	1208.23	1035.17	1551.14	1079.97	1763.83	936.686	983.686	975.2	1287.14	974.486	2041.91	1720	1288	815.029	794.629	2254.49	1308.43	1704.51	1609.2	671.114	1076.09	1416.86	1174.63	1710.31	1342.17	576.886	1056.6	883.629	434.429	836.886	785.457	676.514	1922.01	704.743	802.771	490.057	1352.8	500.286	1369.29	687.6	835.343	1261.4	1030.83	1661	673.2	275.371	694.686	922.686	922.029
1875.94	1125.17	1018.23	1560.2	1029.4	1730.43	836.314	916.143	975.143	1240.49	976.457	2035.46	1621.26	1244.83	768.314	784.543	2236.97	1295.77	1664.57	1568.77	701.114	1027.34	1423.34	1130.86	1653.91	1342.6	567.029	1062.86	953.886	400.257	699.657	778.229	681.6	1937.35	681.914	778.371	440.629	1371.63	457.543	1322.14	694.886	825.829	1244.63	1052.49	1629.94	581.8	219.971	655.971	899.429	901.629
1877.16	1159.6	963.229	1576.97	1050	1714.43	843.771	905.657	982.714	1232.2	919.257	2043.63	1582.29	1247.46	814.029	819.229	2198.57	1312.57	1667.94	1592.23	778.171	1025.63	1326.66	1210.57	1670.8	1313.14	623.457	1100.06	994.857	382.914	690.971	738.114	679.257	1990.74	675.8	809.343	428.486	1387.83	464.571	1417.91	684.343	861.229	1231.43	1121.43	1615.11	543.371	233.829	641.457	861.286	893.629
1878.39	1159.51	921.6	1577.49	1063.23	1758.14	838.543	937.143	1022.29	1232.4	919.743	2060.74	1544.91	1233.4	830.6	854.057	2175.46	1304.09	1659.54	1689.83	800.657	1028.89	1314.51	1256.74	1628.26	1310.29	673.829	1083.71	933.143	432	727.029	760.543	708.543	2013.55	701.114	837.057	491.514	1374.31	438.543	1407.14	661.371	877.257	1222.29	1169.4	1617.94	537.314	242.714	680	839.114	948.771
1879.61	1165.94	969.343	1635.31	1074.8	1780.66	843.686	943.6	1005.54	1284.31	893.8	1977.74	1597.86	1236.6	854	860.943	2137.89	1326.11	1690.43	1649.49	765.971	1040.71	1352.8	1235.71	1740.8	1373.09	716.029	1034.91	890.714	507.314	780.257	800.629	681.2	1990.54	730.743	795.2	529.457	1314.26	450.229	1382.71	653.971	906.743	1212.77	1139.69	1683.86	621.371	258.914	665.714	881.6	935.029
1880.83	1136.54	1022.31	1624.29	1074.23	1768.17	866.343	984	1048.06	1273.06	963.286	1983.26	1625.63	1220.34	836.429	889.229	2247.2	1357.4	1685.23	1664.8	745.6	1048.69	1370.31	1246.86	1748.8	1456.51	684	1041.31	942.8	514.086	747.971	867.829	673.943	2005.99	783.229	819.8	531.857	1270.8	476.143	1328.26	669.943	886.2	1271.09	1099.89	1719.09	621.571	229.229	653.229	904.029	932.2
1882.06	1153.11	1046.03	1638.06	1066.89	1712.69	878.914	1028.23	1033.11	1251.57	980.257	1983.49	1616.83	1208.83	858.857	867.714	2320.11	1370	1714.23	1632.71	707.286	1081.31	1312.34	1298.89	1740.34	1480.37	616.714	1079.83	943.257	484.971	763.029	867.4	702.171	2039.87	795.257	807.229	515.886	1316.37	459.943	1337.2	683.543	854.114	1233.26	1060.91	1703.03	651.057	255.486	613.314	871.457	914.229
1883.28	1134.17	999.8	1567.83	1054.6	1667.23	877.314	1012.14	1032.94	1222.31	1003.69	2062.91	1586.46	1162.77	848	873.171	2324.74	1369.4	1688.86	1667.31	710.714	1107.29	1332.8	1292.83	1688.17	1410.34	614.829	1079.71	947.371	436.6	718.8	854.743	749.371	2024.89	772.629	824.571	500.857	1348.57	379.086	1366.94	686	857	1213.49	1049	1634.77	638.371	255.857	620.829	855.686	980.543
1884.5	1151.03	1046.77	1602.26	1045.8	1678.11	888.314	1025.37	1047.8	1247.49	972.971	2072.63	1680.06	1161.43	879.571	873.686	2246.63	1380.14	1743.4	1640.51	751.514	1110.03	1408.03	1272.49	1740.83	1384.06	662.4	1080.74	1021.51	491.457	798.2	816.2	826.914	1998.55	760.4	849.971	549.514	1371.51	425.2	1384.8	677.857	929.771	1271.37	1115.17	1664.69	681.914	261.629	627.686	940.714	990.457
1885.73	1179.03	1036.46	1535.14	992.229	1716.91	870.4	1050.51	1068.11	1247.66	977.286	2070.57	1706.97	1168.86	873.914	868.429	2151.57	1348.26	1715.51	1663.23	743.571	1079.23	1402	1235.63	1718.89	1388.11	649.857	1127.34	1022.54	455.6	779.371	766.314	835.971	2015.39	780.829	823.514	525.029	1351.14	489.514	1355.17	668.943	935.257	1311.4	1153.8	1663.46	609.114	232.914	624.571	938.486	989.657
1886.95	1156.83	988.314	1502.91	1000.66	1740.06	870.6	1013.77	1035.14	1243.54	943.914	2004.74	1689.11	1210.74	851.486	842.257	2184.09	1272.06	1685.29	1665.69	717.943	1048.06	1407.91	1308.14	1722.26	1397.46	652.971	1106.2	960.743	455.543	765.914	759.771	779.029	2017.85	770.286	812.286	520.971	1324.8	495.8	1301.51	620.629	892.343	1247.74	1143.77	1679.66	607.543	221.914	598.486	892.829	977.571
1888.17	1149.29	954.457	1538.34	994.143	1725.14	835.657	924.857	994.229	1231.57	928.286	1994.8	1637.43	1192.23	814	813.371	2189.71	1267.03	1686.11	1680.97	704.914	1070.03	1412.26	1308.17	1716.54	1302.46	638.057	1052.71	941	434.257	725.314	789.543	680.914	1969.38	707.314	836.514	463.114	1269.89	432.771	1297.91	603.486	838.829	1162.89	1094.71	1690.49	607.486	228.771	617.971	801.657	940.914
1889.39	1165.94	992.343	1667.09	1053.37	1738.06	856.714	948	1043.8	1262.66	970.971	2009.09	1655.4	1136.8	821.571	794.743	2210.34	1327.97	1778.94	1665.03	745.571	1108.89	1395.2	1310.2	1797.03	1322.54	671.486	1034.03	967.914	485.657	774.657	841.543	692.629	1969.81	737.514	849.229	498.8	1329.43	449.314	1325.06	650.457	834.629	1185.34	1142.23	1717.91	642.371	264.429	660.629	856.486	931.886
1890.61	1156.4	1042.6	1651.89	1031.46	1746.69	797.171	960.4	1044.97	1299.89	958.4	1972.03	1608.11	1157.57	808.314	730.886	2181.4	1313.69	1760.34	1678.97	719.314	1101.8	1313.86	1190.46	1714.54	1264.43	624.657	1037.54	943.543	453.514	726.486	817.257	686.257	2004.69	713.629	809.571	515.686	1374.11	456.829	1372.17	661.657	819.286	1182.89	1086.86	1646.71	604.229	225.429	633.543	854.771	912.286
1891.84	1137.49	1036.49	1626.89	1031.34	1701.77	823.886	950.914	1054.37	1282.71	904.914	1956.46	1591.54	1210.91	812.429	747.743	2237.51	1300.4	1724.03	1685.31	750.971	1057.83	1331.8	1188.51	1627.09	1278.91	622.686	1029.69	905.514	484.057	725.857	794.571	677.771	2013.16	728.914	788.943	550.571	1407.74	435.029	1387.31	684.657	809.086	1186.8	1026.46	1610.37	615.657	200.457	605.114	878.886	965.114
1893.06	1134.63	1029.83	1586.69	1039	1719.17	830.371	933.571	1022.23	1259.91	884.486	1995.51	1612.43	1235.71	806.2	776.2	2224.66	1292.49	1666.63	1596.57	746.457	1051.29	1341	1143.8	1579	1265.54	565.229	996.686	915.457	453.343	720.057	775.143	695	1999.05	695.171	788.143	510.143	1381.09	399.829	1396.69	655.029	801.286	1152.8	985.829	1688.97	552.2	183.086	583.743	839.8	925.543
1894.28	1164.43	968.829	1581.77	1127.31	1792.74	847.943	936.6	1040.03	1249.34	963.457	2026.4	1626.03	1276.06	801.086	860.771	2238.46	1284.11	1693.14	1586.57	725.086	1060	1292.66	1194.29	1657.37	1380.14	614.771	980.914	903	435.743	745.2	818.657	733.086	1983.69	713.229	799.4	482.229	1287.09	420.486	1383.29	678.143	763.886	1169.23	1018.14	1729.14	616.114	218.114	619.429	874.029	949.429
1895.5	1130.63	946.286	1518.6	1129.4	1816.06	831.629	947.171	977.629	1315.57	983.857	2021.31	1655.69	1264.14	792.971	838.257	2230.11	1227.31	1721.97	1616.37	669.6	1130.83	1255.31	1236.31	1680.6	1367.34	669.743	941.314	925.457	387.8	749.543	780.943	724.457	2007.31	690.086	827.6	505.4	1242.46	478.943	1390.34	653.886	801.686	1199.23	1037.8	1705.4	640.743	215.314	622.6	956.343	948.4
1896.72	1140.23	949.286	1542.34	1048.54	1791.83	826.657	961.314	906.543	1307.8	959.029	2023.37	1694.43	1189.37	804.171	818.571	2226.34	1237.23	1692.46	1590.29	668.8	1087.69	1267.2	1280.03	1728.06	1333.34	688.457	993.286	952	388.2	749.429	779.257	675.743	2023.41	677.114	848.771	520.429	1345.69	456.514	1369.26	641.886	837.771	1246.29	1067.34	1611.71	659.343	197.886	591.686	923.4	964.914
1897.94	1194.23	994.629	1590.94	1031.86	1785.11	870.629	932.371	930.886	1343.37	977.029	2051.09	1701	1167.6	823.514	800	2256.31	1302	1719.29	1588.8	732.229	1044.31	1389.11	1253.86	1777.06	1285.2	673.114	1026.91	1030.71	413.743	783.886	818.8	722.057	2013.65	690.4	863.657	507.571	1442.46	434.114	1437.74	652.2	830.057	1299.8	1146.4	1632.03	606.4	197.286	576.886	860.829	952.657
1899.16	1248.4	1016.31	1588	1015.31	1730.94	882.343	912.429	956.657	1323.49	1030.17	2023	1608.06	1209.91	805.371	847.2	2254.74	1321.03	1700	1667.03	753.171	1031.86	1371	1268.66	1724.66	1301.11	684.714	1069.83	998.543	428.657	757.714	861.229	744.029	1962.85	701.629	824.4	461.086	1424.17	418	1419.03	701.2	832.029	1285.31	1157.34	1662.49	639.971	228.171	594.571	841.229	992.8
1900.38	1156.14	1066.74	1603.46	1036.74	1675.8	815.8	940.057	919.343	1309.4	988.429	2049.46	1579.77	1220.37	769.714	838.343	2177.97	1309	1734.29	1662.83	732.171	1058.6	1318.23	1243.14	1654.6	1335.29	668.457	1016.66	990.4	419.114	718.2	816.143	694.886	1961.04	705.514	790.886	454.971	1343.66	415	1392.34	687.771	846.629	1230.37	1101.57	1695.63	626.943	239.943	595.971	903.314	929.371
1901.6	1085.43	1048.89	1546.94	1046.57	1733	754.914	966.943	926.343	1299.14	965.057	2005.94	1615.77	1168.23	775.943	850.143	2142.11	1338.37	1714.14	1610.4	737.343	1060.74	1315.66	1248.51	1659.14	1379.83	623.971	1050	974.657	406.343	701.171	760.286	714.343	1995.13	705.286	786.314	456.714	1350.11	435.086	1371.69	672.686	859.971	1233.11	1056.91	1684.74	635.657	215.057	613.686	897.686	911.143
1902.82	1081.23	1019.51	1552.89	1099.54	1753.4	762.6	935.029	1017.29	1354.94	929.629	1988.71	1641.03	1178.43	822.143	884.914	2181.6	1307.43	1729.8	1640.11	753.657	1061.77	1445.49	1237.31	1672.09	1409.51	616.6	1074.51	1015.26	457.857	767.714	779.543	703.429	2024.87	770.171	803.343	501.657	1347.6	444.971	1405.77	723.257	792.629	1222.14	1064.69	1708.09	604.886	171.857	661.086	887.914	887.143
1904.04	1185.26	1002.94	1535.31	1119.89	1729.57	883.343	949.657	1101.37	1373.66	975.343	2029.17	1651.46	1223.63	835.371	923.857	2262.94	1318.77	1767.2	1712.34	746.486	1103.26	1446.51	1324	1701.23	1393.43	673.686	1150.23	1006.8	489.429	837.286	801.657	722.771	2012.59	828.943	837.143	556.229	1406.94	489.429	1426.29	793.2	821.914	1271.69	1106.6	1736.43	606.514	223.286	706.943	933.943	989.771
1905.26	1236.63	1051.17	1603.29	1104.31	1678.4	903.286	947.857	1089	1336.77	939.229	2055.14	1656.26	1273.86	847.829	875.943	2321.09	1337.86	1789.63	1664.86	719.886	1080.51	1403.54	1272.8	1703.97	1381.17	700.514	1123.86	999.286	481.514	811.629	827.543	698.686	2013.11	805.743	831.229	577.286	1420.86	472.629	1406.09	747.829	813.057	1216.74	1118.51	1751.91	607.829	222	668.057	924.6	981.571
1906.48	1236.6	1065.29	1639.2	1096.37	1758	860.229	1001.09	1053.03	1339.83	953.486	2018.09	1665.54	1253.94	841.686	843	2318.66	1406.83	1783.49	1655.8	722.6	1090.4	1354.74	1306.14	1713.09	1404.69	744.914	1114.71	1018.71	487.943	811.371	840.029	749.2	2002.91	775.114	847.143	551.2	1439.77	475.971	1396.91	716.829	816.286	1239.49	1151.89	1740.66	689.886	292.114	672.886	906.429	965.371
1907.69	1238.66	1042.49	1664.77	1114.86	1823.43	836.229	1017.14	1034.89	1336.83	939.371	1988.97	1667.97	1273.89	832.114	876.057	2263.14	1354.43	1707.37	1704.8	716.829	1077.29	1392.17	1322.06	1704.17	1424.23	718.057	1080.17	1038.54	493.514	801.914	871.371	752.743	2013.21	753.343	873.114	574.257	1421.43	512.229	1355.03	706.743	847.6	1252.34	1148.2	1733.06	683.143	299.286	712.314	907.543	948.229
1908.91	1268.57	1029.09	1645.66	1143.74	1800.23	903.486	1046.71	1038.31	1351.23	1031.49	2054.31	1692.37	1335.57	802.857	937.171	2273.29	1385.86	1696.03	1749	726.2	1101.46	1357.51	1409.17	1720.23	1428.6	706.8	1135	1050.4	508.514	827.714	853.371	759.8	1984.74	763.429	906.086	575	1417.03	525.514	1380.6	680.171	932.971	1368.54	1163.57	1689.14	661.714	344.2	762.686	958.029	1022.11
1910.13	1236.69	1030	1579.66	1061.46	1717.71	941.343	1001.63	1029.71	1305.26	985.686	2049.83	1663.6	1289.14	805.429	870.457	2346.03	1367.71	1683.57	1675.46	725.514	1137.54	1337.54	1315.66	1692.51	1364.49	653.429	1114.97	1029.51	464.114	825.943	831.6	702.114	1985.84	705.771	872.543	556.171	1353.63	516.886	1381.06	638.857	900.257	1299.63	1081	1663.49	586.286	296.057	683.6	908.771	978.057
1911.35	1160.91	992.886	1557.57	985.886	1750.69	907.314	991.943	964.914	1238.74	889.943	2002.31	1626.77	1175.77	799.086	773.371	2246.09	1353.51	1692.37	1588.09	715.114	1117.94	1338.6	1220.14	1665.49	1354.71	674.314	1084.29	979.171	420.086	803.8	800.886	672.2	2008.29	687.571	812.114	543.971	1325.43	504.2	1376.09	650.6	846.914	1211.34	1019.34	1597.14	616.971	251	598.114	868.629	863.257
1912.57	1147.66	949.971	1570.37	961.486	1788.31	876.543	985.886	989	1262.8	848.086	2015.23	1590.29	1152.89	810.771	764.171	2195.66	1314.94	1710.77	1600.17	726.857	1054.11	1394.86	1232.31	1678.83	1367.46	659.914	1059.06	946.143	406.371	825.4	806.371	732.314	2060.79	695.229	812.343	554.629	1349.06	480.143	1361.8	690.143	850.057	1153.69	1013.06	1647.54	644.8	196.114	603.143	848.114	881.314
1913.78	1167.03	997.771	1602.31	1038.51	1795.57	895.029	994.743	951.629	1318.34	928.4	2066.43	1594.66	1168.54	871.457	848.343	2225.94	1329.06	1732.09	1628.66	760.829	1009.66	1383.09	1321.6	1670.34	1377.09	685.743	1054.4	992.4	474.686	808.771	776.114	772.429	2065.27	776.914	839.4	565.686	1393	444.657	1400.69	681.029	907.886	1184.97	1057.09	1680.09	661.057	201.229	646.343	872.029	997.286
1915	1150.57	1028.14	1598	1079.74	1753.03	908.6	1015.4	980.114	1299.97	923.029	2127.03	1642.6	1177.23	856.771	879.229	2293.14	1310.6	1720.31	1644.34	749.857	1051.09	1368.14	1323.43	1707.86	1390.94	664.543	1059.11	1031.83	472.057	765.057	768.571	722.286	2028.62	767.2	832.571	551	1375.74	429.171	1445.14	646.114	844.829	1222.97	1091.97	1712.43	595.657	210.086	681.2	876.4	1042.31
1916.22	1176.57	999.629	1630.54	1109.86	1728.71	937.086	1011.31	954.314	1214.17	900.886	2085.86	1723.49	1200.91	836.857	880.486	2190.34	1356.31	1715.49	1681.03	775.714	1082.54	1371.14	1255.86	1754.71	1398.37	694.229	1107.34	1015	445.743	699.571	769.029	710.6	2014.5	773.829	815.714	556.857	1410.26	478.371	1461.89	626.143	844.229	1288.06	1132.69	1693.46	579.486	239.629	677.086	872.086	1045.63
1917.43	1175.86	983.086	1676.6	1102.4	1708.77	908.057	945.171	977.457	1253.26	902.2	2041.89	1713.2	1260.03	814.229	850.971	2164.2	1322.23	1694.4	1710.83	762.457	1057.34	1385.2	1228.29	1723.57	1367.17	660.257	1122.86	963	430.571	689	772.686	725.571	2032.41	731.143	834.686	487.629	1393.8	449.229	1398.66	622.886	817.686	1245.66	1086.2	1679.6	574.343	240.286	635.771	848.543	967.943
1918.65	1143.4	974.971	1629.54	1051.29	1719.14	866.857	916.943	931.4	1261	941.514	1960.51	1608.03	1198.94	819.657	826.914	2217.69	1280.37	1707	1702.43	714.114	989.371	1302.23	1246.8	1650.2	1268.03	653.686	1039.46	907.057	406.6	702.543	750	711.286	2016.11	694.657	831.857	458.2	1306.4	413.371	1333.29	613.4	793.514	1199.66	988.657	1630.2	587.457	213.114	549.514	788.771	893.343
1919.87	1159.03	1006.69	1589.06	985.286	1770.37	824.371	957.743	1031	1285.74	989.2	1979.43	1580.54	1184.37	827.514	802.971	2289.54	1282.54	1729.46	1695.94	713.257	1032.86	1278.17	1281.6	1703.2	1272.17	636.429	1039.06	902.657	389.114	742.229	800.829	708.829	2037.18	686.229	796.743	474.314	1331.89	436.029	1358.66	652.543	839.029	1211.4	1025.06	1639.74	593.857	219.771	578.943	823.971	866.971
1921.08	1232.91	1021.94	1588.23	1008.6	1760.2	848.886	979.714	1035.43	1287.94	986.629	2012.89	1586.54	1204.71	854.257	869.857	2243.09	1349.2	1779.57	1699.31	725.457	1098.69	1309.14	1271.4	1792.63	1315.86	666.029	1110.71	946.743	436.886	748.314	844.371	751.771	2048.11	705.914	797.4	551.629	1428.43	489.943	1407.06	659.314	920.943	1241.66	1076.17	1735.89	606.429	242.2	644.171	858.971	947.029
1922.3	1239.46	1019.66	1660.23	1060.43	1749	888.971	944.086	1030.17	1305.69	962.086	2029.23	1624.91	1206.2	840.086	856.229	2236.86	1272.06	1776.49	1663.94	711.714	1119	1392.4	1229.63	1785.6	1383.29	666.543	1136.34	970.686	453.829	719.714	838.971	715.886	2032.75	710.286	844.886	540.143	1452.66	499.029	1399.77	632.257	930.143	1211.86	1056.69	1751.54	585.886	230.914	658.343	844.971	977.257
1923.52	1230.14	984.4	1652.66	1075.63	1756.2	894.429	983.743	1007.31	1271.06	929.886	2014.54	1670.4	1208.77	835.6	890.143	2307.37	1270.23	1802.26	1683.66	715.743	1102.74	1410.71	1266.29	1703.2	1397.51	712.857	1097.06	1028.06	438.457	716.829	785.343	655.629	1998.91	714.8	894.657	500.314	1429.26	484.143	1408.4	638.314	861.6	1261.31	1068.6	1751.57	576.4	212.057	692.371	840.6	995
1924.73	1222.46	1035.89	1655.54	1077.17	1799.63	881.4	1000.17	1093.09	1304.63	952.057	1983.06	1689.2	1230.94	899.914	851.829	2293.89	1333.91	1799.51	1706.37	743.971	1117.69	1413.63	1319.6	1679.91	1367.31	723.2	1046.74	1029.37	445.143	734.686	771.314	679.029	2031.03	782.657	855.714	506.2	1464.97	499.229	1442.4	711	885.971	1343.83	1128.83	1739.06	608.743	235.486	665.2	896.457	1003.6
1925.95	1188.43	1010.29	1626.11	1075.91	1755.89	846.629	999.486	1124.86	1333.66	933.943	1986.23	1647.63	1294.77	931.343	836.4	2229.71	1410.06	1823.09	1672.11	717.829	1087.34	1378.8	1283.54	1683.71	1371.97	703.8	1021.6	998.314	460.114	705	760.2	744.114	2055.82	801.2	797.771	537.629	1493.4	494.086	1405.2	757.171	889.286	1355.69	1116.97	1743.66	671.743	253.114	632.486	933.686	959.543
1927.16	1170.26	960.457	1588.17	1048.86	1677.17	816.571	977.857	1027	1230.43	879.171	1975.66	1567.4	1259.2	873.914	760.657	2145.51	1347.66	1759.29	1630.51	673.543	1058.23	1326.66	1215	1651.57	1292.2	603.286	1008.23	889.229	428.314	699.829	739.629	695	2009.79	751.714	705.8	470.857	1387.69	395.943	1313.97	733.171	877.543	1276.4	1007.26	1627.89	637.543	205.943	564.943	860.543	824.629
1928.38	1165.77	965.371	1546.31	1035.31	1742.23	789.971	980.343	951.686	1174.54	949.143	1970.63	1594.89	1243.14	785.8	787.771	2156.46	1348.71	1731.37	1639.17	667.543	1083	1331.4	1204.23	1624.26	1257.43	583.114	1020.23	910.714	406.6	738.571	771.971	699	2021.51	726	740.029	454.086	1348.26	421.2	1277.29	703.229	834.229	1222.29	989.371	1638.89	587.486	185.057	594.657	881.943	800.943
1929.59	1135.63	1055.8	1579.37	1103.57	1741.09	826.6	926.886	925.143	1208.94	969.886	1974.34	1626.09	1185.26	779.257	806.229	2173.14	1333.8	1697.66	1662.77	677.657	1086.97	1322.4	1172.17	1617.31	1246.8	611.229	981.686	883.514	401.229	786.571	825.971	712.714	2047.46	741.857	771.257	478.943	1351.71	438.057	1303.74	645.943	834.2	1214.43	1008.6	1675.89	530.171	154.229	580.886	904.686	912.771
1930.8	1133.03	1056.97	1645.26	1080.63	1769.03	830.543	927.971	1038	1292.71	978.771	2014.94	1686.77	1167	801.257	842.714	2212.77	1309.03	1717.17	1654.29	674.829	1115.17	1333.89	1166.26	1624.83	1352	672.829	995.314	935	460.029	785.143	853.114	731.514	2036.14	772.771	828.2	517.771	1412.49	485.514	1328.34	683.543	883.914	1235.14	1009.03	1728.17	589.143	184.657	585.2	921.657	980.429
1932.02	1155.4	989.371	1653.89	1071.8	1732.8	834.657	933.257	1052.86	1244.8	907.486	2034.51	1654.14	1220.11	792.714	851.971	2252	1261.49	1725.03	1732.6	671.971	1092.17	1316.43	1209.69	1613.91	1363.8	648	1040.6	923.914	491.829	768.886	792.514	671.343	1958.05	738.486	811.2	512.171	1360.34	419.2	1356.77	676.229	872.943	1223.54	982.6	1668.03	626.257	228.914	613.057	889.914	964.514
1933.23	1181.71	995.8	1615.71	1057.31	1770.11	876.743	964.543	1066.03	1254.2	903.114	1987.66	1644.69	1262.54	794.229	837.686	2268.49	1308.83	1699.91	1687.74	714.114	1107.37	1353.86	1240.34	1668.29	1418.29	626.514	1082.37	974.4	468.143	771.457	805.514	714.257	1954.54	756.6	845.486	528.829	1340.43	438.686	1383.26	698.229	815.486	1239.57	1028.31	1669.8	680.6	252.343	666.429	880.171	949.714
1934.45	1178.91	984.714	1582.2	1072.63	1699.86	895.371	964.914	1016.4	1283.57	877.4	1989.11	1632.4	1279.14	815.429	846.771	2297.31	1366.74	1689.83	1657.54	748.829	1093.14	1330.03	1247.03	1698.43	1456.54	633.2	1078.34	994.229	448.343	800.429	800.229	752.2	1982.55	805.971	862.8	541.4	1354.8	450.914	1402.89	661.943	777.086	1260.17	1090.74	1654.06	645.914	269.6	667.371	881.8	938.571
1935.66	1176.34	1035.4	1633	1033.8	1749.26	900.8	980.714	1038.57	1277.77	948.457	1971.2	1665.2	1229.83	853.857	870.429	2256.51	1340.26	1709.11	1636.26	743.6	1114.71	1323	1212.23	1711.91	1442.97	649.971	1102.74	1025.74	472.4	808.543	830.571	762.371	1999.25	819.714	836.943	554.714	1423.4	481.086	1395.74	651.029	840.057	1235.69	1074.11	1643.83	614.486	262.514	666.571	891.943	915.257
1936.87	1184.03	1026.77	1608.26	1051.94	1778.34	845.886	975.029	1016.77	1306.89	972.771	1961.49	1633.29	1215.86	827.457	870.029	2264.69	1327.54	1711.49	1727.63	712	1064.57	1316.31	1210.66	1654.17	1402.66	647.514	1096.94	982.514	489	743.543	781.657	715.171	1965.87	754.514	794.829	584.629	1417.31	478.286	1370.77	626.114	854.857	1202.94	1058.06	1642.6	610.371	266.971	629.457	859.114	842.057
1938.09	1173.14	1072.63	1575.86	1124.71	1793.34	886.8	996.686	1022.94	1296.74	986.057	1984.11	1590.03	1214.14	848.457	845.8	2276.71	1339.6	1707.31	1671.71	747.4	1057.71	1365	1251.23	1675.09	1355.83	654.143	1067.31	980.743	473.571	730.514	792.914	676.229	1969.39	692.514	826.143	548.4	1390.57	445.771	1417.06	641.8	855.486	1206.03	1055.69	1691.66	611.514	260.829	661.886	822.4	865.943
1939.3	1172.37	1016.23	1514.2	1090.09	1752.14	887.914	956.086	992.457	1310.11	938.429	1993.09	1614.11	1235.17	834.2	843.771	2276.09	1331.6	1681.97	1622.51	745.829	1027.69	1392.66	1318.26	1694.46	1333.8	660.114	1066.46	993.371	468.571	737.486	784.8	674.486	1986.99	681.743	852.314	508.086	1358.4	456.229	1402.11	671.857	839.771	1275.46	1072.91	1715.03	623.971	251.486	637.171	834.829	875.029
1940.51	1151.86	1018.29	1559.4	1009.63	1757.31	900.457	933.371	1002.34	1263.09	923.486	2030.14	1655	1224.57	835.914	854	2191.57	1262.26	1725.14	1640.54	689.686	1042.94	1355.03	1248.83	1707.49	1337.26	647.543	1110.34	974.886	460.229	771.886	791.6	690.743	2017.05	712.343	823.971	449.8	1344.77	441.914	1362.8	685.514	831.229	1321.86	1045.17	1653.94	625.257	228.114	663.057	853.057	918.086
1941.72	1160.83	979.514	1584.86	988.229	1795.77	872.943	924.457	964.114	1321.31	921.257	1994.6	1684.74	1213.17	819.171	849.371	2116.71	1307.66	1672.11	1678.29	630.429	1055.89	1353.69	1196.17	1673.66	1359.66	624.857	1106.77	955.114	426.914	750.029	767.543	672.514	2021.13	714.171	794.571	475.571	1326.26	465.086	1315.97	679.229	835.286	1287.51	1018.97	1572.91	653.114	236.371	607.771	836.514	863.714
1942.93	1118.77	981.343	1583.8	1030.63	1800.57	872.171	969.114	1011.14	1317.46	979.971	1974.54	1667.54	1212.97	798.6	828.343	2129.06	1353.37	1709.6	1634.34	682.629	1102.6	1320.94	1237.63	1694.06	1375.63	669.143	1100.11	967.171	410.686	783.114	753.086	682.943	1984.06	716.857	803.571	497.971	1345.8	440.429	1390.14	660.886	824.771	1233.51	1032.11	1609.31	647.286	256.686	610.314	846.229	893.886
[truncated: 48 more rows]
[truncated: 151 more columns]
