# Supplementary material for: Optical tweezers-controlled hotspot for sensitive and reproducible surface-enhanced Raman spectroscopy characterization of native protein structures
Source: Nat Commun. 2021 Feb 26;12:1292. doi: 10.1038/s41467-021-21543-3 (PMC7910584; doi:10.1038/s41467-021-21543-3)
Supplement: Supplementary file 4 — Source Data [file 41467_2021_21543_MOESM4_ESM.zip › source data file/SI/Supplementary Figure 10.xlsx]

## Sheet: Sheet1
wavenumber	bead1	bead2
800.496	364	104
801.925	-128	-84
803.353	60	144
804.782	-72	16
806.21	56	176
807.637	-92	-80
809.065	-112	-248
810.492	-440	-312
811.918	-188	-20
813.345	-128	196
814.771	364	100
816.197	-140	-60
817.623	-88	-240
819.048	-200	-100
820.473	-8	104
821.898	-204	-152
823.323	-176	-72
824.747	-96	-348
826.171	100	-36
827.595	16	-244
829.018	-200	68
830.441	-220	-108
831.864	60	-44
833.287	-80	-212
834.709	76	-336
836.131	180	336
837.553	-32	252
838.975	-352	76
840.396	204	-92
841.817	132	160
843.237	256	432
844.658	88	-60
846.078	132	-24
847.498	-40	-228
848.917	-24	336
850.337	-352	-324
851.756	-124	-128
853.174	20	224
854.593	228	180
856.011	-472	-132
857.429	-196	-48
858.846	-100	32
860.264	132	-272
861.681	-64	-124
863.097	-172	-240
864.514	0	-12
865.93	52	136
867.346	44	12
868.762	-164	-200
870.177	252	-76
871.592	-204	-180
873.007	48	164
874.422	120	-12
875.836	224	-148
877.25	-72	28
878.663	-44	32
880.077	-220	-232
881.49	124	76
882.903	52	12
884.316	220	280
885.728	-436	-72
887.14	-12	68
888.552	-60	292
889.963	-40	240
891.374	-160	-16
892.785	192	264
894.196	72	76
895.606	-24	-140
897.017	-168	-36
898.426	-8	152
899.836	284	348
901.245	348	448
902.654	-28	-20
904.063	-168	212
905.472	204	152
906.88	-144	168
908.288	-372	-416
909.695	220	92
911.103	72	124
912.51	-192	-72
913.917	-44	144
915.323	232	400
916.729	192	148
918.135	-56	88
919.541	468	644
920.946	-112	160
922.352	-64	60
923.757	-320	-144
925.161	-140	80
926.566	208	368
927.97	-248	-132
929.373	-108	-12
930.777	260	256
932.18	264	-84
933.583	304	-88
934.986	152	-8
936.388	-376	-136
937.79	-28	-260
939.192	132	-204
940.594	-540	-116
941.995	-288	-204
943.396	164	212
944.797	164	272
946.198	140	60
947.598	136	-72
948.998	-332	-228
950.398	-4	100
951.797	-328	-136
953.196	-64	-64
954.595	-188	-56
955.994	32	44
957.392	156	-220
958.79	232	100
960.188	-148	-84
961.585	-108	-68
962.982	180	-76
964.379	132	200
965.776	-60	60
967.173	-228	-148
968.569	-188	-256
969.965	36	-308
971.36	60	220
972.756	96	-20
974.151	168	108
975.545	24	0
976.94	-176	16
978.334	204	176
979.728	-288	56
981.122	116	-204
982.515	-100	-24
983.909	32	20
985.301	8	52
986.694	8	148
988.086	160	44
989.479	304	192
990.87	-248	-88
992.262	136	64
993.653	200	128
995.044	72	-244
996.435	52	68
997.825	-328	-392
999.216	228	-68
1000.61	-16	-16
1002	-168	36
1003.38	-8	-8
1004.77	132	-144
1006.16	-32	-132
1007.55	72	-32
1008.94	-172	4
1010.33	16	204
1011.72	-184	-68
1013.1	92	84
1014.49	152	-48
1015.88	-152	-244
1017.26	-192	100
1018.65	-36	-92
1020.04	40	68
1021.42	-156	36
1022.81	-296	-348
1024.19	-168	-312
1025.58	-256	84
1026.96	-60	-200
1028.35	-60	-44
1029.73	-404	-252
1031.12	-452	-96
1032.5	-32	12
1033.88	16	68
1035.27	-108	-92
1036.65	-148	304
1038.03	-80	212
1039.41	212	456
1040.8	-292	-56
1042.18	-208	140
1043.56	-252	-620
1044.94	-96	44
1046.32	60	80
1047.7	172	12
1049.08	-56	-268
1050.46	72	372
1051.84	-368	-192
1053.22	-24	-20
1054.6	40	56
1055.98	-128	-72
1057.36	-184	-156
1058.74	-164	-144
1060.12	396	356
1061.5	176	-112
1062.87	-188	200
1064.25	104	240
1065.63	-104	-56
1067.01	-52	100
1068.38	-92	36
1069.76	-92	-108
1071.13	16	88
1072.51	256	0
1073.89	20	-300
1075.26	360	92
1076.64	-132	116
1078.01	372	248
1079.39	-292	-220
1080.76	152	0
1082.13	-156	-76
1083.51	52	-80
1084.88	120	-44
1086.26	-92	-196
1087.63	-68	-132
1089	-48	12
1090.38	60	-156
1091.75	20	180
1093.12	-312	304
1094.49	-140	-176
1095.86	-456	-264
1097.23	236	88
1098.6	184	272
1099.97	-80	-296
1101.35	-96	180
1102.71	408	372
1104.09	176	192
1105.45	28	148
1106.82	-56	52
1108.19	152	184
1109.56	-380	-604
1110.93	112	132
1112.3	160	44
1113.67	-8	-52
1115.04	-60	92
1116.4	20	8
1117.77	-32	-332
1119.14	388	12
1120.5	-28	0
1121.87	160	312
1123.24	-312	-96
1124.6	92	-192
1125.97	88	-20
1127.33	60	92
1128.7	264	16
1130.06	-108	4
1131.43	76	40
1132.79	-120	-292
1134.16	-24	80
1135.52	172	100
1136.88	252	100
1138.25	-84	-260
1139.61	-64	-168
1140.97	304	432
1142.34	168	316
1143.7	-148	124
1145.06	-8	-328
1146.42	112	-76
1147.78	-56	-128
1149.14	164	256
1150.5	96	-20
1151.87	56	-12
1153.22	236	244
1154.59	84	-260
1155.94	-72	-12
1157.31	-408	-36
1158.66	56	-68
1160.02	-48	-248
1161.38	-12	28
1162.74	80	36
1164.1	-92	120
1165.46	120	160
1166.82	220	-68
1168.17	112	-80
1169.53	-252	-140
1170.89	-248	-228
1172.24	140	216
1173.6	100	-40
1174.96	-256	-60
1176.31	60	172
1177.67	-144	116
1179.02	140	136
1180.38	40	92
1181.73	24	-84
1183.09	-100	-16
1184.44	92	136
1185.8	148	388
1187.15	-252	-8
1188.5	100	-120
1189.86	180	124
1191.21	-80	12
1192.56	-244	-68
1193.92	-132	-264
1195.27	332	216
1196.62	40	208
1197.97	124	64
1199.32	-4	92
1200.67	152	-332
1202.03	-272	-64
1203.38	-164	-36
1204.73	28	-24
1206.08	100	0
1207.43	-100	-140
1208.78	156	392
1210.13	52	-124
1211.48	-272	-376
1212.83	64	288
1214.17	-140	28
1215.52	40	108
1216.87	164	-444
1218.22	-108	304
1219.57	80	-80
1220.91	-52	-120
1222.26	0	156
1223.61	-4	-152
1224.95	4	208
1226.3	180	88
1227.65	188	300
1228.99	152	-80
1230.34	40	116
1231.68	-148	-168
1233.03	20	-96
1234.37	-40	-76
1235.72	16	196
1237.06	-100	-60
1238.4	-188	-180
1239.75	44	328
1241.09	-132	-156
1242.44	80	-100
1243.78	-168	-20
1245.12	-48	-132
1246.46	40	196
1247.81	96	-184
1249.15	400	132
1250.49	-204	-60
1251.83	-12	-296
1253.17	-124	200
1254.51	-300	-28
1255.86	0	380
1257.19	120	8
1258.54	296	144
1259.88	-36	140
1261.21	36	-76
1262.55	24	460
1263.89	-348	-200
1265.23	140	92
1266.57	172	92
1267.91	196	236
1269.25	116	396
1270.59	-60	-288
1271.92	-104	136
1273.26	168	-152
1274.6	-312	-112
1275.93	-140	-380
1277.27	160	216
1278.61	-104	208
1279.94	-148	68
1281.28	156	320
1282.62	-216	-404
1283.95	-92	-56
1285.29	-8	124
1286.62	-4	-324
1287.95	-8	-88
1289.29	-124	-120
1290.62	12	52
1291.96	-144	108
1293.29	12	76
1294.62	276	84
1295.96	-208	-88
1297.29	-8	64
1298.62	-528	-116
1299.95	-172	-52
1301.29	-152	-116
1302.62	52	-56
1303.95	-184	132
1305.28	136	200
1306.61	-248	-100
1307.94	156	8
1309.27	284	584
1310.6	-140	-268
1311.93	48	-304
1313.26	72	60
1314.59	144	140
1315.92	144	-84
1317.25	124	180
1318.58	172	100
1319.91	20	32
1321.24	-220	-68
1322.56	72	-132
1323.89	156	-64
1325.22	24	-184
1326.55	-304	-216
1327.87	284	356
1329.2	140	-276
1330.53	-116	-156
1331.85	-12	68
1333.18	120	104
1334.51	-140	-152
1335.83	-172	-120
1337.15	-172	-128
1338.48	120	60
1339.81	-204	56
1341.13	28	-100
1342.45	-52	-332
1343.78	-8	152
1345.1	-120	-212
1346.42	96	-64
1347.75	-348	-340
1349.07	-112	-136
1350.39	-140	-156
1351.72	196	-204
1353.04	-332	-288
1354.36	-60	128
1355.68	52	-320
1357	108	40
1358.32	144	156
1359.64	-16	-224
1360.97	228	452
1362.29	-220	124
1363.61	-248	-76
1364.93	76	-132
1366.25	116	-28
1367.57	160	88
1368.88	292	240
1370.2	8	-236
1371.52	-24	480
1372.84	76	-20
1374.16	240	116
1375.48	-28	-128
1376.79	-56	212
1378.11	292	-120
1379.43	0	-136
1380.75	-8	-64
1382.06	-76	144
1383.38	-232	72
1384.69	-28	24
1386.01	-380	-152
1387.33	-108	-196
1388.64	64	-52
1389.96	140	-84
1391.27	136	156
1392.59	-264	8
1393.9	156	96
1395.21	-36	-56
1396.53	276	60
1397.84	8	-84
1399.16	48	-108
1400.47	-88	-4
1401.78	-184	-248
1403.1	-152	124
1404.41	152	180
1405.72	-48	8
1407.03	120	-200
1408.34	40	12
1409.65	-172	-216
1410.97	412	-60
1412.28	-36	-132
1413.59	-80	-328
1414.9	-356	-84
1416.21	148	36
1417.52	8	188
1418.83	120	108
1420.14	-80	-72
1421.45	-24	-368
1422.76	-216	-160
1424.06	64	12
1425.37	-44	-4
1426.68	-92	72
1427.99	4	120
1429.3	-160	-8
1430.6	-88	-516
1431.91	-252	-232
1433.22	-340	-144
1434.53	256	144
1435.83	132	-32
1437.14	44	120
1438.44	-64	-260
1439.75	-172	-88
1441.06	228	-16
1442.36	256	212
1443.66	288	384
1444.97	248	44
1446.27	48	-188
1447.58	-108	-616
1448.88	-112	4
1450.19	352	176
1451.49	-272	-124
1452.79	-340	-320
1454.1	-604	-144
1455.4	-144	-136
1456.7	-104	-64
1458	-52	-68
1459.31	352	-84
1460.61	-128	-56
1461.91	-48	-308
1463.21	48	-112
1464.51	176	-88
1465.81	-116	-84
1467.11	-572	-432
1468.41	32	-28
1469.71	108	-20
1471.01	108	60
1472.31	148	4
1473.61	-100	-116
1474.91	132	84
1476.21	-64	-256
1477.51	-636	-456
1478.81	-20	-48
1480.11	120	148
1481.4	-4	-140
1482.7	56	-224
1484	132	180
1485.3	-40	-16
1486.59	-40	-368
1487.89	-72	-320
1489.18	-236	-144
1490.48	-64	-16
1491.78	-92	-20
1493.07	-212	-60
1494.37	-12	-80
1495.66	156	148
1496.96	64	-108
1498.25	-160	-232
1499.55	12	4
1500.84	-36	44
1502.13	176	144
1503.43	-92	-28
1504.72	-36	72
1506.02	72	224
1507.31	-160	-232
1508.6	96	124
1509.89	188	44
1511.19	-360	-28
1512.48	-132	220
1513.77	-96	-28
1515.06	-96	128
1516.35	16	-40
1517.64	244	232
1518.93	-76	-96
1520.22	252	-128
1521.52	-160	-408
1522.81	140	-108
1524.1	-252	-56
1525.38	-20	16
1526.67	76	8
1527.96	-92	-268
1529.25	332	160
1530.54	-328	-24
1531.83	260	396
1533.12	-52	284
1534.4	-232	-228
1535.69	16	24
1536.98	-32	248
1538.27	16	20
1539.55	-332	-144
1540.84	-276	-148
1542.13	216	84
1543.41	-120	-248
1544.7	-68	20
1545.98	160	-204
1547.27	184	240
1548.56	244	164
1549.84	-68	324
1551.13	-192	-264
1552.41	-32	36
1553.69	-172	-72
1554.98	-28	164
1556.26	-60	-20
1557.55	-48	-128
1558.83	132	-12
1560.11	-252	-300
1561.39	-24	260
1562.68	348	132
1563.96	476	256
1565.24	224	308
1566.52	96	204
1567.81	-208	-152
1569.09	-436	-220
1570.37	-144	-196
1571.65	156	176
1572.93	-232	-48
1574.21	128	208
1575.49	-176	-48
1576.77	-204	164
1578.05	-444	-320
1579.33	-32	-168
1580.61	-48	292
1581.89	-288	-392
1583.17	-212	-236
1584.44	-260	12
1585.72	-208	-148
1587	-112	24
1588.28	-24	-12
1589.56	60	-88
1590.83	196	468
1592.11	-96	-32
1593.39	-516	72
1594.66	-100	-16
1595.94	-228	-128
1597.22	212	152
1598.49	96	-120
1599.77	168	-40
1601.04	-176	-244
1602.32	-24	112
1603.59	-4	308
1604.87	92	232
1606.14	-128	84
1607.42	20	200
1608.69	-136	-36
1609.96	32	56
1611.24	200	448
1612.51	220	296
1613.78	96	60
1615.06	-152	-84
1616.33	-364	-284
1617.6	-380	-272
1618.87	416	16
1620.14	-120	152
1621.42	352	140
1622.69	48	92
1623.96	200	252
1625.23	112	72
1626.5	-184	-48
1627.77	160	-220
1629.04	-276	-48
1630.31	104	212
1631.58	8	-332
1632.85	-28	-100
1634.12	136	-188
1635.39	212	68
1636.66	16	80
1637.93	-176	-108
1639.19	-348	-140
1640.46	28	60
1641.73	-76	84
1643	-4	176
1644.27	-176	-36
1645.53	72	-80
1646.8	-240	-32
1648.07	-96	-28
1649.33	-144	12
1650.6	-76	-64
1651.86	36	148
1653.13	48	-188
1654.39	-140	80
1655.66	112	104
1656.92	268	172
1658.19	-260	-300
1659.45	-60	-248
1660.72	-56	200
1661.98	-184	136
1663.25	136	464
1664.51	152	272
1665.77	240	232
1667.04	588	324
1668.3	216	-176
1669.56	-24	-196
1670.82	-64	-424
1672.09	88	164
1673.35	-252	124
1674.61	360	-48
1675.87	-60	36
1677.13	480	360
1678.39	-72	52
1679.65	64	-32
1680.91	80	-216
1682.17	288	-16
1683.43	416	156
1684.69	-148	152
1685.95	-124	-56
1687.21	-52	-184
1688.47	48	-120
1689.73	-64	-4
1690.99	-132	-80
1692.25	88	56
1693.51	-316	-44
1694.76	-84	164
1696.02	36	-480
1697.28	-48	88
1698.54	12	68
1699.79	64	-240
1701.05	-176	-60
1702.31	200	40
1703.56	328	184
1704.82	28	16
1706.08	-88	-312
1707.33	-84	-452
1708.59	152	204
1709.84	144	452
1711.1	200	100
1712.35	152	172
1713.6	48	32
1714.86	4	-44
1716.11	-312	280
1717.37	252	32
1718.62	-24	-92
1719.87	-256	-104
1721.13	-148	-280
1722.38	128	-220
1723.63	84	196
1724.88	216	44
1726.14	-88	76
1727.39	-116	-144
1728.64	216	112
1729.89	332	396
1731.14	-192	-208
1732.39	96	-116
1733.64	144	-12
1734.89	132	220
1736.14	108	268
1737.39	-140	-44
1738.64	40	200
1739.89	-80	-144
1741.14	-200	108
1742.39	4	-80
1743.64	96	-116
1744.89	108	-136
1746.14	280	352
1747.38	252	176
1748.63	216	84
1749.88	24	-176
1751.13	108	0
1752.38	-68	-112
1753.62	96	36
1754.87	-12	24
1756.12	-452	-280
1757.36	-72	56
1758.61	-56	-60
1759.85	56	20
1761.1	32	-60
1762.35	-28	144
1763.59	-68	52
1764.84	516	236
1766.08	312	444
1767.32	180	56
1768.57	-44	-128
1769.81	96	132
1771.06	164	156
1772.3	72	44
1773.54	108	132
1774.79	204	-264
1776.03	-120	-244
1777.27	272	188
1778.51	136	8
1779.76	-88	92
1781	52	40
1782.24	-56	-204
1783.48	156	36
1784.72	56	-56
1785.96	48	4
1787.2	-12	248
1788.44	188	308
1789.68	84	-56
1790.92	-8	136
1792.16	-64	-152
1793.4	-192	-244
1794.64	-120	104
1795.88	-172	-44
1797.12	280	72
1798.36	228	36
1799.6	148	56
1800.84	-156	-136
1802.08	120	384
1803.31	-16	208
1804.55	-172	228
1805.79	228	196
1807.02	-68	312
1808.26	112	-204
1809.5	52	112
1810.73	64	200
1811.97	0	-76
1813.21	-96	-352
1814.44	-116	-280
1815.68	152	148
1816.91	-56	-28
1818.15	24	160
1819.38	44	12
1820.62	32	-84
1821.85	8	-128
1823.09	24	4
1824.32	-148	-352
1825.55	132	204
1826.79	-8	-24
1828.02	52	32
1829.25	4	-12
1830.49	280	260
1831.72	144	-16
1832.95	140	-252
1834.18	116	232
1835.41	-204	48
1836.65	96	140
1837.88	172	-72
1839.11	-296	80
1840.34	-192	-64
1841.57	116	228
1842.8	216	128
1844.03	124	44
1845.26	32	-152
1846.49	-12	80
1847.72	168	-16
1848.95	-8	-4
1850.18	156	184
1851.41	180	116
1852.64	148	92
1853.87	116	88
1855.09	196	172
1856.32	-96	-80
1857.55	16	20
1858.78	-232	-196
1860	-440	-172
1861.23	36	40
1862.46	-56	-4
1863.68	16	-64
1864.91	-140	-116
1866.14	-72	184
1867.36	120	0
1868.59	-64	148
1869.82	-200	-332
1871.04	4	-84
1872.27	-296	-72
1873.49	-100	160
1874.71	92	-96
1875.94	-24	24
1877.16	104	4
1878.39	32	68
1879.61	-92	-176
1880.83	-56	-148
1882.06	-104	128
1883.28	-180	-24
1884.5	212	24
1885.73	72	160
1886.95	-128	-132
1888.17	128	-16
1889.39	164	228
1890.61	168	12
1891.84	-108	240
1893.06	-44	-52
1894.28	-112	-72
1895.5	64	56
1896.72	52	8
1897.94	-24	-168
1899.16	244	304
1900.38	88	164
1901.6	-92	48
1902.82	324	320
1904.04	-172	-180
1905.26	-60	76
1906.48	420	224
1907.69	28	-32
1908.91	20	-36
1910.13	68	256
1911.35	352	84
1912.57	-80	176
1913.78	284	228
1915	172	280
1916.22	112	4
1917.43	192	332
1918.65	-4	0
1919.87	196	136
1921.08	-16	-200
1922.3	80	104
1923.52	156	-104
1924.73	-112	-116
1925.95	192	96
1927.16	28	-68
1928.38	108	92
1929.59	156	260
1930.8	264	56
1932.02	8	-16
1933.23	-172	-316
1934.45	-196	-128
1935.66	120	-56
1936.87	-240	-160
1938.09	-56	-180
1939.3	-300	-104
1940.51	120	28
1941.72	-40	-76
1942.93	-28	-24
1944.15	212	-60
1945.36	264	260
1946.57	56	156
1947.78	-112	136
1948.99	-4	104
1950.2	-60	-40
1951.41	152	-240
1952.62	-60	40
1953.83	-140	-12
1955.04	-88	-288
1956.25	-144	-104
1957.46	32	104
1958.67	164	128
1959.88	88	52
1961.09	64	188
1962.3	-64	40
1963.51	-368	-224
1964.71	-132	-164
1965.92	-184	-16
1967.13	-88	-100
1968.34	8	16
1969.55	60	-52
1970.75	160	132
1971.96	-152	-4
1973.17	-264	112
1974.37	448	196
1975.58	60	116
1976.78	-140	-40
1977.99	-84	72
1979.19	56	96
1980.4	-24	-108
1981.61	-76	80
1982.81	-96	156
1984.02	-20	-144
1985.22	52	144
1986.42	-20	-116
1987.63	-340	48
1988.83	-252	-144
1990.04	-52	108
1991.24	264	296
1992.44	80	-80
1993.64	152	272
1994.85	-308	-472
1996.05	-232	-112
1997.25	-56	-164
1998.45	276	188
1999.65	-188	-116
2000.86	4	120
