# Supplementary material for: Optical tweezers-controlled hotspot for sensitive and reproducible surface-enhanced Raman spectroscopy characterization of native protein structures
Source: Nat Commun. 2021 Feb 26;12:1292. doi: 10.1038/s41467-021-21543-3 (PMC7910584; doi:10.1038/s41467-021-21543-3)
Supplement: Supplementary file 4 — Source Data [file 41467_2021_21543_MOESM4_ESM.zip › source data file/SI/Supplementary Figure 11.xlsx]

## Sheet: Sheet1
No. of spectra	Intensity at 1640 cm-1	Intensity at 1568 cm-1	Intensity at 1440 cm-1	Intensity at 1404 cm-1	Intensity at 1346 cm-1	Intensity at 1177 cm-1
1	3852.74	4545.97	3671.57	3759.6	3506.14	2580.57
2	5212.71	6009.06	4371.6	5399.26	4530.06	3847.69
3	4642.86	6075.14	4310.09	5024.89	4136.29	2871.51
4	3938.49	5091.6	3360.14	4182.97	3887.6	2947.4
5	5141.71	6483.26	4515.74	5039.17	4895.26	3266.26
6	3515.43	4185.23	3363.8	3587.43	3074.91	2445.66
7	4636.57	5692.57	3776.09	4531.29	4189.83	3218.97
8	4749.77	6331.09	4540.6	5360.37	4641.03	3677.14
9	4124.69	5330.66	3706.03	4258.83	4158.66	2858.97
10	3965.4	4484.94	3431.57	4023.89	3307.54	2679.49
11	4747.86	5730.91	4072.97	4599	4205.8	2840.57
12	4176.31	5257.54	3451.2	4271.4	3935.57	2603.43
13	4672.8	5300.17	3902.37	4636.29	3904.91	3013.69
14	4326.26	5508.17	3697.14	4441.2	3755.8	2751.29
15	4058.17	4926.86	3501.89	3863.37	3395.17	2379.14
16	5040.89	5612.83	4974.69	5024.97	5125.09	4073.2
17	3718.66	4000.17	3868.46	4426.26	4017.09	3656.46
18	4806.29	5997.71	4030.31	5221.23	4267.23	3366.69
19	4686.17	5962.83	3825.74	4433.4	4159.8	3107.77
20	4937.34	6320.86	4461.77	4938.43	4204.86	3307.29
21	4751.43	5925.06	3997.54	4437.37	3763.97	2763.6
22	4789.89	6292.09	4224.86	4845.94	4309.74	3090.31
23	5203	6236.89	4275.03	5091.94	4526.94	3313.71
24	4308.71	5116.54	4018.37	4635.43	3880.31	2775.83
25	3665.6	4352.34	3346.34	3815.09	3584.97	2749.46
26	3834	4558.86	3227.2	4015.17	3077.17	2554.4
27	3585.91	3522.11	2871.29	3337.86	3203.09	3187.11
28	3219.66	4110.54	3059.83	3685.51	3055.46	2364.11
29	3943.4	4350.97	3581.23	3556.34	3025.6	3049.49
30	3923.66	4326.43	3033.26	3442.49	2822.14	2480.11
31	4100.4	4801.69	3200.57	3796.09	3201.17	2735.03
32	5088.54	6320	4798.2	5092.03	4775.23	3241.69
33	5091.14	6341.26	4526.57	4907.63	4563.66	3346.37
34	4653.29	5585.17	4075.23	4541.54	4023	3106.77
35	3877.86	4827.91	3446.89	4005.86	3532.8	2827.23
36	3601.89	3642.46	2913.54	3371.83	2951.77	2178.34
37	4143.91	5506.06	3840.06	4390.63	4075.17	2698.11
38	4350.86	5154.89	3736.37	4079.26	3734.66	2893.51
39	3547.57	4160.86	3666.09	3994.4	3796.74	2555.2
40	5807.37	6436.51	5108.83	4954.09	5216.57	3873.66
41	4270.23	3951.43	3218.89	3498.03	3526.89	4053.46
42	3438.2	3430.46	2744.6	3044.31	2913	2681.83
43	4032.09	4179.2	3056.83	3353.97	3352.83	3203.86
44	4251.06	4214.71	3430.91	3409.74	3388.57	3362.83
45	6446.46	6210.94	4717.6	5112.06	4912.86	4784.94
46	5998.54	6466.29	4958.66	5021.37	4795.29	3832.91
47	5308.57	6037.97	4877.54	4670.14	4175.77	4249.34
48	4324.17	4076.54	3410.2	3318.54	3433.66	3380.97
49	3756.54	3559.34	2949.29	3124.46	3444.6	2874.11
50	4385.49	4447.11	3453.51	3237.46	3483.31	3066.4
