# Supplementary material for: Optical tweezers-controlled hotspot for sensitive and reproducible surface-enhanced Raman spectroscopy characterization of native protein structures
Source: Nat Commun. 2021 Feb 26;12:1292. doi: 10.1038/s41467-021-21543-3 (PMC7910584; doi:10.1038/s41467-021-21543-3)
Supplement: Supplementary file 4 — Source Data [file 41467_2021_21543_MOESM4_ESM.zip › source data file/SI/Supplementary Figure 12.xlsx]

## Sheet: Sheet1
	Experimental			Trp	Tyr	α-helix	β-sheet	random coil	Fitting
1513.77	3589.2		1513.77	3514.98	3459.5	3449.87	3447.57	3449.56	3533
1515.06	3589.6		1513.96	3515.4	3459.54	3449.87	3447.58	3449.57	3533.48
1516.35	3586.8		1514.15	3515.83	3459.59	3449.88	3447.58	3449.58	3533.97
1517.64	3574		1514.34	3516.26	3459.63	3449.89	3447.58	3449.58	3534.46
1518.93	3593.2		1514.52	3516.69	3459.67	3449.9	3447.58	3449.59	3534.95
1520.22	3551.4		1514.71	3517.13	3459.72	3449.9	3447.58	3449.59	3535.45
1521.52	3583.8		1514.9	3517.58	3459.76	3449.91	3447.58	3449.6	3535.95
1522.81	3618.4		1515.06	3517.95	3459.8	3449.92	3447.58	3449.6	3536.38
1524.1	3615		1515.09	3518.02	3459.81	3449.92	3447.58	3449.61	3536.46
1525.38	3591.2		1515.28	3518.47	3459.86	3449.93	3447.58	3449.61	3536.97
1526.67	3612		1515.47	3518.93	3459.9	3449.94	3447.58	3449.62	3537.48
1527.96	3611.8		1515.66	3519.39	3459.95	3449.94	3447.59	3449.62	3538
1529.25	3594.6		1515.85	3519.85	3459.99	3449.95	3447.59	3449.63	3538.53
1530.54	3613.4		1516.03	3520.31	3460.04	3449.96	3447.59	3449.64	3539.06
1531.83	3602.6		1516.22	3520.79	3460.09	3449.97	3447.59	3449.64	3539.59
1533.12	3605.6		1516.35	3521.11	3460.12	3449.97	3447.59	3449.65	3539.96
1534.4	3594.2		1516.41	3521.26	3460.14	3449.98	3447.59	3449.65	3540.13
1535.69	3616.6		1516.6	3521.74	3460.18	3449.98	3447.59	3449.65	3540.67
1536.98	3635.2		1516.79	3522.23	3460.23	3449.99	3447.59	3449.66	3541.22
1538.27	3662		1516.98	3522.72	3460.28	3450	3447.59	3449.67	3541.77
1539.55	3659		1517.17	3523.21	3460.33	3450.01	3447.6	3449.67	3542.33
1540.84	3695.6		1517.36	3523.71	3460.38	3450.02	3447.6	3449.68	3542.89
1542.13	3692.2		1517.54	3524.21	3460.42	3450.02	3447.6	3449.68	3543.46
1543.41	3666		1517.64	3524.48	3460.45	3450.03	3447.6	3449.69	3543.76
1544.7	3689.8		1517.73	3524.72	3460.47	3450.03	3447.6	3449.69	3544.03
1545.98	3717		1517.92	3525.23	3460.52	3450.04	3447.6	3449.7	3544.61
1547.27	3726		1518.11	3525.75	3460.57	3450.05	3447.6	3449.7	3545.19
1548.56	3755		1518.3	3526.27	3460.62	3450.06	3447.6	3449.71	3545.78
1549.84	3824.6		1518.49	3526.79	3460.67	3450.07	3447.6	3449.72	3546.37
1551.13	3844.8		1518.68	3527.32	3460.72	3450.07	3447.61	3449.72	3546.97
1552.41	3878		1518.87	3527.86	3460.77	3450.08	3447.61	3449.73	3547.57
1553.69	3916.8		1518.93	3528.06	3460.79	3450.09	3447.61	3449.73	3547.79
1554.98	3964.6		1519.05	3528.4	3460.82	3450.09	3447.61	3449.74	3548.18
1556.26	3967		1519.24	3528.95	3460.88	3450.1	3447.61	3449.74	3548.79
1557.55	3998.2		1519.43	3529.5	3460.93	3450.11	3447.61	3449.75	3549.41
1558.83	4015.2		1519.62	3530.06	3460.98	3450.12	3447.61	3449.75	3550.04
1560.11	4020.6		1519.81	3530.62	3461.03	3450.13	3447.61	3449.76	3550.67
1561.39	4003.2		1520	3531.19	3461.08	3450.13	3447.61	3449.77	3551.31
1562.68	3994		1520.19	3531.76	3461.14	3450.14	3447.62	3449.77	3551.95
1563.96	4000.2		1520.22	3531.88	3461.15	3450.14	3447.62	3449.78	3552.08
1565.24	3997.2		1520.38	3532.34	3461.19	3450.15	3447.62	3449.78	3552.6
1566.52	3964		1520.56	3532.93	3461.24	3450.16	3447.62	3449.79	3553.25
1567.81	3939		1520.75	3533.52	3461.3	3450.17	3447.62	3449.79	3553.91
1569.09	3965.2		1520.94	3534.11	3461.35	3450.18	3447.62	3449.8	3554.58
1570.37	3947		1521.13	3534.71	3461.4	3450.19	3447.62	3449.81	3555.25
1571.65	3949.6		1521.32	3535.32	3461.46	3450.2	3447.62	3449.81	3555.93
1572.93	3974.6		1521.51	3535.93	3461.51	3450.2	3447.62	3449.82	3556.62
1574.21	3991.2		1521.52	3535.96	3461.51	3450.21	3447.62	3449.82	3556.64
1575.49	3956.6		1521.7	3536.55	3461.57	3450.21	3447.63	3449.83	3557.31
1576.77	3969		1521.89	3537.18	3461.62	3450.22	3447.63	3449.83	3558.01
1578.05	3946.6		1522.07	3537.81	3461.68	3450.23	3447.63	3449.84	3558.71
1579.33	3942		1522.26	3538.45	3461.73	3450.24	3447.63	3449.85	3559.42
1580.61	3969		1522.45	3539.09	3461.79	3450.25	3447.63	3449.85	3560.14
1581.89	3968.6		1522.64	3539.74	3461.85	3450.26	3447.63	3449.86	3560.86
1583.17	3960.4		1522.81	3540.32	3461.9	3450.27	3447.63	3449.87	3561.5
1584.44	3937.4		1522.83	3540.4	3461.9	3450.27	3447.63	3449.87	3561.6
1585.72	3918.2		1523.02	3541.06	3461.96	3450.28	3447.64	3449.88	3562.33
1587	3869.4		1523.21	3541.73	3462.02	3450.29	3447.64	3449.88	3563.08
1588.28	3893.6		1523.39	3542.41	3462.08	3450.3	3447.64	3449.89	3563.83
1589.56	3847.4		1523.58	3543.09	3462.14	3450.31	3447.64	3449.9	3564.59
1590.83	3845.4		1523.77	3543.78	3462.19	3450.32	3447.64	3449.9	3565.36
1592.11	3851.2		1523.96	3544.48	3462.25	3450.33	3447.64	3449.91	3566.13
1593.39	3876		1524.1	3544.98	3462.3	3450.33	3447.64	3449.92	3566.69
1594.66	3841.8		1524.15	3545.19	3462.31	3450.34	3447.64	3449.92	3566.91
1595.94	3845.8		1524.34	3545.9	3462.37	3450.34	3447.65	3449.92	3567.7
1597.22	3836.4		1524.53	3546.62	3462.43	3450.35	3447.65	3449.93	3568.5
1598.49	3823.2		1524.72	3547.34	3462.49	3450.36	3447.65	3449.94	3569.3
1599.77	3802.6		1524.9	3548.07	3462.55	3450.37	3447.65	3449.95	3570.12
1601.04	3817.6		1525.09	3548.82	3462.61	3450.38	3447.65	3449.95	3570.94
1602.32	3832.8		1525.28	3549.56	3462.68	3450.39	3447.65	3449.96	3571.77
1603.59	3852		1525.38	3549.97	3462.71	3450.4	3447.65	3449.96	3572.22
1604.87	3863.4		1525.47	3550.32	3462.74	3450.4	3447.65	3449.97	3572.6
1606.14	3869.2		1525.66	3551.08	3462.8	3450.41	3447.66	3449.98	3573.45
1607.42	3871.2		1525.85	3551.85	3462.86	3450.42	3447.66	3449.98	3574.3
1608.69	3854.8		1526.04	3552.63	3462.93	3450.43	3447.66	3449.99	3575.16
1609.96	3873.6		1526.23	3553.42	3462.99	3450.44	3447.66	3450	3576.03
1611.24	3873		1526.41	3554.22	3463.05	3450.45	3447.66	3450	3576.91
1612.51	3889		1526.6	3555.02	3463.12	3450.46	3447.66	3450.01	3577.79
1613.78	3889.2		1526.67	3555.32	3463.14	3450.47	3447.66	3450.01	3578.13
1615.06	3909.8		1526.79	3555.83	3463.18	3450.47	3447.66	3450.02	3578.69
1616.33	3895.4		1526.98	3556.65	3463.25	3450.48	3447.67	3450.03	3579.59
1617.6	3894.2		1527.17	3557.48	3463.31	3450.49	3447.67	3450.03	3580.51
1618.87	3903.2		1527.36	3558.32	3463.38	3450.5	3447.67	3450.04	3581.43
1620.14	3868.2		1527.55	3559.16	3463.44	3450.52	3447.67	3450.05	3582.36
1621.42	3872		1527.74	3560.02	3463.51	3450.53	3447.67	3450.06	3583.3
1622.69	3883		1527.92	3560.88	3463.58	3450.54	3447.67	3450.07	3584.25
1623.96	3900		1527.96	3561.06	3463.59	3450.54	3447.67	3450.07	3584.45
1625.23	3852.2		1528.11	3561.75	3463.64	3450.55	3447.67	3450.07	3585.21
1626.5	3897.4		1528.3	3562.64	3463.71	3450.56	3447.68	3450.08	3586.18
1627.77	3882.8		1528.49	3563.53	3463.78	3450.57	3447.68	3450.09	3587.16
1629.04	3892.8		1528.68	3564.43	3463.85	3450.58	3447.68	3450.1	3588.15
1630.31	3877.8		1528.87	3565.34	3463.92	3450.59	3447.68	3450.1	3589.15
1631.58	3909.6		1529.06	3566.26	3463.98	3450.6	3447.68	3450.11	3590.16
1632.85	3909.4		1529.25	3567.19	3464.05	3450.61	3447.68	3450.12	3591.18
1634.12	3918		1529.25	3567.22	3464.06	3450.61	3447.68	3450.12	3591.21
1635.39	3904.6		1529.43	3568.13	3464.12	3450.62	3447.69	3450.13	3592.21
1636.66	3923.8		1529.62	3569.08	3464.19	3450.63	3447.69	3450.14	3593.25
1637.93	3934.4		1529.81	3570.04	3464.27	3450.64	3447.69	3450.14	3594.3
1639.19	3916.2		1530	3571.01	3464.34	3450.65	3447.69	3450.15	3595.36
1640.46	3926.8		1530.19	3571.99	3464.41	3450.67	3447.69	3450.16	3596.43
1641.73	3958		1530.38	3572.98	3464.48	3450.68	3447.69	3450.17	3597.51
1643	3960.6		1530.54	3573.84	3464.54	3450.69	3447.69	3450.17	3598.46
1644.27	3971.4		1530.57	3573.98	3464.55	3450.69	3447.69	3450.18	3598.61
1645.53	4025.4		1530.76	3574.99	3464.63	3450.7	3447.7	3450.18	3599.72
1646.8	4044.2		1530.94	3576.01	3464.7	3450.71	3447.7	3450.19	3600.83
1648.07	4054.6		1531.13	3577.05	3464.77	3450.72	3447.7	3450.2	3601.96
1649.33	4082		1531.32	3578.09	3464.85	3450.73	3447.7	3450.21	3603.1
1650.6	4063.6		1531.51	3579.15	3464.92	3450.75	3447.7	3450.22	3604.26
1651.86	4037.6		1531.7	3580.22	3465	3450.76	3447.7	3450.22	3605.42
1653.13	4037.4		1531.83	3580.96	3465.05	3450.76	3447.71	3450.23	3606.23
1654.39	4059.6		1531.89	3581.3	3465.07	3450.77	3447.71	3450.23	3606.6
1655.66	4063		1532.08	3582.39	3465.15	3450.78	3447.71	3450.24	3607.79
1656.92	4105.8		1532.27	3583.49	3465.23	3450.79	3447.71	3450.25	3608.99
1658.19	4090		1532.45	3584.6	3465.31	3450.8	3447.71	3450.26	3610.2
1659.45	4077.2		1532.64	3585.73	3465.38	3450.81	3447.71	3450.27	3611.43
1660.72	4033		1532.83	3586.87	3465.46	3450.83	3447.71	3450.27	3612.67
1661.98	4011.4		1533.02	3588.02	3465.54	3450.84	3447.72	3450.28	3613.92
1663.25	4004.8		1533.12	3588.62	3465.58	3450.84	3447.72	3450.29	3614.57
1664.51	4020.6		1533.21	3589.19	3465.62	3450.85	3447.72	3450.29	3615.19
1665.77	4022.8		1533.4	3590.36	3465.7	3450.86	3447.72	3450.3	3616.46
1667.04	4015.6		1533.59	3591.55	3465.78	3450.87	3447.72	3450.31	3617.76
1668.3	3986		1533.77	3592.76	3465.86	3450.89	3447.72	3450.32	3619.06
1669.56	3947.6		1533.96	3593.97	3465.94	3450.9	3447.72	3450.33	3620.38
1670.82	3945.8		1534.15	3595.2	3466.02	3450.91	3447.73	3450.34	3621.72
1672.09	3948.8		1534.34	3596.44	3466.11	3450.92	3447.73	3450.34	3623.07
1673.35	3957.6		1534.4	3596.87	3466.13	3450.93	3447.73	3450.35	3623.53
1674.61	3942		1534.53	3597.7	3466.19	3450.94	3447.73	3450.35	3624.43
1675.87	3953.4		1534.72	3598.97	3466.27	3450.95	3447.73	3450.36	3625.8
1677.13	3938.8		1534.91	3600.26	3466.36	3450.96	3447.73	3450.37	3627.2
1678.39	3915.2		1535.1	3601.56	3466.44	3450.97	3447.74	3450.38	3628.6
1679.65	3878.2		1535.28	3602.87	3466.53	3450.99	3447.74	3450.39	3630.02
1680.91	3847.8		1535.47	3604.2	3466.61	3451	3447.74	3450.4	3631.46
1682.17	3781.8		1535.66	3605.54	3466.7	3451.01	3447.74	3450.41	3632.91
1683.43	3722.2		1535.69	3605.76	3466.71	3451.01	3447.74	3450.41	3633.15
1684.69	3679		1535.85	3606.89	3466.78	3451.02	3447.74	3450.42	3634.38
1685.95	3649.8		1536.04	3608.27	3466.87	3451.04	3447.74	3450.42	3635.86
1687.21	3637		1536.23	3609.65	3466.96	3451.05	3447.75	3450.43	3637.36
1688.47	3643.8		1536.42	3611.06	3467.05	3451.06	3447.75	3450.44	3638.88
1689.73	3603.4		1536.61	3612.47	3467.14	3451.08	3447.75	3450.45	3640.41
1690.99	3583.8		1536.79	3613.91	3467.23	3451.09	3447.75	3450.46	3641.96
1692.25	3574.6		1536.98	3615.33	3467.31	3451.1	3447.75	3450.47	3643.49
1693.51	3548.4		1536.98	3615.36	3467.32	3451.1	3447.75	3450.47	3643.52
1694.76	3525.6		1537.17	3616.82	3467.41	3451.12	3447.76	3450.48	3645.1
1696.02	3534.4		1537.36	3618.31	3467.5	3451.13	3447.76	3450.49	3646.7
1697.28	3505.4		1537.55	3619.8	3467.59	3451.14	3447.76	3450.5	3648.31
1698.54	3488		1537.74	3621.32	3467.68	3451.16	3447.76	3450.51	3649.95
1699.79	3461.6		1537.93	3622.85	3467.78	3451.17	3447.76	3450.52	3651.6
1701.05	3446		1538.12	3624.4	3467.87	3451.18	3447.77	3450.53	3653.26
1702.31	3427.2		1538.27	3625.66	3467.95	3451.19	3447.77	3450.53	3654.62
			1538.3	3625.97	3467.96	3451.2	3447.77	3450.54	3654.95
			1538.49	3627.55	3468.06	3451.21	3447.77	3450.55	3656.65
			1538.68	3629.15	3468.15	3451.22	3447.77	3450.56	3658.38
			1538.87	3630.77	3468.25	3451.24	3447.77	3450.57	3660.12
			1539.06	3632.41	3468.35	3451.25	3447.77	3450.58	3661.87
			1539.25	3634.06	3468.45	3451.27	3447.78	3450.59	3663.65
			1539.44	3635.73	3468.54	3451.28	3447.78	3450.59	3665.45
			1539.55	3636.78	3468.61	3451.29	3447.78	3450.6	3666.58
			1539.63	3637.42	3468.64	3451.29	3447.78	3450.6	3667.27
			1539.81	3639.13	3468.74	3451.31	3447.78	3450.61	3669.1
			1540	3640.86	3468.84	3451.32	3447.78	3450.62	3670.96
			1540.19	3642.61	3468.94	3451.34	3447.79	3450.63	3672.83
			1540.38	3644.38	3469.05	3451.35	3447.79	3450.64	3674.73
			1540.57	3646.16	3469.15	3451.37	3447.79	3450.65	3676.64
			1540.76	3647.97	3469.25	3451.38	3447.79	3450.66	3678.58
			1540.84	3648.77	3469.3	3451.39	3447.79	3450.67	3679.44
			1540.95	3649.79	3469.36	3451.4	3447.79	3450.67	3680.53
			1541.14	3651.64	3469.46	3451.41	3447.8	3450.68	3682.51
			1541.32	3653.5	3469.56	3451.42	3447.8	3450.7	3684.51
			1541.51	3655.39	3469.67	3451.44	3447.8	3450.71	3686.53
			1541.7	3657.3	3469.78	3451.45	3447.8	3450.72	3688.57
			1541.89	3659.22	3469.88	3451.47	3447.81	3450.73	3690.63
			1542.08	3661.17	3469.99	3451.48	3447.81	3450.74	3692.71
			1542.13	3661.67	3470.02	3451.49	3447.81	3450.74	3693.25
			1542.27	3663.14	3470.1	3451.5	3447.81	3450.75	3694.82
			1542.46	3665.13	3470.21	3451.52	3447.81	3450.76	3696.94
			1542.64	3667.14	3470.32	3451.53	3447.81	3450.77	3699.09
			1542.83	3669.17	3470.43	3451.55	3447.82	3450.78	3701.26
			1543.02	3671.22	3470.55	3451.56	3447.82	3450.79	3703.46
			1543.21	3673.3	3470.66	3451.58	3447.82	3450.8	3705.67
			1543.4	3675.4	3470.77	3451.59	3447.82	3450.81	3707.91
			1543.41	3675.54	3470.78	3451.59	3447.82	3450.81	3708.07
			1543.59	3677.52	3470.89	3451.61	3447.82	3450.82	3710.18
			1543.78	3679.66	3471	3451.62	3447.83	3450.83	3712.46
			1543.97	3681.82	3471.12	3451.64	3447.83	3450.84	3714.77
			1544.15	3684.01	3471.23	3451.66	3447.83	3450.85	3717.1
			1544.34	3686.22	3471.35	3451.67	3447.83	3450.86	3719.46
			1544.53	3688.45	3471.47	3451.69	3447.84	3450.88	3721.84
			1544.7	3690.44	3471.58	3451.7	3447.84	3450.89	3723.96
			1544.72	3690.7	3471.59	3451.71	3447.84	3450.89	3724.24
			1544.91	3692.98	3471.71	3451.72	3447.84	3450.9	3726.67
			1545.1	3695.28	3471.83	3451.74	3447.84	3450.91	3729.12
			1545.29	3697.6	3471.95	3451.75	3447.84	3450.92	3731.59
			1545.48	3699.95	3472.08	3451.77	3447.85	3450.93	3734.09
			1545.66	3702.32	3472.2	3451.79	3447.85	3450.94	3736.61
			1545.85	3704.71	3472.32	3451.8	3447.85	3450.95	3739.16
			1545.98	3706.39	3472.41	3451.82	3447.85	3450.96	3740.96
			1546.04	3707.12	3472.45	3451.82	3447.85	3450.97	3741.73
			1546.23	3709.56	3472.58	3451.84	3447.86	3450.98	3744.33
			1546.42	3712.03	3472.7	3451.86	3447.86	3450.99	3746.95
			1546.61	3714.51	3472.83	3451.87	3447.86	3451	3749.6
			1546.8	3717.02	3472.96	3451.89	3447.86	3451.01	3752.27
			1546.99	3719.55	3473.09	3451.91	3447.87	3451.02	3754.96
			1547.17	3722.11	3473.22	3451.92	3447.87	3451.04	3757.68
			1547.27	3723.43	3473.29	3451.93	3447.87	3451.04	3759.08
			1547.36	3724.69	3473.36	3451.94	3447.87	3451.05	3760.42
			1547.55	3727.29	3473.49	3451.96	3447.87	3451.06	3763.19
			1547.74	3729.92	3473.62	3451.98	3447.88	3451.07	3765.98
			1547.93	3732.57	3473.76	3452	3447.88	3451.08	3768.8
			1548.12	3735.24	3473.89	3452.01	3447.88	3451.09	3771.64
			1548.31	3737.94	3474.03	3452.03	3447.88	3451.11	3774.51
			1548.5	3740.66	3474.17	3452.05	3447.88	3451.12	3777.4
			1548.56	3741.53	3474.21	3452.06	3447.89	3451.12	3778.33
			1548.68	3743.4	3474.31	3452.07	3447.89	3451.13	3780.31
			1549.84	3760.69	3475.18	3452.18	3447.9	3451.21	3798.68
			1551.13	3780.83	3476.21	3452.31	3447.92	3451.29	3820.08
			1552.41	3801.8	3477.28	3452.45	3447.94	3451.38	3842.38
			1553.69	3823.45	3478.42	3452.59	3447.96	3451.47	3865.41
			1554.98	3845.52	3479.62	3452.74	3447.98	3451.57	3888.94
			1556.26	3867.65	3480.88	3452.89	3448	3451.67	3912.61
			1557.55	3889.43	3482.22	3453.05	3448.02	3451.77	3936.01
			1558.83	3910.32	3483.63	3453.22	3448.04	3451.87	3958.61
			1559.06	3914.01	3483.9	3453.25	3448.04	3451.89	3962.62
			1559.25	3916.93	3484.12	3453.28	3448.05	3451.91	3965.8
			1559.44	3919.82	3484.34	3453.3	3448.05	3451.93	3968.96
			1559.63	3922.67	3484.56	3453.33	3448.05	3451.94	3972.07
			1559.82	3925.48	3484.78	3453.35	3448.06	3451.96	3975.15
			1560.01	3928.25	3485.01	3453.38	3448.06	3451.97	3978.19
			1560.11	3929.76	3485.13	3453.39	3448.06	3451.98	3979.85
			1560.2	3930.97	3485.23	3453.4	3448.06	3451.99	3981.19
			1560.39	3933.65	3485.46	3453.43	3448.07	3452.01	3984.14
			1560.57	3936.28	3485.69	3453.46	3448.07	3452.02	3987.05
			1560.76	3938.86	3485.93	3453.48	3448.07	3452.04	3989.91
			1560.95	3941.39	3486.16	3453.51	3448.08	3452.06	3992.72
			1561.14	3943.87	3486.4	3453.54	3448.08	3452.07	3995.47
			1561.33	3946.29	3486.64	3453.56	3448.09	3452.09	3998.18
			1561.39	3947.12	3486.72	3453.57	3448.09	3452.09	3999.12
			1561.52	3948.65	3486.88	3453.59	3448.09	3452.11	4000.83
			1561.71	3950.95	3487.12	3453.62	3448.09	3452.12	4003.42
			1561.89	3953.19	3487.36	3453.65	3448.1	3452.14	4005.95
			1562.08	3955.36	3487.61	3453.67	3448.1	3452.16	4008.42
			1562.27	3957.47	3487.86	3453.7	3448.1	3452.17	4010.83
			1562.46	3959.51	3488.11	3453.73	3448.11	3452.19	4013.17
			1562.65	3961.48	3488.37	3453.76	3448.11	3452.21	4015.44
			1562.68	3961.76	3488.4	3453.76	3448.11	3452.21	4015.77
			1562.84	3963.38	3488.62	3453.79	3448.11	3452.23	4017.65
			1563.03	3965.21	3488.88	3453.81	3448.12	3452.24	4019.79
			1563.22	3966.96	3489.14	3453.84	3448.12	3452.26	4021.85
			1563.4	3968.64	3489.4	3453.87	3448.12	3452.28	4023.84
			1563.59	3970.24	3489.67	3453.9	3448.13	3452.3	4025.75
			1563.78	3971.75	3489.94	3453.93	3448.13	3452.31	4027.59
			1563.96	3973.11	3490.19	3453.96	3448.14	3452.33	4029.25
			1563.97	3973.19	3490.21	3453.96	3448.14	3452.33	4029.35
			1564.16	3974.55	3490.48	3453.99	3448.14	3452.35	4031.02
			1564.35	3975.82	3490.75	3454.02	3448.14	3452.37	4032.62
			1564.54	3977	3491.03	3454.05	3448.15	3452.39	4034.14
			1564.73	3978.1	3491.31	3454.08	3448.15	3452.4	4035.57
			1564.91	3979.11	3491.59	3454.11	3448.16	3452.42	4036.92
			1565.1	3980.04	3491.88	3454.14	3448.16	3452.44	4038.18
			1565.24	3980.66	3492.09	3454.17	3448.16	3452.45	4039.05
			1565.29	3980.87	3492.17	3454.17	3448.16	3452.46	4039.35
			1565.48	3981.61	3492.46	3454.2	3448.17	3452.48	4040.44
			1565.67	3982.27	3492.75	3454.24	3448.17	3452.5	4041.44
			1565.86	3982.83	3493.05	3454.27	3448.17	3452.52	4042.35
			1566.05	3983.3	3493.34	3454.3	3448.18	3452.54	4043.17
			1566.24	3983.67	3493.65	3454.33	3448.18	3452.55	4043.91
			1566.42	3983.96	3493.95	3454.36	3448.19	3452.57	4044.55
			1566.52	3984.07	3494.11	3454.38	3448.19	3452.58	4044.85
			1566.61	3984.15	3494.26	3454.4	3448.19	3452.59	4045.1
			1566.8	3984.24	3494.57	3454.43	3448.2	3452.61	4045.56
			1566.99	3984.24	3494.88	3454.46	3448.2	3452.63	4045.94
			1567.18	3984.15	3495.19	3454.49	3448.2	3452.65	4046.22
			1567.37	3983.97	3495.51	3454.53	3448.21	3452.67	4046.41
			1567.56	3983.69	3495.83	3454.56	3448.21	3452.69	4046.51
			1567.75	3983.32	3496.16	3454.59	3448.22	3452.71	4046.52
			1567.81	3983.18	3496.26	3454.61	3448.22	3452.72	4046.5
			1567.93	3982.85	3496.49	3454.63	3448.22	3452.73	4046.44
			1568.12	3982.3	3496.82	3454.66	3448.22	3452.75	4046.27
			1568.31	3981.65	3497.15	3454.7	3448.23	3452.77	4046.02
			1568.5	3980.91	3497.49	3454.73	3448.23	3452.79	4045.67
			1568.69	3980.08	3497.83	3454.77	3448.24	3452.81	4045.24
			1568.88	3979.16	3498.17	3454.8	3448.24	3452.83	4044.73
			1569.07	3978.15	3498.52	3454.84	3448.25	3452.85	4044.13
			1569.09	3978.04	3498.56	3454.84	3448.25	3452.86	4044.06
			1569.26	3977.06	3498.87	3454.87	3448.25	3452.87	4043.44
			1569.44	3975.88	3499.22	3454.91	3448.26	3452.89	4042.68
			1569.63	3974.61	3499.58	3454.94	3448.26	3452.92	4041.83
			1569.82	3973.26	3499.94	3454.98	3448.26	3452.94	4040.9
			1570.01	3971.83	3500.3	3455.02	3448.27	3452.96	4039.89
			1570.2	3970.32	3500.67	3455.05	3448.27	3452.98	4038.81
			1570.37	3968.89	3501	3455.09	3448.28	3453	4037.77
			1570.39	3968.72	3501.04	3455.09	3448.28	3453	4037.65
			1570.58	3967.05	3501.41	3455.13	3448.28	3453.02	4036.42
			1570.76	3965.3	3501.79	3455.17	3448.29	3453.04	4035.11
			1570.95	3963.48	3502.17	3455.2	3448.29	3453.07	4033.73
			1571.14	3961.58	3502.56	3455.24	3448.3	3453.09	4032.29
			1571.33	3959.61	3502.95	3455.28	3448.3	3453.11	4030.77
			1571.52	3957.58	3503.34	3455.32	3448.31	3453.13	4029.2
			1571.65	3956.14	3503.61	3455.35	3448.31	3453.15	4028.08
			1571.71	3955.47	3503.74	3455.36	3448.31	3453.15	4027.55
			1571.9	3953.3	3504.14	3455.4	3448.32	3453.18	4025.85
			1572.09	3951.06	3504.54	3455.44	3448.32	3453.2	4024.09
			1572.27	3948.77	3504.95	3455.48	3448.33	3453.22	4022.26
			1572.46	3946.41	3505.37	3455.52	3448.33	3453.25	4020.39
			1572.65	3943.99	3505.78	3455.56	3448.33	3453.27	4018.46
			1572.84	3941.52	3506.2	3455.6	3448.34	3453.29	4016.47
			1572.93	3940.35	3506.4	3455.62	3448.34	3453.3	4015.53
			1573.03	3938.99	3506.63	3455.64	3448.34	3453.31	4014.44
			1573.22	3936.42	3507.06	3455.68	3448.35	3453.34	4012.36
			1573.41	3933.79	3507.49	3455.72	3448.35	3453.36	4010.24
			1573.6	3931.11	3507.93	3455.76	3448.36	3453.38	4008.07
			1573.78	3928.39	3508.37	3455.81	3448.37	3453.41	4005.86
			1573.97	3925.62	3508.82	3455.85	3448.37	3453.43	4003.62
			1574.16	3922.81	3509.27	3455.89	3448.38	3453.46	4001.33
			1574.21	3922.09	3509.39	3455.9	3448.38	3453.46	4000.74
			1574.35	3919.97	3509.73	3455.94	3448.38	3453.48	3999.01
			1574.54	3917.08	3510.19	3455.98	3448.39	3453.5	3996.66
			1574.73	3914.16	3510.66	3456.02	3448.39	3453.53	3994.28
			1574.92	3911.2	3511.13	3456.07	3448.4	3453.55	3991.87
			1575.11	3908.22	3511.6	3456.11	3448.4	3453.58	3989.43
			1575.29	3905.2	3512.08	3456.16	3448.41	3453.6	3986.97
			1575.48	3902.15	3512.57	3456.2	3448.41	3453.63	3984.48
			1575.49	3902.04	3512.59	3456.2	3448.41	3453.63	3984.39
			1575.67	3899.08	3513.06	3456.25	3448.42	3453.65	3981.98
			1575.86	3895.98	3513.55	3456.29	3448.42	3453.68	3979.45
			1576.77	3880.78	3516.01	3456.52	3448.45	3453.8	3967.08
			1578.05	3858.87	3519.69	3456.85	3448.49	3453.98	3949.4
			1579.33	3836.8	3523.64	3457.2	3448.53	3454.17	3931.86
			1580.01	3825.08	3525.87	3457.39	3448.55	3454.27	3922.68
			1580.2	3821.86	3526.5	3457.45	3448.56	3454.3	3920.18
			1580.39	3818.65	3527.14	3457.5	3448.57	3454.33	3917.7
			1580.58	3815.45	3527.78	3457.56	3448.57	3454.36	3915.24
			1580.61	3814.95	3527.88	3457.56	3448.57	3454.37	3914.85
			1580.77	3812.26	3528.43	3457.61	3448.58	3454.39	3912.79
			1580.96	3809.08	3529.09	3457.67	3448.59	3454.42	3910.36
			1581.14	3805.92	3529.75	3457.72	3448.59	3454.45	3907.96
			1581.33	3802.77	3530.43	3457.78	3448.6	3454.48	3905.58
			1581.52	3799.64	3531.11	3457.84	3448.6	3454.51	3903.22
			1581.71	3796.52	3531.79	3457.9	3448.61	3454.54	3900.88
			1581.89	3793.62	3532.44	3457.95	3448.62	3454.57	3898.72
			1581.9	3793.41	3532.49	3457.96	3448.62	3454.57	3898.56
			1582.09	3790.32	3533.19	3458.02	3448.63	3454.6	3896.28
			1582.28	3787.25	3533.9	3458.08	3448.63	3454.63	3894.01
			1582.47	3784.2	3534.62	3458.14	3448.64	3454.66	3891.78
			1582.65	3781.16	3535.35	3458.2	3448.65	3454.69	3889.56
			1582.84	3778.15	3536.08	3458.26	3448.65	3454.73	3887.38
			1583.03	3775.15	3536.82	3458.32	3448.66	3454.76	3885.22
			1583.17	3773.03	3537.35	3458.36	3448.66	3454.78	3883.71
			1583.22	3772.17	3537.57	3458.38	3448.67	3454.79	3883.1
			1583.41	3769.21	3538.33	3458.44	3448.67	3454.82	3881
			1583.6	3766.27	3539.1	3458.51	3448.68	3454.85	3878.93
			1583.79	3763.36	3539.87	3458.57	3448.69	3454.89	3876.89
			1583.98	3760.46	3540.66	3458.63	3448.7	3454.92	3874.88
			1584.16	3757.58	3541.45	3458.7	3448.7	3454.95	3872.9
			1584.35	3754.73	3542.25	3458.76	3448.71	3454.99	3870.96
			1584.44	3753.36	3542.64	3458.79	3448.71	3455	3870.03
			1584.54	3751.9	3543.06	3458.83	3448.72	3455.02	3869.04
			1584.73	3749.09	3543.88	3458.9	3448.73	3455.05	3867.16
			1584.92	3746.3	3544.7	3458.96	3448.73	3455.09	3865.31
			1585.11	3743.54	3545.54	3459.03	3448.74	3455.12	3863.49
			1585.3	3740.79	3546.39	3459.1	3448.75	3455.15	3861.7
			1585.49	3738.07	3547.24	3459.17	3448.76	3455.19	3859.95
			1585.67	3735.38	3548.11	3459.24	3448.76	3455.22	3858.23
			1585.72	3734.68	3548.33	3459.25	3448.77	3455.23	3857.78
			1585.86	3732.7	3548.98	3459.3	3448.77	3455.26	3856.54
			1586.05	3730.05	3549.87	3459.38	3448.78	3455.29	3854.89
			1586.24	3727.43	3550.76	3459.45	3448.79	3455.33	3853.27
			1586.43	3724.82	3551.67	3459.52	3448.79	3455.36	3851.68
			1586.62	3722.24	3552.58	3459.59	3448.8	3455.4	3850.13
			1586.81	3719.68	3553.5	3459.66	3448.81	3455.43	3848.61
			1587	3717.15	3554.44	3459.74	3448.82	3455.47	3847.13
			1587	3717.07	3554.47	3459.74	3448.82	3455.47	3847.09
			1587.18	3714.64	3555.38	3459.81	3448.83	3455.51	3845.68
			1587.37	3712.15	3556.34	3459.88	3448.84	3455.54	3844.27
			1587.56	3709.69	3557.3	3459.96	3448.84	3455.58	3842.89
			1587.75	3707.25	3558.28	3460.04	3448.85	3455.62	3841.55
			1587.94	3704.83	3559.27	3460.11	3448.86	3455.66	3840.25
			1588.13	3702.44	3560.27	3460.19	3448.87	3455.69	3838.97
			1588.28	3700.53	3561.08	3460.25	3448.88	3455.72	3837.98
			1588.32	3700.07	3561.28	3460.27	3448.88	3455.73	3837.74
			1588.5	3697.72	3562.3	3460.35	3448.89	3455.77	3836.54
			1588.69	3695.39	3563.33	3460.43	3448.89	3455.81	3835.37
			1588.88	3693.09	3564.37	3460.51	3448.9	3455.85	3834.24
			1589.07	3690.82	3565.43	3460.59	3448.91	3455.88	3833.14
			1589.26	3688.56	3566.49	3460.67	3448.92	3455.92	3832.09
			1589.45	3686.33	3567.57	3460.75	3448.93	3455.96	3831.06
			1589.56	3685.07	3568.19	3460.8	3448.93	3455.99	3830.49
			1589.64	3684.12	3568.66	3460.83	3448.94	3456	3830.07
			1589.83	3681.93	3569.76	3460.92	3448.95	3456.04	3829.12
			1590.01	3679.77	3570.88	3461	3448.96	3456.08	3828.2
			1590.2	3677.62	3572	3461.09	3448.97	3456.12	3827.32
			1590.39	3675.5	3573.14	3461.17	3448.98	3456.16	3826.48
			1590.58	3673.41	3574.29	3461.26	3448.98	3456.21	3825.67
			1590.77	3671.33	3575.45	3461.35	3448.99	3456.25	3824.89
			1590.83	3670.64	3575.85	3461.38	3449	3456.26	3824.64
			1590.96	3669.27	3576.63	3461.44	3449	3456.29	3824.15
			1591.15	3667.24	3577.82	3461.53	3449.01	3456.33	3823.45
			1591.34	3665.23	3579.02	3461.62	3449.02	3456.37	3822.78
			1591.52	3663.24	3580.23	3461.71	3449.03	3456.41	3822.15
			1591.71	3661.27	3581.46	3461.8	3449.04	3456.46	3821.55
			1591.9	3659.32	3582.7	3461.89	3449.05	3456.5	3820.98
			1592.09	3657.39	3583.95	3461.99	3449.06	3456.54	3820.46
			1592.11	3657.2	3584.08	3462	3449.06	3456.55	3820.41
			1592.28	3655.49	3585.22	3462.08	3449.07	3456.59	3819.96
			1592.47	3653.6	3586.5	3462.18	3449.08	3456.63	3819.51
			1592.66	3651.73	3587.79	3462.27	3449.09	3456.67	3819.09
			1592.85	3649.89	3589.1	3462.37	3449.1	3456.72	3818.7
			1593.03	3648.06	3590.42	3462.47	3449.11	3456.76	3818.35
			1593.22	3646.25	3591.76	3462.57	3449.12	3456.81	3818.03
			1593.39	3644.7	3592.93	3462.65	3449.13	3456.85	3817.78
			1593.41	3644.47	3593.1	3462.67	3449.13	3456.85	3817.75
			1593.6	3642.7	3594.47	3462.77	3449.14	3456.9	3817.5
			1593.79	3640.95	3595.84	3462.87	3449.15	3456.95	3817.28
			1593.98	3639.22	3597.23	3462.97	3449.17	3456.99	3817.1
			1594.17	3637.51	3598.64	3463.08	3449.18	3457.04	3816.96
			1594.36	3635.82	3600.06	3463.18	3449.19	3457.09	3816.85
			1594.54	3634.14	3601.49	3463.29	3449.2	3457.13	3816.77
			1594.66	3633.09	3602.41	3463.35	3449.21	3457.16	3816.74
			1594.73	3632.49	3602.94	3463.39	3449.21	3457.18	3816.73
			1594.92	3630.85	3604.4	3463.5	3449.22	3457.23	3816.72
			1595.11	3629.23	3605.87	3463.61	3449.23	3457.28	3816.74
			1595.3	3627.63	3607.36	3463.72	3449.24	3457.33	3816.8
			1595.49	3626.05	3608.87	3463.83	3449.25	3457.38	3816.9
			1595.68	3624.48	3610.39	3463.94	3449.27	3457.43	3817.02
			1595.87	3622.93	3611.92	3464.06	3449.28	3457.47	3817.18
			1595.94	3622.32	3612.53	3464.1	3449.28	3457.49	3817.25
			1596.05	3621.4	3613.47	3464.17	3449.29	3457.53	3817.37
			1596.24	3619.88	3615.03	3464.29	3449.3	3457.58	3817.59
			1596.43	3618.38	3616.61	3464.41	3449.31	3457.63	3817.85
			1596.62	3616.9	3618.2	3464.52	3449.32	3457.68	3818.14
			1596.81	3615.43	3619.8	3464.64	3449.34	3457.73	3818.46
			1597	3613.98	3621.42	3464.76	3449.35	3457.78	3818.82
			1597.19	3612.55	3623.05	3464.89	3449.36	3457.83	3819.2
			1597.22	3612.32	3623.31	3464.9	3449.36	3457.84	3819.26
			1597.38	3611.13	3624.7	3465.01	3449.37	3457.89	3819.62
			1597.56	3609.72	3626.36	3465.13	3449.39	3457.94	3820.07
			1597.75	3608.34	3628.04	3465.26	3449.4	3457.99	3820.55
			1597.94	3606.96	3629.73	3465.38	3449.41	3458.05	3821.06
			1598.13	3605.61	3631.44	3465.51	3449.42	3458.1	3821.6
			1598.32	3604.26	3633.15	3465.64	3449.44	3458.16	3822.17
			1598.49	3603.04	3634.74	3465.76	3449.45	3458.21	3822.72
			1598.51	3602.94	3634.89	3465.77	3449.45	3458.21	3822.77
			1598.7	3601.62	3636.63	3465.91	3449.46	3458.27	3823.41
			1598.88	3600.32	3638.39	3466.04	3449.48	3458.32	3824.07
			1599.07	3599.04	3640.16	3466.17	3449.49	3458.38	3824.76
			1599.26	3597.77	3641.95	3466.31	3449.5	3458.44	3825.48
			1599.45	3596.51	3643.74	3466.45	3449.52	3458.49	3826.23
			1599.64	3595.26	3645.55	3466.59	3449.53	3458.55	3827.01
			1599.77	3594.43	3646.79	3466.68	3449.54	3458.59	3827.55
			1599.83	3594.03	3647.38	3466.73	3449.54	3458.61	3827.81
			1600.02	3592.82	3649.21	3466.87	3449.56	3458.67	3828.64
			1600.21	3591.61	3651.06	3467.01	3449.57	3458.73	3829.5
			1600.39	3590.42	3652.92	3467.16	3449.59	3458.78	3830.39
			1600.58	3589.25	3654.79	3467.31	3449.6	3458.84	3831.3
			1600.77	3588.08	3656.67	3467.46	3449.61	3458.9	3832.24
			1600.96	3586.93	3658.56	3467.61	3449.63	3458.97	3833.21
			1601.04	3586.43	3659.39	3467.67	3449.64	3458.99	3833.64
			1601.15	3585.79	3660.46	3467.76	3449.64	3459.03	3834.2
			1601.34	3584.66	3662.37	3467.91	3449.66	3459.09	3835.21
			1601.53	3583.55	3664.3	3468.07	3449.67	3459.15	3836.25
			1601.72	3582.44	3666.23	3468.22	3449.69	3459.21	3837.31
			1601.9	3581.35	3668.17	3468.38	3449.7	3459.28	3838.4
			1602.09	3580.27	3670.12	3468.54	3449.72	3459.34	3839.51
			1602.28	3579.2	3672.07	3468.7	3449.73	3459.4	3840.64
			1602.32	3579	3672.45	3468.74	3449.74	3459.42	3840.85
			1602.47	3578.15	3674.04	3468.87	3449.75	3459.47	3841.79
			1602.66	3577.1	3676.01	3469.03	3449.77	3459.53	3842.96
			1602.85	3576.07	3677.98	3469.2	3449.78	3459.6	3844.15
			1603.04	3575.04	3679.96	3469.37	3449.8	3459.66	3845.36
			1603.23	3574.03	3681.95	3469.54	3449.81	3459.73	3846.59
			1603.41	3573.03	3683.94	3469.72	3449.83	3459.8	3847.84
			1603.59	3572.09	3685.83	3469.88	3449.85	3459.86	3849.03
			1603.6	3572.04	3685.94	3469.89	3449.85	3459.87	3849.1
			1603.79	3571.06	3687.94	3470.07	3449.86	3459.93	3850.38
			1603.98	3570.09	3689.94	3470.25	3449.88	3460	3851.68
			1604.17	3569.13	3691.94	3470.43	3449.9	3460.07	3852.99
			1604.36	3568.18	3693.95	3470.61	3449.91	3460.14	3854.31
			1604.55	3567.24	3695.95	3470.8	3449.93	3460.21	3855.65
			1604.74	3566.31	3697.96	3470.99	3449.95	3460.28	3857
			1604.87	3565.66	3699.37	3471.12	3449.96	3460.33	3857.96
			1604.92	3565.39	3699.96	3471.18	3449.97	3460.36	3858.36
			1605.11	3564.47	3701.96	3471.37	3449.98	3460.43	3859.74
			1605.3	3563.57	3703.96	3471.56	3450	3460.5	3861.12
			1605.49	3562.68	3705.96	3471.76	3450.02	3460.57	3862.51
			1605.68	3561.8	3707.95	3471.96	3450.04	3460.65	3863.91
			1605.87	3560.93	3709.93	3472.16	3450.06	3460.72	3865.31
			1606.06	3560.06	3711.91	3472.37	3450.07	3460.8	3866.72
			1606.14	3559.67	3712.8	3472.46	3450.08	3460.83	3867.36
			1606.25	3559.21	3713.88	3472.57	3450.09	3460.87	3868.14
			1607.38	3554.26	3725.47	3473.86	3450.21	3461.34	3876.66
			1607.42	3554.09	3725.86	3473.91	3450.21	3461.36	3876.95
			1607.57	3553.46	3727.36	3474.09	3450.23	3461.42	3878.08
			1607.75	3552.67	3729.23	3474.32	3450.25	3461.5	3879.49
			1607.94	3551.89	3731.08	3474.55	3450.27	3461.58	3880.89
			1608.13	3551.12	3732.91	3474.78	3450.29	3461.66	3882.29
			1608.32	3550.36	3734.73	3475.02	3450.31	3461.75	3883.68
			1608.51	3549.6	3736.52	3475.26	3450.33	3461.83	3885.06
			1608.69	3548.89	3738.21	3475.49	3450.35	3461.91	3886.37
			1608.7	3548.85	3738.29	3475.5	3450.35	3461.92	3886.43
			1608.89	3548.11	3740.04	3475.74	3450.37	3462	3887.78
			1609.08	3547.38	3741.76	3475.99	3450.4	3462.09	3889.13
			1609.26	3546.65	3743.45	3476.24	3450.42	3462.17	3890.46
			1609.45	3545.93	3745.12	3476.5	3450.44	3462.26	3891.77
			1609.64	3545.22	3746.76	3476.75	3450.46	3462.35	3893.07
			1609.83	3544.52	3748.37	3477.02	3450.48	3462.44	3894.34
			1609.96	3544.02	3749.49	3477.2	3450.5	3462.5	3895.23
			1610.02	3543.82	3749.95	3477.28	3450.51	3462.53	3895.6
			1610.21	3543.13	3751.49	3477.55	3450.53	3462.62	3896.84
			1610.4	3542.45	3753.01	3477.82	3450.55	3462.71	3898.05
			1610.59	3541.77	3754.48	3478.1	3450.58	3462.8	3899.24
			1610.77	3541.1	3755.93	3478.37	3450.6	3462.89	3900.41
			1610.96	3540.43	3757.33	3478.66	3450.62	3462.98	3901.55
			1611.15	3539.78	3758.69	3478.94	3450.65	3463.08	3902.66
			1611.24	3539.48	3759.3	3479.07	3450.66	3463.12	3903.16
			1611.34	3539.13	3760.02	3479.23	3450.67	3463.17	3903.74
			1611.53	3538.48	3761.31	3479.53	3450.7	3463.27	3904.8
			1611.72	3537.84	3762.55	3479.82	3450.72	3463.37	3905.82
			1611.91	3537.21	3763.75	3480.12	3450.75	3463.46	3906.81
			1612.1	3536.59	3764.9	3480.43	3450.77	3463.56	3907.77
			1612.28	3535.97	3766.01	3480.74	3450.8	3463.66	3908.7
			1612.47	3535.35	3767.08	3481.05	3450.82	3463.76	3909.59
			1612.51	3535.23	3767.28	3481.12	3450.83	3463.78	3909.76
			1612.66	3534.74	3768.09	3481.37	3450.85	3463.86	3910.44
			1612.85	3534.14	3769.06	3481.69	3450.88	3463.97	3911.26
			1613.04	3533.55	3769.98	3482.02	3450.9	3464.07	3912.04
			1613.23	3532.96	3770.85	3482.35	3450.93	3464.17	3912.78
			1613.42	3532.37	3771.66	3482.69	3450.96	3464.28	3913.48
			1613.61	3531.79	3772.43	3483.03	3450.98	3464.38	3914.14
			1613.78	3531.25	3773.11	3483.36	3451.01	3464.48	3914.73
			1613.79	3531.22	3773.14	3483.38	3451.01	3464.49	3914.76
			1613.98	3530.65	3773.8	3483.73	3451.04	3464.6	3915.33
			1614.17	3530.09	3774.41	3484.08	3451.07	3464.71	3915.87
			1614.36	3529.53	3774.96	3484.44	3451.1	3464.82	3916.36
			1614.55	3528.98	3775.45	3484.81	3451.13	3464.93	3916.81
			1614.74	3528.43	3775.89	3485.18	3451.16	3465.04	3917.21
			1614.93	3527.89	3776.28	3485.55	3451.19	3465.15	3917.57
			1615.06	3527.52	3776.51	3485.82	3451.21	3465.23	3917.8
			1615.12	3527.35	3776.6	3485.94	3451.22	3465.26	3917.89
			1615.3	3526.82	3776.87	3486.32	3451.25	3465.38	3918.16
			1615.49	3526.29	3777.09	3486.71	3451.28	3465.5	3918.39
			1615.68	3525.77	3777.24	3487.11	3451.31	3465.61	3918.57
			1615.87	3525.25	3777.34	3487.52	3451.34	3465.73	3918.7
			1616.06	3524.74	3777.38	3487.93	3451.37	3465.85	3918.79
			1616.25	3524.23	3777.36	3488.34	3451.4	3465.97	3918.83
			1616.33	3524.02	3777.34	3488.52	3451.42	3466.02	3918.84
			1616.44	3523.73	3777.29	3488.76	3451.44	3466.09	3918.83
			1616.62	3523.23	3777.16	3489.19	3451.47	3466.21	3918.78
			1616.81	3522.74	3776.97	3489.63	3451.5	3466.34	3918.69
			1617	3522.25	3776.72	3490.07	3451.54	3466.46	3918.56
			1617.19	3521.77	3776.41	3490.52	3451.57	3466.59	3918.37
			1617.38	3521.29	3776.05	3490.97	3451.6	3466.72	3918.15
			1617.57	3520.81	3775.64	3491.43	3451.64	3466.84	3917.88
			1617.6	3520.73	3775.56	3491.51	3451.64	3466.87	3917.83
			1617.76	3520.34	3775.16	3491.9	3451.67	3466.97	3917.57
			1617.95	3519.87	3774.63	3492.38	3451.71	3467.11	3917.22
			1618.13	3519.41	3774.05	3492.86	3451.75	3467.24	3916.82
			1618.32	3518.95	3773.41	3493.35	3451.78	3467.37	3916.38
			1618.51	3518.5	3772.72	3493.85	3451.82	3467.51	3915.91
			1618.7	3518.04	3771.98	3494.35	3451.86	3467.64	3915.39
			1618.87	3517.63	3771.25	3494.82	3451.89	3467.77	3914.89
			1618.89	3517.6	3771.18	3494.87	3451.89	3467.78	3914.84
			1619.08	3517.16	3770.33	3495.39	3451.93	3467.92	3914.25
			1619.27	3516.72	3769.43	3495.92	3451.97	3468.06	3913.62
			1619.46	3516.28	3768.49	3496.46	3452.01	3468.2	3912.95
			1619.64	3515.85	3767.49	3497	3452.05	3468.34	3912.26
			1619.83	3515.42	3766.45	3497.56	3452.09	3468.49	3911.52
			1620.02	3515	3765.35	3498.12	3452.13	3468.63	3910.76
			1620.14	3514.73	3764.62	3498.49	3452.16	3468.73	3910.24
			1620.21	3514.58	3764.22	3498.69	3452.17	3468.78	3909.96
			1620.4	3514.17	3763.04	3499.28	3452.21	3468.93	3909.14
			1620.59	3513.75	3761.81	3499.87	3452.25	3469.08	3908.29
			1620.78	3513.34	3760.54	3500.47	3452.3	3469.23	3907.4
			1620.97	3512.94	3759.23	3501.08	3452.34	3469.39	3906.5
			1621.15	3512.54	3757.88	3501.7	3452.38	3469.54	3905.57
			1621.34	3512.14	3756.49	3502.33	3452.43	3469.7	3904.61
			1621.42	3511.99	3755.94	3502.58	3452.44	3469.76	3904.23
			1621.53	3511.75	3755.07	3502.97	3452.47	3469.86	3903.64
			1621.72	3511.36	3753.6	3503.63	3452.52	3470.02	3902.64
			1621.91	3510.97	3752.11	3504.29	3452.56	3470.18	3901.62
			1622.1	3510.58	3750.57	3504.96	3452.61	3470.34	3900.59
			1622.29	3510.2	3749.01	3505.65	3452.66	3470.51	3899.54
			1622.48	3509.82	3747.41	3506.35	3452.7	3470.67	3898.48
			1622.66	3509.45	3745.78	3507.06	3452.75	3470.84	3897.4
			1622.69	3509.4	3745.58	3507.15	3452.76	3470.86	3897.26
			1622.85	3509.08	3744.13	3507.78	3452.8	3471.01	3896.31
			1623.04	3508.71	3742.44	3508.51	3452.85	3471.18	3895.21
			1623.23	3508.35	3740.73	3509.26	3452.9	3471.36	3894.11
			1623.42	3507.98	3738.99	3510.02	3452.95	3471.53	3892.99
			1623.61	3507.62	3737.23	3510.79	3453	3471.71	3891.87
			1623.8	3507.27	3735.45	3511.57	3453.05	3471.89	3890.75
			1623.96	3506.96	3733.9	3512.26	3453.1	3472.04	3889.78
			1624.36	3506.22	3729.97	3514.01	3453.21	3472.44	3887.37
			1624.55	3505.87	3728.11	3514.85	3453.27	3472.63	3886.25
			1624.74	3505.53	3726.23	3515.71	3453.32	3472.81	3885.13
			1624.93	3505.2	3724.34	3516.58	3453.38	3473.01	3884.01
			1625.12	3504.86	3722.43	3517.47	3453.44	3473.2	3882.91
			1625.23	3504.66	3721.28	3518	3453.47	3473.31	3882.25
			1625.31	3504.53	3720.5	3518.37	3453.49	3473.39	3881.81
			1625.5	3504.2	3718.57	3519.29	3453.55	3473.59	3880.72
			1625.68	3503.87	3716.62	3520.22	3453.61	3473.79	3879.64
			1625.87	3503.55	3714.66	3521.18	3453.67	3473.99	3878.57
			1626.06	3503.22	3712.7	3522.15	3453.73	3474.2	3877.52
			1626.25	3502.9	3710.72	3523.13	3453.79	3474.4	3876.48
			1626.44	3502.59	3708.74	3524.14	3453.86	3474.61	3875.46
			1626.5	3502.48	3708.09	3524.48	3453.88	3474.68	3875.12
			1626.63	3502.27	3706.76	3525.16	3453.92	3474.82	3874.45
			1626.82	3501.96	3704.76	3526.21	3453.98	3475.04	3873.47
			1627	3501.65	3702.77	3527.27	3454.05	3475.25	3872.51
			1627.19	3501.35	3700.77	3528.35	3454.12	3475.47	3871.57
			1627.38	3501.04	3698.76	3529.45	3454.18	3475.69	3870.65
			1627.57	3500.74	3696.76	3530.58	3454.25	3475.91	3869.76
			1627.76	3500.44	3694.75	3531.72	3454.32	3476.14	3868.89
			1627.77	3500.42	3694.63	3531.79	3454.32	3476.15	3868.84
			1627.95	3500.15	3692.75	3532.88	3454.39	3476.37	3868.05
			1628.14	3499.85	3690.75	3534.07	3454.46	3476.6	3867.24
			1628.33	3499.56	3688.74	3535.28	3454.53	3476.83	3866.46
			1628.51	3499.27	3686.74	3536.51	3454.61	3477.07	3865.71
			1628.7	3498.98	3684.74	3537.77	3454.68	3477.3	3865
			1628.89	3498.7	3682.75	3539.05	3454.75	3477.55	3864.32
			1629.04	3498.47	3681.18	3540.08	3454.81	3477.74	3863.8
			1629.08	3498.41	3680.76	3540.35	3454.83	3477.79	3863.67
			1629.27	3498.13	3678.78	3541.68	3454.91	3478.04	3863.06
			1629.46	3497.86	3676.8	3543.04	3454.99	3478.29	3862.48
			1629.65	3497.58	3674.83	3544.42	3455.07	3478.54	3861.95
			1629.84	3497.31	3672.86	3545.83	3455.15	3478.8	3861.45
			1630.02	3497.03	3670.9	3547.26	3455.23	3479.05	3861
			1630.21	3496.76	3668.95	3548.72	3455.31	3479.32	3860.59
			1630.31	3496.63	3667.94	3549.49	3455.36	3479.45	3860.39
			1630.4	3496.5	3667.01	3550.22	3455.4	3479.58	3860.22
			1630.59	3496.23	3665.07	3551.74	3455.48	3479.85	3859.89
			1630.78	3495.97	3663.15	3553.29	3455.57	3480.12	3859.61
			1630.97	3495.71	3661.23	3554.87	3455.66	3480.4	3859.38
			1631.16	3495.45	3659.32	3556.48	3455.75	3480.67	3859.19
			1631.35	3495.19	3657.43	3558.12	3455.84	3480.96	3859.05
			1631.53	3494.93	3655.54	3559.8	3455.93	3481.24	3858.97
			1631.58	3494.87	3655.08	3560.22	3455.96	3481.31	3858.95
			1631.72	3494.68	3653.67	3561.51	3456.03	3481.53	3858.93
			1631.91	3494.43	3651.8	3563.25	3456.12	3481.82	3858.95
			1632.1	3494.18	3649.95	3565.03	3456.22	3482.12	3859.02
			1632.29	3493.93	3648.11	3566.84	3456.32	3482.41	3859.14
			1632.48	3493.69	3646.28	3568.69	3456.42	3482.72	3859.32
			1632.67	3493.44	3644.47	3570.58	3456.52	3483.02	3859.55
			1632.85	3493.21	3642.72	3572.44	3456.62	3483.32	3859.83
			1632.86	3493.2	3642.67	3572.5	3456.62	3483.33	3859.84
			1633.04	3492.96	3640.88	3574.46	3456.73	3483.65	3860.19
			1633.23	3492.72	3639.1	3576.46	3456.84	3483.97	3860.6
			1633.42	3492.49	3637.34	3578.5	3456.94	3484.29	3861.07
			1633.61	3492.25	3635.58	3580.58	3457.05	3484.61	3861.6
			1633.8	3492.02	3633.85	3582.7	3457.17	3484.94	3862.19
			1633.99	3491.79	3632.12	3584.86	3457.28	3485.28	3862.85
			1634.12	3491.63	3630.92	3586.41	3457.36	3485.51	3863.35
			1634.18	3491.56	3630.41	3587.07	3457.4	3485.62	3863.57
			1634.37	3491.33	3628.72	3589.32	3457.52	3485.96	3864.36
			1634.55	3491.1	3627.04	3591.61	3457.63	3486.3	3865.21
			1634.74	3490.88	3625.37	3593.95	3457.76	3486.66	3866.13
			1634.93	3490.66	3623.71	3596.34	3457.88	3487.01	3867.12
			1635.12	3490.43	3622.08	3598.77	3458.01	3487.37	3868.18
			1635.31	3490.21	3620.45	3601.25	3458.13	3487.74	3869.3
			1635.39	3490.12	3619.76	3602.32	3458.19	3487.89	3869.8
			1635.5	3490	3618.84	3603.77	3458.27	3488.11	3870.5
			1635.69	3489.78	3617.24	3606.35	3458.4	3488.48	3871.77
			1635.87	3489.57	3615.66	3608.97	3458.53	3488.86	3873.11
			1636.06	3489.35	3614.09	3611.65	3458.67	3489.25	3874.53
			1636.25	3489.14	3612.54	3614.38	3458.81	3489.64	3876.02
			1636.44	3488.93	3611	3617.15	3458.95	3490.03	3877.59
			1636.63	3488.72	3609.48	3619.98	3459.1	3490.43	3879.23
			1636.66	3488.69	3609.26	3620.39	3459.12	3490.49	3879.47
			1636.82	3488.52	3607.97	3622.86	3459.24	3490.84	3880.94
			1637.01	3488.31	3606.47	3625.8	3459.39	3491.25	3882.74
			1637.2	3488.11	3604.99	3628.79	3459.55	3491.66	3884.61
			1637.38	3487.9	3603.52	3631.83	3459.7	3492.09	3886.56
			1637.57	3487.7	3602.07	3634.93	3459.86	3492.51	3888.59
			1637.76	3487.5	3600.63	3638.08	3460.02	3492.95	3890.7
			1637.93	3487.33	3599.39	3640.86	3460.16	3493.33	3892.59
			1637.95	3487.3	3599.21	3641.28	3460.18	3493.39	3892.88
			1638.14	3487.11	3597.8	3644.55	3460.35	3493.83	3895.15
			1638.33	3486.91	3596.4	3647.86	3460.52	3494.28	3897.5
			1638.52	3486.72	3595.02	3651.23	3460.69	3494.74	3899.92
			1638.71	3486.53	3593.65	3654.66	3460.87	3495.2	3902.43
			1638.89	3486.33	3592.3	3658.14	3461.05	3495.67	3905.02
			1639.08	3486.14	3590.96	3661.68	3461.23	3496.15	3907.68
			1639.19	3486.03	3590.18	3663.78	3461.34	3496.43	3909.28
			1639.27	3485.96	3589.63	3665.27	3461.42	3496.63	3910.42
			1639.46	3485.77	3588.32	3668.91	3461.61	3497.12	3913.25
			1639.65	3485.58	3587.02	3672.61	3461.81	3497.62	3916.15
			1639.84	3485.4	3585.73	3676.35	3462	3498.12	3919.13
			1640.03	3485.22	3584.46	3680.15	3462.2	3498.63	3922.18
			1640.22	3485.03	3583.2	3684	3462.41	3499.15	3925.31
			1640.4	3484.85	3581.96	3687.89	3462.62	3499.67	3928.51
			1640.46	3484.8	3581.58	3689.09	3462.68	3499.84	3929.51
			1640.59	3484.67	3580.72	3691.84	3462.83	3500.21	3931.79
			1640.78	3484.49	3579.5	3695.82	3463.05	3500.75	3935.14
			1640.97	3484.32	3578.3	3699.85	3463.27	3501.29	3938.55
			1641.16	3484.14	3577.1	3703.92	3463.5	3501.85	3942.04
			1641.35	3483.97	3575.92	3708.03	3463.73	3502.41	3945.58
			1641.54	3483.79	3574.76	3712.17	3463.97	3502.99	3949.19
			1641.73	3483.62	3573.6	3716.35	3464.21	3503.56	3952.86
			1641.73	3483.62	3573.57	3716.45	3464.21	3503.58	3952.95
			1641.91	3483.45	3572.46	3720.55	3464.45	3504.15	3956.58
			1643	3482.49	3566.13	3745.05	3465.96	3507.7	3978.85
			1644.27	3481.41	3559.21	3773.62	3467.97	3512.24	4005.98
			1645.31	3480.56	3553.88	3795.78	3469.87	3516.35	4027.96
			1645.5	3480.41	3552.95	3799.54	3470.23	3517.13	4031.79
			1645.53	3480.39	3552.79	3800.17	3470.3	3517.27	4032.43
			1645.69	3480.26	3552.03	3803.2	3470.61	3517.92	4035.54
			1645.88	3480.11	3551.12	3806.75	3470.99	3518.72	4039.23
			1646.07	3479.97	3550.22	3810.2	3471.38	3519.54	4042.83
			1646.25	3479.82	3549.34	3813.52	3471.79	3520.37	4046.35
			1646.44	3479.67	3548.46	3816.71	3472.2	3521.21	4049.76
			1646.63	3479.53	3547.59	3819.76	3472.62	3522.06	4053.08
			1646.8	3479.4	3546.83	3822.34	3473	3522.82	4055.91
			1646.82	3479.39	3546.73	3822.67	3473.05	3522.93	4056.28
			1647.01	3479.24	3545.88	3825.42	3473.49	3523.8	4059.36
			1647.2	3479.1	3545.04	3828.01	3473.94	3524.7	4062.31
			1647.39	3478.96	3544.21	3830.43	3474.4	3525.61	4065.12
			1647.58	3478.82	3543.39	3832.68	3474.87	3526.53	4067.79
			1647.76	3478.68	3542.57	3834.74	3475.35	3527.46	4070.32
			1647.95	3478.54	3541.77	3836.61	3475.84	3528.41	4072.69
			1648.07	3478.46	3541.3	3837.62	3476.14	3528.98	4074.02
			1648.14	3478.41	3540.97	3838.28	3476.35	3529.38	4074.9
			1648.33	3478.27	3540.19	3839.75	3476.86	3530.36	4076.95
			1648.52	3478.13	3539.41	3841.02	3477.39	3531.35	4078.83
			1648.71	3478	3538.64	3842.08	3477.94	3532.36	4080.53
			1648.9	3477.87	3537.88	3842.92	3478.49	3533.39	4082.06
			1649.09	3477.73	3537.12	3843.55	3479.06	3534.44	4083.41
			1649.27	3477.6	3536.38	3843.95	3479.64	3535.5	4084.59
			1649.33	3477.56	3536.15	3844.04	3479.82	3535.82	4084.91
			1649.46	3477.47	3535.64	3844.14	3480.24	3536.57	4085.58
			1649.65	3477.34	3534.91	3844.11	3480.85	3537.67	4086.4
			1649.84	3477.21	3534.19	3843.86	3481.48	3538.78	4087.03
			1650.03	3477.08	3533.48	3843.39	3482.12	3539.9	4087.49
			1650.22	3476.95	3532.77	3842.7	3482.77	3541.05	4087.77
			1650.41	3476.82	3532.07	3841.8	3483.45	3542.22	4087.88
			1650.6	3476.7	3531.38	3840.68	3484.13	3543.4	4087.82
			1650.6	3476.7	3531.37	3840.67	3484.14	3543.42	4087.81
			1650.78	3476.57	3530.7	3839.36	3484.84	3544.6	4087.59
			1650.97	3476.45	3530.02	3837.83	3485.56	3545.82	4087.2
			1651.16	3476.32	3529.36	3836.1	3486.3	3547.06	4086.66
			1651.35	3476.2	3528.69	3834.17	3487.06	3548.32	4085.97
			1651.54	3476.08	3528.04	3832.06	3487.84	3549.6	4085.14
			1651.73	3475.96	3527.39	3829.77	3488.64	3550.9	4084.18
			1651.86	3475.87	3526.93	3828	3489.23	3551.85	4083.4
			1651.92	3475.83	3526.75	3827.3	3489.45	3552.22	4083.08
			1652.11	3475.71	3526.12	3824.66	3490.29	3553.56	4081.87
			1652.29	3475.59	3525.49	3821.86	3491.15	3554.93	4080.54
			1652.48	3475.48	3524.87	3818.91	3492.02	3556.31	4079.12
			1652.67	3475.36	3524.26	3815.82	3492.92	3557.72	4077.6
			1652.86	3475.24	3523.65	3812.59	3493.84	3559.15	4075.99
			1653.05	3475.12	3523.05	3809.24	3494.79	3560.6	4074.31
			1653.13	3475.07	3522.8	3807.77	3495.19	3561.22	4073.58
			1653.24	3475.01	3522.46	3805.76	3495.75	3562.07	4072.57
			1653.43	3474.89	3521.87	3802.18	3496.74	3563.57	4070.76
			1653.62	3474.78	3521.29	3798.49	3497.75	3565.09	4068.91
			1653.8	3474.66	3520.71	3794.71	3498.78	3566.63	4067.02
			1653.99	3474.55	3520.14	3790.84	3499.84	3568.2	4065.1
			1654.18	3474.44	3519.58	3786.9	3500.93	3569.79	4063.15
			1654.39	3474.31	3518.95	3782.35	3502.18	3571.62	4060.94
			1654.75	3474.11	3517.92	3774.7	3504.33	3574.71	4057.28
			1654.94	3474	3517.38	3770.53	3505.51	3576.4	4055.34
			1655.12	3473.89	3516.85	3766.33	3506.72	3578.11	4053.41
			1655.31	3473.78	3516.32	3762.09	3507.95	3579.85	4051.52
			1655.5	3473.67	3515.8	3757.83	3509.22	3581.62	4049.65
			1655.66	3473.58	3515.36	3754.25	3510.29	3583.12	4048.12
			1655.69	3473.56	3515.28	3753.55	3510.5	3583.42	4047.83
			1655.88	3473.46	3514.76	3749.26	3511.81	3585.24	4046.05
			1656.07	3473.35	3514.26	3744.97	3513.15	3587.08	4044.33
			1656.26	3473.25	3513.75	3740.67	3514.52	3588.95	4042.66
			1656.45	3473.14	3513.26	3736.38	3515.9	3590.85	4041.06
			1656.63	3473.04	3512.77	3732.1	3517.32	3592.78	4039.52
			1656.82	3472.93	3512.28	3727.83	3518.75	3594.73	4038.05
			1656.92	3472.88	3512.02	3725.54	3519.54	3595.8	4037.29
			1657.01	3472.83	3511.8	3723.59	3520.21	3596.71	4036.66
			1657.2	3472.73	3511.32	3719.36	3521.7	3598.72	4035.35
			1657.39	3472.63	3510.85	3715.17	3523.2	3600.76	4034.12
			1657.58	3472.53	3510.38	3711	3524.73	3602.82	4032.97
			1657.77	3472.42	3509.92	3706.87	3526.27	3604.91	4031.9
			1657.96	3472.32	3509.46	3702.77	3527.83	3607.03	4030.93
			1658.14	3472.23	3509	3698.71	3529.41	3609.17	4030.04
			1658.19	3472.2	3508.89	3697.74	3529.79	3609.69	4029.83
			1658.33	3472.13	3508.55	3694.69	3531	3611.34	4029.23
			1658.52	3472.03	3508.11	3690.72	3532.61	3613.54	4028.52
			1658.71	3471.93	3507.67	3686.79	3534.22	3615.76	4027.89
			1658.9	3471.83	3507.23	3682.91	3535.85	3618.01	4027.35
			1659.09	3471.74	3506.8	3679.07	3537.48	3620.29	4026.89
			1659.28	3471.64	3506.37	3675.29	3539.11	3622.59	4026.52
			1659.45	3471.55	3505.98	3671.78	3540.64	3624.77	4026.24
			1659.47	3471.55	3505.95	3671.56	3540.74	3624.91	4026.23
			1659.65	3471.45	3505.53	3667.88	3542.37	3627.27	4026.01
			1659.84	3471.36	3505.12	3664.25	3543.99	3629.64	4025.88
			1660.03	3471.26	3504.71	3660.67	3545.6	3632.04	4025.81
			1660.22	3471.17	3504.3	3657.15	3547.2	3634.46	4025.81
			1660.41	3471.08	3503.9	3653.69	3548.78	3636.91	4025.87
			1660.6	3470.99	3503.5	3650.28	3550.33	3639.38	4025.99
			1660.72	3470.93	3503.25	3648.13	3551.31	3640.96	4026.1
			1660.79	3470.89	3503.11	3646.92	3551.86	3641.86	4026.17
			1660.98	3470.8	3502.72	3643.62	3553.36	3644.37	4026.39
			1661.16	3470.71	3502.33	3640.37	3554.82	3646.9	4026.65
			1661.35	3470.62	3501.94	3637.18	3556.24	3649.44	4026.95
			1661.54	3470.53	3501.57	3634.05	3557.62	3652	4027.28
			1661.73	3470.44	3501.19	3630.97	3558.94	3654.58	4027.64
			1661.92	3470.36	3500.82	3627.94	3560.21	3657.17	4028.01
			1661.98	3470.33	3500.69	3626.94	3560.62	3658.04	4028.13
			1662.11	3470.27	3500.45	3624.96	3561.41	3659.78	4028.39
			1662.3	3470.18	3500.08	3622.04	3562.55	3662.39	4028.77
			1662.49	3470.09	3499.72	3619.18	3563.62	3665.02	4029.15
			1662.67	3470.01	3499.36	3616.36	3564.62	3667.65	4029.52
			1662.86	3469.92	3499.01	3613.6	3565.53	3670.29	4029.88
			1663.05	3469.83	3498.66	3610.89	3566.37	3672.94	4030.21
			1663.24	3469.75	3498.31	3608.23	3567.11	3675.59	4030.51
			1663.25	3469.75	3498.3	3608.14	3567.13	3675.67	4030.51
			1663.43	3469.66	3497.97	3605.62	3567.77	3678.24	4030.77
			1663.62	3469.58	3497.62	3603.06	3568.33	3680.88	4030.99
			1663.81	3469.5	3497.29	3600.54	3568.79	3683.53	4031.16
			1663.99	3469.41	3496.95	3598.08	3569.16	3686.17	4031.28
			1664.18	3469.33	3496.62	3595.66	3569.42	3688.8	4031.35
			1664.37	3469.25	3496.29	3593.29	3569.59	3691.41	4031.34
			1664.51	3469.19	3496.05	3591.59	3569.64	3693.32	4031.3
			1664.56	3469.17	3495.96	3590.96	3569.65	3694.02	4031.28
			1664.75	3469.08	3495.64	3588.68	3569.6	3696.61	4031.14
			1664.94	3469	3495.32	3586.44	3569.46	3699.18	4030.92
			1665.13	3468.92	3495.01	3584.25	3569.21	3701.73	4030.63
			1665.32	3468.84	3494.69	3582.1	3568.86	3704.25	4030.26
			1665.5	3468.76	3494.38	3579.99	3568.41	3706.75	4029.81
			1665.69	3468.68	3494.07	3577.92	3567.87	3709.21	4029.27
			1665.77	3468.65	3493.94	3577.06	3567.61	3710.24	4029.02
			1665.88	3468.6	3493.77	3575.89	3567.23	3711.64	4028.65
			1666.07	3468.53	3493.47	3573.9	3566.5	3714.03	4027.94
			1666.26	3468.45	3493.17	3571.95	3565.68	3716.39	4027.15
			1666.45	3468.37	3492.87	3570.04	3564.78	3718.69	4026.27
			1666.64	3468.29	3492.58	3568.16	3563.79	3720.96	4025.3
			1666.83	3468.22	3492.28	3566.33	3562.73	3723.17	4024.25
			1667.01	3468.14	3491.99	3564.52	3561.61	3725.32	4023.11
			1667.04	3468.13	3491.96	3564.32	3561.47	3725.57	4022.97
			1667.2	3468.06	3491.71	3562.76	3560.41	3727.42	4021.88
			1667.39	3467.99	3491.43	3561.02	3559.15	3729.46	4020.57
			1667.58	3467.91	3491.14	3559.32	3557.84	3731.43	4019.17
			1667.77	3467.84	3490.87	3557.66	3556.47	3733.34	4017.69
			1667.96	3467.76	3490.59	3556.02	3555.06	3735.18	4016.13
			1668.15	3467.69	3490.32	3554.42	3553.61	3736.94	4014.49
			1668.3	3467.63	3490.1	3553.15	3552.41	3738.3	4013.1
			1668.34	3467.62	3490.05	3552.85	3552.11	3738.62	4012.76
			1668.52	3467.54	3489.78	3551.3	3550.59	3740.23	4010.96
			1668.71	3467.47	3489.51	3549.79	3549.04	3741.75	4009.08
			1668.9	3467.4	3489.25	3548.31	3547.46	3743.19	4007.12
			1669.09	3467.33	3488.98	3546.85	3545.87	3744.53	4005.08
			1669.28	3467.26	3488.73	3545.43	3544.26	3745.79	4002.97
			1669.47	3467.18	3488.47	3544.03	3542.64	3746.95	4000.78
			1669.56	3467.15	3488.34	3543.34	3541.84	3747.49	3999.68
			1669.66	3467.11	3488.21	3542.65	3541.01	3748.01	3998.52
			1669.85	3467.04	3487.96	3541.3	3539.38	3748.98	3996.19
			1670.03	3466.97	3487.71	3539.98	3537.75	3749.85	3993.78
			1670.22	3466.9	3487.46	3538.68	3536.12	3750.61	3991.3
			1670.41	3466.83	3487.22	3537.41	3534.49	3751.27	3988.74
			1670.6	3466.76	3486.97	3536.16	3532.87	3751.83	3986.12
			1670.79	3466.7	3486.73	3534.94	3531.27	3752.28	3983.43
			1670.82	3466.68	3486.69	3534.71	3530.97	3752.35	3982.92
			1670.98	3466.63	3486.49	3533.73	3529.67	3752.62	3980.66
			1671.17	3466.56	3486.26	3532.55	3528.09	3752.85	3977.83
			1671.36	3466.49	3486.02	3531.39	3526.53	3752.98	3974.93
			1671.54	3466.42	3485.79	3530.26	3524.98	3753	3971.96
			1671.73	3466.36	3485.55	3529.14	3523.45	3752.9	3968.93
			1671.92	3466.29	3485.33	3528.04	3521.94	3752.7	3965.83
			1672.09	3466.23	3485.13	3527.1	3520.65	3752.44	3963.07
			1672.11	3466.22	3485.1	3526.97	3520.46	3752.4	3962.66
			1672.3	3466.16	3484.87	3525.91	3518.99	3751.98	3959.43
			1672.49	3466.09	3484.65	3524.87	3517.55	3751.46	3956.14
			1672.68	3466.03	3484.43	3523.85	3516.14	3750.83	3952.79
			1672.86	3465.96	3484.21	3522.85	3514.74	3750.1	3949.38
			1673.05	3465.9	3483.99	3521.87	3513.38	3749.26	3945.92
			1673.24	3465.83	3483.77	3520.91	3512.03	3748.33	3942.39
			1673.35	3465.8	3483.65	3520.37	3511.29	3747.76	3940.4
			1673.43	3465.77	3483.56	3519.96	3510.72	3747.29	3938.82
			1673.62	3465.71	3483.35	3519.03	3509.43	3746.16	3935.19
			1673.81	3465.64	3483.14	3518.11	3508.16	3744.93	3931.51
			1674.61	3465.38	3482.26	3514.41	3503.08	3738.74	3915.39
			1675.87	3464.97	3480.94	3509.1	3495.98	3726.13	3888.65
			1677.13	3464.58	3479.7	3504.36	3489.92	3710.92	3860.99
			1678.39	3464.2	3478.52	3500.12	3484.75	3694.07	3833.18
			1679.65	3463.83	3477.39	3496.32	3480.36	3676.48	3805.9
			1680.91	3463.47	3476.33	3492.89	3476.61	3658.89	3779.72
			1682.17	3463.13	3475.32	3489.8	3473.41	3641.83	3755.01
			1682.68	3462.99	3474.93	3488.64	3472.27	3635.22	3745.58
			1682.87	3462.94	3474.79	3488.22	3471.85	3632.79	3742.12
			1683.06	3462.89	3474.65	3487.81	3471.45	3630.39	3738.71
			1683.24	3462.84	3474.5	3487.4	3471.06	3628	3735.33
			1683.43	3462.79	3474.36	3487	3470.67	3625.64	3731.99
			1683.43	3462.79	3474.36	3487	3470.67	3625.64	3731.99
			1683.62	3462.75	3474.22	3486.6	3470.3	3623.31	3728.7
			1683.81	3462.7	3474.09	3486.21	3469.93	3621	3725.44
			1684	3462.65	3473.95	3485.83	3469.57	3618.72	3722.23
			1684.19	3462.6	3473.81	3485.45	3469.21	3616.46	3719.05
			1684.38	3462.55	3473.68	3485.07	3468.87	3614.23	3715.92
			1684.57	3462.5	3473.54	3484.7	3468.53	3612.02	3712.82
			1684.69	3462.47	3473.45	3484.46	3468.31	3610.54	3710.74
			1684.75	3462.46	3473.41	3484.34	3468.2	3609.84	3709.77
			1684.94	3462.41	3473.28	3483.98	3467.88	3607.69	3706.75
			1685.13	3462.36	3473.14	3483.63	3467.56	3605.57	3703.78
			1685.32	3462.31	3473.01	3483.28	3467.25	3603.47	3700.85
			1685.51	3462.27	3472.88	3482.93	3466.95	3601.4	3697.95
			1685.7	3462.22	3472.76	3482.59	3466.65	3599.35	3695.1
			1685.89	3462.17	3472.63	3482.26	3466.36	3597.34	3692.28
			1685.95	3462.16	3472.58	3482.14	3466.26	3596.63	3691.29
			1686.08	3462.13	3472.5	3481.93	3466.08	3595.35	3689.5
			1686.26	3462.08	3472.37	3481.6	3465.8	3593.39	3686.77
			1686.45	3462.03	3472.25	3481.28	3465.53	3591.45	3684.07
			1686.64	3461.99	3472.13	3480.96	3465.26	3589.54	3681.4
			1686.83	3461.94	3472	3480.65	3465	3587.66	3678.78
			1687.02	3461.9	3471.88	3480.34	3464.74	3585.81	3676.19
			1687.21	3461.85	3471.76	3480.04	3464.49	3583.98	3673.64
			1687.21	3461.85	3471.76	3480.03	3464.49	3583.93	3673.58
			1687.4	3461.81	3471.64	3479.74	3464.25	3582.18	3671.13
			1687.59	3461.76	3471.52	3479.44	3464	3580.4	3668.65
			1687.77	3461.72	3471.4	3479.15	3463.77	3578.65	3666.21
			1687.96	3461.68	3471.28	3478.86	3463.54	3576.93	3663.8
			1688.15	3461.63	3471.16	3478.58	3463.31	3575.23	3661.43
			1688.34	3461.59	3471.05	3478.29	3463.09	3573.56	3659.09
			1688.47	3461.56	3470.97	3478.1	3462.93	3572.41	3657.48
			1688.53	3461.54	3470.93	3478.02	3462.87	3571.91	3656.79
			1688.72	3461.5	3470.82	3477.74	3462.65	3570.29	3654.52
			1688.91	3461.46	3470.7	3477.47	3462.44	3568.69	3652.28
			1689.1	3461.41	3470.59	3477.21	3462.24	3567.11	3650.08
			1689.28	3461.37	3470.48	3476.94	3462.04	3565.56	3647.91
			1689.47	3461.33	3470.37	3476.68	3461.84	3564.04	3645.77
			1689.66	3461.29	3470.26	3476.42	3461.64	3562.53	3643.66
			1689.73	3461.27	3470.22	3476.33	3461.57	3561.99	3642.89
			1689.85	3461.24	3470.15	3476.17	3461.45	3561.05	3641.59
			1690.04	3461.2	3470.04	3475.92	3461.26	3559.6	3639.54
			1690.23	3461.16	3469.93	3475.67	3461.08	3558.16	3637.52
			1690.42	3461.12	3469.82	3475.43	3460.9	3556.75	3635.53
			1690.61	3461.08	3469.71	3475.19	3460.72	3555.36	3633.58
			1690.79	3461.03	3469.61	3474.95	3460.55	3553.99	3631.65
			1690.98	3460.99	3469.5	3474.71	3460.38	3552.64	3629.75
			1690.99	3460.99	3469.5	3474.71	3460.37	3552.59	3629.67
			1691.17	3460.95	3469.4	3474.48	3460.21	3551.31	3627.87
			1691.36	3460.91	3469.29	3474.25	3460.05	3550.01	3626.03
			1691.55	3460.87	3469.19	3474.03	3459.89	3548.72	3624.21
			1691.74	3460.83	3469.09	3473.8	3459.73	3547.45	3622.42
			1691.93	3460.79	3468.98	3473.58	3459.57	3546.21	3620.65
			1692.11	3460.75	3468.88	3473.36	3459.42	3544.98	3618.91
			1692.25	3460.72	3468.81	3473.21	3459.31	3544.13	3617.7
			1692.3	3460.71	3468.78	3473.15	3459.27	3543.77	3617.2
			1692.49	3460.67	3468.68	3472.93	3459.12	3542.58	3615.51
			1692.68	3460.63	3468.58	3472.72	3458.98	3541.41	3613.84
			1692.87	3460.59	3468.49	3472.51	3458.83	3540.26	3612.2
			1693.06	3460.55	3468.39	3472.31	3458.69	3539.13	3610.59
			1693.25	3460.51	3468.29	3472.1	3458.56	3538.01	3608.99
			1693.44	3460.47	3468.19	3471.9	3458.42	3536.91	3607.42
			1693.51	3460.46	3468.16	3471.83	3458.37	3536.51	3606.84
			1693.62	3460.44	3468.1	3471.71	3458.29	3535.83	3605.87
			1693.81	3460.4	3468	3471.51	3458.16	3534.76	3604.35
			1694	3460.36	3467.91	3471.32	3458.03	3533.72	3602.84
			1694.19	3460.32	3467.81	3471.12	3457.9	3532.68	3601.36
			1694.38	3460.28	3467.72	3470.93	3457.78	3531.67	3599.9
			1694.57	3460.24	3467.63	3470.75	3457.65	3530.67	3598.46
			1694.76	3460.21	3467.53	3470.56	3457.53	3529.68	3597.04
			1694.76	3460.2	3467.53	3470.55	3457.53	3529.65	3596.99
			1694.95	3460.17	3467.44	3470.38	3457.42	3528.71	3595.64
			1695.13	3460.13	3467.35	3470.2	3457.3	3527.76	3594.26
			1695.32	3460.09	3467.26	3470.02	3457.19	3526.82	3592.9
			1695.51	3460.06	3467.17	3469.84	3457.07	3525.89	3591.55
			1695.7	3460.02	3467.08	3469.67	3456.96	3524.98	3590.23
			1695.89	3459.98	3466.99	3469.49	3456.85	3524.08	3588.93
			1696.02	3459.96	3466.93	3469.37	3456.78	3523.46	3588.02
			1696.08	3459.95	3466.91	3469.32	3456.75	3523.2	3587.64
			1696.27	3459.91	3466.82	3469.15	3456.64	3522.33	3586.37
			1696.46	3459.87	3466.73	3468.99	3456.54	3521.47	3585.12
			1696.64	3459.84	3466.65	3468.82	3456.44	3520.63	3583.89
			1696.83	3459.8	3466.56	3468.66	3456.33	3519.8	3582.67
			1697.02	3459.77	3466.47	3468.5	3456.24	3518.98	3581.47
			1697.21	3459.73	3466.39	3468.34	3456.14	3518.17	3580.28
			1697.28	3459.72	3466.36	3468.28	3456.1	3517.88	3579.86
			1697.4	3459.69	3466.31	3468.18	3456.04	3517.38	3579.12
			1697.59	3459.66	3466.22	3468.02	3455.95	3516.59	3577.96
			1697.78	3459.62	3466.14	3467.87	3455.86	3515.82	3576.83
			1697.97	3459.59	3466.06	3467.71	3455.76	3515.07	3575.71
			1698.15	3459.55	3465.97	3467.56	3455.67	3514.32	3574.6
			1698.34	3459.52	3465.89	3467.41	3455.58	3513.58	3573.51
			1698.53	3459.48	3465.81	3467.27	3455.5	3512.86	3572.43
			1698.54	3459.48	3465.81	3467.26	3455.5	3512.84	3572.41
			1698.72	3459.45	3465.73	3467.12	3455.41	3512.14	3571.37
			1698.91	3459.41	3465.65	3466.97	3455.33	3511.44	3570.32
			1699.1	3459.38	3465.57	3466.83	3455.24	3510.74	3569.29
			1699.29	3459.35	3465.49	3466.69	3455.16	3510.06	3568.27
			1699.48	3459.31	3465.41	3466.55	3455.08	3509.39	3567.26
			1699.66	3459.28	3465.34	3466.41	3455	3508.72	3566.26
			1699.79	3459.26	3465.28	3466.32	3454.95	3508.27	3565.59
			1699.85	3459.24	3465.26	3466.27	3454.92	3508.07	3565.28
			1700.04	3459.21	3465.18	3466.14	3454.84	3507.42	3564.31
			1700.23	3459.18	3465.11	3466	3454.77	3506.79	3563.36
			1700.42	3459.14	3465.03	3465.87	3454.69	3506.16	3562.41
			1700.61	3459.11	3464.95	3465.74	3454.62	3505.55	3561.48
			1700.8	3459.08	3464.88	3465.61	3454.54	3504.94	3560.56
			1700.98	3459.05	3464.8	3465.48	3454.47	3504.34	3559.65
			1701.05	3459.03	3464.78	3465.43	3454.45	3504.13	3559.34
			1701.17	3459.01	3464.73	3465.35	3454.4	3503.75	3558.76
			1701.36	3458.98	3464.66	3465.22	3454.33	3503.17	3557.87
			1701.55	3458.95	3464.58	3465.1	3454.26	3502.59	3557
			1701.74	3458.91	3464.51	3464.97	3454.19	3502.03	3556.14
			1701.93	3458.88	3464.44	3464.85	3454.13	3501.47	3555.28
			1702.12	3458.85	3464.37	3464.73	3454.06	3500.92	3554.44
			1702.31	3458.82	3464.29	3464.61	3453.99	3500.37	3553.61
