# Supplementary material for: Optical tweezers-controlled hotspot for sensitive and reproducible surface-enhanced Raman spectroscopy characterization of native protein structures
Source: Nat Commun. 2021 Feb 26;12:1292. doi: 10.1038/s41467-021-21543-3 (PMC7910584; doi:10.1038/s41467-021-21543-3)
Supplement: Supplementary file 4 — Source Data [file 41467_2021_21543_MOESM4_ESM.zip › source data file/SI/Supplementary Figure 13.xlsx]

## Sheet: Sheet1
	BSA sers	BSA Raman
800.496	28430	6841.84
801.925	28323.3	6792.13
803.353	27966.8	6737.84
804.782	27920	6856.58
806.21	28168.1	6909.68
807.637	28305.9	6845.85
809.065	28373.7	6719.93
810.492	28069.5	6679.4
811.918	27928.9	6630.96
813.345	27960.4	6704.15
814.771	28341.7	6882.28
816.197	28578.9	6962.69
817.623	28479.5	6869.33
819.048	28792.4	6761.77
820.473	28812	6879.74
821.898	28516.2	6852.47
823.323	28305.5	6856.07
824.747	28805.8	6988.83
826.171	29257.7	7296.96
827.595	28790.8	7411.06
829.018	28695.5	7492.11
830.441	28699.1	7474.42
831.864	28902.9	7470.76
833.287	28800.2	7417.41
834.709	28968.5	7523.26
836.131	28834.7	7749.42
837.553	28945.8	7890.65
838.975	29040.6	7792.97
840.396	28921.9	7585.07
841.817	28837.5	7576.53
843.237	29000.2	7595.9
844.658	29159.7	7611.72
846.078	28679.3	7609.24
847.498	28642.7	7657.13
848.917	28504.7	7802.81
850.337	28653.9	7897.89
851.756	28726.9	7974.31
853.174	29046.7	7976.57
854.593	29064.8	8037.36
856.011	28832.4	8180.42
857.429	28652.8	8136.27
858.846	28659.3	8149.54
860.264	29160.4	8235.85
861.681	29291.1	8397.58
863.097	29262.7	8224.09
864.514	28965.5	8087.61
865.93	28754.5	7947.79
867.346	28471.2	7961.77
868.762	28582.8	7887.8
870.177	28931.4	8005.25
871.592	29090.1	8054.92
873.007	28914.3	8156.55
874.422	28680.3	8032.11
875.836	28941.3	7985.81
877.25	29046	7941.36
878.663	29309.5	7957.26
880.077	28358.6	7874.61
881.49	28220.8	8010.61
882.903	28518.7	8053.32
884.316	29401.1	8185.07
885.728	29222	8260.34
887.14	29051.5	8180.79
888.552	28772.1	7925.92
889.963	28955.3	7937.57
891.374	29380.9	8113.76
892.785	29645.1	8140.77
894.196	29597.7	8034.39
895.606	29545.5	8080.27
897.017	29376.6	8183.19
898.426	29163.7	8287.16
899.836	29313.8	8306.55
901.245	29617.4	8362.03
902.654	29628.5	8539.2
904.063	29336.5	8670.68
905.472	29221	8686.55
906.88	29587.3	8765.47
908.288	29850.5	8880.81
909.695	28955.3	8535.68
911.103	28675.5	8322.82
912.51	28847	8372.47
913.917	29401.8	8534.31
915.323	29152.7	8460.17
916.729	29267.6	8561.26
918.135	29364.2	8476.98
919.541	29456.7	8245.64
920.946	28970.8	8043.45
922.352	28859.9	8143.12
923.757	29180.6	8342.42
925.161	29526.4	8607.65
926.566	29669.7	8558.37
927.97	29541	8482.86
929.373	29286.2	8430.43
930.777	28987.7	8559.43
932.18	29429.9	8723.86
933.583	29619.6	8947.69
934.986	29611.4	9084.82
936.388	29481	9141.4
937.79	29552.9	9155.89
939.192	29705.5	9358.93
940.594	29467	9564.52
941.995	29041.2	9720.16
943.396	28900.9	9619.83
944.797	29473.6	9659.59
946.198	29517.7	9637.33
947.598	29476.8	9665.22
948.998	29108.8	9606.27
950.398	29066.5	9669.15
951.797	28937.4	9544.84
953.196	29173.5	9503.66
954.595	29178.3	9457.5
955.994	29036.5	9494.54
957.392	29168.9	9403.87
958.79	29180.7	9308.62
960.188	29279.3	9220.35
961.585	29174.2	9223.43
962.982	29347.3	9306.2
964.379	29636.8	9280.33
965.776	29818.3	9194.96
967.173	29689.8	9048.06
968.569	29513.2	9063.35
969.965	29801.4	9146.9
971.36	29581.5	9160.92
972.756	29464.7	9025.7
974.151	29140.8	8868
975.545	29252.5	8859.23
976.94	29283	8834.22
978.334	29847	8741.06
979.728	30053	8642.04
981.122	30170.2	8708.69
982.515	29896.1	8750.95
983.909	29898.3	8574.47
985.301	29755.1	8348.21
986.694	29921.6	8362.97
988.086	29825.4	8560.03
989.479	29995.5	8539.19
990.87	29947.4	8343.2
992.262	29916.8	8263.51
993.653	29883.3	8341.9
995.044	30046.9	8317.36
996.435	29918.9	8385.76
997.825	29854.1	8424.09
999.216	29978.1	8377.19
1000.61	30611.2	8383.01
1002	30819.4	8299.69
1003.38	30931.5	8574.58
1004.77	30825.2	9015.94
1006.16	30940.9	9502.85
1007.55	30787.8	9445.59
1008.94	30876.4	9478.12
1010.33	30712.6	9561.61
1011.72	30807.1	9512.8
1013.1	30246.3	9264.1
1014.49	30044.5	8935.7
1015.88	29590.1	8772.98
1017.26	29482.9	8562.04
1018.65	29295.5	8310.99
1020.04	29530.9	8063.53
1021.42	29611.4	7884.63
1022.81	29279.7	7848.36
1024.19	29103.6	7945.68
1025.58	29252.3	8127.97
1026.96	29615.1	8069.99
1028.35	29486.3	8103.96
1029.73	29497.6	8147.39
1031.12	29385.6	8083.59
1032.5	29763.2	8069.97
1033.88	29939.5	8175.03
1035.27	29801.1	8174.35
1036.65	29527.3	8144.73
1038.03	29520	8234.93
1039.41	29630.3	8166.23
1040.8	29487.5	8076.58
1042.18	29601.6	8199.2
1043.56	29918.9	8346.31
1044.94	29801.6	8280.47
1046.32	29490.6	8136.29
1047.7	29328.9	8054.13
1049.08	29430.3	7988.91
1050.46	29296.7	8034.46
1051.84	29411.4	8140.91
1053.22	29679.7	8297.24
1054.6	29859.8	8405.55
1055.98	29741.3	8253.8
1057.36	29650.2	8103.43
1058.74	29590.9	7998.17
1060.12	29474	8030.78
1061.5	29414.8	8005.14
1062.87	29826.7	8133.15
1064.25	29846.4	8199.86
1065.63	29976.1	8290.65
1067.01	29834.6	8432.88
1068.38	30066.9	8475.49
1069.76	30101.8	8201.1
1071.13	30179.1	8091.71
1072.51	29694.9	8295.22
1073.89	29517.9	8627.6
1075.26	29885.4	8562.73
1076.64	30263.9	8294.15
1078.01	30261.7	8094.6
1079.39	30204.5	8164.25
1080.76	29986.2	8198.44
1082.13	29922.9	8180.93
1083.51	29641.6	8185.13
1084.88	29564.3	8274.33
1086.26	29547.2	8351.57
1087.63	29864.7	8439.71
1089	29818.9	8386.76
1090.38	29940.9	8311.87
1091.75	29844.3	8214.93
1093.12	29777.3	8182.47
1094.49	29784.5	8246.95
1095.86	30210.4	8355.47
1097.23	30234.5	8326.72
1098.6	30199.6	8259.4
1099.97	30086.3	8323.05
1101.35	30021.2	8351.97
1102.71	29668.5	8233.71
1104.09	29490.2	8371.86
1105.45	29629.6	8574.33
1106.82	29604.7	8460.12
1108.19	29354	8157.01
1109.56	29345.5	8130.7
1110.93	29471.7	8212.55
1112.3	29667.8	8320.75
1113.67	29457.5	8347.11
1115.04	29656.4	8378.9
1116.4	29936.9	8287.8
1117.77	30003.1	8278.4
1119.14	29749.1	8245.64
1120.5	29414.1	8183.11
1121.87	29430.6	8061.48
1123.24	29421.8	8132.33
1124.6	29297.2	8311.19
1125.97	29362.2	8406.24
1127.33	29477.8	8429.86
1128.7	29844.8	8579.8
1130.06	29944	8516.26
1131.43	30314	8406.7
1132.79	30380.3	8380.53
1134.16	30227.2	8431.67
1135.52	30202.9	8371.03
1136.88	30076.7	8332.63
1138.25	30273.5	8194.19
1139.61	30058.7	8039.01
1140.97	30190.1	8063.32
1142.34	30059.5	8264.7
1143.7	30286.6	8345.54
1145.06	30029.1	8284.59
1146.42	29693.9	8091.6
1147.78	29742.3	7929.24
1149.14	30272.5	7929.7
1150.5	30890.9	7877.61
1151.87	30831.9	7854.27
1153.22	30560.3	7996.21
1154.59	30252.1	8162.85
1155.94	30568.7	8203.63
1157.31	30738.6	8357.14
1158.66	30942.6	8616.67
1160.02	30776.3	8685.66
1161.38	30826.6	8533.23
1162.74	30786.6	8433.55
1164.1	30963.2	8441.34
1165.46	31097.6	8582.17
1166.82	31052.2	8600.98
1168.17	30901.7	8567.76
1169.53	30764.2	8492.89
1170.89	31090.3	8513.85
1172.24	31225.2	8731.18
1173.6	31250.9	8872.91
1174.96	31496.4	8918.02
1176.31	31727.1	8871.23
1177.67	31643.7	8902.79
1179.02	31448.3	8840.73
1180.38	31611.2	8902.8
1181.73	31497.4	9075.1
1183.09	31465.9	9084.23
1184.44	31489.8	8907.5
1185.8	31602.2	8852.38
1187.15	31571.6	8849.11
1188.5	31560.9	8898.53
1189.86	31492.6	8790.97
1191.21	31645.5	8793.54
1192.56	31912.8	8670.92
1193.92	31953.2	8521.14
1195.27	31483.8	8562.97
1196.62	31096.6	8847.79
1197.97	31091.7	9007.95
1199.32	31468.9	8758.16
1200.67	31651.4	8553.18
1202.03	31667.1	8570.66
1203.38	31573.6	8727.61
1204.73	31292	8829.9
1206.08	31206.5	8910.97
1207.43	31200.5	8981.96
1208.78	31389.2	8608.24
1210.13	31294	8572.33
1211.48	31613.9	8893.69
1212.83	31559.9	9478.31
1214.17	31626.3	9404.29
1215.52	31418.3	9281.7
1216.87	31518.1	9183.57
1218.22	31245	9189.62
1219.57	31320.1	9121.12
1220.91	31414.8	8836.71
1222.26	31474.7	8722.62
1223.61	31430.1	8748.41
1224.95	31501	8861.48
1226.3	31611.1	8800.46
1227.65	31655.7	8733.91
1228.99	31439.6	8813.82
1230.34	31513.1	8794.39
1231.68	31702.5	8792.45
1233.03	31849.5	8835.29
1234.37	31559	8977.8
1235.72	31498.9	8813.73
1237.06	31530	8678.31
1238.4	31457.5	8839.96
1239.75	31659.4	9094.39
1241.09	31826.3	9174.21
1242.44	31965.5	9207.65
1243.78	32038	9281.04
1245.12	32132.1	9252.97
1246.46	31971.1	9254.87
1247.81	31871.3	9346.08
1249.15	31914.5	9396.09
1250.49	32197.6	9368.37
1251.83	31931.3	9471.98
1253.17	31603.4	9497.38
1254.51	31450.9	9429.7
1255.86	31951.4	9418.02
1257.19	31967.1	9478.17
1258.54	31907	9499.8
1259.88	31954.4	9497.22
1261.21	32245	9631.04
1262.55	32489.1	9699.32
1263.89	32475.9	9563.8
1265.23	32362.4	9518.62
1266.57	32410	9594.87
1267.91	32427.3	9743.36
1269.25	32243.4	9648.22
1270.59	32142.6	9682.64
1271.92	32162	9780.63
1273.26	32246.3	9905.16
1274.6	32367.9	9923.21
1275.93	32466.7	9899.7
1277.27	32322	9885.88
1278.61	32179.1	9949.7
1279.94	32114.9	9988.86
1281.28	32299.9	9934.31
1282.62	32417.4	9830.03
1283.95	32756.6	9771.04
1285.29	32697	9751.03
1286.62	32423.6	9820.59
1287.95	32001.7	9943.11
1289.29	32055	10185.2
1290.62	32106.8	10249.4
1291.96	32478.3	10252.7
1293.29	32887.3	10149
1294.62	32766.3	10107.9
1295.96	32298.8	10024.9
1297.29	32588.7	10005.8
1298.62	33046.9	10121.7
1299.95	33250.4	10263.2
1301.29	33130.2	10333.7
1302.62	33144.9	10350.5
1303.95	33160.1	10344.5
1305.28	33318.9	10257.3
1306.61	33432.7	10349.2
1307.94	33609.5	10607.1
1309.27	33879.7	10807.4
1310.6	34141.5	10729.3
1311.93	34005.4	10654.9
1313.26	33903.4	10637.3
1314.59	33632	10875.7
1315.92	33295.4	11050
1317.25	33118.1	10989.4
1318.58	33370	10836.8
1319.91	33393.7	10997.4
1321.24	33274.8	11228
1322.56	33146.4	11264.5
1323.89	32955.3	11149.4
1325.22	32969.3	10971.5
1326.55	32914	10920.6
1327.87	32803.9	11025.9
1329.2	32362.4	11170.5
1330.53	32406.4	11242.6
1331.85	32536.3	11183
1333.18	32837.7	11109.7
1334.51	32822.9	11030.6
1335.83	32571.9	11011.1
1337.15	32256.8	11055.9
1338.48	32336.8	10981.2
1339.81	32363.8	11116.5
1341.13	32484.6	11313.5
1342.45	32550.2	11404.5
1343.78	32719.2	11243.1
1345.1	32624.3	11239.5
1346.42	32456.5	11212.9
1347.75	32522.8	11129.9
1349.07	32695.3	11084.8
1350.39	32824.1	11170.8
1351.72	32397.3	11065.7
1353.04	32680.2	10745.6
1354.36	32792.9	10427.5
1355.68	32784.5	10318.7
1357	32744.6	10233.9
1358.32	33016.1	10001.2
1359.64	33315.1	9885.25
1360.97	33169.5	9753.13
1362.29	33400.6	9517.07
1363.61	33397.1	9179.73
1364.93	33493	9175.37
1366.25	33470.8	9298.45
1367.57	33163.8	9373.33
1368.88	32974.2	9177.15
1370.2	33121.3	9079.84
1371.52	33512	9069.29
1372.84	33121.7	8999.72
1374.16	32718.9	8776.94
1375.48	32738.5	8730.78
1376.79	32975.4	8745
1378.11	32481.7	8619.79
1379.43	32282.2	8458.53
1380.75	32006.2	8504.57
1382.06	32238.3	8711.15
1383.38	32162.6	8828.28
1384.69	32196.9	8628.13
1386.01	32186.2	8531.16
1387.33	32334.3	8637.86
1388.64	32322.5	8839.15
1389.96	32299.4	8750.09
1391.27	32040.1	8722.13
1392.59	31778.4	8746.15
1393.9	31927.9	8875.91
1395.21	32441.9	8943.75
1396.53	32476.8	8968.1
1397.84	32409.2	8989.68
1399.16	32266.1	9087.1
1400.47	32244.1	9083.34
1401.78	32194.6	8874.8
1403.1	32439.7	8834.04
1404.41	32366.7	9135.1
1405.72	32230.7	9493.75
1407.03	32179.2	9523.03
1408.34	32290.2	9573.59
1409.65	32346.3	9565.39
1410.97	32174.5	9352.8
1412.28	32065.7	9204.43
1413.59	32308.2	9389.15
1414.9	32546.5	9503.77
1416.21	32546.9	9522.8
1417.52	32411.1	9619.94
1418.83	32473.2	9881.21
1420.14	32452.8	9860.2
1421.45	32525.2	9643.24
1422.76	32609.6	9541.85
1424.06	32851.4	9645.19
1425.37	33059.8	9537.02
1426.68	33165.2	9332.8
1427.99	33446	9391.97
1429.3	33827.3	9628.43
1430.6	34638.7	9751.88
1431.91	35032.7	9671.87
1433.22	35323.8	9563.76
1434.53	35694.8	9547.54
1435.83	36232.9	9745.42
1437.14	36562.3	9882.85
1438.44	36565	9981.65
1439.75	36634.4	10092.1
1441.06	37063.1	10204.6
1442.36	37581.4	10386
1443.66	37577.4	10491
1444.97	37553.3	10643
1446.27	37596.5	10729.1
1447.58	37937.7	11072.1
1448.88	37575.2	11325.2
1450.19	37489.3	11552.5
1451.49	37166.3	11580.4
1452.79	36703.5	11592.9
1454.1	36253.4	11576.2
1455.4	36283.4	11569.8
1456.7	36470.2	11560.1
1458	36115.9	11442.5
1459.31	36024.3	11338.7
1460.61	36034	11250.9
1461.91	36013.8	11408.8
1463.21	35461.8	11428.7
1464.51	35259.5	11201.8
1465.81	35092.6	10901.8
1467.11	35251.2	10787.9
1468.41	34749.2	10588.8
1469.71	34635.8	10376.6
1471.01	34435.9	10316.7
1472.31	34406.8	10224.3
1473.61	33964.1	10125.9
1474.91	33737.5	10101.5
1476.21	33397.5	9982.81
1477.51	32983.4	9632.11
1478.81	32931.3	9323.1
1480.11	32777.4	9187.22
1481.4	32808.1	9177.68
1482.7	32271.1	9195.74
1484	32186.4	9095.4
1485.3	32000.9	8909.23
1486.59	32109.1	8943.69
1487.89	32120	8920.95
1489.18	32066.4	8696.37
1490.48	31975.7	8408.71
1491.78	31864.2	8417.14
1493.07	31905.7	8505.15
1494.37	31957	8523.18
1495.66	32108.5	8462.26
1496.96	31982.5	8383.29
1498.25	31791.1	8358.09
1499.55	31916.8	8358.96
1500.84	32216.5	8407.98
1502.13	32297.6	8363.13
1503.43	32383.4	8439.83
1504.72	32280.1	8492.58
1506.02	32275.9	8643.09
1507.31	32185.1	8578.96
1508.6	32365.4	8421.23
1509.89	32453	8262.17
1511.19	32537.7	8337.46
1512.48	32539.2	8310.85
1513.77	32703.3	8212.3
1515.06	32721.6	8115.34
1516.35	32437.7	8161.03
1517.64	31792.5	8353.41
1518.93	31517.7	8509.14
1520.22	31764.3	8428.92
1521.52	32165.9	8236.42
1522.81	31830.7	8164.45
1524.1	31530.7	8268.93
1525.38	31530.6	8363.55
1526.67	31666.6	8331.77
1527.96	31260.6	8092.95
1529.25	31274	8017.83
1530.54	31118.6	8189.64
1531.83	31111.9	8365.97
1533.12	30970.5	8243.31
1534.4	31317.8	8027.23
1535.69	31499.7	7864.95
1536.98	31501.6	7851.98
1538.27	31346.4	7907.38
1539.55	31166.5	7967.73
1540.84	31278	7909.04
1542.13	31469.8	7906.39
1543.41	31552.7	8083.54
1544.7	31350.5	8197.31
1545.98	31287.7	8103.06
1547.27	31273.9	8057.8
1548.56	31447.5	8157.53
1549.84	31294.3	8226.92
1551.13	31639.8	8100.56
1552.41	31782.4	8122.16
1553.69	32120.6	8176.95
1554.98	31971.7	8199.05
1556.26	32009.9	8376.65
1557.55	31704.7	8538.83
1558.83	31799	8568.59
1560.11	31902.1	8388.38
1561.39	32339.9	8303.48
1562.68	32493.9	8126.6
1563.96	32717.3	8070.33
1565.24	32464.8	8066.85
1566.52	32355.8	8174.08
1567.81	32265.3	8180.15
1569.09	32407.4	8183.33
1570.37	32626.1	8121.96
1571.65	32590.6	8067.93
1572.93	32640.8	8027.45
1574.21	32670.3	8104.36
1575.49	32742	8307.38
1576.77	32690.9	8225.76
1578.05	32922	8130.08
1579.33	33177.6	8097.16
1580.61	33312.9	8330.2
1581.89	33118.6	8433.69
1583.17	32831.7	8532.27
1584.44	32911.4	8485.87
1585.72	32974.7	8523.77
1587	32944.9	8533.18
1588.28	32898.6	8486.08
1589.56	33086	8489.79
1590.83	33102.2	8614.44
1592.11	33266.4	8604.64
1593.39	33172.7	8529.23
1594.66	32696.9	8540.65
1595.94	32546.4	8562.35
1597.22	32514.8	8559.5
1598.49	32800.8	8672.68
1599.77	32748.8	8750.51
1601.04	32926.4	8750.5
1602.32	32971.9	8674.79
1603.59	33101.3	8678.02
1604.87	32836.4	8831.02
1606.14	32671	9117.47
1607.42	33053.6	9154.35
1608.69	33066.9	9098.36
1609.96	33069.5	8988.29
1611.24	33148	8985.07
1612.51	33273.6	9177.64
1613.78	33202.5	9396.07
1615.06	33249.4	9385.76
1616.33	33602	9254.21
1617.6	33654.2	9248.02
1618.87	33538.9	9371.69
1620.14	33484.5	9469.95
1621.42	33282.5	9401.3
1622.69	32952.5	9258.71
1623.96	32881.2	9261.83
1625.23	33227.7	9297.66
1626.5	33504.4	9300.86
1627.77	33588.6	9329.87
1629.04	33948.2	9379.04
1630.31	33951.3	9401.57
1631.58	33986	9368.45
1632.85	34003.2	9389.78
1634.12	34417.1	9464.49
1635.39	34785.9	9667.45
1636.66	34960.9	9763.17
1637.93	34926.5	9842.92
1639.19	34998.8	9966.13
1640.46	35180.7	10161.6
1641.73	35139.5	10195.7
1643	34602.1	10193.5
1644.27	34552.2	10312.2
1645.53	35058.6	10499.2
1646.8	35307	10664.6
1648.07	35104	10777.5
1649.33	34986.8	10919.9
1650.6	35201.2	11013.9
1651.86	35055.2	11205.6
1653.13	35263.3	11385.5
1654.39	35102.8	11644.9
1655.66	35020.3	11734.3
1656.92	34780.1	11721.1
1658.19	34968.1	11691.7
1659.45	34733.6	11809.8
1660.72	34545.1	11877.1
1661.98	34486.8	11762.5
1663.25	34366.5	11528
1664.51	34390.2	11291.5
1665.77	34424.3	11155.3
1667.04	34255	11028.9
1668.3	33897.2	10895.8
1669.56	33463.3	10771.9
1670.82	33515.2	10651.9
1672.09	33243.1	10485.3
1673.35	33278.4	10376.9
1674.61	32945	10292
1675.87	32811.3	10182.3
1677.13	32632.6	9942.39
1678.39	32315.2	9962.25
1679.65	31809.7	9966.13
1680.91	31378.9	9868.73
1682.17	31236.6	9520.11
1683.43	30835.1	9182.33
1684.69	30588.3	9114.38
1685.95	30475.2	9100.07
1687.21	30167.7	8983.47
1688.47	29780	8716.64
1689.73	29772.5	8627.39
1690.99	29782.7	8657.39
1692.25	29501.1	8667.28
1693.51	29218.4	8606.59
1694.76	29005.5	8379.94
1696.02	28954	8236.43
1697.28	28993	8164.51
1698.54	28775.7	8184.72
1699.79	28392.8	8187.97
1701.05	28355.2	8202.02
1702.31	28396.9	8198.37
1703.56	28290.3	8015.05
1704.82	27943.2	7838.86
1706.08	27740.7	7868.57
1707.33	27867	8108.02
1708.59	28001.7	8120.81
1709.84	27932.3	7829.56
1711.1	27748.4	7560.69
1712.35	27723.4	7417.83
1713.6	27702.8	7435.66
1714.86	27673.8	7501.64
1716.11	27912.2	7645.62
1717.37	28063.1	7684.77
1718.62	27973.8	7670.97
1719.87	27465.8	7587.33
1721.13	27406.2	7651.26
1722.38	27335.1	7668.05
1723.63	27437.6	7678.44
1724.88	27326.3	7573.76
1726.14	27232.2	7534.64
1727.39	26974.2	7556.34
1728.64	27238.9	7561.77
1729.89	27366	7524.93
1731.14	27250.6	7515.51
1732.39	27138.2	7716.19
1733.64	27155.8	7792.53
1734.89	27196.9	7768.82
1736.14	27320.6	7603.36
1737.39	27248.7	7516.73
1738.64	27200.3	7512.54
1739.89	27238.9	7645.35
1741.14	27317.9	7687.37
1742.39	27088.8	7631.2
1743.64	27103.8	7621.82
1744.89	26990.2	7629.79
1746.14	27026	7575.99
1747.38	27041	7599.98
1748.63	27108.9	7604.1
1749.88	27211.6	7646.74
1751.13	27129.1	7539.98
1752.38	27462.6	7636.23
1753.62	27538.3	7736.53
1754.87	27597.1	7828.4
1756.12	27204.6	7676.65
1757.36	27090.5	7584.84
1758.61	27139.2	7640.32
1759.85	27183.7	7697.2
1761.1	27065.6	7684.83
1762.35	26999.8	7647.02
1763.59	27163.8	7611.2
1764.84	27030.6	7482.58
1766.08	26910.4	7539.53
1767.32	27111.2	7611.9
1768.57	27222	7584.99
1769.81	27042.6	7520.07
1771.06	26873.7	7580.68
1772.3	26829.9	7655.62
1773.54	26891.4	7694.75
1774.79	26975.1	7743.47
1776.03	27075.5	7649.21
1777.27	26918.3	7578.15
1778.51	26970.2	7609.99
1779.76	27010.1	7668.15
1781	27079.4	7634.5
1782.24	27013.8	7663.66
1783.48	26955.3	7643.84
1784.72	27097.2	7647.38
1785.96	27018.8	7582.12
1787.2	26879.9	7578.51
1788.44	26762.8	7524.57
1789.68	26985.8	7535.57
1790.92	26884.7	7538.67
1792.16	26622.5	7555.37
1793.4	26547.8	7650.33
1794.64	26568.1	7688.59
1795.88	26658.9	7706.39
1797.12	26619.1	7712.27
1798.36	26702.2	7722.78
1799.6	26698.9	7651.04
1800.84	26835.5	7749.77
1802.08	26606.7	7870.63
1803.31	26464.3	7881.7
1804.55	26614	7847.24
1805.79	26984.1	7853.18
1807.02	27334.3	7705.95
1808.26	27371.1	7534.43
1809.5	27198.3	7518.57
1810.73	27071.3	7571.21
1811.97	27120.3	7610.73
1813.21	27000.7	7772.46
1814.44	26711.4	7896.09
1815.68	26841.7	7926.11
1816.91	27005.5	7860.34
1818.15	27194.1	7795.43
1819.38	26923.9	7745.77
1820.62	27107.1	7805.01
1821.85	27017.9	7785.21
1823.09	27104.1	7719.9
1824.32	26823.9	7654.51
1825.55	27229.1	7882.51
1826.79	27216.6	7900.99
1828.02	27077.2	7819.63
1829.25	26775.7	7646.19
1830.49	26741.1	7691.34
1831.72	26971.7	7736.48
1832.95	27071.9	7712.1
1834.18	27206.6	7664.54
1835.41	27003.4	7760.11
1836.65	27052.3	7951.35
1837.88	27210	8011.82
1839.11	27190.7	7940.28
1840.34	27180.1	7819.68
1841.57	27061	7713.31
1842.8	27130	7693.83
1844.03	27019	7829.43
1845.26	27063.2	7837.78
1846.49	26921.7	7894.1
1847.72	26801.6	7897.25
1848.95	26985.1	7846.63
1850.18	26949.3	7712.28
1851.41	26825.8	7842.75
1852.64	26797.1	7973.14
1853.87	27085.3	7978.6
1855.09	27003.4	7856.32
1856.32	27041.4	7742.92
1857.55	27034.7	7772.76
1858.78	26968.8	7941.11
1860	26768.8	7977.28
1861.23	26701.3	7877.3
1862.46	26570.8	7785.37
1863.68	26592.5	7773.31
1864.91	26722.2	7676.88
1866.14	26662.4	7669.64
1867.36	26593.8	7699.51
1868.59	26529.1	7607.07
1869.82	26731.2	7494.53
1871.04	26740.4	7597.89
1872.27	26711.9	7851.6
1873.49	26636.7	7784.35
1874.71	26594.8	7684.81
1875.94	26754.5	7781.15
1877.16	26779	7994.85
1878.39	26902.3	7948.89
1879.61	26785.7	7740.71
1880.83	26635.2	7627.84
1882.06	26506.2	7756.82
1883.28	26424	7837.78
1884.5	26617.3	7772.04
1885.73	26812.6	7805.44
1886.95	26843.7	7968.34
1888.17	26651.7	8071.29
1889.39	26725.1	7981.26
1890.61	26842.9	7873.56
1891.84	26937	7832.82
1893.06	26590.9	7923.01
1894.28	26636.9	7870.35
1895.5	26718.2	7754.03
1896.72	27006.9	7710.49
1897.94	26786.6	7851.95
1899.16	26685.3	7929.99
1900.38	26825.8	7865.95
1901.6	27062.5	7876.66
1902.82	27239.7	7917.63
1904.04	27240.5	7895.68
1905.26	27209.5	7762.14
1906.48	27271.4	7898.38
1907.69	27099	8049.11
1908.91	27011.9	8127.74
1910.13	26987.3	7992.58
1911.35	27157.1	7869.38
1912.57	27032	7806.04
1913.78	27153.6	7959.94
1915	27234.9	7986.61
1916.22	27029	7787.22
1917.43	26875.7	7693.76
1918.65	27106.3	7799.03
1919.87	27316	7967.71
1921.08	27334.5	7965.59
1922.3	27110.5	7870.08
1923.52	26828.1	7816.2
1924.73	26756.8	7823.14
1925.95	26886.7	7903.57
1927.16	26785.7	7884
1928.38	26909.3	7856.78
1929.59	26810.9	7762.39
1930.8	26900.2	7747.91
1932.02	26747.4	7782.31
1933.23	26828	7940.23
1934.45	26786.4	8073.03
1935.66	26847.8	8035.75
1936.87	26855.6	7867.52
1938.09	26836.1	7732.46
1939.3	26752.9	7710.28
1940.51	26578.1	7782.37
1941.72	26764.1	7974.63
1942.93	26820.5	7887.92
1944.15	26694.2	7756.82
1945.36	26741.1	7689.31
1946.57	26869.3	7700.42
1947.78	26593.8	7700.18
1948.99	26518.9	7747.18
1950.2	26762.9	7776.13
1951.41	26789.7	7651.69
1952.62	26508.9	7710.49
1953.83	26437.7	7700.1
1955.04	26714.1	7656.64
1956.25	26917.1	7513.05
1957.46	26860.1	7534.19
1958.67	26717.7	7552.15
1959.88	26726.8	7579.72
1961.09	26606.8	7583.16
1962.3	26721.9	7617.52
1963.51	26794.8	7698.57
1964.71	26939	7707.76
1965.92	26627.3	7651.67
1967.13	26556.2	7618.17
1968.34	26347.5	7677.45
1969.55	26417.4	7744.84
1970.75	26370.5	7771.76
1971.96	26713.1	7698.98
1973.17	26959.3	7652.3
1974.37	26850.6	7709.85
1975.58	26651.3	7860.24
1976.78	26688.2	7953.65
1977.99	26966.2	7985.54
1979.19	26949.4	7914.54
1980.4	26913.6	7953.55
1981.61	26786.5	7960.55
1982.81	26650.1	7806.93
1984.02	26731.6	7682.27
1985.22	26875.7	7669.39
1986.42	26640.7	7703.16
1987.63	26302.3	7652.03
1988.83	26551.6	7696.78
1990.04	27030.8	7712.69
1991.24	26853	7663.23
1992.44	26490.8	7548.61
1993.64	26626.3	7508.63
1994.85	26731.3	7598.46
1996.05	26757.8	7595.88
1997.25	26523.4	7543.8
1998.45	26717.6	7602.8
1999.65	26555.5	7798.9
2000.86	26765.5	7890.62
