# Supplementary material for: Optical tweezers-controlled hotspot for sensitive and reproducible surface-enhanced Raman spectroscopy characterization of native protein structures
Source: Nat Commun. 2021 Feb 26;12:1292. doi: 10.1038/s41467-021-21543-3 (PMC7910584; doi:10.1038/s41467-021-21543-3)
Supplement: Supplementary file 4 — Source Data [file 41467_2021_21543_MOESM4_ESM.zip › source data file/SI/Supplementary Figure 14.xlsx]

## Sheet: Sheet1
	Experimental			Trp	Tyr	α-helix	β-sheet	random coil	Fitting
1533.12	30970.5		1533.12	29448.1	26738.9	26743.9	26620.3	26635.9	29739.3
1534.4	31317.8		1533.33	29461.9	26739.5	26744.4	26620.3	26636	29754.3
1535.69	31499.7		1533.54	29475.8	26740.1	26744.9	26620.3	26636.1	29769.3
1536.98	31501.6		1533.75	29489.8	26740.7	26745.3	26620.4	26636.1	29784.5
1538.27	31346.4		1533.96	29503.8	26741.3	26745.8	26620.4	26636.2	29799.7
1539.55	31166.5		1534.18	29517.9	26741.9	26746.3	26620.4	26636.3	29815
1540.84	31278		1534.39	29532	26742.5	26746.8	26620.5	26636.3	29830.3
1542.13	31469.8		1534.4	29533.1	26742.6	26746.9	26620.5	26636.4	29831.5
1543.41	31552.7		1534.6	29546.2	26743.1	26747.3	26620.5	26636.4	29845.8
1544.7	31350.5		1534.81	29560.5	26743.8	26747.8	26620.5	26636.5	29861.3
1545.98	31287.7		1535.02	29574.9	26744.4	26748.3	26620.5	26636.6	29876.9
1547.27	31273.9		1535.24	29589.3	26745	26748.8	26620.6	26636.6	29892.5
1548.56	31447.5		1535.45	29603.8	26745.7	26749.3	26620.6	26636.7	29908.3
1549.84	31294.3		1535.66	29618.4	26746.3	26749.8	26620.6	26636.8	29924.1
1551.13	31639.8		1535.69	29620.6	26746.4	26749.9	26620.6	26636.8	29926.5
1552.41	31782.4		1535.87	29633	26746.9	26750.3	26620.7	26636.9	29940
1553.69	32120.6		1536.08	29647.7	26747.6	26750.9	26620.7	26636.9	29956
1554.98	31971.7		1536.3	29662.5	26748.2	26751.4	26620.7	26637	29972
1556.26	32009.9		1536.51	29677.3	26748.9	26751.9	26620.7	26637.1	29988.1
1557.55	31704.7		1536.72	29692.2	26749.6	26752.4	26620.8	26637.2	30004.3
1558.83	31799		1536.93	29707.2	26750.2	26752.9	26620.8	26637.3	30020.6
1560.11	31902.1		1536.98	29710.5	26750.4	26753.1	26620.8	26637.3	30024.2
1561.39	32339.9		1537.14	29722.2	26750.9	26753.5	26620.8	26637.3	30036.9
1562.68	32493.9		1537.36	29737.3	26751.6	26754	26620.9	26637.4	30053.3
1563.96	32717.3		1537.57	29752.5	26752.3	26754.5	26620.9	26637.5	30069.8
1565.24	32464.8		1537.78	29767.7	26753	26755.1	26620.9	26637.6	30086.4
1566.52	32355.8		1537.99	29783.1	26753.6	26755.6	26620.9	26637.6	30103.1
1567.81	32265.3		1538.2	29798.4	26754.3	26756.2	26621	26637.7	30119.8
1569.09	32407.4		1538.27	29803	26754.5	26756.3	26621	26637.7	30124.7
1570.37	32626.1		1538.42	29813.9	26755	26756.7	26621	26637.8	30136.6
1571.65	32590.6		1538.63	29829.4	26755.7	26757.2	26621	26637.9	30153.5
1572.93	32640.8		1538.84	29844.9	26756.5	26757.8	26621.1	26638	30170.4
1574.21	32670.3		1539.05	29860.6	26757.2	26758.4	26621.1	26638	30187.4
1575.49	32742		1539.26	29876.3	26757.9	26758.9	26621.1	26638.1	30204.5
1576.77	32690.9		1539.48	29892	26758.6	26759.5	26621.2	26638.2	30221.7
1578.05	32922		1539.55	29897.8	26758.9	26759.7	26621.2	26638.2	30228
1579.33	33177.6		1539.69	29907.9	26759.4	26760	26621.2	26638.3	30238.9
1580.61	33312.9		1539.9	29923.8	26760.1	26760.6	26621.2	26638.4	30256.2
1581.89	33118.6		1540.11	29939.7	26760.8	26761.2	26621.2	26638.5	30273.6
1583.17	32831.7		1540.32	29955.7	26761.6	26761.8	26621.3	26638.5	30291.1
1584.44	32911.4		1540.54	29971.8	26762.3	26762.3	26621.3	26638.6	30308.6
1585.72	32974.7		1540.75	29988	26763.1	26762.9	26621.3	26638.7	30326.2
1587	32944.9		1540.84	29995	26763.4	26763.2	26621.4	26638.8	30333.9
1588.28	32898.6		1540.96	30004.2	26763.9	26763.5	26621.4	26638.8	30343.9
1589.56	33086		1541.17	30020.4	26764.6	26764.1	26621.4	26638.9	30361.6
1590.83	33102.2		1541.38	30036.8	26765.4	26764.7	26621.4	26639	30379.4
1592.11	33266.4		1541.6	30053.1	26766.2	26765.3	26621.5	26639.1	30397.3
1593.39	33172.7		1541.81	30069.6	26767	26765.9	26621.5	26639.1	30415.3
1594.66	32696.9		1542.02	30086.1	26767.8	26766.5	26621.5	26639.2	30433.3
1595.94	32546.4		1542.13	30094.4	26768.2	26766.8	26621.6	26639.3	30442.4
1597.22	32514.8		1542.23	30102.7	26768.6	26767.1	26621.6	26639.3	30451.4
1598.49	32800.8		1542.44	30119.3	26769.4	26767.7	26621.6	26639.4	30469.6
1599.77	32748.8		1542.66	30136	26770.2	26768.3	26621.6	26639.5	30487.8
1601.04	32926.4		1542.87	30152.7	26771	26768.9	26621.7	26639.6	30506.1
1602.32	32971.9		1543.08	30169.5	26771.8	26769.5	26621.7	26639.7	30524.5
1603.59	33101.3		1543.29	30186.4	26772.7	26770.2	26621.7	26639.8	30542.9
1604.87	32836.4		1543.41	30196	26773.1	26770.5	26621.8	26639.8	30553.4
1606.14	32671		1544.7	30299.6	26778.3	26774.4	26622	26640.4	30666.8
1607.42	33053.6		1545.98	30405	26783.8	26778.4	26622.2	26640.9	30782.5
1608.69	33066.9		1547.27	30512.1	26789.5	26782.6	26622.4	26641.5	30900.3
1609.96	33069.5		1548.56	30620.5	26795.5	26786.9	26622.6	26642.1	31019.8
1611.24	33148		1549.84	30729.9	26801.7	26791.4	26622.9	26642.7	31140.8
1612.51	33273.6		1551.13	30840.2	26808.3	26796.1	26623.1	26643.4	31263.2
1613.78	33202.5		1552.41	30950.8	26815.2	26800.9	26623.4	26644	31386.5
1615.06	33249.4		1553.69	31061.3	26822.5	26805.9	26623.6	26644.7	31510.3
1616.33	33602		1554.98	31171.5	26830.1	26811.2	26623.9	26645.4	31634.3
1617.6	33654.2		1556.26	31280.7	26838.2	26816.6	26624.2	26646.2	31758
1618.87	33538.9		1557.55	31388.4	26846.6	26822.3	26624.5	26646.9	31880.9
1620.14	33484.5		1558.83	31494	26855.6	26828.2	26624.8	26647.7	32002.4
1621.42	33282.5		1560.11	31596.9	26865	26834.3	26625.1	26648.5	32121.9
1622.69	32952.5		1560.89	31657.5	26870.9	26838.2	26625.3	26649	32193
1623.96	32881.2		1561.1	31673.8	26872.6	26839.2	26625.4	26649.1	32212.3
1625.23	33227.7		1561.31	31690.1	26874.2	26840.3	26625.4	26649.3	32231.5
1626.5	33504.4		1561.39	31696.5	26874.9	26840.7	26625.4	26649.3	32239
1627.77	33588.6		1561.52	31706.2	26875.9	26841.4	26625.5	26649.4	32250.6
1629.04	33948.2		1561.73	31722.2	26877.6	26842.5	26625.5	26649.5	32269.6
1630.31	33951.3		1561.95	31738.2	26879.3	26843.6	26625.6	26649.7	32288.5
1631.58	33986		1562.16	31754	26881.1	26844.7	26625.6	26649.8	32307.3
1632.85	34003.2		1562.37	31769.6	26882.8	26845.8	26625.7	26650	32326.1
1634.12	34417.1		1562.58	31785.2	26884.6	26846.9	26625.8	26650.1	32344.7
1635.39	34785.9		1562.68	31792.1	26885.4	26847.4	26625.8	26650.2	32353
1636.66	34960.9		1562.79	31800.6	26886.4	26848	26625.8	26650.3	32363.3
1637.93	34926.5		1563.01	31815.9	26888.2	26849.2	26625.9	26650.4	32381.7
1639.19	34998.8		1563.22	31831.1	26890	26850.3	26625.9	26650.6	32400
1640.46	35180.7		1563.43	31846.1	26891.8	26851.5	26626	26650.7	32418.3
1641.73	35139.5		1563.64	31861	26893.7	26852.6	26626	26650.8	32436.4
1643	34602.1		1563.85	31875.8	26895.5	26853.8	26626.1	26651	32454.4
1644.27	34552.2		1563.96	31883.1	26896.5	26854.4	26626.1	26651.1	32463.3
1645.53	35058.6		1564.07	31890.4	26897.4	26855	26626.2	26651.1	32472.2
1646.8	35307		1564.28	31904.9	26899.3	26856.2	26626.2	26651.3	32490
1648.07	35104		1564.49	31919.2	26901.2	26857.3	26626.3	26651.4	32507.7
1649.33	34986.8		1564.7	31933.3	26903.2	26858.5	26626.3	26651.6	32525.2
1650.6	35201.2		1564.91	31947.3	26905.1	26859.8	26626.4	26651.7	32542.6
1651.86	35055.2		1565.13	31961.2	26907.1	26861	26626.5	26651.9	32559.8
1653.13	35263.3		1565.24	31968.6	26908.2	26861.7	26626.5	26652	32569.1
1654.39	35102.8		1565.34	31974.9	26909.1	26862.2	26626.5	26652.1	32576.9
1655.66	35020.3		1565.55	31988.4	26911.1	26863.5	26626.6	26652.2	32593.9
1656.92	34780.1		1565.76	32001.7	26913.2	26864.7	26626.6	26652.4	32610.8
1658.19	34968.1		1565.97	32014.9	26915.2	26866	26626.7	26652.5	32627.5
1659.45	34733.6		1566.19	32027.9	26917.3	26867.2	26626.8	26652.7	32644
1660.72	34545.1		1566.4	32040.7	26919.4	26868.5	26626.8	26652.8	32660.4
1661.98	34486.8		1566.52	32048.2	26920.6	26869.3	26626.9	26652.9	32670.1
1663.25	34366.5		1566.61	32053.4	26921.5	26869.8	26626.9	26653	32676.7
1664.51	34390.2		1566.82	32065.8	26923.6	26871.1	26627	26653.2	32692.8
1665.77	34424.3		1567.03	32078.1	26925.8	26872.4	26627	26653.3	32708.8
1667.04	34255		1567.25	32090.2	26927.9	26873.7	26627.1	26653.5	32724.6
1668.3	33897.2		1567.46	32102.1	26930.1	26875	26627.2	26653.7	32740.2
1669.56	33463.3		1567.67	32113.8	26932.3	26876.4	26627.2	26653.8	32755.7
1670.82	33515.2		1567.81	32121.1	26933.7	26877.2	26627.3	26653.9	32765.4
1672.09	33243.1		1567.88	32125.3	26934.6	26877.7	26627.3	26654	32771
1673.35	33278.4		1568.09	32136.6	26936.8	26879	26627.4	26654.1	32786.1
1674.61	32945		1568.31	32147.7	26939.1	26880.4	26627.4	26654.3	32801.1
1675.87	32811.3		1568.52	32158.5	26941.4	26881.8	26627.5	26654.5	32815.9
1677.13	32632.6		1568.73	32169.2	26943.7	26883.2	26627.6	26654.7	32830.5
1678.39	32315.2		1568.94	32179.7	26946.1	26884.6	26627.6	26654.8	32844.9
1679.65	31809.7		1569.09	32186.7	26947.7	26885.5	26627.7	26654.9	32854.7
1680.91	31378.9		1569.15	32189.9	26948.4	26886	26627.7	26655	32859.2
1682.17	31236.6		1569.37	32200	26950.8	26887.4	26627.8	26655.2	32873.3
1683.43	30835.1		1569.58	32209.8	26953.2	26888.8	26627.8	26655.3	32887.2
1684.69	30588.3		1569.79	32219.4	26955.7	26890.3	26627.9	26655.5	32900.9
1685.95	30475.2		1570	32228.8	26958.1	26891.7	26628	26655.7	32914.4
1687.21	30167.7		1570.21	32237.9	26960.6	26893.2	26628	26655.9	32927.8
1688.47	29780		1570.37	32244.4	26962.5	26894.2	26628.1	26656	32937.3
1689.73	29772.5		1570.43	32246.8	26963.1	26894.6	26628.1	26656	32940.9
1690.99	29782.7		1570.64	32255.5	26965.7	26896.1	26628.2	26656.2	32953.9
1692.25	29501.1		1570.85	32263.9	26968.2	26897.6	26628.3	26656.4	32966.6
1693.51	29218.4		1571.06	32272.1	26970.8	26899.1	26628.3	26656.6	32979.2
1694.76	29005.5		1571.27	32280.1	26973.4	26900.6	26628.4	26656.8	32991.5
1696.02	28954		1571.49	32287.9	26976.1	26902.2	26628.5	26657	33003.7
1697.28	28993		1571.65	32293.6	26978.1	26903.3	26628.5	26657.1	33012.9
1698.54	28775.7		1571.7	32295.3	26978.7	26903.7	26628.6	26657.1	33015.7
1699.79	28392.8		1571.91	32302.6	26981.4	26905.3	26628.6	26657.3	33027.4
1701.05	28355.2		1572.12	32309.6	26984.2	26906.8	26628.7	26657.5	33039
1702.31	28396.9		1572.33	32316.3	26986.9	26908.4	26628.8	26657.7	33050.3
1703.56	28290.3		1572.55	32322.8	26989.7	26910	26628.9	26657.9	33061.4
1704.82	27943.2		1572.76	32329.1	26992.5	26911.6	26628.9	26658.1	33072.4
1706.08	27740.7		1572.93	32333.9	26994.8	26912.9	26629	26658.2	33081
1707.33	27867		1572.97	32335.1	26995.3	26913.2	26629	26658.3	33083.1
1708.59	28001.7		1573.18	32340.8	26998.2	26914.8	26629.1	26658.5	33093.6
1709.84	27932.3		1573.39	32346.3	27001.1	26916.5	26629.2	26658.7	33103.9
1711.1	27748.4		1573.61	32351.5	27004	26918.1	26629.3	26658.8	33113.9
1712.35	27723.4		1573.82	32356.5	27006.9	26919.8	26629.3	26659	33123.8
1713.6	27702.8		1574.03	32361.2	27009.9	26921.5	26629.4	26659.2	33133.4
1714.86	27673.8		1574.21	32365	27012.5	26922.9	26629.5	26659.4	33141.5
1716.11	27912.2		1574.24	32365.6	27012.9	26923.2	26629.5	26659.4	33142.9
1717.37	28063.1		1574.45	32369.8	27016	26924.9	26629.6	26659.6	33152.1
1718.62	27973.8		1574.67	32373.7	27019	26926.6	26629.7	26659.8	33161.1
1719.87	27465.8		1574.88	32377.4	27022.1	26928.4	26629.7	26660	33169.8
1721.13	27406.2		1575.09	32380.8	27025.3	26930.1	26629.8	26660.2	33178.4
1722.38	27335.1		1575.3	32383.9	27028.4	26931.9	26629.9	26660.5	33186.7
1723.63	27437.6		1575.49	32386.4	27031.3	26933.5	26630	26660.6	33193.9
1724.88	27326.3		1575.51	32386.7	27031.6	26933.7	26630	26660.7	33194.8
1726.14	27232.2		1575.73	32389.3	27034.9	26935.4	26630.1	26660.9	33202.7
1727.39	26974.2		1575.94	32391.6	27038.1	26937.3	26630.2	26661.1	33210.4
1728.64	27238.9		1576.15	32393.6	27041.4	26939.1	26630.3	26661.3	33217.9
1729.89	27366		1576.36	32395.4	27044.8	26940.9	26630.3	26661.5	33225.1
1731.14	27250.6		1576.57	32396.9	27048.1	26942.8	26630.4	26661.7	33232.1
1732.39	27138.2		1576.77	32398	27051.3	26944.5	26630.5	26661.9	33238.4
1733.64	27155.8		1576.79	32398.1	27051.5	26944.6	26630.5	26661.9	33238.9
1734.89	27196.9		1577	32399.1	27055	26946.5	26630.6	26662.1	33245.5
1736.14	27320.6		1577.21	32399.7	27058.4	26948.4	26630.7	26662.4	33251.8
1737.39	27248.7		1577.42	32400.1	27062	26950.3	26630.8	26662.6	33258
1738.64	27200.3		1577.63	32400.3	27065.5	26952.3	26630.9	26662.8	33263.9
1739.89	27238.9		1577.85	32400.1	27069.1	26954.2	26631	26663	33269.6
1741.14	27317.9		1578.05	32399.7	27072.6	26956.1	26631.1	26663.2	33274.9
1742.39	27088.8		1578.06	32399.7	27072.7	26956.2	26631.1	26663.2	33275.1
1743.64	27103.8		1578.27	32399	27076.4	26958.2	26631.2	26663.5	33280.3
1744.89	26990.2		1578.48	32398	27080.1	26960.2	26631.2	26663.7	33285.4
			1578.69	32396.8	27083.8	26962.2	26631.3	26663.9	33290.2
			1578.91	32395.3	27087.6	26964.2	26631.4	26664.1	33294.8
			1579.12	32393.5	27091.4	26966.3	26631.5	26664.4	33299.2
			1579.33	32391.4	27095.3	26968.3	26631.6	26664.6	33303.4
			1579.33	32391.4	27095.3	26968.3	26631.6	26664.6	33303.4
			1579.54	32389.1	27099.2	26970.4	26631.7	26664.8	33307.4
			1579.75	32386.5	27103.1	26972.5	26631.8	26665.1	33311.2
			1579.97	32383.6	27107.1	26974.6	26631.9	26665.3	33314.8
			1580.18	32380.5	27111.1	26976.8	26632	26665.5	33318.1
			1580.39	32377.1	27115.2	26978.9	26632.1	26665.8	33321.3
			1580.6	32373.4	27119.3	26981.1	26632.2	26666	33324.3
			1580.61	32373.3	27119.4	26981.2	26632.2	26666	33324.3
			1580.81	32369.5	27123.4	26983.3	26632.3	26666.3	33327
			1581.03	32365.3	27127.6	26985.5	26632.4	26666.5	33329.6
			1581.24	32360.8	27131.9	26987.8	26632.5	26666.8	33331.9
			1581.45	32356.1	27136.1	26990	26632.6	26667	33334.1
			1581.66	32351.1	27140.5	26992.3	26632.7	26667.3	33336.1
			1581.87	32345.9	27144.9	26994.6	26632.8	26667.5	33337.8
			1581.89	32345.5	27145.1	26994.7	26632.8	26667.5	33338
			1582.09	32340.4	27149.3	26996.9	26632.9	26667.8	33339.4
			1582.3	32334.6	27153.7	26999.2	26633.1	26668	33340.8
			1582.51	32328.6	27158.3	27001.6	26633.2	26668.3	33342.1
			1582.72	32322.3	27162.8	27004	26633.3	26668.5	33343.1
			1582.93	32315.8	27167.4	27006.4	26633.4	26668.8	33344
			1583.15	32309	27172.1	27008.8	26633.5	26669	33344.6
			1583.17	32308.4	27172.6	27009	26633.5	26669.1	33344.7
			1583.36	32302	27176.8	27011.2	26633.6	26669.3	33345.2
			1583.57	32294.8	27181.6	27013.7	26633.7	26669.6	33345.5
			1583.78	32287.2	27186.4	27016.2	26633.8	26669.8	33345.7
			1583.99	32279.5	27191.3	27018.7	26633.9	26670.1	33345.7
			1584.21	32271.5	27196.2	27021.2	26634	26670.4	33345.5
			1584.42	32263.3	27201.1	27023.8	26634.2	26670.7	33345.2
			1584.44	32262.2	27201.8	27024.1	26634.2	26670.7	33345.1
			1584.63	32254.8	27206.2	27026.4	26634.3	26670.9	33344.7
			1584.84	32246.1	27211.2	27029	26634.4	26671.2	33344.1
			1585.05	32237.2	27216.4	27031.6	26634.5	26671.5	33343.3
			1585.27	32228	27221.5	27034.2	26634.6	26671.8	33342.4
			1585.48	32218.6	27226.8	27036.9	26634.8	26672	33341.3
			1585.69	32209	27232.1	27039.6	26634.9	26672.3	33340.1
			1585.72	32207.5	27232.9	27040.1	26634.9	26672.4	33339.9
			1585.9	32199.2	27237.4	27042.3	26635	26672.6	33338.7
			1586.11	32189.1	27242.8	27045.1	26635.1	26672.9	33337.2
			1586.32	32178.9	27248.3	27047.9	26635.2	26673.2	33335.6
			1586.54	32168.4	27253.8	27050.7	26635.4	26673.5	33333.9
			1586.75	32157.7	27259.4	27053.5	26635.5	26673.8	33332
			1586.96	32146.8	27265	27056.3	26635.6	26674.1	33330
			1587	32144.7	27266.1	27056.9	26635.6	26674.1	33329.6
			1587.17	32135.7	27270.7	27059.2	26635.7	26674.4	33327.9
			1587.38	32124.4	27276.5	27062.1	26635.9	26674.7	33325.7
			1587.6	32112.9	27282.3	27065.1	26636	26675	33323.3
			1587.81	32101.1	27288.1	27068	26636.1	26675.3	33320.9
			1588.02	32089.2	27294.1	27071	26636.3	26675.6	33318.4
			1588.23	32077.1	27300.1	27074.1	26636.4	26675.9	33315.7
			1588.28	32074.5	27301.4	27074.7	26636.4	26676	33315.1
			1588.44	32064.8	27306.1	27077.1	26636.5	26676.2	33313
			1588.66	32052.4	27312.2	27080.2	26636.7	26676.5	33310.2
			1588.87	32039.7	27318.4	27083.3	26636.8	26676.8	33307.3
			1589.08	32026.9	27324.7	27086.4	26636.9	26677.2	33304.3
			1589.29	32013.9	27331	27089.6	26637.1	26677.5	33301.2
			1589.5	32000.7	27337.4	27092.8	26637.2	26677.8	33298
			1589.56	31997.5	27338.9	27093.6	26637.3	26677.9	33297.3
			1589.72	31987.3	27343.8	27096	26637.4	26678.1	33294.8
			1589.93	31973.8	27350.3	27099.3	26637.5	26678.5	33291.5
			1590.14	31960.1	27356.9	27102.6	26637.6	26678.8	33288.2
			1590.35	31946.2	27363.5	27105.9	26637.8	26679.1	33284.7
			1590.56	31932.2	27370.2	27109.3	26637.9	26679.5	33281.3
			1590.78	31918	27377	27112.7	26638.1	26679.8	33277.7
			1590.83	31914.2	27378.8	27113.6	26638.1	26679.9	33276.8
			1590.99	31903.7	27383.8	27116.1	26638.2	26680.1	33274.2
			1591.2	31889.2	27390.7	27119.6	26638.4	26680.5	33270.5
			1591.41	31874.6	27397.7	27123.1	26638.5	26680.8	33266.9
			1591.62	31859.8	27404.7	27126.6	26638.7	26681.2	33263.2
			1591.84	31844.9	27411.8	27130.2	26638.8	26681.5	33259.5
			1592.05	31829.9	27419	27133.8	26639	26681.9	33255.7
			1592.11	31825.5	27421.1	27134.8	26639	26682	33254.6
			1592.26	31814.7	27426.3	27137.4	26639.1	26682.2	33251.9
			1592.47	31799.4	27433.6	27141.1	26639.3	26682.6	33248.1
			1592.68	31784	27440.9	27144.8	26639.5	26682.9	33244.3
			1592.9	31768.4	27448.4	27148.5	26639.6	26683.3	33240.4
			1593.11	31752.7	27455.9	27152.3	26639.8	26683.7	33236.6
			1593.32	31736.9	27463.5	27156.2	26639.9	26684	33232.7
			1593.39	31731.9	27465.9	27157.4	26640	26684.2	33231.5
			1593.53	31721	27471.2	27160	26640.1	26684.4	33228.9
			1593.74	31704.9	27478.9	27163.9	26640.3	26684.8	33225
			1593.96	31688.8	27486.7	27167.9	26640.4	26685.2	33221.2
			1594.17	31672.5	27494.6	27171.9	26640.6	26685.6	33217.3
			1594.38	31656.2	27502.5	27175.9	26640.8	26685.9	33213.5
			1594.59	31639.7	27510.5	27180	26641	26686.3	33209.7
			1594.66	31634.1	27513.2	27181.4	26641	26686.5	33208.4
			1594.8	31623.2	27518.6	27184.1	26641.1	26686.7	33205.9
			1595.02	31606.5	27526.7	27188.3	26641.3	26687.1	33202.1
			1595.23	31589.8	27535	27192.5	26641.5	26687.5	33198.4
			1595.44	31572.9	27543.3	27196.7	26641.7	26687.9	33194.6
			1595.65	31556	27551.6	27201	26641.8	26688.3	33191
			1595.86	31539	27560	27205.3	26642	26688.7	33187.3
			1595.94	31532.9	27563.1	27206.9	26642.1	26688.9	33186
			1596.08	31522	27568.5	27209.7	26642.2	26689.1	33183.7
			1596.29	31504.8	27577.1	27214.2	26642.4	26689.5	33180.1
			1596.5	31487.6	27585.7	27218.6	26642.6	26689.9	33176.6
			1596.71	31470.3	27594.4	27223.2	26642.8	26690.4	33173.1
			1596.92	31452.9	27603.2	27227.7	26642.9	26690.8	33169.7
			1597.14	31435.4	27612	27232.4	26643.1	26691.2	33166.3
			1597.22	31428.9	27615.3	27234.1	26643.2	26691.4	33165.1
			1597.35	31417.9	27620.9	27237	26643.3	26691.6	33163
			1597.56	31400.4	27629.8	27241.8	26643.5	26692.1	33159.7
			1597.77	31382.8	27638.8	27246.5	26643.7	26692.5	33156.6
			1597.98	31365.1	27647.9	27251.4	26643.9	26692.9	33153.4
			1598.2	31347.4	27657.1	27256.3	26644.1	26693.4	33150.4
			1598.41	31329.6	27666.3	27261.2	26644.3	26693.8	33147.4
			1598.49	31322.5	27669.9	27263.2	26644.4	26694	33146.2
			1598.62	31311.8	27675.5	27266.2	26644.5	26694.3	33144.4
			1598.83	31293.9	27684.8	27271.2	26644.7	26694.7	33141.6
			1599.04	31276	27694.2	27276.3	26644.9	26695.2	33138.8
			1599.26	31258	27703.7	27281.5	26645.1	26695.7	33136.1
			1599.47	31240	27713.1	27286.7	26645.4	26696.1	33133.5
			1599.68	31222	27722.7	27292	26645.6	26696.6	33131
			1599.77	31214.5	27726.6	27294.2	26645.7	26696.8	33130
			1599.89	31204	27732.3	27297.3	26645.8	26697.1	33128.6
			1600.1	31185.9	27741.9	27302.7	26646	26697.5	33126.2
			1600.32	31167.8	27751.6	27308.2	26646.2	26698	33123.9
			1600.53	31149.6	27761.3	27313.7	26646.4	26698.5	33121.7
			1600.74	31131.5	27771.1	27319.3	26646.7	26699	33119.6
			1600.95	31113.3	27780.9	27324.9	26646.9	26699.5	33117.6
			1601.04	31105.5	27785.1	27327.4	26647	26699.7	33116.8
			1601.16	31095.1	27790.8	27330.6	26647.1	26700	33115.7
			1601.38	31076.9	27800.6	27336.4	26647.4	26700.5	33113.9
			1601.59	31058.6	27810.6	27342.2	26647.6	26701	33112.2
			1601.8	31040.4	27820.5	27348.1	26647.8	26701.5	33110.6
			1602.01	31022.2	27830.5	27354.1	26648.1	26702	33109
			1602.22	31003.9	27840.5	27360.2	26648.3	26702.5	33107.6
			1602.32	30995.8	27845	27362.9	26648.4	26702.8	33107
			1602.44	30985.6	27850.6	27366.3	26648.5	26703.1	33106.3
			1602.65	30967.4	27860.7	27372.5	26648.8	26703.6	33105
			1602.86	30949.1	27870.7	27378.7	26649	26704.1	33103.9
			1603.07	30930.8	27880.8	27385.1	26649.3	26704.7	33102.8
			1603.28	30912.6	27890.9	27391.5	26649.5	26705.2	33101.9
			1603.5	30894.3	27901.1	27397.9	26649.8	26705.7	33101
			1603.59	30885.9	27905.7	27400.9	26649.9	26706	33100.6
			1603.71	30876	27911.2	27404.5	26650	26706.3	33100.2
			1603.92	30857.8	27921.3	27411.1	26650.3	26706.8	33099.6
			1604.13	30839.6	27931.5	27417.9	26650.6	26707.4	33099
			1604.34	30821.3	27941.6	27424.6	26650.8	26708	33098.5
			1604.56	30803.1	27951.7	27431.5	26651.1	26708.5	33098.1
			1604.77	30784.9	27961.8	27438.5	26651.4	26709.1	33097.8
			1604.87	30776.3	27966.6	27441.8	26651.5	26709.4	33097.7
			1604.98	30766.7	27971.9	27445.5	26651.6	26709.7	33097.6
			1605.19	30748.6	27981.9	27452.7	26651.9	26710.3	33097.5
			1605.4	30730.4	27992	27459.9	26652.2	26710.9	33097.5
			1605.62	30712.3	28002	27467.2	26652.5	26711.5	33097.6
			1605.83	30694.2	28012	27474.6	26652.8	26712.1	33097.7
			1606.04	30676.1	28021.9	27482.1	26653	26712.7	33098
			1606.14	30667.4	28026.7	27485.7	26653.2	26713	33098.1
			1606.25	30658.1	28031.8	27489.6	26653.3	26713.3	33098.3
			1606.46	30640.1	28041.6	27497.3	26653.6	26713.9	33098.7
			1606.68	30622.1	28051.4	27505.1	26653.9	26714.5	33099.2
			1606.89	30604.1	28061.1	27512.9	26654.2	26715.2	33099.7
			1607.1	30586.2	28070.8	27520.9	26654.5	26715.8	33100.3
			1607.31	30568.3	28080.4	27528.9	26654.8	26716.4	33101
			1607.42	30559.5	28085.1	27532.9	26655	26716.7	33101.4
			1607.52	30550.4	28089.9	27537.1	26655.1	26717.1	33101.8
			1607.74	30532.6	28099.4	27545.4	26655.5	26717.7	33102.6
			1607.95	30514.8	28108.7	27553.7	26655.8	26718.4	33103.5
			1608.16	30497	28118	27562.2	26656.1	26719.1	33104.5
			1608.37	30479.3	28127.2	27570.8	26656.4	26719.7	33105.5
			1608.58	30461.6	28136.2	27579.4	26656.7	26720.4	33106.6
			1608.69	30452.7	28140.7	27583.9	26656.9	26720.7	33107.2
			1608.8	30444	28145.2	27588.2	26657.1	26721.1	33107.7
			1609.01	30426.4	28154	27597.1	26657.4	26721.8	33108.9
			1609.22	30408.8	28162.8	27606.2	26657.8	26722.5	33110.2
			1609.43	30391.3	28171.4	27615.3	26658.1	26723.2	33111.4
			1609.64	30373.9	28179.8	27624.5	26658.4	26723.9	33112.7
			1609.86	30356.5	28188.2	27633.9	26658.8	26724.6	33114.1
			1609.96	30347.5	28192.4	27638.8	26659	26725	33114.8
			1610.07	30339.1	28196.4	27643.4	26659.1	26725.3	33115.5
			1610.28	30321.8	28204.4	27653	26659.5	26726	33116.9
			1610.49	30304.5	28212.3	27662.8	26659.9	26726.8	33118.4
			1610.7	30287.3	28220.1	27672.6	26660.2	26727.5	33119.9
			1610.92	30270.1	28227.6	27682.6	26660.6	26728.3	33121.4
			1611.13	30253	28235	27692.7	26661	26729	33122.9
			1611.24	30244.1	28238.8	27698.1	26661.2	26729.4	33123.7
			1611.34	30235.9	28242.2	27703	26661.3	26729.8	33124.5
			1611.55	30218.9	28249.3	27713.4	26661.7	26730.6	33126
			1611.76	30202	28256.1	27723.9	26662.1	26731.3	33127.6
			1611.98	30185	28262.8	27734.6	26662.5	26732.1	33129.2
			1612.19	30168.2	28269.2	27745.4	26662.9	26732.9	33130.8
			1612.4	30151.4	28275.5	27756.4	26663.3	26733.7	33132.4
			1612.51	30142.6	28278.7	27762.2	26663.5	26734.2	33133.3
			1612.61	30134.7	28281.5	27767.5	26663.7	26734.5	33134.1
			1612.82	30118	28287.4	27778.7	26664.1	26735.4	33135.7
			1613.03	30101.4	28293	27790.1	26664.5	26736.2	33137.3
			1613.25	30084.8	28298.4	27801.7	26664.9	26737	33138.9
			1613.46	30068.3	28303.5	27813.4	26665.4	26737.9	33140.6
			1613.67	30051.8	28308.4	27825.2	26665.8	26738.7	33142.2
			1613.78	30043.1	28311	27831.6	26666	26739.2	33143.1
			1613.88	30035.5	28313.1	27837.3	26666.2	26739.6	33143.8
			1614.09	30019.1	28317.6	27849.4	26666.7	26740.5	33145.4
			1614.31	30002.9	28321.7	27861.8	26667.1	26741.3	33147
			1614.52	29986.7	28325.7	27874.3	26667.6	26742.2	33148.6
			1614.73	29970.5	28329.4	27887	26668	26743.1	33150.2
			1614.94	29954.5	28332.8	27899.9	26668.5	26744	33151.8
			1615.06	29945.8	28334.6	27906.9	26668.7	26744.5	33152.7
			1615.15	29938.4	28336	27912.9	26669	26744.9	33153.4
			1615.37	29922.5	28338.9	27926.1	26669.4	26745.9	33155
			1615.58	29906.6	28341.5	27939.6	26669.9	26746.8	33156.6
			1615.79	29890.8	28343.9	27953.1	26670.4	26747.7	33158.1
			1616	29875	28346	27966.9	26670.9	26748.7	33159.7
			1616.21	29859.3	28347.9	27980.9	26671.4	26749.6	33161.3
			1616.33	29850.9	28348.7	27988.5	26671.6	26750.2	33162.1
			1616.43	29843.7	28349.4	27995	26671.9	26750.6	33162.8
			1616.64	29828.1	28350.7	28009.4	26672.4	26751.6	33164.4
			1616.85	29812.6	28351.7	28024	26672.9	26752.6	33166
			1617.06	29797.2	28352.4	28038.7	26673.4	26753.6	33167.5
			1617.27	29781.8	28352.9	28053.7	26673.9	26754.6	33169.1
			1617.49	29766.5	28353.1	28068.9	26674.5	26755.6	33170.7
			1617.6	29758.3	28353	28077.1	26674.8	26756.2	33171.6
			1617.7	29751.3	28353	28084.2	26675	26756.7	33172.4
			1617.91	29736.1	28352.6	28099.9	26675.6	26757.7	33174
			1618.12	29721	28351.9	28115.7	26676.1	26758.8	33175.7
			1618.33	29706	28350.9	28131.7	26676.7	26759.8	33177.4
			1618.55	29691	28349.7	28148	26677.3	26760.9	33179.1
			1618.76	29676.1	28348.2	28164.5	26677.8	26762	33180.9
			1618.87	29668.1	28347.3	28173.6	26678.2	26762.6	33181.9
			1618.97	29661.3	28346.5	28181.2	26678.4	26763.1	33182.7
			1619.18	29646.6	28344.4	28198.2	26679	26764.2	33184.6
			1619.39	29631.9	28342.1	28215.4	26679.6	26765.4	33186.5
			1619.61	29617.2	28339.5	28232.9	26680.2	26766.5	33188.5
			1619.82	29602.7	28336.6	28250.6	26680.8	26767.7	33190.6
			1620.03	29588.2	28333.5	28268.5	26681.5	26768.8	33192.7
			1620.14	29580.4	28331.7	28278.3	26681.8	26769.5	33193.9
			1620.24	29573.8	28330.2	28286.7	26682.1	26770	33194.9
			1620.45	29559.4	28326.5	28305.2	26682.8	26771.2	33197.2
			1620.67	29545.1	28322.6	28323.9	26683.4	26772.4	33199.7
			1620.88	29530.9	28318.5	28342.9	26684.1	26773.6	33202.2
			1621.09	29516.8	28314.1	28362.2	26684.7	26774.8	33204.8
			1621.3	29502.7	28309.5	28381.8	26685.4	26776.1	33207.6
			1621.42	29495.1	28306.9	28392.4	26685.8	26776.8	33209.1
			1621.51	29488.7	28304.6	28401.6	26686.1	26777.3	33210.5
			1621.73	29474.7	28299.5	28421.7	26686.8	26778.6	33213.5
			1621.94	29460.8	28294.2	28442.1	26687.5	26779.9	33216.7
			1622.15	29447	28288.6	28462.8	26688.2	26781.2	33220
			1622.36	29433.3	28282.8	28483.7	26688.9	26782.5	33223.5
			1622.57	29419.6	28276.8	28505	26689.7	26783.9	33227.2
			1622.69	29412.3	28273.5	28516.6	26690.1	26784.6	33229.2
			1622.79	29406	28270.6	28526.6	26690.4	26785.2	33231
			1623	29392.5	28264.2	28548.5	26691.2	26786.6	33235.1
			1623.21	29379	28257.6	28570.7	26692	26787.9	33239.4
			1623.42	29365.6	28250.8	28593.2	26692.7	26789.3	33243.8
			1623.63	29352.3	28243.8	28616	26693.5	26790.8	33248.6
			1623.85	29339	28236.6	28639.2	26694.3	26792.2	33253.5
			1623.96	29332	28232.7	28651.6	26694.8	26793	33256.2
			1624.06	29325.8	28229.2	28662.7	26695.1	26793.6	33258.7
			1624.27	29312.7	28221.7	28686.5	26696	26795.1	33264.1
			1624.48	29299.6	28214	28710.6	26696.8	26796.6	33269.8
			1624.69	29286.6	28206.2	28735.1	26697.7	26798.1	33275.8
			1624.91	29273.7	28198.1	28760	26698.5	26799.6	33282.1
			1625.12	29260.9	28190	28785.1	26699.4	26801.1	33288.7
			1625.23	29254.1	28185.6	28798.6	26699.9	26801.9	33292.2
			1625.33	29248.1	28181.7	28810.7	26700.3	26802.7	33295.5
			1625.54	29235.3	28173.2	28836.6	26701.2	26804.2	33302.7
			1625.75	29222.7	28164.7	28862.8	26702.1	26805.8	33310.2
			1625.97	29210.1	28155.9	28889.4	26703	26807.4	33318.1
			1626.18	29197.6	28147.1	28916.4	26704	26809.1	33326.3
			1626.39	29185.1	28138.2	28943.7	26704.9	26810.7	33334.8
			1626.5	29178.6	28133.5	28958.2	26705.4	26811.6	33339.5
			1626.6	29172.7	28129.1	28971.5	26705.9	26812.4	33343.8
			1626.81	29160.4	28120	28999.6	26706.9	26814.1	33353.1
			1627.03	29148.1	28110.7	29028	26707.9	26815.8	33362.7
			1627.24	29135.9	28101.4	29056.9	26708.9	26817.5	33372.8
			1627.45	29123.8	28092	29086.1	26709.9	26819.3	33383.3
			1627.66	29111.7	28082.5	29115.8	26711	26821	33394.2
			1627.77	29105.5	28077.6	29131.2	26711.5	26821.9	33400
			1627.87	29099.7	28072.9	29145.8	26712.1	26822.8	33405.5
			1628.09	29087.8	28063.2	29176.2	26713.1	26824.6	33417.2
			1628.3	29075.9	28053.5	29207.1	26714.2	26826.5	33429.4
			1628.51	29064.1	28043.8	29238.3	26715.4	26828.3	33442
			1628.72	29052.4	28033.9	29269.9	26716.5	26830.2	33455.1
			1628.93	29040.7	28024	29301.9	26717.7	26832.1	33468.6
			1629.04	29034.8	28019	29318.3	26718.2	26833.1	33475.7
			1629.15	29029.1	28014.1	29334.4	26718.8	26834.1	33482.6
			1629.36	29017.5	28004.2	29367.2	26720	26836	33497.1
			1629.57	29006	27994.2	29400.4	26721.2	26838	33512.1
			1629.78	28994.6	27984.1	29434.1	26722.5	26840	33527.5
			1629.99	28983.2	27974.1	29468.1	26723.7	26842.1	33543.4
			1630.21	28971.9	27964	29502.6	26725	26844.2	33559.9
			1630.31	28966.4	27959	29519.9	26725.6	26845.2	33568.2
			1630.42	28960.7	27953.9	29537.5	26726.3	26846.2	33576.8
			1630.63	28949.5	27943.8	29572.8	26727.6	26848.4	33594.2
			1630.84	28938.4	27933.7	29608.4	26728.9	26850.5	33612.1
			1631.05	28927.4	27923.5	29644.5	26730.3	26852.7	33630.6
			1631.27	28916.4	27913.4	29681	26731.7	26854.9	33649.5
			1631.48	28905.4	27903.3	29717.9	26733.1	26857.1	33669
			1631.58	28900.1	27898.3	29736	26733.8	26858.2	33678.7
			1631.69	28894.6	27893.2	29755.2	26734.5	26859.4	33689
			1631.9	28883.7	27883	29792.8	26736	26861.7	33709.5
			1632.11	28873	27872.9	29830.9	26737.5	26864	33730.5
			1632.33	28862.3	27862.9	29869.3	26739	26866.4	33752
			1632.54	28851.7	27852.8	29908.1	26740.5	26868.8	33774
			1632.75	28841.1	27842.7	29947.3	26742.1	26871.2	33796.6
			1632.85	28836.1	27838	29966	26742.8	26872.4	33807.4
			1632.96	28830.6	27832.7	29986.8	26743.7	26873.6	33819.6
			1633.17	28820.1	27822.7	30026.7	26745.3	26876.1	33843.2
			1633.39	28809.7	27812.7	30067	26746.9	26878.7	33867.2
			1633.6	28799.4	27802.8	30107.6	26748.6	26881.2	33891.8
			1633.81	28789.1	27792.9	30148.5	26750.3	26883.8	33916.8
			1634.02	28778.9	27783	30189.7	26752	26886.4	33942.4
			1634.12	28774.2	27778.5	30209	26752.9	26887.7	33954.4
			1634.23	28768.7	27773.2	30231.3	26753.8	26889.1	33968.3
			1634.45	28758.6	27763.4	30273.1	26755.6	26891.8	33994.8
			1634.66	28748.6	27753.7	30315.2	26757.4	26894.6	34021.7
			1634.87	28738.6	27744	30357.6	26759.3	26897.4	34049.1
			1635.08	28728.7	27734.4	30400.3	26761.2	26900.2	34076.8
			1635.29	28718.8	27724.8	30443.1	26763.2	26903	34105
			1635.39	28714.3	27720.4	30462.6	26764	26904.3	34117.9
			1635.51	28709	27715.2	30486.2	26765.1	26905.9	34133.6
			1635.72	28699.2	27705.7	30529.5	26767.1	26908.9	34162.6
			1635.93	28689.5	27696.3	30573	26769.2	26911.9	34192
			1636.14	28679.8	27686.9	30616.6	26771.3	26914.9	34221.7
			1636.35	28670.2	27677.6	30660.4	26773.4	26918	34251.7
			1636.66	28656.6	27664.3	30723.3	26776.5	26922.5	34295.3
			1637.93	28600.7	27610.2	30987	26790.6	26942.3	34482.9
			1639.19	28546.7	27558.5	31247.2	26806.4	26963.9	34674.8
			1640.46	28494.5	27509.2	31496.5	26824.2	26987.7	34864.2
			1640.59	28489.2	27504.3	31521.2	26826.2	26990.3	34883.3
			1640.8	28480.7	27496.3	31560.9	26829.4	26994.5	34914
			1641.02	28472.3	27488.4	31599.9	26832.7	26998.8	34944.3
			1641.23	28463.8	27480.6	31638.3	26836.1	27003.1	34974.2
			1641.44	28455.5	27472.8	31675.9	26839.6	27007.6	35003.6
			1641.65	28447.2	27465.2	31712.8	26843.1	27012.1	35032.6
			1641.73	28444.1	27462.4	31726.1	26844.4	27013.8	35043
			1641.86	28438.9	27457.6	31748.9	26846.8	27016.7	35061
			1642.08	28430.6	27450	31784.2	26850.5	27021.3	35088.8
			1642.29	28422.5	27442.6	31818.5	26854.2	27026.1	35116
			1642.5	28414.3	27435.2	31852	26858.1	27030.9	35142.6
			1642.71	28406.2	27427.8	31884.4	26862	27035.8	35168.5
			1642.92	28398.2	27420.6	31915.8	26866.1	27040.7	35193.6
			1643	28395.5	27418.1	31926.3	26867.5	27042.4	35202
			1643.14	28390.2	27413.4	31946.2	26870.2	27045.8	35217.9
			1643.35	28382.3	27406.3	31975.4	26874.4	27050.9	35241.4
			1643.56	28374.4	27399.2	32003.5	26878.8	27056.1	35264.1
			1643.77	28366.5	27392.2	32030.4	26883.2	27061.4	35285.9
			1643.98	28358.7	27385.3	32056	26887.7	27066.8	35306.7
			1644.2	28350.9	27378.5	32080.4	26892.3	27072.3	35326.5
			1644.27	28348.4	27376.3	32087.9	26893.8	27074.1	35332.7
			1644.41	28343.2	27371.7	32103.4	26897.1	27077.9	35345.4
			1644.62	28335.5	27365	32125.1	26901.9	27083.6	35363.2
			1644.83	28327.9	27358.3	32145.4	26906.9	27089.4	35380
			1645.04	28320.3	27351.7	32164.3	26911.9	27095.2	35395.6
			1645.26	28312.7	27345.2	32181.8	26917.1	27101.2	35410.2
			1645.47	28305.2	27338.8	32197.7	26922.4	27107.3	35423.6
			1645.53	28303	27336.8	32202.2	26924	27109.1	35427.4
			1645.68	28297.7	27332.4	32212.2	26927.9	27113.5	35435.8
			1645.89	28290.3	27326	32225.1	26933.4	27119.8	35446.9
			1646.1	28282.9	27319.8	32236.5	26939.1	27126.2	35456.7
			1646.32	28275.6	27313.6	32246.3	26945	27132.7	35465.4
			1646.53	28268.3	27307.5	32254.6	26951	27139.3	35472.8
			1646.74	28261.1	27301.4	32261.2	26957.1	27146.1	35479
			1646.8	28259.1	27299.7	32262.8	26958.8	27147.9	35480.5
			1646.95	28253.8	27295.4	32266.2	26963.4	27152.9	35483.9
			1647.16	28246.7	27289.4	32269.6	26969.8	27159.9	35487.6
			1647.38	28239.5	27283.5	32271.4	26976.4	27167	35490.1
			1647.59	28232.4	27277.7	32271.6	26983.1	27174.3	35491.3
			1647.8	28225.4	27272	32270.1	26990.1	27181.6	35491.3
			1648.01	28218.4	27266.2	32267	26997.1	27189.1	35490.1
			1648.07	28216.7	27264.8	32266	26998.9	27191	35489.6
			1648.22	28211.4	27260.6	32262.3	27004.4	27196.8	35487.6
			1648.44	28204.5	27255	32255.9	27011.8	27204.5	35484
			1648.65	28197.6	27249.5	32248	27019.5	27212.5	35479.2
			1648.86	28190.7	27244	32238.5	27027.3	27220.5	35473.2
			1649.07	28183.9	27238.6	32227.4	27035.3	27228.7	35466.1
			1649.28	28177.2	27233.2	32214.8	27043.5	27237.1	35457.9
			1649.33	28175.6	27232	32211.7	27045.4	27239	35455.9
			1649.5	28170.4	27227.9	32200.6	27051.9	27245.6	35448.6
			1649.71	28163.7	27222.7	32184.9	27060.5	27254.3	35438.3
			1649.92	28157.1	27217.5	32167.7	27069.4	27263.1	35426.9
			1650.13	28150.4	27212.3	32149.1	27078.4	27272.1	35414.6
			1650.34	28143.8	27207.3	32129.1	27087.7	27281.3	35401.3
			1650.56	28137.3	27202.2	32107.6	27097.2	27290.6	35387.1
			1650.6	28136	27201.2	32103.2	27099.1	27292.5	35384.2
			1650.77	28130.8	27197.2	32084.8	27107	27300.1	35372.1
			1650.98	28124.3	27192.3	32060.7	27116.9	27309.8	35356.3
			1651.19	28117.9	27187.4	32035.3	27127.2	27319.7	35339.6
			1651.4	28111.5	27182.6	32008.7	27137.7	27329.7	35322.3
			1651.62	28105.1	27177.8	31980.8	27148.4	27340	35304.3
			1651.83	28098.8	27173.1	31951.8	27159.4	27350.4	35285.7
			1651.86	28097.7	27172.3	31946.8	27161.3	27352.2	35282.5
			1652.04	28092.5	27168.5	31921.7	27170.7	27361.1	35266.5
			1652.25	28086.2	27163.8	31890.4	27182.2	27371.9	35246.8
			1652.46	28080	27159.3	31858.2	27194	27383	35226.6
			1652.68	28073.8	27154.7	31824.9	27206.1	27394.2	35206
			1652.89	28067.6	27150.2	31790.8	27218.5	27405.7	35185
			1653.1	28061.5	27145.8	31755.7	27231.2	27417.4	35163.8
			1653.13	28060.7	27145.2	31750.8	27233	27419	35160.8
			1653.31	28055.4	27141.4	31719.7	27244.2	27429.3	35142.2
			1653.52	28049.4	27137.1	31683	27257.4	27441.4	35120.5
			1654.39	28024.9	27119.7	31524.4	27315.1	27493.8	35030.1
			1654.8	28013.8	27112	31448	27343.4	27519.4	34988.7
			1655.01	28008	27108	31406.9	27358.7	27533.2	34966.9
			1655.22	28002.2	27104	31365.3	27374.4	27547.4	34945.3
			1655.43	27996.4	27100	31323.2	27390.4	27561.8	34924
			1655.64	27990.7	27096.1	31280.8	27406.7	27576.5	34902.9
			1655.66	27990.2	27095.8	31277.6	27407.9	27577.6	34901.3
			1655.86	27985	27092.2	31238.1	27423.2	27591.4	34882.2
			1656.07	27979.3	27088.4	31195.1	27440.1	27606.7	34861.7
			1656.28	27973.7	27084.6	31151.8	27457.2	27622.2	34841.7
			1656.49	27968.1	27080.9	31108.3	27474.5	27638	34822
			1656.7	27962.5	27077.2	31064.6	27492.1	27654.2	34802.8
			1656.92	27957	27073.5	31020.8	27510	27670.6	34784.1
			1656.92	27956.8	27073.3	31018.9	27510.8	27671.3	34783.3
			1657.13	27951.5	27069.9	30976.9	27528	27687.3	34765.8
			1657.34	27946	27066.3	30932.9	27546.3	27704.4	34748
			1657.55	27940.6	27062.7	30888.8	27564.7	27721.8	34730.8
			1657.76	27935.2	27059.2	30844.7	27583.3	27739.5	34714
			1657.98	27929.8	27055.7	30800.6	27602	27757.5	34697.8
			1658.19	27924.4	27052.3	30756.6	27620.9	27775.8	34682.1
			1658.19	27924.4	27052.2	30756	27621.1	27776	34682
			1658.4	27919.1	27048.9	30712.6	27639.8	27794.5	34667
			1658.61	27913.8	27045.5	30668.7	27658.7	27813.5	34652.4
			1658.82	27908.5	27042.2	30624.9	27677.7	27832.9	34638.3
			1659.04	27903.3	27038.8	30581.2	27696.6	27852.6	34624.7
			1659.25	27898.1	27035.6	30537.7	27715.4	27872.7	34611.6
			1659.45	27893	27032.4	30495.5	27733.7	27892.5	34599.3
			1659.46	27892.9	27032.3	30494.4	27734.2	27893.1	34599
			1659.67	27887.7	27029.1	30451.3	27752.7	27913.8	34586.8
			1659.88	27882.6	27026	30408.3	27771.1	27934.9	34575.1
			1660.1	27877.5	27022.8	30365.7	27789.2	27956.4	34563.7
			1660.31	27872.5	27019.7	30323.2	27806.9	27978.2	34552.7
			1660.52	27867.4	27016.6	30281.1	27824.4	28000.4	34542
			1660.72	27862.7	27013.8	30241.8	27840.3	28021.5	34532.2
			1660.73	27862.4	27013.6	30239.2	27841.3	28022.9	34531.6
			1660.94	27857.4	27010.6	30197.6	27857.9	28045.8	34521.3
			1661.16	27852.4	27007.6	30156.3	27873.8	28069	34511.3
			1661.37	27847.5	27004.6	30115.3	27889.2	28092.6	34501.4
			1661.58	27842.6	27001.7	30074.7	27903.9	28116.5	34491.6
			1661.79	27837.7	26998.8	30034.3	27917.9	28140.8	34481.8
			1661.98	27833.4	26996.2	29998.4	27929.8	28163	34472.9
			1662	27832.9	26995.9	29994.4	27931.1	28165.4	34471.9
			1662.22	27828	26993.1	29954.8	27943.5	28190.4	34462
			1662.43	27823.2	26990.3	29915.5	27955	28215.7	34451.9
			1662.64	27818.5	26987.5	29876.6	27965.6	28241.3	34441.7
			1662.85	27813.7	26984.8	29838.1	27975.1	28267.2	34431.2
			1663.06	27809	26982	29800	27983.7	28293.5	34420.4
			1663.25	27804.9	26979.7	29767.4	27990.2	28316.3	34410.8
			1663.28	27804.3	26979.3	29762.3	27991.2	28320	34409.2
			1663.49	27799.6	26976.7	29724.9	27997.5	28346.8	34397.7
			1663.7	27795	26974	29687.9	28002.7	28373.9	34385.7
			1663.91	27790.3	26971.4	29651.4	28006.8	28401.2	34373.3
			1664.12	27785.8	26968.8	29615.2	28009.6	28428.8	34360.4
			1664.34	27781.2	26966.2	29579.5	28011.3	28456.6	34346.9
			1664.51	27777.4	26964.1	29550.3	28011.7	28479.7	34335.4
			1664.55	27776.6	26963.7	29544.1	28011.7	28484.6	34332.9
			1664.76	27772.1	26961.2	29509.2	28010.9	28512.8	34318.4
			1664.97	27767.6	26958.7	29474.6	28008.9	28541.1	34303.2
			1665.18	27763.1	26956.2	29440.5	28005.8	28569.6	34287.4
			1665.4	27758.7	26953.8	29406.8	28001.4	28598.2	34270.9
			1665.61	27754.2	26951.4	29373.5	27995.8	28626.8	34253.9
			1665.77	27750.8	26949.5	29347.6	27990.7	28649.3	34240.1
			1665.82	27749.8	26949	29340.5	27989.2	28655.6	34236.2
			1666.03	27745.4	26946.6	29308	27981.4	28684.3	34217.9
			1666.24	27741.1	26944.2	29275.9	27972.6	28713	34199
			1666.45	27736.8	26941.9	29244.2	27962.7	28741.7	34179.4
			1666.67	27732.4	26939.6	29212.9	27951.9	28770.3	34159.3
			1666.88	27728.1	26937.3	29182	27940.1	28798.7	34138.5
			1667.04	27725	26935.6	29159.4	27930.8	28819.7	34122.7
			1667.09	27723.9	26935.1	29151.5	27927.5	28827	34117.2
			1667.3	27719.6	26932.8	29121.4	27914	28855.1	34095.2
			1667.51	27715.4	26930.6	29091.7	27899.8	28883	34072.7
			1667.73	27711.2	26928.4	29062.4	27884.9	28910.5	34049.6
			1667.94	27707	26926.2	29033.5	27869.4	28937.7	34026
			1668.15	27702.9	26924.1	29004.9	27853.3	28964.5	34001.8
			1668.3	27700	26922.6	28985.2	27841.7	28983	33984.6
			1668.36	27698.7	26921.9	28976.7	27836.6	28990.9	33977.1
			1668.57	27694.6	26919.8	28949	27819.5	29016.7	33951.8
			1668.79	27690.5	26917.7	28921.5	27802	29042	33926
			1669	27686.5	26915.7	28894.5	27784.1	29066.8	33899.6
			1669.21	27682.4	26913.6	28867.8	27765.9	29090.8	33872.8
			1669.42	27678.4	26911.6	28841.5	27747.5	29114.2	33845.3
			1669.56	27675.8	26910.2	28824.5	27735.4	29129	33827.1
			1669.63	27674.4	26909.5	28815.5	27728.9	29136.8	33817.3
			1669.85	27670.4	26907.5	28789.9	27710.1	29158.6	33788.8
			1670.06	27666.4	26905.6	28764.7	27691.3	29179.5	33759.7
			1670.27	27662.5	26903.6	28739.8	27672.3	29199.6	33729.9
			1670.48	27658.6	26901.7	28715.2	27653.4	29218.6	33699.6
			1670.69	27654.6	26899.7	28691	27634.5	29236.6	33668.7
			1670.82	27652.3	26898.6	28676.4	27622.9	29247.1	33649.5
			1670.91	27650.8	26897.8	28667.1	27615.6	29253.6	33637.1
			1671.12	27646.9	26895.9	28643.6	27596.8	29269.4	33604.8
			1671.33	27643.1	26894.1	28620.4	27578.1	29284.1	33571.9
			1671.54	27639.2	26892.2	28597.5	27559.5	29297.6	33538.3
			1671.75	27635.4	26890.4	28574.9	27541.1	29309.9	33504
			1671.97	27631.6	26888.6	28552.7	27522.9	29320.9	33468.9
			1672.09	27629.5	26887.6	28540.3	27512.8	29326.5	33448.8
			1672.18	27627.9	26886.8	28530.7	27504.9	29330.6	33433
			1672.39	27624.1	26885	28509.1	27487.2	29338.9	33396.5
			1672.6	27620.4	26883.2	28487.7	27469.6	29345.9	33359.1
			1672.81	27616.7	26881.5	28466.7	27452.3	29351.5	33320.9
			1673.03	27613	26879.7	28446	27435.3	29355.7	33281.9
			1673.24	27609.3	26878	28425.5	27418.5	29358.6	33242.1
			1673.35	27607.4	26877.1	28415.1	27410	29359.4	33221.2
			1673.45	27605.7	26876.3	28405.4	27402.1	29359.9	33201.5
			1673.66	27602.1	26874.6	28385.5	27385.9	29359.9	33160.1
			1673.87	27598.4	26872.9	28365.9	27370	29358.4	33117.8
			1674.61	27586.1	26867.2	28300.1	27317.2	29342.5	32965.2
			1675.87	27565.3	26857.8	28194.3	27235.1	29277.3	32682
			1677.13	27545.1	26849	28097.1	27163.3	29170.8	32377.5
			1678.39	27525.6	26840.5	28007.6	27101.1	29032.7	32059.7
			1679.65	27506.6	26832.5	27925.1	27047.3	28874.1	31737.8
			1680.91	27488.2	26824.9	27849.2	27000.8	28705.4	31420.8
			1682.17	27470.3	26817.6	27779.1	26960.6	28535.2	31115.1
			1683.43	27453	26810.7	27714.4	26925.8	28369.8	30825.8
			1684.69	27436.1	26804.2	27654.5	26895.5	28213.3	30555.7
			1685.95	27419.7	26797.9	27599	26869.1	28068.1	30306
			1686.81	27408.9	26793.8	27563.8	26853.2	27977	30148.8
			1687.02	27406.2	26792.8	27555.3	26849.4	27955.2	30111.1
			1687.21	27403.8	26791.9	27547.6	26846	27935.4	30076.8
			1687.23	27403.6	26791.9	27546.9	26845.7	27933.7	30074
			1687.44	27400.9	26790.9	27538.6	26842.1	27912.6	30037.4
			1687.65	27398.3	26789.9	27530.5	26838.6	27891.9	30001.4
			1687.87	27395.7	26789	27522.4	26835.2	27871.5	29965.9
			1688.08	27393.1	26788	27514.4	26831.8	27851.5	29931
			1688.29	27390.5	26787	27506.5	26828.5	27831.8	29896.6
			1688.47	27388.3	26786.2	27499.8	26825.7	27815.1	29867.4
			1688.5	27387.9	26786.1	27498.8	26825.3	27812.5	29862.7
			1688.71	27385.4	26785.2	27491.1	26822.1	27793.5	29829.4
			1688.93	27382.8	26784.3	27483.5	26819	27774.8	29796.5
			1689.14	27380.3	26783.3	27476	26816	27756.5	29764.2
			1689.35	27377.7	26782.4	27468.6	26813	27738.5	29732.4
			1689.56	27375.2	26781.5	27461.3	26810.1	27720.8	29701.1
			1689.73	27373.2	26780.8	27455.5	26807.8	27706.9	29676.3
			1689.77	27372.7	26780.6	27454	26807.3	27703.4	29670.2
			1689.99	27370.2	26779.7	27446.9	26804.5	27686.4	29639.9
			1690.2	27367.7	26778.8	27439.8	26801.7	27669.7	29610
			1690.41	27365.3	26778	27432.8	26799	27653.3	29580.6
			1690.62	27362.8	26777.1	27425.9	26796.4	27637.1	29551.6
			1690.83	27360.4	26776.2	27419.1	26793.8	27621.3	29523.1
			1690.99	27358.6	26775.6	27414.1	26792	27609.8	29502.3
			1691.05	27357.9	26775.4	27412.4	26791.3	27605.8	29495
			1691.26	27355.5	26774.5	27405.7	26788.8	27590.6	29467.4
			1691.47	27353.1	26773.7	27399.2	26786.4	27575.6	29440.2
			1691.68	27350.7	26772.8	27392.7	26784	27561	29413.4
			1691.89	27348.3	26772	27386.3	26781.7	27546.6	29387
			1692.1	27345.9	26771.2	27379.9	26779.4	27532.5	29361.1
			1692.25	27344.3	26770.6	27375.7	26777.9	27523.1	29343.8
			1692.32	27343.6	26770.4	27373.6	26777.2	27518.6	29335.5
			1692.53	27341.2	26769.6	27367.4	26775	27505	29310.3
			1692.74	27338.9	26768.8	27361.3	26772.8	27491.7	29285.6
			1692.95	27336.5	26768	27355.3	26770.7	27478.6	29261.2
			1693.16	27334.2	26767.2	27349.3	26768.6	27465.7	29237.1
			1693.38	27331.9	26766.4	27343.3	26766.6	27453.1	29213.5
			1693.51	27330.5	26765.9	27339.8	26765.4	27445.6	29199.2
			1693.59	27329.6	26765.6	27337.5	26764.6	27440.8	29190.2
			1693.8	27327.3	26764.8	27331.7	26762.6	27428.6	29167.2
			1694.01	27325	26764	27326	26760.7	27416.7	29144.6
			1694.22	27322.7	26763.3	27320.3	26758.8	27405	29122.3
			1694.44	27320.5	26762.5	27314.7	26756.9	27393.6	29100.4
			1694.65	27318.2	26761.8	27309.2	26755.1	27382.3	29078.8
			1694.76	27317	26761.3	27306.2	26754.1	27376.3	29067.2
			1694.86	27316	26761	27303.7	26753.3	27371.3	29057.5
			1695.07	27313.8	26760.3	27298.3	26751.6	27360.5	29036.5
			1695.28	27311.5	26759.5	27293	26749.8	27349.8	29015.9
			1695.5	27309.3	26758.8	27287.7	26748.1	27339.4	28995.5
			1695.71	27307.1	26758.1	27282.5	26746.5	27329.2	28975.5
			1695.92	27304.9	26757.3	27277.3	26744.8	27319.1	28955.7
			1696.02	27303.9	26757	27274.9	26744	27314.4	28946.3
			1696.13	27302.7	26756.6	27272.2	26743.2	27309.3	28936.2
			1696.34	27300.6	26755.9	27267.1	26741.6	27299.6	28917
			1696.56	27298.4	26755.2	27262.1	26740.1	27290.1	28898.1
			1696.77	27296.3	26754.5	27257.2	26738.6	27280.8	28879.4
			1696.98	27294.1	26753.8	27252.3	26737	27271.6	28861
			1697.19	27292	26753.1	27247.5	26735.6	27262.6	28842.9
			1697.28	27291.1	26752.8	27245.5	26735	27259	28835.6
			1697.4	27289.9	26752.4	27242.7	26734.1	27253.8	28825
			1697.62	27287.7	26751.7	27237.9	26732.7	27245.1	28807.4
			1697.83	27285.6	26751.1	27233.3	26731.3	27236.6	28790
			1698.04	27283.5	26750.4	27228.6	26729.9	27228.3	28772.9
			1698.25	27281.5	26749.7	27224	26728.6	27220.1	28756
			1698.46	27279.4	26749	27219.5	26727.2	27212	28739.3
			1698.54	27278.7	26748.8	27218	26726.8	27209.3	28733.8
			1698.68	27277.3	26748.4	27215	26725.9	27204.1	28722.9
			1698.89	27275.3	26747.7	27210.6	26724.6	27196.3	28706.7
			1699.1	27273.2	26747.1	27206.2	26723.4	27188.7	28690.7
			1699.31	27271.2	26746.4	27201.8	26722.1	27181.2	28674.9
			1699.52	27269.1	26745.8	27197.5	26720.9	27173.8	28659.4
			1699.74	27267.1	26745.2	27193.3	26719.7	27166.6	28644
			1699.79	27266.6	26745	27192.1	26719.4	27164.7	28640
			1699.95	27265.1	26744.5	27189.1	26718.5	27159.5	28628.9
			1700.16	27263.1	26743.9	27184.9	26717.3	27152.5	28613.9
			1700.37	27261.1	26743.3	27180.8	26716.2	27145.7	28599.2
			1700.58	27259.1	26742.7	27176.7	26715	27138.9	28584.6
			1700.8	27257.1	26742	27172.6	26713.9	27132.3	28570.3
			1701.01	27255.2	26741.4	27168.6	26712.8	27125.8	28556.1
			1701.05	27254.8	26741.3	27167.9	26712.6	27124.5	28553.3
			1701.22	27253.2	26740.8	27164.7	26711.8	27119.4	28542.1
			1701.43	27251.3	26740.2	27160.8	26710.7	27113.1	28528.3
			1701.64	27249.3	26739.6	27156.9	26709.7	27106.9	28514.6
			1701.86	27247.4	26739	27153.1	26708.6	27100.9	28501.1
			1702.07	27245.5	26738.4	27149.3	26707.6	27094.9	28487.9
			1702.28	27243.5	26737.9	27145.5	26706.6	27089	28474.7
			1702.31	27243.3	26737.8	27145.1	26706.5	27088.3	28473.1
			1702.49	27241.6	26737.3	27141.8	26705.6	27083.3	28461.8
			1702.7	27239.7	26736.7	27138.1	26704.7	27077.6	28449
			1702.92	27237.8	26736.1	27134.5	26703.7	27072	28436.3
			1703.13	27236	26735.6	27130.8	26702.8	27066.5	28423.8
			1703.34	27234.1	26735	27127.3	26701.8	27061.1	28411.5
			1703.55	27232.2	26734.4	27123.7	26700.9	27055.8	28399.3
			1703.56	27232.1	26734.4	27123.5	26700.9	27055.6	28398.7
			1703.76	27230.3	26733.9	27120.2	26700	27050.6	28387.3
			1703.98	27228.5	26733.3	27116.8	26699.1	27045.5	28375.4
			1704.19	27226.7	26732.8	27113.3	26698.3	27040.4	28363.6
			1704.4	27224.8	26732.2	27109.9	26697.4	27035.5	28352
			1704.61	27223	26731.7	27106.6	26696.6	27030.6	28340.5
			1704.82	27221.2	26731.1	27103.3	26695.8	27025.9	28329.5
			1704.82	27221.2	26731.1	27103.2	26695.7	27025.8	28329.2
			1705.04	27219.4	26730.6	27099.9	26694.9	27021.1	28318
			1705.25	27217.5	26730.1	27096.6	26694.1	27016.4	28306.9
			1705.46	27215.7	26729.5	27093.4	26693.3	27011.8	28296
			1705.67	27214	26729	27090.2	26692.5	27007.3	28285.2
			1705.88	27212.2	26728.5	27087	26691.7	27002.9	28274.5
			1706.08	27210.6	26728	27084.2	26691	26999	28265
			1706.1	27210.4	26728	27083.9	26691	26998.5	28263.9
			1706.31	27208.6	26727.4	27080.8	26690.2	26994.2	28253.5
			1706.52	27206.9	26726.9	27077.7	26689.5	26990	28243.1
			1706.73	27205.1	26726.4	27074.6	26688.7	26985.9	28232.9
			1706.94	27203.4	26725.9	27071.6	26688	26981.8	28222.8
			1707.16	27201.6	26725.4	27068.6	26687.3	26977.7	28212.9
			1707.33	27200.2	26725	27066.2	26686.7	26974.5	28204.7
			1707.37	27199.9	26724.9	27065.6	26686.6	26973.8	28203
			1707.58	27198.2	26724.4	27062.7	26685.9	26969.9	28193.2
			1707.79	27196.5	26723.9	27059.8	26685.2	26966	28183.6
			1708	27194.8	26723.4	27056.9	26684.5	26962.2	28174
			1708.22	27193.1	26722.9	27054	26683.9	26958.5	28164.6
			1708.43	27191.4	26722.5	27051.2	26683.2	26954.8	28155.2
			1708.59	27190.1	26722.1	27049.1	26682.7	26952.1	28148.4
			1708.64	27189.7	26722	27048.4	26682.6	26951.2	28146
			1708.85	27188	26721.5	27045.6	26681.9	26947.6	28136.8
			1709.06	27186.3	26721	27042.9	26681.3	26944.1	28127.8
			1709.28	27184.7	26720.5	27040.1	26680.7	26940.7	28118.8
			1709.49	27183	26720.1	27037.4	26680.1	26937.2	28110
			1709.7	27181.4	26719.6	27034.7	26679.5	26933.9	28101.2
			1709.84	27180.3	26719.3	27033	26679.1	26931.7	28095.4
			1709.91	27179.7	26719.1	27032.1	26678.9	26930.6	28092.6
			1710.12	27178.1	26718.7	27029.5	26678.3	26927.3	28084
			1710.34	27176.4	26718.2	27026.9	26677.7	26924.1	28075.5
			1710.55	27174.8	26717.8	27024.3	26677.1	26920.9	28067.1
			1710.76	27173.2	26717.3	27021.7	26676.5	26917.8	28058.8
			1710.97	27171.6	26716.9	27019.2	26676	26914.7	28050.5
			1711.1	27170.7	26716.6	27017.7	26675.7	26913	28045.8
			1711.18	27170	26716.4	27016.7	26675.4	26911.7	28042.4
			1711.4	27168.4	26716	27014.2	26674.9	26908.7	28034.3
			1711.61	27166.8	26715.5	27011.7	26674.3	26905.8	28026.3
			1711.82	27165.2	26715.1	27009.3	26673.8	26902.9	28018.4
			1712.03	27163.6	26714.7	27006.8	26673.3	26900	28010.6
			1712.24	27162.1	26714.2	27004.4	26672.8	26897.2	28002.9
			1712.35	27161.3	26714	27003.2	26672.5	26895.8	27999
			1712.46	27160.5	26713.8	27002.1	26672.2	26894.4	27995.2
			1712.67	27158.9	26713.4	26999.7	26671.7	26891.7	27987.6
			1712.88	27157.4	26713	26997.4	26671.2	26889	27980.1
			1713.09	27155.8	26712.5	26995	26670.7	26886.3	27972.6
			1713.3	27154.3	26712.1	26992.7	26670.2	26883.7	27965.3
			1713.52	27152.8	26711.7	26990.5	26669.8	26881.1	27958
			1713.6	27152.1	26711.5	26989.5	26669.6	26880	27954.9
			1713.73	27151.3	26711.3	26988.2	26669.3	26878.5	27950.7
			1713.94	27149.7	26710.9	26986	26668.8	26876	27943.6
			1714.15	27148.2	26710.5	26983.7	26668.4	26873.5	27936.5
			1714.36	27146.7	26710.1	26981.5	26667.9	26871.1	27929.4
			1714.58	27145.2	26709.7	26979.4	26667.4	26868.6	27922.5
			1714.79	27143.7	26709.3	26977.2	26667	26866.2	27915.6
			1714.86	27143.2	26709.1	26976.5	26666.8	26865.4	27913.3
			1715	27142.2	26708.9	26975.1	26666.5	26863.9	27908.7
			1715.21	27140.7	26708.5	26972.9	26666.1	26861.6	27902
			1715.42	27139.3	26708.1	26970.8	26665.7	26859.3	27895.3
			1715.64	27137.8	26707.7	26968.7	26665.3	26857	27888.6
			1715.85	27136.3	26707.3	26966.7	26664.8	26854.8	27882
			1716.06	27134.9	26706.9	26964.6	26664.4	26852.6	27875.5
			1716.11	27134.5	26706.8	26964.1	26664.3	26852	27873.9
			1716.27	27133.4	26706.5	26962.6	26664	26850.4	27869.1
			1716.48	27132	26706.1	26960.6	26663.6	26848.2	27862.6
			1716.7	27130.5	26705.8	26958.5	26663.2	26846.1	27856.3
			1716.91	27129.1	26705.4	26956.6	26662.8	26844	27850
			1717.12	27127.7	26705	26954.6	26662.4	26842	27843.8
			1717.33	27126.2	26704.6	26952.6	26662	26839.9	27837.6
			1717.37	27126	26704.6	26952.3	26661.9	26839.6	27836.6
			1717.54	27124.8	26704.3	26950.7	26661.6	26837.9	27831.5
			1717.76	27123.4	26703.9	26948.8	26661.2	26835.9	27825.4
			1717.97	27122	26703.5	26946.9	26660.9	26834	27819.4
			1718.18	27120.6	26703.1	26945	26660.5	26832	27813.4
			1718.39	27119.2	26702.8	26943.1	26660.1	26830.1	27807.5
			1718.6	27117.8	26702.4	26941.3	26659.8	26828.2	27801.7
			1718.62	27117.7	26702.4	26941.1	26659.7	26828.1	27801.2
			1718.81	27116.4	26702.1	26939.4	26659.4	26826.4	27795.8
			1719.03	27115	26701.7	26937.6	26659	26824.5	27790.1
			1719.24	27113.7	26701.4	26935.8	26658.7	26822.7	27784.4
			1719.45	27112.3	26701	26934	26658.3	26820.9	27778.7
			1719.66	27110.9	26700.7	26932.2	26658	26819.2	27773.1
			1719.87	27109.6	26700.3	26930.5	26657.7	26817.4	27767.6
			1719.87	27109.6	26700.3	26930.4	26657.7	26817.4	27767.5
			1720.09	27108.2	26700	26928.7	26657.3	26815.7	27762
			1720.3	27106.9	26699.6	26926.9	26657	26814	27756.5
			1720.51	27105.5	26699.3	26925.2	26656.7	26812.3	27751.1
			1720.72	27104.2	26698.9	26923.5	26656.3	26810.6	27745.7
			1720.93	27102.9	26698.6	26921.8	26656	26809	27740.4
			1721.13	27101.7	26698.3	26920.3	26655.7	26807.5	27735.6
			1721.15	27101.5	26698.3	26920.1	26655.7	26807.3	27735.1
			1721.36	27100.2	26697.9	26918.5	26655.4	26805.7	27729.9
			1721.57	27098.9	26697.6	26916.8	26655.1	26804.1	27724.7
			1721.78	27097.6	26697.3	26915.2	26654.8	26802.6	27719.5
			1721.99	27096.3	26696.9	26913.5	26654.4	26801	27714.4
			1722.21	27095	26696.6	26911.9	26654.1	26799.5	27709.3
			1722.38	27093.9	26696.3	26910.6	26653.9	26798.3	27705.2
			1722.42	27093.7	26696.3	26910.3	26653.8	26798	27704.3
			1722.63	27092.4	26696	26908.7	26653.6	26796.5	27699.3
			1722.84	27091.1	26695.6	26907.1	26653.3	26795	27694.3
			1723.05	27089.8	26695.3	26905.6	26653	26793.5	27689.4
			1723.27	27088.5	26695	26904	26652.7	26792.1	27684.5
			1723.48	27087.3	26694.7	26902.5	26652.4	26790.7	27679.7
			1723.63	27086.4	26694.5	26901.4	26652.2	26789.7	27676.2
			1723.69	27086	26694.4	26900.9	26652.1	26789.3	27674.8
			1723.9	27084.7	26694.1	26899.4	26651.8	26787.9	27670.1
			1724.11	27083.5	26693.7	26897.9	26651.6	26786.5	27665.4
			1724.33	27082.2	26693.4	26896.4	26651.3	26785.1	27660.7
			1724.54	27081	26693.1	26894.9	26651	26783.8	27656
			1724.75	27079.8	26692.8	26893.4	26650.8	26782.5	27651.4
			1724.88	27079	26692.6	26892.5	26650.6	26781.6	27648.5
			1724.96	27078.5	26692.5	26892	26650.5	26781.1	27646.8
			1725.17	27077.3	26692.2	26890.5	26650.2	26779.8	27642.3
			1725.39	27076.1	26691.9	26889.1	26650	26778.5	27637.7
			1725.6	27074.8	26691.6	26887.7	26649.7	26777.3	27633.3
			1725.81	27073.6	26691.3	26886.2	26649.5	26776	27628.8
			1726.02	27072.4	26691	26884.8	26649.2	26774.8	27624.4
			1726.14	27071.8	26690.9	26884.1	26649.1	26774.1	27622.1
			1726.23	27071.2	26690.7	26883.4	26649	26773.5	27620
			1726.45	27070	26690.4	26882	26648.7	26772.3	27615.7
			1726.66	27068.8	26690.1	26880.7	26648.5	26771.1	27611.4
			1726.87	27067.6	26689.9	26879.3	26648.2	26769.9	27607.1
			1727.08	27066.4	26689.6	26878	26648	26768.8	27602.8
			1727.29	27065.2	26689.3	26876.6	26647.8	26767.6	27598.6
			1727.39	27064.7	26689.2	26876	26647.6	26767.1	27596.8
			1727.51	27064	26689	26875.3	26647.5	26766.4	27594.4
			1727.72	27062.9	26688.7	26873.9	26647.3	26765.3	27590.3
			1727.93	27061.7	26688.4	26872.6	26647.1	26764.2	27586.1
			1728.14	27060.5	26688.2	26871.3	26646.8	26763.1	27582
			1728.35	27059.4	26687.9	26870	26646.6	26762	27578
			1728.57	27058.2	26687.6	26868.7	26646.4	26760.9	27573.9
			1728.64	27057.8	26687.5	26868.3	26646.3	26760.5	27572.6
			1728.78	27057	26687.3	26867.5	26646.2	26759.8	27569.9
			1728.99	27055.9	26687	26866.2	26645.9	26758.7	27566
			1729.2	27054.7	26686.8	26864.9	26645.7	26757.7	27562
			1729.41	27053.6	26686.5	26863.7	26645.5	26756.6	27558.1
			1729.63	27052.5	26686.2	26862.4	26645.3	26755.6	27554.2
			1729.84	27051.3	26686	26861.2	26645.1	26754.6	27550.3
			1729.89	27051.1	26685.9	26860.9	26645	26754.3	27549.4
			1730.05	27050.2	26685.7	26860	26644.9	26753.5	27546.5
			1730.26	27049.1	26685.4	26858.8	26644.7	26752.5	27542.7
			1730.47	27048	26685.2	26857.6	26644.5	26751.5	27538.9
			1730.69	27046.8	26684.9	26856.4	26644.3	26750.6	27535.1
			1730.9	27045.7	26684.6	26855.2	26644.1	26749.6	27531.4
			1731.11	27044.6	26684.4	26854	26643.9	26748.6	27527.7
			1731.14	27044.5	26684.3	26853.8	26643.8	26748.5	27527.1
			1731.32	27043.5	26684.1	26852.8	26643.7	26747.7	27524
			1731.53	27042.4	26683.9	26851.7	26643.5	26746.7	27520.3
			1731.75	27041.3	26683.6	26850.5	26643.3	26745.8	27516.7
			1731.96	27040.2	26683.4	26849.4	26643.1	26744.9	27513.1
			1732.17	27039.2	26683.1	26848.2	26642.9	26744	27509.5
			1732.38	27038.1	26682.9	26847.1	26642.7	26743.1	27506
			1732.39	27038	26682.8	26847.1	26642.7	26743	27505.8
			1732.59	27037	26682.6	26846	26642.5	26742.2	27502.4
			1732.81	27035.9	26682.4	26844.9	26642.3	26741.3	27498.9
			1733.02	27034.8	26682.1	26843.8	26642.1	26740.4	27495.4
			1733.23	27033.8	26681.9	26842.7	26642	26739.5	27492
			1733.44	27032.7	26681.6	26841.6	26641.8	26738.7	27488.5
			1733.64	27031.7	26681.4	26840.6	26641.6	26737.9	27485.3
			1733.65	27031.6	26681.4	26840.5	26641.6	26737.8	27485.1
			1733.87	27030.6	26681.1	26839.4	26641.4	26737	27481.7
			1734.08	27029.5	26680.9	26838.4	26641.3	26736.1	27478.3
			1734.29	27028.5	26680.6	26837.3	26641.1	26735.3	27475
			1734.5	27027.4	26680.4	26836.2	26640.9	26734.5	27471.7
			1734.71	27026.4	26680.2	26835.2	26640.7	26733.7	27468.4
			1734.89	27025.5	26680	26834.3	26640.6	26733	27465.6
			1734.93	27025.4	26679.9	26834.2	26640.6	26732.9	27465.1
			1735.14	27024.3	26679.7	26833.1	26640.4	26732.1	27461.8
			1735.35	27023.3	26679.5	26832.1	26640.2	26731.3	27458.6
			1735.56	27022.3	26679.2	26831.1	26640.1	26730.5	27455.4
			1735.77	27021.3	26679	26830.1	26639.9	26729.8	27452.2
			1735.99	27020.2	26678.8	26829.1	26639.7	26729	27449
			1736.14	27019.5	26678.6	26828.3	26639.6	26728.4	27446.6
			1736.2	27019.2	26678.5	26828.1	26639.6	26728.2	27445.8
			1736.41	27018.2	26678.3	26827.1	26639.4	26727.5	27442.7
			1736.62	27017.2	26678.1	26826.1	26639.3	26726.7	27439.6
			1736.83	27016.2	26677.9	26825.1	26639.1	26726	27436.5
			1737.05	27015.2	26677.6	26824.1	26638.9	26725.3	27433.4
			1737.26	27014.2	26677.4	26823.2	26638.8	26724.6	27430.3
			1737.39	27013.6	26677.3	26822.6	26638.7	26724.1	27428.4
			1737.47	27013.2	26677.2	26822.2	26638.6	26723.8	27427.3
			1737.68	27012.2	26677	26821.3	26638.5	26723.1	27424.3
			1737.89	27011.2	26676.7	26820.3	26638.3	26722.4	27421.3
			1738.11	27010.3	26676.5	26819.4	26638.2	26721.7	27418.3
			1738.32	27009.3	26676.3	26818.5	26638	26721	27415.3
			1738.53	27008.3	26676.1	26817.5	26637.9	26720.4	27412.4
			1738.64	27007.8	26676	26817	26637.8	26720	27410.8
			1738.74	27007.3	26675.9	26816.6	26637.8	26719.7	27409.4
			1738.95	27006.4	26675.7	26815.7	26637.6	26719	27406.5
			1739.17	27005.4	26675.4	26814.8	26637.5	26718.4	27403.6
			1739.38	27004.5	26675.2	26813.9	26637.3	26717.7	27400.8
			1739.59	27003.5	26675	26813	26637.2	26717	27397.9
			1739.8	27002.5	26674.8	26812.1	26637	26716.4	27395.1
			1739.89	27002.1	26674.7	26811.7	26637	26716.1	27393.8
			1740.01	27001.6	26674.6	26811.2	26636.9	26715.8	27392.2
			1740.23	27000.6	26674.4	26810.3	26636.8	26715.1	27389.4
			1740.44	26999.7	26674.2	26809.5	26636.6	26714.5	27386.7
			1740.65	26998.8	26674	26808.6	26636.5	26713.9	27383.9
			1740.86	26997.8	26673.8	26807.7	26636.4	26713.3	27381.1
			1741.07	26996.9	26673.6	26806.9	26636.2	26712.6	27378.4
			1741.14	26996.6	26673.5	26806.6	26636.2	26712.4	27377.5
			1741.29	26996	26673.4	26806	26636.1	26712	27375.7
			1741.5	26995	26673.2	26805.2	26636	26711.4	27373
			1741.71	26994.1	26673	26804.4	26635.8	26710.8	27370.3
			1741.92	26993.2	26672.8	26803.5	26635.7	26710.2	27367.6
			1742.13	26992.3	26672.6	26802.7	26635.6	26709.7	27364.9
			1742.35	26991.4	26672.4	26801.9	26635.5	26709.1	27362.3
			1742.39	26991.2	26672.3	26801.7	26635.4	26709	27361.7
			1742.56	26990.4	26672.2	26801.1	26635.3	26708.5	27359.7
			1742.77	26989.5	26672	26800.2	26635.2	26707.9	27357.1
			1742.98	26988.6	26671.8	26799.4	26635.1	26707.4	27354.5
			1743.19	26987.7	26671.6	26798.6	26635	26706.8	27351.9
			1743.41	26986.8	26671.4	26797.8	26634.8	26706.3	27349.3
			1743.62	26985.9	26671.2	26797	26634.7	26705.7	27346.8
			1743.64	26985.8	26671.2	26797	26634.7	26705.6	27346.5
			1743.83	26985	26671	26796.3	26634.6	26705.2	27344.2
			1744.04	26984.2	26670.8	26795.5	26634.5	26704.6	27341.7
			1744.25	26983.3	26670.6	26794.7	26634.4	26704.1	27339.2
			1744.47	26982.4	26670.4	26793.9	26634.2	26703.6	27336.7
			1744.68	26981.5	26670.2	26793.2	26634.1	26703	27334.2
			1744.89	26980.6	26670.1	26792.4	26634	26702.5	27331.8
