# Supplementary material for: Optical tweezers-controlled hotspot for sensitive and reproducible surface-enhanced Raman spectroscopy characterization of native protein structures
Source: Nat Commun. 2021 Feb 26;12:1292. doi: 10.1038/s41467-021-21543-3 (PMC7910584; doi:10.1038/s41467-021-21543-3)
Supplement: Supplementary file 4 — Source Data [file 41467_2021_21543_MOESM4_ESM.zip › source data file/SI/Supplementary Figure 15.xlsx]

## Sheet: Sheet1
wavenumber	1 μM	100 nM	30 nM	10 nM
800.496	1512.49	683.857	188.314	50.6286
801.925	1543.91	656.314	176.657	57.8
803.353	1528.94	670.857	174.086	71.8286
804.782	1498.2	668.571	159.743	74.2286
806.21	1562.2	667.657	159.543	73.0286
807.637	1590.54	606.314	157.943	46.7714
809.065	1581.97	580.171	159.086	42.1143
810.492	1582.71	621.486	171.743	66.0286
811.918	1642.91	684.629	181.629	81.9143
813.345	1641.14	643.4	163.086	63.3143
814.771	1585.77	609.2	158.743	52.0857
816.197	1577.77	613.829	160.143	60.5429
817.623	1601	683.657	173.629	74.3429
819.048	1563.8	708.114	178.857	71.4571
820.473	1489.29	690.343	189.429	60.2286
821.898	1482.66	654.629	187.314	87.0571
823.323	1528.71	678.229	164.629	82.1714
824.747	1573.37	724.657	161.457	78.2286
826.171	1533.71	718.8	164.314	37.3143
827.595	1564.11	673.2	152.457	25.2857
829.018	1577.8	651.514	134.6	17.7429
830.441	1655.66	655.943	119.829	45.2857
831.864	1653.31	678.286	127.857	49.2286
833.287	1592.63	667.914	142.086	67.7143
834.709	1489.09	679.114	187.086	64.0857
836.131	1503.11	716.6	199.943	60.4571
837.553	1614.77	713.4	197.886	61.7143
838.975	1649.69	686.886	189.629	86.6857
840.396	1634.43	689.514	212.371	65.8
841.817	1622.11	700.771	186.143	50.8857
843.237	1620.86	696.971	170.314	47.3714
844.658	1622.23	679.114	156.114	52.6
846.078	1658.69	697.029	180.4	44.2286
847.498	1726.71	673.857	160.886	44.2571
848.917	1747.74	667.971	162.371	38.5429
850.337	1677.71	637.571	155.429	51.4286
851.756	1631.54	671.029	141.8	55
853.174	1637.71	687.829	122.371	65.2
854.593	1691.51	695.114	155.543	75.7714
856.011	1688.37	685.257	192.429	77.3429
857.429	1705.34	669.829	208.4	65.3429
858.846	1726.14	666	191.714	37.8857
860.264	1732.63	689.771	199.8	50.6286
861.681	1732.06	715.2	170.657	46.0286
863.097	1746.26	693.114	152.029	47.3429
864.514	1752.74	656.143	139.771	41.5714
865.93	1688.69	658.914	203.6	70.4286
867.346	1670.34	694.571	199.857	64.9714
868.762	1633.71	689.343	184	54.9429
870.177	1632.57	684.486	188.657	68.8857
871.592	1657.8	721.743	222.971	84.4
873.007	1729.23	770.914	192.257	61.1143
874.422	1698.6	738.086	162.771	55.4571
875.836	1608.86	690.086	154.086	39.4571
877.25	1674.17	692.714	125.743	43
878.663	1738.14	721.543	143.314	40.3714
880.077	1691.06	679.629	155.086	53
881.49	1551	658.629	172.657	62.4857
882.903	1596.71	676.914	162.543	73.3429
884.316	1673.71	714.571	200.743	66.6286
885.728	1698.91	683.057	199.514	50.2286
887.14	1700.11	678.171	175.686	71.3714
888.552	1680.91	705.829	154.457	70.5714
889.963	1716.14	706.429	164.4	58.5429
891.374	1718.6	681.714	180.371	35.6286
892.785	1711.71	679.114	175.857	42.3143
894.196	1618.63	702.571	165.429	42.4571
895.606	1680.17	682.086	162	53.1143
897.017	1719.6	696.714	155.686	46.7143
898.426	1695.03	699.029	176.8	62.4
899.836	1659.46	698.2	192.143	75.1143
901.245	1668.63	688.6	174.4	66.6571
902.654	1639.91	752.371	177.143	61.1429
904.063	1614.51	777.2	188.429	55.0286
905.472	1643.37	783.8	223.086	71.7714
906.88	1704.57	776.143	205.714	68.8571
908.288	1695.17	758	209.6	72.8571
909.695	1637.4	712.886	188.143	60
911.103	1604.29	678.686	194.6	60.7429
912.51	1683.34	683.171	176.4	51
913.917	1793.17	677.343	174.029	35.5143
915.323	1837.57	732.6	177.429	42.9714
916.729	1758.31	746.286	165.657	64.1429
918.135	1695.4	736.971	159.543	71.1429
919.541	1652.66	702.6	175.514	66.8857
920.946	1645.77	713.743	196.057	65.2286
922.352	1665.31	709.771	185.086	93.3143
923.757	1712.51	706.543	189.171	106.343
925.161	1717.69	692.943	171.429	74.8857
926.566	1665.8	708.143	156.971	32.4
927.97	1684.23	718.2	166.943	46.3429
929.373	1680.6	740.486	181	67.3143
930.777	1728.8	691.114	160.543	44
932.18	1723.29	668.429	160.086	21.9143
933.583	1715.63	685.571	181.029	38.6571
934.986	1633.17	739.086	181.714	72.3143
936.388	1597.06	741.571	156.143	59.7429
937.79	1616.94	702.371	170.371	47.3429
939.192	1698.83	696.229	191.943	46.3714
940.594	1700.46	718	192.8	50.9714
941.995	1648.74	761.171	200.057	65.4286
943.396	1696.8	741.543	197.6	51.9714
944.797	1670.11	701.514	177.371	71.2
946.198	1625.2	683.086	164.114	68.3714
947.598	1597.06	748.286	171.8	93.5143
948.998	1687.86	738.714	178.657	72.0857
950.398	1691.66	708.514	165.543	73.4857
951.797	1735.23	705.629	196.657	60.6857
953.196	1746.34	738.371	194.743	57.4857
954.595	1705.86	711.4	175.2	55.8
955.994	1699.43	673.629	126.4	38.3143
957.392	1758.29	687.686	155.743	32.2571
958.79	1721.03	705.771	177.114	31.3429
960.188	1673.74	755.829	201.4	48.8286
961.585	1680.37	725.543	187.086	48.7429
962.982	1679.43	707.514	187.8	69.5429
964.379	1650.71	692.2	204.143	80.9143
965.776	1713.37	742.457	209.257	98.3714
967.173	1766	732.257	196.571	74.7429
968.569	1714.26	703.829	152.571	45.7143
969.965	1692.83	691.771	149.743	42.7429
971.36	1657.86	729.886	133.143	65.3429
972.756	1646.29	736.143	181.286	89.6
974.151	1645.31	693.229	173.2	74.4286
975.545	1744.34	690.857	162.2	52.5143
976.94	1744.2	749.886	148.886	41.4857
978.334	1733.11	785.114	202.6	58.1143
979.728	1705.66	751.371	186.943	62
981.122	1708.91	722.886	173.743	45.4286
982.515	1693.91	691.571	170.943	42.0286
983.909	1730.71	725.086	197.171	66.2
985.301	1750.57	753.829	201.286	75.6
986.694	1760.71	799.657	197.114	76.6857
988.086	1720.86	783.943	191.8	74.4571
989.479	1723.37	769.743	196.257	80.6571
990.87	1779.66	731.486	200.743	81.8
992.262	1787.51	742.543	193.486	93.7714
993.653	1736.26	733.657	168.6	73.8
995.044	1698.66	739.229	166	53.8
996.435	1800.83	706.2	185.571	60.9143
997.825	1811.26	751.143	214.514	81.1714
999.216	1856.77	762.914	192.371	82.4857
1000.61	1895.37	831.629	193.343	79.3429
1002	1888.74	854.571	207.171	90.2
1003.38	1924.54	898.114	223	77.7714
1004.77	1977.4	850.371	219.857	75.5429
1006.16	1968.17	789.143	228.8	77.9143
1007.55	1838.94	775.629	222.086	117.057
1008.94	1853.26	802.114	225.743	133.743
1010.33	1891.77	842.743	233.657	123.657
1011.72	1854.26	821.029	215.4	88.8857
1013.1	1776.69	821.371	208.971	80.4286
1014.49	1787.43	794.086	236.143	89.3429
1015.88	1828.23	765.686	224.886	82.4571
1017.26	1840.71	761.857	179.829	84.6
1018.65	1774.51	752.657	161.6	67.5714
1020.04	1720.06	723.914	175	62.9714
1021.42	1746.74	724.8	212.943	78.5429
1022.81	1805.46	791.914	229.286	99.0571
1024.19	1785.57	810.4	210.714	79.9429
1025.58	1743.03	806.686	167.4	67.1429
1026.96	1814.94	786.8	183.914	55.0857
1028.35	1859.89	781.029	209.229	56.5429
1029.73	1773.77	749.971	218.714	60.3429
1031.12	1721.37	771.571	190.057	63.2
1032.5	1786.31	739.571	180	38.1714
1033.88	1864	733.086	201.486	62.4286
1035.27	1872.86	749.4	211.486	82.1143
1036.65	1809.77	766.429	166.057	55.0286
1038.03	1768.4	757.171	184.6	41.6571
1039.41	1802.8	773.229	217.029	70.5714
1040.8	1912.71	786.343	233.371	65.4857
1042.18	1923.23	772.371	175.771	52.8
1043.56	1904.83	769.543	191.829	85.1714
1044.94	1880.09	823.029	206.371	136.2
1046.32	1868.83	813.743	222.6	115.886
1047.7	1834.97	815.514	221.829	105.057
1049.08	1791.23	776.743	204.2	83.2286
1050.46	1842.37	779.943	183.743	89.1429
1051.84	1837.57	793.114	167.743	87.0857
1053.22	1837.89	803.257	184.286	79.2857
1054.6	1740.57	779.171	201.829	59.8286
1055.98	1776.71	774.714	225.943	62.6857
1057.36	1810.66	786.514	215.229	52.0571
1058.74	1838.54	762.657	177.2	48.4286
1060.12	1806.34	753.914	158.886	32.1429
1061.5	1784.51	781.6	175.743	36.7429
1062.87	1811.34	781.143	214.6	61.5143
1064.25	1839.57	790.2	210.514	96.7143
1065.63	1816.6	820.457	189.057	101.314
1067.01	1902.09	827.514	177.8	99.9714
1068.38	1902.83	760.086	179.771	85.6286
1069.76	1875.4	775.371	173.057	77.6
1071.13	1798	856.657	162.743	76.7429
1072.51	1861.11	865.457	182	88.1714
1073.89	1898.29	802.971	174.743	70.7143
1075.26	1883.94	775.886	171.257	61.1143
1076.64	1880.46	790.6	159.914	56.7714
1078.01	1849.86	794.314	206.543	75.2286
1079.39	1818.89	816.343	225.857	90.6
1080.76	1816.97	803.943	234.229	78.8857
1082.13	1776.14	784.771	190.143	57.2
1083.51	1847.69	787.371	186.314	67.5143
1084.88	1882.86	780.229	161.4	50.9714
1086.26	1915.97	781.486	167.657	52.4857
1087.63	1823.66	796.486	159.086	30.8286
1089	1791.66	816.257	190	51.3429
1090.38	1807.29	789.514	178.886	60.3429
1091.75	1856.23	769.371	172.571	76.6857
1093.12	1829.23	780.543	150.686	72.2286
1094.49	1786.49	812.486	159	67.5429
1095.86	1774.49	801.714	185.343	86
1097.23	1823.23	769	196.229	73.9429
1098.6	1829.51	784.257	208.143	83.7714
1099.97	1854	787.143	217.257	77.7714
1101.35	1893.86	783.657	230.657	105.086
1102.71	1868.6	778.829	209.571	91.1429
1104.09	1872.54	808	196.143	53.8571
1105.45	1856.11	801.171	209.6	12.7143
1106.82	1892.77	809.714	209.571	42.9429
1108.19	1847	790.486	213.486	96.3429
1109.56	1875.8	776.8	198.571	101.571
1110.93	1836.23	770.629	200.571	90.1714
1112.3	1765.91	781.886	165.8	60.0571
1113.67	1720.8	780.429	174.829	59.8
1115.04	1786.23	777.971	194.514	65.9714
1116.4	1876.31	780.486	219.943	84.1714
1117.77	1898.97	786.2	198	66.7143
1119.14	1883.69	767.657	163	56.2571
1120.5	1874.34	787.143	174.086	60.4857
1121.87	1901.23	805.714	196.743	67.3714
1123.24	1853.26	807.114	229.457	59.8571
1124.6	1834.83	788.086	213.714	70.4571
1125.97	1860.11	819.229	222.171	71.5714
1127.33	1870.57	843.829	210.914	78.4286
1128.7	1837.94	828.514	195.8	44.1714
1130.06	1805.6	830.114	190.4	65.5429
1131.43	1878.94	804.029	195.743	49.6286
1132.79	1911.37	810.371	211.057	54.1429
1134.16	1944.17	794.314	240.257	40.8
1135.52	1861.94	811.514	233.2	63.1429
1136.88	1861.43	801.857	189.943	56
1138.25	1891.2	817.429	146.086	37.2857
1139.61	1904.11	792.486	177.229	56.8857
1140.97	1861.26	784.4	200.086	74.8571
1142.34	1893.06	778.286	219.543	84.3143
1143.7	1953	778.714	207.257	54.8
1145.06	1912.97	808.943	191.057	64.0286
1146.42	1872.17	811.143	157.943	71.7429
1147.78	1850.14	809.886	180.057	98.5714
1149.14	1882.34	794.743	211.057	72.9714
1150.5	1846.6	800.8	226.086	63.1429
1151.87	1875.09	770.257	176.714	43.0286
1153.22	1858.17	777.657	158.171	65.6286
1154.59	1862.31	796.114	184.657	60.0571
1155.94	1880.54	792.829	200.086	60.4857
1157.31	1913.57	729.286	168.857	32.1143
1158.66	1947.86	736.486	156	43.8571
1160.02	1922.97	808.171	195.8	58.4571
1161.38	1921.6	869.171	216.4	82.7429
1162.74	1875.34	815.914	213.543	62.9714
1164.1	1880.34	789.486	183.257	37.9429
1165.46	1855.97	819.8	153.8	12.2857
1166.82	1863	812.171	153.743	42.6857
1168.17	1878.71	782.914	155.857	62.6857
1169.53	1943.2	763.057	179.886	65.2
1170.89	1912.34	778.457	214.943	67.7429
1172.24	1904.89	783.371	230.457	83.4
1173.6	1908.46	822.114	178.629	77.2286
1174.96	1880.91	799.743	182.143	67.7429
1176.31	1861.83	796.971	219.143	77.1143
1177.67	1912.06	795.829	231.343	75.6
1179.02	1972.6	805.886	199.886	71.4
1180.38	1865.8	790.4	186.571	56.7143
1181.73	1812	822.543	181.429	77.9143
1183.09	1808.8	842.171	202.714	94.5429
1184.44	1826.91	807.686	198.114	97.6571
1185.8	1811.91	756.4	175.371	79.5714
1187.15	1841.6	758.2	168.229	71.5429
1188.5	1854.31	833.429	225.286	95.3143
1189.86	1864.11	862.886	239.229	105.343
1191.21	1881.83	822.057	218.143	107.657
1192.56	1913.11	783.171	200.629	79.6571
1193.92	1856.89	790.314	233.686	90.4
1195.27	1878	783.571	242.343	100.286
1196.62	1930.69	814.143	222.886	100.314
1197.97	1967.66	837.057	204.829	72.5714
1199.32	1903.34	854.429	218.8	74.7714
1200.67	1885.71	804.571	198.371	61
1202.03	1895.86	835	197.2	73.1429
1203.38	1942.77	815.371	174.429	58.1143
1204.73	1920.49	786.8	190.314	68.4
1206.08	1965.77	812.314	207.886	80
1207.43	1921.69	882.886	229.886	94.0571
1208.78	1926.11	852.286	229.743	97.2
1210.13	1923.86	794.143	209.514	80.8857
1211.48	1858.2	782.829	207.057	73.6286
1212.83	1786.51	823.086	185	48.9143
1214.17	1775.14	799.743	205.514	75.6571
1215.52	1849.06	815.143	238.229	88.3429
1216.87	1922.86	795.257	222.971	63.8
1218.22	1949.57	807.029	186.143	35.1143
1219.57	1919.37	778.343	165	30
1220.91	1896.23	826.886	214.429	62.4857
1222.26	1980.83	836.914	235.429	68.9714
1223.61	1976.14	853.029	201.371	68.0857
1224.95	1918.94	836.057	188.257	57.0857
1226.3	1941.63	853.686	182.486	104.114
1227.65	1939.14	818.143	208.886	89.1143
1228.99	1945.46	819.6	197.629	70.2857
1230.34	1910.2	819.771	230.4	61.9429
1231.68	1976.37	769.429	198.686	69.3714
1233.03	2029.06	751.314	195.114	54.4
1234.37	2019.54	778.057	182.857	55.5429
1235.72	1907.6	827.886	219.286	68.2
1237.06	1806.71	813.314	233.029	51.8
1238.4	1887.97	822	226.543	55.0286
1239.75	1969.29	807.057	193.857	69.5429
1241.09	2053.71	822.514	181.029	85.0286
1242.44	1994.43	814.429	194.486	93.2857
1243.78	1950.91	833.657	203.629	103
1245.12	1870.94	845.343	221.886	90.6857
1246.46	1911.46	853.2	224.429	83.2857
1247.81	2000.03	848.2	198.6	65.7429
1249.15	2040.71	840.429	185.114	51.4571
1250.49	2010.69	910.657	204.171	66.9143
1251.83	2024.86	905.086	212	89.0857
1253.17	2050.94	857.629	195.571	98.2571
1254.51	2044.23	834.6	200.4	73.5143
1255.86	1982.09	867	211.657	82.7143
1257.19	1918.14	889.629	204.943	77.4571
1258.54	1951	885.971	171.629	69.9429
1259.88	1980.71	937.029	201.371	75.3143
1261.21	1988.29	893.8	233.857	62.2571
1262.55	1916.31	873.771	260.914	55.3143
1263.89	1914.71	884.057	232.457	54.2571
1265.23	1896.37	905.829	229.971	80.5714
1266.57	1926.8	891.743	223.971	68.7714
1267.91	1922.31	891.714	237.229	82.5429
1269.25	1902.83	912.229	225.2	102.2
1270.59	1924.94	943.743	221.171	104.057
1271.92	1963.34	959.829	246.229	87.7714
1273.26	1945.66	956.886	234.514	74
1274.6	1964.46	900.657	193.657	58.1429
1275.93	2092.89	878.543	183.086	55.6
1277.27	2152.51	893.371	234.314	85.9143
1278.61	2140.69	894.4	251.429	72.4286
1279.94	2031.34	892.914	218.114	64.4286
1281.28	2042.71	892.4	209.143	61.7143
1282.62	2041.09	926.543	215.629	80.6
1283.95	2041.26	897.543	224.314	72.4
1285.29	2004.2	922.114	215.229	80.1429
1286.62	2048.83	910.6	217.629	69.4286
1287.95	2092.46	904.029	241.4	68.2
1289.29	2072.29	888.057	243.914	88.8
1290.62	2044.49	936.714	256.343	97.0571
1291.96	2021.26	939.486	236.543	87.6571
1293.29	1991.4	934.343	223.171	89.8286
1294.62	1954.6	922.857	204.514	91.1714
1295.96	2008	930.486	219.229	91.4286
1297.29	2105.17	901.486	226.771	77.8286
1298.62	2181.46	908.143	241.857	85.6857
1299.95	2124.74	950.629	264.829	110.429
1301.29	2075.14	965.229	261.886	111.086
1302.62	2073.49	955.171	250.057	112.314
1303.95	2108.97	958.657	261.571	84.2
1305.28	2124.14	986.429	289.6	88.8857
1306.61	2098.11	971.829	270.629	64.4571
1307.94	2050.94	981.543	225.429	79.8
1309.27	2046.43	996.429	246.171	108.143
1310.6	2064.63	992.571	261.771	106.514
1311.93	2089.31	994.257	253.886	89
1313.26	2133.77	949.057	241.914	65.8
1314.59	2148.4	917.371	265.4	81.4857
1315.92	2055.74	914.2	262.371	83.2286
1317.25	1980.71	964.686	211.457	61.0286
1318.58	2009.74	968.714	203.143	55.8857
1319.91	2041.74	940.943	199.457	73.4286
1321.24	2062.49	897.971	205.4	97.9143
1322.56	2085.11	899.971	195.486	73.8571
1323.89	2010.91	938.543	236.8	85.6857
1325.22	1976.54	958.457	247.429	92.8286
1326.55	1989.14	897.714	236.886	83.6571
1327.87	2006.43	844.029	227.514	69.8
1329.2	1977.4	875.714	241.486	71.2
1330.53	1990.69	929.657	239.171	87.4571
1331.85	2026.26	919.2	218.4	74.6
1333.18	1945.71	882.514	241.543	73.6
1334.51	1960.2	888.857	244.629	63.8857
1335.83	2061.69	883.6	266.571	106.171
1337.15	2059.63	893.571	243.257	111.2
1338.48	1991.11	916.857	247.829	101.8
1339.81	1961.46	880.229	233.029	64.9429
1341.13	1989	833.343	199.314	74.5143
1342.45	1870.4	805.486	186.257	60.8571
1343.78	1885.34	827.543	197	71.9714
1345.1	1899.17	846.771	227.543	74.3429
1346.42	1954.74	890.114	214.743	85.9714
1347.75	1944.09	858.057	232.343	70.1714
1349.07	1948.91	835.829	233.257	89.2
1350.39	2002.2	825.657	205.857	65.3714
1351.72	2017.54	868.286	201.057	56.5714
1353.04	1983.49	873.143	201.114	55.7714
1354.36	1932.37	880	227.429	108.886
1355.68	1973.34	867.914	240.143	114.429
1357	1974.8	872.086	251.629	120.629
1358.32	1920.54	906.143	221.857	104.486
1359.64	1950.94	935.657	215.314	112.971
1360.97	1982.97	915.743	231.171	103.257
1362.29	2003.54	914.457	244.457	82.2286
1363.61	1927.23	927.2	238.457	53.2286
1364.93	1932.97	940.514	226.886	60.0286
1366.25	1924.51	896.257	210	77.5429
1367.57	1991.37	891.257	232.257	93.4571
1368.88	2005.34	924.943	249.543	80.1143
1370.2	1969.46	917.114	251.714	67.1714
1371.52	1907.29	939.171	222.314	81.8
1372.84	1944.63	930.886	210.429	83.4571
1374.16	1941.77	898.2	216.543	66.6
1375.48	1905.09	836.771	227.771	47.5714
1376.79	1917.43	855.714	230.886	63.1429
1378.11	1960.09	923.543	220.8	81.5143
1379.43	1990.83	898.571	210.143	100.229
1380.75	1910.94	879.6	241.629	101.057
1382.06	1886.14	852	249.257	58.0571
1383.38	1918.31	875.657	250.229	60.1714
1384.69	2006.83	883.4	253.629	76.8571
1386.01	2057.49	906.914	277.657	104.486
1387.33	2038.86	929.429	269.686	86.9143
1388.64	1941.2	920.943	237.029	92.2
1389.96	1903.83	863.829	229.714	62.8286
1391.27	1936.71	870.514	221.457	61.1143
1392.59	1950.49	898.743	228.857	74.1143
1393.9	1956.83	919.943	212.743	107.114
1395.21	1996.11	878.571	206.8	90.6286
1396.53	1980.49	887.657	219.029	90.6
1397.84	1960.23	858.457	211.029	69.7429
1399.16	1950.8	833.429	205.743	69.4857
1400.47	1917.97	848.171	200.943	77.0286
1401.78	1925.71	906.457	216.429	82.7714
1403.1	1959.57	907.229	217.914	66.9429
1404.41	2008.14	856.086	244.629	59.5143
1405.72	1951.09	854.6	249.743	86.6286
1407.03	1983.83	894.743	235.943	52.5429
1408.34	1994.26	891.8	221.229	54.8571
1409.65	2028.46	918	213.629	60.6857
1410.97	1986.17	929.771	233.229	91.0857
1412.28	2009.86	904.457	242.429	62.4857
1413.59	1993.89	866.343	243.229	63.2571
1414.9	1977.03	888.029	233.857	64.1714
1416.21	2003.86	909.857	254.486	82.3429
1417.52	2025.97	877.286	262.143	72.6571
1418.83	2043.97	893.343	260.543	65.5429
1420.14	2038.31	888.971	245.743	57.8857
1421.45	2061.29	957.314	227.971	70.6
1422.76	2069.43	971.229	198.714	56.0571
1424.06	2121.26	974.571	225.8	85.7429
1425.37	2152.83	883.114	241.829	63.1143
1426.68	2180.97	879.086	278.486	76.4857
1427.99	2115.71	920.6	250.514	57.1429
1429.3	2151.46	964.4	230.229	67.2286
1430.6	2210.77	981.114	220.943	79.0857
1431.91	2260.03	1007.69	263.057	115.429
1433.22	2307	1051.03	292.629	135.657
1434.53	2389.83	1033.37	291.629	106.514
1435.83	2521.17	1017.03	284.571	98.9143
1437.14	2550.51	1050.37	261.914	80.7143
1438.44	2591.94	1079.4	215.771	88.0571
1439.75	2611.71	1061.69	198.771	102.829
1441.06	2687.34	1044.91	220.4	121.029
1442.36	2770.66	1040.63	257.029	100.171
1443.66	2823.31	1073.6	279.629	99.4857
1444.97	2831.57	1098.09	299.2	106.2
1446.27	2707.23	1131.6	298.114	105.857
1447.58	2689.71	1059.26	269.086	68.8571
1448.88	2761.94	1061	269.086	65.8
1450.19	2696.49	1073.89	253.571	71.3429
1451.49	2565.77	1097.17	252.571	76.8286
1452.79	2573.6	1092.03	262.514	95.1143
1454.1	2680.26	1104.69	306.257	118.6
1455.4	2635.86	1113.69	305.314	100.714
1456.7	2581.86	1032.37	292.971	59.3714
1458	2613.2	992.229	257.857	45.1429
1459.31	2633.26	971.714	222.114	64.5143
1460.61	2581.91	1020.17	218.771	57.2
1461.91	2487.77	1032.57	257.571	46.9143
1463.21	2411.09	1039.97	286.371	74.6
1464.51	2422.57	1043.23	253.714	83.8571
1465.81	2456.54	1020.37	220.457	90.3143
1467.11	2467.6	967.771	238.429	64.5429
1468.41	2387.66	933.429	241.4	64.1429
1469.71	2385.37	968.229	249.829	50.3429
1471.01	2388.54	987.771	237.971	80.8571
1472.31	2330.91	995.914	274.114	101.743
1473.61	2313.54	981.086	249.657	80.3143
1474.91	2309.17	961	247.886	68.1429
1476.21	2307.37	973.8	239.257	80.4857
1477.51	2243.09	1012.34	251.4	94.2857
1478.81	2156.09	957.829	233.229	72.9429
1480.11	2078.34	943.171	248.743	74.1143
1481.4	2028.86	985.229	250.857	87.2
1482.7	2086.71	989.171	250.686	87.1429
1484	2029.6	907.029	250.514	76.8
1485.3	2050.8	886.086	276	61.4286
1486.59	1995.51	898.086	245.657	62.8571
1487.89	1946.8	917.343	204.171	60.0857
1489.18	1912	901.2	198.714	62.6
1490.48	1954.26	908.2	227	65.5429
1491.78	1916.31	894.571	215.314	62.4
1493.07	1918.91	917.6	211.714	82.6857
1494.37	1924.8	917.4	224.886	102.743
1495.66	1892.8	939.743	235.114	105.143
1496.96	1855.4	907.286	228.086	72.2571
1498.25	1884.8	891.829	245.914	58.7714
1499.55	1901.69	903.629	251.429	79.0857
1500.84	1840.49	906.629	246.229	94.8571
1502.13	1805.4	879.371	230.171	100.057
1503.43	1789.77	851.6	206.371	97.1143
1504.72	1856.29	910.943	227.971	83.2
1506.02	1895.94	927.6	248.629	59.6
1507.31	1862.46	943.4	280.057	87.5714
1508.6	1848.09	889.714	241.429	111.429
1509.89	1866.17	881.343	234.514	89.9429
1511.19	1881.66	869.4	205.8	51.6857
1512.48	1866.06	911.429	216.686	53.3429
1513.77	1902.54	936.629	190.086	55.7714
1515.06	1912.97	927.571	199.429	54.8
1516.35	1845.43	889.143	215.257	74.8857
1517.64	1792.29	853.429	257.143	72
1518.93	1849.09	876.257	252.686	82.5143
1520.22	1800.86	882.286	253.657	81.2286
1521.52	1769.97	916.286	244.2	90.0286
1522.81	1816.83	917.371	241.371	71.7714
1524.1	1888.63	922.057	225.857	74.8571
1525.38	1890	869.229	217.629	96.9143
1526.67	1882.2	862.771	214.886	79.2
1527.96	1919.37	853.2	212	46.7143
1529.25	1799.37	853.114	196.286	26.1714
1530.54	1785.74	875.743	212.229	75.3429
1531.83	1779.6	865.571	215.714	65.7429
1533.12	1842.46	881.171	228.657	64.3143
1534.4	1789.29	858.914	214.229	53.2857
1535.69	1778.14	845.629	202.971	83.8
1536.98	1796.4	826.629	199.2	91.5714
1538.27	1836.89	860.114	224	73.5429
1539.55	1874.89	901.2	237.914	52.1429
1540.84	1860.17	892	180.657	41.2
1542.13	1844.17	890.143	171.714	60.8286
1543.41	1795.46	873.086	232	48.3714
1544.7	1778.69	849.343	250.2	52.7714
1545.98	1816.77	810.771	222.257	58.3143
1547.27	1822.31	815.029	202.571	58.6571
1548.56	1836.34	850	236.686	45.8286
1549.84	1826.26	843.857	236.971	42.9714
1551.13	1881.46	842.686	264.514	69.8571
1552.41	1821.14	830.714	260.143	80.4
1553.69	1836.29	823.714	245.6	81.8571
1554.98	1822.34	832.343	218.771	77.6857
1556.26	1858.63	884.886	209.714	65.2286
1557.55	1878.2	907.543	210.343	44.9714
1558.83	1938.03	869.229	209.686	40.9143
1560.11	1890.94	849.886	219.286	72.9429
1561.39	1820.4	805.686	243.114	98.4286
1562.68	1798.94	804.486	243	76.6571
1563.96	1851.43	813.886	257.829	39.2571
1565.24	1879.09	883.257	233.286	38.0571
1566.52	1925	935.571	238.457	69.2
1567.81	1940.43	941.143	217.2	70.2286
1569.09	1888.63	924.943	252.6	89.5714
1570.37	1781.31	865.943	231.771	84.8857
1571.65	1811.4	854.343	241.057	94.1429
1572.93	1904.8	827.771	203.486	82.6571
1574.21	1926.03	878.8	242.657	123.629
1575.49	1869.06	908.486	241.943	101.057
1576.77	1873.37	957.914	264.829	88.3429
1578.05	1910	942.543	234.514	66.6
1579.33	1897.77	930.714	238.171	84.9714
1580.61	1875	930.057	240.8	103.543
1581.89	1837	911.343	235.286	89.4857
1583.17	1875.94	884.771	219.6	57.9143
1584.44	1892.54	886.629	187.286	33.7143
1585.72	1938.14	966.857	243.143	58.2286
1587	1896.69	970.286	290.457	84.1429
1588.28	1880.2	921.229	299.514	123.314
1589.56	1852.4	880.629	252.886	98.0857
1590.83	1885.97	886.857	230.629	48.5714
1592.11	1916.71	911.857	222.571	42.1714
1593.39	1956.37	928.114	223.429	69.6571
1594.66	1944.57	937.486	251.8	94.4
1595.94	1947.91	916.2	241.971	76.5143
1597.22	1950.31	913.029	263.029	92.3714
1598.49	1993.74	933.714	287.257	82.8571
1599.77	2028.03	916.8	283.486	99.8571
1601.04	2050.51	929.543	216.486	82.3429
1602.32	1997.06	922	226.371	97.4
1603.59	1964.17	892.829	266.686	79.2571
1604.87	2042.89	877.6	283.486	103.2
1606.14	2114.14	903.257	263.057	103.4
1607.42	2116.6	960.771	272.314	107.057
1608.69	2034.31	967.086	254.171	88.1143
1609.96	2014.97	952.4	259.2	101.286
1611.24	1983.51	955.257	271.457	112.857
1612.51	1946.11	966	265.371	108.886
1613.78	1890.54	950.914	243.8	85.2857
1615.06	1877.74	883.657	242.571	79.1143
1616.33	1912.2	908.8	252.371	71.6
1617.6	1977.77	904.086	263.829	79.5714
1618.87	2082.29	921.086	284.143	83.2857
1620.14	2080.2	912.886	274.457	94.6857
1621.42	2034.6	930.429	246.429	79.5429
1622.69	1969.71	921.714	238.886	59.0857
1623.96	1956.46	955.857	261.886	61.0286
1625.23	1949.91	983.743	273.686	81.8
1626.5	1940.4	996.8	300.286	104.286
1627.77	2013.03	978.971	291.257	87.9429
1629.04	2015.63	959.229	287.371	76.2571
1630.31	1991.54	954.486	276.771	100.686
1631.58	1958.89	982.086	267.286	113.686
1632.85	2005.74	946.657	249.2	91.6857
1634.12	2033.37	880.771	255.229	79.5143
1635.39	2025.71	859.6	269.743	90.8
1636.66	2017.57	906	259.086	73.4857
1637.93	2012.6	927.286	229.314	68.8
1639.19	2035.94	948.057	234.486	79.3429
1640.46	2050.06	991.429	279.571	120.057
1641.73	2137.43	1014.06	303.771	128.486
1643	2226.66	972.314	273.457	111.543
1644.27	2225.69	919.771	244.571	83.3143
1645.53	2089.57	939.686	266.143	88.5429
1646.8	2100.89	997.4	289.857	84
1648.07	2150.86	1028.23	272.029	66.5143
1649.33	2181.8	1015.74	304.6	99.6571
1650.6	2172.63	1005.71	302.143	107.886
1651.86	2154.71	992.457	265.743	78.4
1653.13	2155.94	983.429	221.943	62.6
1654.39	2197.06	988.657	244	86.4571
1655.66	2263.83	998.286	259.457	90.2286
1656.92	2279.89	1008.6	245.943	74.1714
1658.19	2204.11	1038.37	250.571	86.7429
1659.45	2196.54	1061.8	272.743	88.6857
1660.72	2190.91	1048.71	293.514	91.4571
1661.98	2245.74	1023.86	276.6	86.2286
1663.25	2269.29	1018.06	265.943	88.3143
1664.51	2308.2	1008.34	246.943	81.9429
1665.77	2329.57	1021.17	253.686	73.7429
1667.04	2340.74	978.429	253.6	86.6
1668.3	2345.74	1008	298.543	111.543
1669.56	2350.34	1003.91	261.4	126.857
1670.82	2355.09	989.514	250.657	125.143
1672.09	2337.49	949.714	269.114	134.457
1673.35	2220.29	978.857	305.457	114.543
1674.61	2124.46	984.657	266.543	98.7143
1675.87	2068.97	935.6	242.543	84.0857
1677.13	2133.63	926.343	236.8	87.4286
1678.39	2121.2	920.086	249.686	73.8286
1679.65	2067.29	889.629	254.571	85.5714
1680.91	1993.34	863.771	258.743	86.7143
1682.17	1982.4	851.686	218.171	64.1143
1683.43	2003.6	860.6	214.829	57.7429
1684.69	1956.46	850.371	226.657	82.0857
1685.95	1966.37	839.629	234.086	99.7143
1687.21	1909.54	839.543	210.6	82.5714
1688.47	1912.06	888.629	230.571	74.6286
1689.73	1896.17	879.829	225.571	72.5429
1690.99	1950.6	852.714	219.743	61.2857
1692.25	1974.57	829.114	209.143	38.2857
1693.51	1917.29	843.486	208.143	37.9714
1694.76	1873.09	813.057	191.257	59.4
1696.02	1863.17	792.543	183.371	51.5143
1697.28	1880.23	812.029	232.514	61.4286
1698.54	1846.71	829.514	232.343	75.0286
1699.79	1853.77	854.4	224.171	87.1429
1701.05	1818	831.486	188.943	67.1143
1702.31	1744.4	823.943	182.171	73.4
1703.56	1730.06	824.229	164.457	60.5429
1704.82	1830.6	820.114	184.286	71.5429
1706.08	1853.34	788.057	162.943	66.7429
1707.33	1808.69	781.343	145.971	54.9429
1708.59	1801.06	821.229	159.543	37.5429
1709.84	1826.74	828.943	178.143	35.1429
1711.1	1848.51	769.543	170.114	21.3429
1712.35	1799.31	747.457	183.971	32.5143
1713.6	1741.06	774.829	212.914	79.0571
1714.86	1734.09	784.143	215.657	73.7429
1716.11	1833.91	790.2	223.143	66.5714
1717.37	1837.69	765.229	193.457	60.3429
1718.62	1807.14	728.829	154.029	40.5429
1719.87	1825.77	724.257	155.943	34.1714
1721.13	1839.2	790.743	184.171	54.1714
1722.38	1807.51	831.057	190.486	78.4
1723.63	1698.94	821.4	200.886	79
1724.88	1672.71	763.486	210.229	62.5143
1726.14	1717.14	780.2	193.829	57.9714
1727.39	1798.26	823.571	182.086	60.6571
1728.64	1787.71	812.2	195.114	48.2571
1729.89	1765.54	746.171	208.771	50.3143
1731.14	1770.4	752.829	179.571	41.8
1732.39	1779.11	766.371	181.829	69.4
1733.64	1800.6	798.086	206.286	39.9429
1734.89	1845.43	793.514	208.571	65.2857
1736.14	1862.89	749.8	194.514	67.4
1737.39	1863.43	696.943	194.514	90.2286
1738.64	1855.14	722.943	181.514	77.2286
1739.89	1835.69	733.029	162.686	63.3714
1741.14	1788.46	713.4	169.886	58.9714
1742.39	1702.51	719.571	189.8	50.6571
1743.64	1721.17	725.486	196.686	58.6
1744.89	1791.37	732.457	203.743	42
1746.14	1789.23	724.286	185.086	50.1429
1747.38	1765.43	728	179.543	64.2571
1748.63	1723.91	714.971	190.914	75.5143
1749.88	1672.43	751.286	183	33.8571
1751.13	1734.4	772.171	171.343	25.3429
1752.38	1789.94	768.114	163.2	21.3714
1753.62	1745.09	785.543	182.829	44.2857
1754.87	1687.46	817.314	192.571	58.7429
1756.12	1739.57	799.886	194.371	77.4571
1757.36	1758.97	758.114	194.143	69.7429
1758.61	1702.17	733.714	193.229	62.3714
1759.85	1718.4	739.943	177.114	65.7429
1761.1	1664.17	756.829	172.886	50.6286
1762.35	1644.14	767.771	183.829	44.0286
1763.59	1696.57	760.857	180.971	44.7143
1764.84	1729.23	759.743	183.914	72.9429
1766.08	1753.94	777.571	186.686	83.7714
1767.32	1746.09	776	188.257	92.9429
1768.57	1739.23	727.229	196	87.8857
1769.81	1745.63	699.429	187.914	53.5714
1771.06	1745.83	723.943	172.486	34.9429
1772.3	1718.97	761.857	170.371	36.8857
1773.54	1635.77	751.743	190.286	53.9143
1774.79	1671.77	759.114	190.371	60.4571
1776.03	1702.14	737.857	180.657	45.6
1777.27	1697.31	713.571	153.343	35.2857
1778.51	1695.97	734.457	153.829	35.6571
1779.76	1742.71	749.686	161.829	58.2571
1781	1798.17	733.371	163.286	48.2286
1782.24	1796.94	748.086	162.171	41.3714
1783.48	1745.03	772.086	172.257	47.0286
1784.72	1730.09	781.971	181.257	90.1429
1785.96	1706.6	776.857	185.657	97.5429
1787.2	1687.09	802.486	196.257	78.6
1788.44	1672.71	797.057	188.457	58.6857
1789.68	1677.26	792.057	189	86.3714
1790.92	1707	774.371	181.457	102.6
1792.16	1672.11	764.714	178.943	90.9429
1793.4	1667.31	745.943	181.086	62.0286
1794.64	1662.14	755.829	203.829	60.1143
1795.88	1710.46	724.257	205.914	66.6
1797.12	1731.77	728.429	209.029	65.8286
1798.36	1740.26	760.743	198.971	52.5429
1799.6	1752.03	773.6	184.4	50.3714
1800.84	1739.34	748.029	182.171	61.3143
1802.08	1768.71	771.743	180.143	60.6857
1803.31	1756.86	794.571	170.514	65.6286
1804.55	1790.31	781.686	162.886	48.0286
1805.79	1743.69	738.857	163.429	59.4857
1807.02	1732.14	743.6	176.857	57.7143
1808.26	1719.89	739.029	182.6	72.9714
1809.5	1676.69	744.4	176.514	57.1714
1810.73	1699.09	736.229	166.743	63.4857
1811.97	1751.54	748.886	167.857	43.4571
1813.21	1791.91	737.029	178.2	49.4
1814.44	1695.83	747.171	194.4	72.1714
1815.68	1663.69	802.343	207.8	88.6857
1816.91	1697.31	827.714	178.829	69.1429
1818.15	1740.49	769.943	184.086	63
1819.38	1799.6	759.429	207.857	66.6
1820.62	1753.89	776.086	205.029	47.5143
1821.85	1681.43	784.257	175.943	58.8286
1823.09	1675.71	726.457	175.486	70.0857
1824.32	1744.74	683.943	172.314	74.8857
1825.55	1768.4	712.971	177.886	69.8
1826.79	1712.83	737.257	172.371	76.4857
1828.02	1715.51	728.914	169.857	57.0571
1829.25	1733.2	670.2	173.457	62.9714
1830.49	1732.03	692.629	216.771	83.2
1831.72	1744.14	721.743	192.657	62.8
1832.95	1764.31	780.743	173.143	52.5143
1834.18	1732.11	794.886	182.4	75.5429
1835.41	1709.94	755.571	196.686	94.3429
1836.65	1731.4	742.829	188.686	79.0571
1837.88	1736.17	720.6	174.229	42.5714
1839.11	1711.29	720.971	187.714	33.9714
1840.34	1768.57	713.543	157.029	15.2
1841.57	1760.51	737.2	169.829	28.3429
1842.8	1768.6	747	152.6	10.2571
1844.03	1765.71	729.229	167.143	24.9714
1845.26	1864.14	717.829	157.314	33
1846.49	1797.37	772.057	158.629	31.3429
1847.72	1743.37	791.029	156.257	24.3143
1848.95	1723.2	795.114	175.971	33.7143
1850.18	1755.83	775.571	182.886	51.8857
1851.41	1767.37	792.086	172.943	49.6
1852.64	1669.31	783.829	166.314	55.9143
1853.87	1676.57	769.543	151.057	41.1429
1855.09	1695.23	783.857	167.2	43.4857
1856.32	1744	762.371	189.571	52.0571
1857.55	1740.94	766.857	222.571	79.5714
1858.78	1754.49	708.314	191.857	81.6
1860	1748.97	735.857	167.829	88.9714
1861.23	1718.29	739.771	142.686	67.6571
1862.46	1678.03	791.143	169.771	73.8
1863.68	1711.2	790.971	147.657	57.4571
1864.91	1759.51	752	176.114	58.1714
1866.14	1801.6	697.171	172.229	47.7714
1867.36	1794.54	681.857	174.514	60.3143
1868.59	1740	707.829	164.943	51.4286
1869.82	1754.09	723.886	182.029	47.2857
1871.04	1666.11	749.314	175.429	54.0286
1872.27	1684.86	730.343	167.543	58.6571
1873.49	1725.34	707.2	174.8	56.9429
1874.71	1763.83	717.886	158.971	46.0571
1875.94	1730.43	720.2	138.571	34.9714
1877.16	1714.43	733.886	160.371	61.8857
1878.39	1758.14	708.514	174.857	73.4286
1879.61	1780.66	716.857	189.171	67.8286
1880.83	1768.17	712.686	175.943	43.6
1882.06	1712.69	736.743	157.229	32.0857
1883.28	1667.23	710.2	145.543	31.8571
1884.5	1678.11	728.829	165.029	24.7429
1885.73	1716.91	774.371	227.686	53.2571
1886.95	1740.06	831.943	216.714	73.3429
1888.17	1725.14	804.829	182.343	82.1429
1889.39	1738.06	754.229	171.857	57.3143
1890.61	1746.69	709.257	213.514	66.6571
1891.84	1701.77	715.6	188.486	68.2
1893.06	1719.17	731.114	136.943	70.2857
1894.28	1792.74	749.743	134.971	87.4571
1895.5	1816.06	777.771	193.971	106.686
1896.72	1791.83	754.143	228.771	93.0571
1897.94	1785.11	707.886	192.171	65.7429
1899.16	1730.94	681.771	156.829	37.9714
1900.38	1675.8	716.686	167.314	22.3714
1901.6	1733	703.457	163	48.3714
1902.82	1753.4	717.829	161.457	56.5429
1904.04	1729.57	720.114	162.457	29.2286
1905.26	1678.4	722.686	184.314	9.82857
1906.48	1758	721.571	163.914	15.3714
1907.69	1823.43	770.857	196.171	50.2857
1908.91	1800.23	762.314	206.343	64.8286
1910.13	1717.71	753.629	220.286	86.9429
1911.35	1750.69	745.2	183.114	64.8571
1912.57	1788.31	769.714	154.714	72.7429
1913.78	1795.57	769.571	157.2	73.3143
1915	1753.03	737.057	165.657	67.1714
1916.22	1728.71	687.371	150.8	44.4286
1917.43	1708.77	697.257	158.571	36.4857
1918.65	1719.14	724.771	192.114	46.0857
1919.87	1770.37	724.029	194.143	57.0571
1921.08	1760.2	698.943	182.857	84.1714
1922.3	1749	743.914	165.457	63.9143
1923.52	1756.2	745.686	169.8	49.6571
1924.73	1799.63	743.257	195.771	54.3429
1925.95	1755.89	710.629	226.029	87.7714
1927.16	1677.17	747.714	220.914	67.8857
1928.38	1742.23	766.543	206.886	50.5143
1929.59	1741.09	767.057	179.029	27.3714
1930.8	1769.03	725.286	155.771	43.7143
1932.02	1732.8	725.629	163.057	55.8857
1933.23	1770.11	760.057	183.8	71.3143
1934.45	1699.86	773.171	206.257	59.6857
1935.66	1749.26	755.143	221.914	55.8
1936.87	1778.34	744.257	187.171	50.9143
1938.09	1793.34	736.686	157.457	43.3429
1939.3	1752.14	742.743	171.486	37.2
1940.51	1757.31	740.2	190.571	26.5143
1941.72	1795.77	726.029	180.4	37.5714
1942.93	1800.57	733.886	175.2	52.4857
1944.15	1703.63	768.257	214.943	59.6
1945.36	1669.66	751.743	220	61.2
1946.57	1730.57	733.314	215.829	75.5429
1947.78	1758	756.314	183.429	76.3143
1948.99	1747.8	771.086	184.543	57.3429
1950.2	1749.37	748.943	175.6	65.8857
1951.41	1776.03	743.571	175.6	97.4286
1952.62	1796.74	784.629	146.171	94.8571
1953.83	1772.97	774.743	122.057	60.9143
1955.04	1711.86	757.657	130.829	51.8286
1956.25	1673.63	732.571	167.629	57.9429
1957.46	1686.77	742.714	198.857	65.0571
1958.67	1669.37	706.686	215.886	64.6
1959.88	1684.66	699.086	209	73.9714
1961.09	1664.06	739.686	188.2	63.4857
1962.3	1683.46	803.314	171.743	47.7714
1963.51	1745.46	806.143	166.629	54.5143
1964.71	1782.46	775.771	174.114	70.3143
1965.92	1722.89	734.429	157.6	37.5714
1967.13	1676.74	721.4	148.171	6.34286
1968.34	1685.66	710.029	152.857	3.88571
1969.55	1737.43	697.457	171.914	44
1970.75	1782.34	701.714	171.229	55.4571
1971.96	1807.14	764.457	191.6	62.2857
1973.17	1772.51	797.114	203.257	48.6857
1974.37	1707.09	778.971	201.257	64.2
1975.58	1679.74	740.2	188.857	51.7714
1976.78	1738.74	760.371	196	29.6857
1977.99	1751.8	788.257	193.743	31.1714
1979.19	1731.29	758.257	140.914	42.6857
1980.4	1699	740.371	131.8	80.3429
1981.61	1710.94	768.171	152.057	76.2
1982.81	1760.4	772.086	204.857	88.9714
1984.02	1840.2	739.743	185.514	59.4571
1985.22	1825.54	744.2	206.714	54.5143
1986.42	1801.17	727.2	183.886	34.9429
1987.63	1809.71	706.457	161.629	43.7143
1988.83	1790	721.114	147.6	58.1143
1990.04	1714.66	741.829	161.857	57.3714
1991.24	1715	696.543	149.571	37.6286
1992.44	1710.94	706.886	133.114	39.0286
1993.64	1703.4	733.657	149	45.2
1994.85	1753.91	743.771	159.2	68.0286
1996.05	1801.63	685.057	158.829	51.7143
1997.25	1781.06	713.771	165.229	58.1429
1998.45	1688.4	754.371	192.314	78.6857
1999.65	1665.17	744.543	198	80.2
2000.86	1706.51	682.057	194.571	73.3714
