# Supplementary material for: Optical tweezers-controlled hotspot for sensitive and reproducible surface-enhanced Raman spectroscopy characterization of native protein structures
Source: Nat Commun. 2021 Feb 26;12:1292. doi: 10.1038/s41467-021-21543-3 (PMC7910584; doi:10.1038/s41467-021-21543-3)
Supplement: Supplementary file 4 — Source Data [file 41467_2021_21543_MOESM4_ESM.zip › source data file/SI/Supplementary Figure 16.xlsx]

## Sheet: Sheet1
wavenumber	SERS spec at pH 3
800.496	3641.87
801.925	3603.48
803.353	3585.58
804.782	3647.74
806.21	3698.25
807.637	3717.9
809.065	3702.74
810.492	3636.72
811.918	3592.39
813.345	3629.4
814.771	3656.41
816.197	3677.04
817.623	3738.73
819.048	3745.48
820.473	3727.02
821.898	3703.19
823.323	3700.29
824.747	3676.37
826.171	3713.27
827.595	3730.56
829.018	3722.94
830.441	3684
831.864	3670.98
833.287	3696.39
834.709	3793.19
836.131	3790.71
837.553	3783.67
838.975	3759.42
840.396	3792.16
841.817	3706.62
843.237	3681.6
844.658	3686.12
846.078	3771.13
847.498	3779.75
848.917	3794.93
850.337	3801.79
851.756	3768.46
853.174	3766.15
854.593	3764.16
856.011	3783.78
857.429	3697.29
858.846	3755.96
860.264	3779.32
861.681	3847.79
863.097	3799.98
864.514	3793.75
865.93	3794.12
867.346	3863.73
868.762	3807.94
870.177	3766.79
871.592	3728.89
873.007	3825.5
874.422	3846.82
875.836	3869.95
877.25	3762.39
878.663	3810.19
880.077	3773.6
881.49	3797.68
882.903	3788.35
884.316	3844.1
885.728	3830.84
887.14	3843.04
888.552	3879.09
889.963	3832.44
891.374	3796.98
892.785	3756.5
894.196	3811.87
895.606	3854.09
897.017	3898.67
898.426	3898.31
899.836	3878.09
901.245	3895.64
902.654	3893.51
904.063	3851.36
905.472	3866.82
906.88	3920.01
908.288	3935.97
909.695	3803.62
911.103	3751.36
912.51	3769.36
913.917	3881.95
915.323	3965.69
916.729	3938.62
918.135	3849.13
919.541	3822.54
920.946	3882.21
922.352	3863.45
923.757	3794.72
925.161	3809.71
926.566	3902.21
927.97	3930.64
929.373	3893.18
930.777	3878.59
932.18	3881.11
933.583	3878.95
934.986	3880.04
936.388	3866.66
937.79	3825.39
939.192	3842.49
940.594	3894.37
941.995	3925.73
943.396	3931.3
944.797	3939.51
946.198	3906.38
947.598	3883.98
948.998	3901.97
950.398	3930.57
951.797	3938.62
953.196	3934.29
954.595	3936.92
955.994	3937.45
957.392	3964.11
958.79	3958.55
960.188	3953.73
961.585	3948.46
962.982	3969.89
964.379	3956.46
965.776	3977.65
967.173	3979.22
968.569	3940.34
969.965	3905.71
971.36	3889.78
972.756	4006.21
974.151	4022.3
975.545	3974.97
976.94	3897.12
978.334	3913.89
979.728	3975.86
981.122	3991.23
982.515	3960.54
983.909	3937.57
985.301	3998.34
986.694	4038.57
988.086	3988.58
989.479	3952.62
990.87	3951.75
992.262	3994.01
993.653	4017.89
995.044	4001.63
996.435	3974.75
997.825	3921.54
999.216	3943.99
1000.61	3996.66
1002	4064.11
1003.38	4147.67
1004.77	4181.66
1006.16	4187.48
1007.55	4145.75
1008.94	4176.7
1010.33	4149.87
1011.72	4162.54
1013.1	4149.42
1014.49	4147.91
1015.88	4144.44
1017.26	4035.58
1018.65	3981.57
1020.04	4016.43
1021.42	4085.06
1022.81	4000.75
1024.19	4004.6
1025.58	4012.91
1026.96	3997.79
1028.35	3968.69
1029.73	4035.64
1031.12	4092.39
1032.5	4110.58
1033.88	4130.6
1035.27	4118.69
1036.65	4114.18
1038.03	4086.51
1039.41	4066.29
1040.8	4068.25
1042.18	4077.4
1043.56	4107.29
1044.94	4156.06
1046.32	4136.44
1047.7	4124.21
1049.08	4060.93
1050.46	4102.15
1051.84	4069.7
1053.22	4143.64
1054.6	4143.43
1055.98	4180.42
1057.36	4195.32
1058.74	4210.04
1060.12	4186.32
1061.5	4176.05
1062.87	4181.19
1064.25	4227.2
1065.63	4235.61
1067.01	4201.31
1068.38	4161.14
1069.76	4217.92
1071.13	4274.32
1072.51	4245.32
1073.89	4142.64
1075.26	4128.64
1076.64	4128.2
1078.01	4163.41
1079.39	4127.47
1080.76	4166.91
1082.13	4142.03
1083.51	4192.31
1084.88	4129.69
1086.26	4134.92
1087.63	4115.28
1089	4181.95
1090.38	4185.62
1091.75	4202.96
1093.12	4200.56
1094.49	4187.96
1095.86	4182.29
1097.23	4152.02
1098.6	4212.56
1099.97	4234.15
1101.35	4244.98
1102.71	4196.41
1104.09	4170.69
1105.45	4091.39
1106.82	4101.02
1108.19	4156.77
1109.56	4195.19
1110.93	4181.15
1112.3	4179.51
1113.67	4152.99
1115.04	4074.71
1116.4	4106.96
1117.77	4176.71
1119.14	4180.44
1120.5	4123.28
1121.87	4128.12
1123.24	4142.29
1124.6	4116.29
1125.97	4122.99
1127.33	4128.67
1128.7	4107.62
1130.06	4099.32
1131.43	4078.75
1132.79	4082.53
1134.16	4105.5
1135.52	4150.89
1136.88	4144.7
1138.25	4129.8
1139.61	4143.37
1140.97	4115.48
1142.34	4133.04
1143.7	4141.08
1145.06	4175.62
1146.42	4196.06
1147.78	4214.31
1149.14	4200.09
1150.5	4174.96
1151.87	4168.95
1153.22	4135.88
1154.59	4132.54
1155.94	4112.8
1157.31	4109.99
1158.66	4119.02
1160.02	4163.76
1161.38	4156.17
1162.74	4154.19
1164.1	4154.91
1165.46	4212.87
1166.82	4187.67
1168.17	4138.6
1169.53	4040.81
1170.89	4064.63
1172.24	4133.37
1173.6	4127.28
1174.96	4090.64
1176.31	4011.18
1177.67	4044.55
1179.02	4044.93
1180.38	4124.07
1181.73	4106.88
1183.09	4116.46
1184.44	4075.39
1185.8	4045.21
1187.15	4040.44
1188.5	4053.07
1189.86	4091.01
1191.21	4111
1192.56	4118.41
1193.92	4089.96
1195.27	4066.85
1196.62	4026.54
1197.97	4038.23
1199.32	4072.21
1200.67	4102.24
1202.03	4174.01
1203.38	4221.06
1204.73	4169.44
1206.08	4144.62
1207.43	4218.49
1208.78	4186.27
1210.13	4120.92
1211.48	4159.37
1212.83	4207.74
1214.17	4171.03
1215.52	4126.65
1216.87	4178.11
1218.22	4245.85
1219.57	4217.38
1220.91	4133.6
1222.26	4085.9
1223.61	4154.9
1224.95	4185.74
1226.3	4222.8
1227.65	4213.35
1228.99	4251.57
1230.34	4276.4
1231.68	4288.89
1233.03	4265.68
1234.37	4292.33
1235.72	4326.19
1237.06	4343.82
1238.4	4322.61
1239.75	4290.49
1241.09	4234.75
1242.44	4189.15
1243.78	4168.34
1245.12	4152.55
1246.46	4182.72
1247.81	4209.18
1249.15	4266.3
1250.49	4255.71
1251.83	4258.04
1253.17	4211.35
1254.51	4215.62
1255.86	4281.04
1257.19	4330.01
1258.54	4371.15
1259.88	4365.61
1261.21	4337.86
1262.55	4258
1263.89	4304.16
1265.23	4361.1
1266.57	4374.36
1267.91	4339.79
1269.25	4369.93
1270.59	4391.72
1271.92	4403.29
1273.26	4390.38
1274.6	4398.44
1275.93	4373.01
1277.27	4358.14
1278.61	4369.42
1279.94	4372.76
1281.28	4385.98
1282.62	4382.25
1283.95	4406.47
1285.29	4415.54
1286.62	4436.43
1287.95	4422.85
1289.29	4393.14
1290.62	4406.31
1291.96	4386.75
1293.29	4362.5
1294.62	4373.37
1295.96	4496.96
1297.29	4557.78
1298.62	4487.67
1299.95	4462.6
1301.29	4460.96
1302.62	4522.5
1303.95	4533.72
1305.28	4562.14
1306.61	4557.88
1307.94	4575.11
1309.27	4608.7
1310.6	4591.66
1311.93	4558.06
1313.26	4532.88
1314.59	4571.73
1315.92	4572.33
1317.25	4538.69
1318.58	4566.65
1319.91	4567.5
1321.24	4494.34
1322.56	4506.38
1323.89	4549.05
1325.22	4522.94
1326.55	4478.65
1327.87	4521.88
1329.2	4512.8
1330.53	4488.93
1331.85	4453.43
1333.18	4454.26
1334.51	4465.87
1335.83	4438.71
1337.15	4412.61
1338.48	4423.87
1339.81	4457.63
1341.13	4437.1
1342.45	4475.54
1343.78	4492.83
1345.1	4380.87
1346.42	4290.76
1347.75	4305.27
1349.07	4366.31
1350.39	4362.82
1351.72	4373.65
1353.04	4380.6
1354.36	4350.04
1355.68	4348.56
1357	4387.22
1358.32	4421.99
1359.64	4361.8
1360.97	4355.68
1362.29	4345.89
1363.61	4403.76
1364.93	4344.98
1366.25	4338.4
1367.57	4302.79
1368.88	4297.93
1370.2	4306.93
1371.52	4355.88
1372.84	4389.07
1374.16	4382.71
1375.48	4372.21
1376.79	4342.75
1378.11	4343.46
1379.43	4352.02
1380.75	4405.21
1382.06	4428.62
1383.38	4419.85
1384.69	4373.25
1386.01	4361.17
1387.33	4381.68
1388.64	4397.3
1389.96	4469.72
1391.27	4455.62
1392.59	4434.18
1393.9	4440.07
1395.21	4473.73
1396.53	4465.53
1397.84	4371.75
1399.16	4344.68
1400.47	4354.87
1401.78	4449.32
1403.1	4445.03
1404.41	4413.64
1405.72	4342.66
1407.03	4347.04
1408.34	4336.28
1409.65	4312.67
1410.97	4281.53
1412.28	4361.64
1413.59	4413.59
1414.9	4476.56
1416.21	4443.25
1417.52	4472.26
1418.83	4443.07
1420.14	4428.99
1421.45	4447.27
1422.76	4451.99
1424.06	4450.44
1425.37	4432.8
1426.68	4491.3
1427.99	4481.74
1429.3	4474.48
1430.6	4517.21
1431.91	4540.83
1433.22	4599.68
1434.53	4623.76
1435.83	4678.61
1437.14	4634.71
1438.44	4726.09
1439.75	4770
1441.06	4835.38
1442.36	4805.78
1443.66	4873.95
1444.97	4865.1
1446.27	4871.21
1447.58	4873.29
1448.88	4909.24
1450.19	4882.83
1451.49	4852.26
1452.79	4853.4
1454.1	4883.32
1455.4	4870.86
1456.7	4825.09
1458	4833.46
1459.31	4853.2
1460.61	4817.3
1461.91	4767.23
1463.21	4781.88
1464.51	4740.01
1465.81	4691.9
1467.11	4660.96
1468.41	4703.54
1469.71	4687.01
1471.01	4683.5
1472.31	4680.61
1473.61	4666.04
1474.91	4604.61
1476.21	4544.74
1477.51	4512.84
1478.81	4476.27
1480.11	4411.43
1481.4	4395.08
1482.7	4329.86
1484	4336.42
1485.3	4307.27
1486.59	4249.93
1487.89	4233.15
1489.18	4305.18
1490.48	4332.85
1491.78	4297.44
1493.07	4337.43
1494.37	4342.28
1495.66	4327.18
1496.96	4236.05
1498.25	4262.75
1499.55	4288.98
1500.84	4338.16
1502.13	4244.52
1503.43	4233.87
1504.72	4232.91
1506.02	4197.02
1507.31	4136.04
1508.6	4108.04
1509.89	4100.78
1511.19	4117.7
1512.48	4192.84
1513.77	4195.74
1515.06	4182.54
1516.35	4163.1
1517.64	4184.75
1518.93	4157.21
1520.22	4193.67
1521.52	4166.25
1522.81	4134.81
1524.1	4061.71
1525.38	4092.96
1526.67	4140.33
1527.96	4194.89
1529.25	4085.54
1530.54	4098.75
1531.83	4129.41
1533.12	4181.91
1534.4	4149.62
1535.69	4183.48
1536.98	4123.74
1538.27	4132.91
1539.55	4187.5
1540.84	4202.87
1542.13	4155.53
1543.41	4132.95
1544.7	4143.24
1545.98	4148.88
1547.27	4213.45
1548.56	4250.14
1549.84	4234.97
1551.13	4189.77
1552.41	4170.44
1553.69	4136.72
1554.98	4133.23
1556.26	4151.45
1557.55	4214.78
1558.83	4176.22
1560.11	4243.37
1561.39	4252.61
1562.68	4341.98
1563.96	4260.99
1565.24	4248.2
1566.52	4152.3
1567.81	4193.02
1569.09	4171.6
1570.37	4198.17
1571.65	4195.07
1572.93	4244.45
1574.21	4272.96
1575.49	4265.9
1576.77	4175.77
1578.05	4142.55
1579.33	4179.14
1580.61	4227.24
1581.89	4282.79
1583.17	4300.8
1584.44	4300.47
1585.72	4288.28
1587	4305.4
1588.28	4270.31
1589.56	4255.89
1590.83	4265.71
1592.11	4220.03
1593.39	4222.94
1594.66	4276.68
1595.94	4357.38
1597.22	4354.26
1598.49	4286.11
1599.77	4240.29
1601.04	4211.96
1602.32	4258.66
1603.59	4253.93
1604.87	4284.14
1606.14	4273.58
1607.42	4305.74
1608.69	4300.12
1609.96	4346.16
1611.24	4360.42
1612.51	4376.88
1613.78	4300.08
1615.06	4258.21
1616.33	4188.73
1617.6	4253.28
1618.87	4308.36
1620.14	4373.81
1621.42	4376.36
1622.69	4372.86
1623.96	4368.6
1625.23	4437.81
1626.5	4444
1627.77	4430.87
1629.04	4449.74
1630.31	4481.12
1631.58	4420.17
1632.85	4362.97
1634.12	4455.4
1635.39	4520.31
1636.66	4628.29
1637.93	4554.51
1639.19	4564.26
1640.46	4549.8
1641.73	4620.41
1643	4609.36
1644.27	4551.3
1645.53	4525.66
1646.8	4490.55
1648.07	4622.08
1649.33	4675.62
1650.6	4751.57
1651.86	4695.27
1653.13	4667.08
1654.39	4669.22
1655.66	4665.1
1656.92	4691.54
1658.19	4695.65
1659.45	4688.53
1660.72	4709.49
1661.98	4765.25
1663.25	4855.56
1664.51	4798.12
1665.77	4758.47
1667.04	4745.82
1668.3	4792.74
1669.56	4755.68
1670.82	4713.69
1672.09	4737.61
1673.35	4735.25
1674.61	4665.25
1675.87	4628.15
1677.13	4636.96
1678.39	4637.61
1679.65	4626.29
1680.91	4600.41
1682.17	4597.2
1683.43	4501.85
1684.69	4360.9
1685.95	4324.84
1687.21	4259.23
1688.47	4157.71
1689.73	4080.77
1690.99	4163.82
1692.25	4162.79
1693.51	4168.05
1694.76	4136.46
1696.02	4095.17
1697.28	4083.51
1698.54	4050.09
1699.79	4042.88
1701.05	4038.19
1702.31	4020.7
1703.56	3909.96
1704.82	3914.75
1706.08	3961.03
1707.33	3956.95
1708.59	3906.9
1709.84	3880.92
1711.1	3831.63
1712.35	3826.7
1713.6	3843.16
1714.86	3890.54
1716.11	3833.15
1717.37	3810.13
1718.62	3834.62
1719.87	3823.88
1721.13	3757.29
1722.38	3740.46
1723.63	3783.35
1724.88	3719.51
1726.14	3707.55
1727.39	3755.81
1728.64	3721.51
1729.89	3631.12
1731.14	3622.01
1732.39	3701.5
1733.64	3755.03
1734.89	3786.67
1736.14	3735.68
1737.39	3704.8
1738.64	3716.41
1739.89	3763.19
1741.14	3668.89
1742.39	3652.83
1743.64	3708.04
1744.89	3758.12
1746.14	3674.83
1747.38	3655.42
1748.63	3652.84
1749.88	3681.96
1751.13	3696.08
1752.38	3674.65
1753.62	3656.55
1754.87	3690.01
1756.12	3736.1
1757.36	3705.83
1758.61	3643.98
1759.85	3608.71
1761.1	3616
1762.35	3600.21
1763.59	3614.84
1764.84	3682.6
1766.08	3764.58
1767.32	3656.33
1768.57	3586.29
1769.81	3567.91
1771.06	3652.56
1772.3	3663.08
1773.54	3655.12
1774.79	3647.39
1776.03	3631.18
1777.27	3640.86
1778.51	3596.99
1779.76	3636.26
1781	3607.22
1782.24	3625.79
1783.48	3628.3
1784.72	3651.36
1785.96	3605.87
1787.2	3607.85
1788.44	3636.24
1789.68	3593.08
1790.92	3554.96
1792.16	3596.46
1793.4	3621.46
1794.64	3610.67
1795.88	3584.31
1797.12	3574.56
1798.36	3575.7
1799.6	3637.8
1800.84	3696.47
1802.08	3649.33
1803.31	3596.79
1804.55	3602.12
1805.79	3653.52
1807.02	3621.2
1808.26	3592.83
1809.5	3592.57
1810.73	3602.51
1811.97	3612.32
1813.21	3648.74
1814.44	3614.81
1815.68	3580.37
1816.91	3621.1
1818.15	3687.54
1819.38	3702.38
1820.62	3674.21
1821.85	3664.2
1823.09	3637.62
1824.32	3663.34
1825.55	3679.49
1826.79	3703.75
1828.02	3659.5
1829.25	3614.78
1830.49	3583.28
1831.72	3550.51
1832.95	3555.14
1834.18	3602.9
1835.41	3625.15
1836.65	3628.75
1837.88	3612.12
1839.11	3623.62
1840.34	3588.83
1841.57	3634.88
1842.8	3622.4
1844.03	3670.37
1845.26	3658.48
1846.49	3637.19
1847.72	3579.62
1848.95	3591.83
1850.18	3610.02
1851.41	3571.5
1852.64	3580.01
1853.87	3580.9
1855.09	3568.65
1856.32	3524.23
1857.55	3566.45
1858.78	3570.42
1860	3546.64
1861.23	3545.03
1862.46	3560.06
1863.68	3584.07
1864.91	3566.04
1866.14	3531.93
1867.36	3474.08
1868.59	3505.74
1869.82	3567.4
1871.04	3586.68
1872.27	3575.46
1873.49	3618.88
1874.71	3669.22
1875.94	3629.46
1877.16	3587.09
1878.39	3588.37
1879.61	3592.9
1880.83	3571.56
1882.06	3639.9
1883.28	3648.21
1884.5	3604.32
1885.73	3584.46
1886.95	3607.69
1888.17	3591.04
1889.39	3615.01
1890.61	3616.36
1891.84	3549.27
1893.06	3520.59
1894.28	3675.33
1895.5	3717.95
1896.72	3683.52
1897.94	3643.87
1899.16	3609.98
1900.38	3541.02
1901.6	3540.1
1902.82	3607.06
1904.04	3605.6
1905.26	3635.42
1906.48	3672.24
1907.69	3693.5
1908.91	3657.22
1910.13	3677.04
1911.35	3657.33
1912.57	3665.94
1913.78	3633.79
1915	3654.38
1916.22	3596.43
1917.43	3604.46
1918.65	3592.08
1919.87	3641.01
1921.08	3569.63
1922.3	3570.95
1923.52	3551.97
1924.73	3619.46
1925.95	3584.46
1927.16	3608.05
1928.38	3573.83
1929.59	3617.16
1930.8	3601.83
1932.02	3612.67
1933.23	3594.62
1934.45	3563.04
1935.66	3503.19
1936.87	3541.13
1938.09	3584.72
1939.3	3615.62
1940.51	3627.27
1941.72	3670.76
1942.93	3601.76
1944.15	3546.54
1945.36	3572.21
1946.57	3579.76
1947.78	3546.35
1948.99	3562.42
1950.2	3609.77
1951.41	3626.84
1952.62	3544.57
1953.83	3534.13
1955.04	3546.63
1956.25	3625.87
1957.46	3623.88
1958.67	3601.81
1959.88	3574.14
1961.09	3571.34
1962.3	3611.21
1963.51	3578.97
1964.71	3567.32
1965.92	3550.57
1967.13	3615.13
1968.34	3596.32
1969.55	3651.22
1970.75	3614.24
1971.96	3651.16
1973.17	3608.5
1974.37	3614.08
1975.58	3592.2
1976.78	3652.46
1977.99	3652.69
1979.19	3675.77
1980.4	3695.33
1981.61	3664.03
1982.81	3622.04
1984.02	3642.11
1985.22	3644.38
1986.42	3619.73
1987.63	3579.18
1988.83	3587.18
1990.04	3588.17
1991.24	3615.39
1992.44	3555.29
1993.64	3572.29
1994.85	3608.14
1996.05	3589.24
1997.25	3592.66
1998.45	3643.56
1999.65	3652.68
2000.86	3589.26
