# Supplementary material for: Optical tweezers-controlled hotspot for sensitive and reproducible surface-enhanced Raman spectroscopy characterization of native protein structures
Source: Nat Commun. 2021 Feb 26;12:1292. doi: 10.1038/s41467-021-21543-3 (PMC7910584; doi:10.1038/s41467-021-21543-3)
Supplement: Supplementary file 4 — Source Data [file 41467_2021_21543_MOESM4_ESM.zip › source data file/SI/Supplementary Figure 17.xlsx]

## Sheet: Sheet1
wavenumber	250 μΜ SERS*0.15	2 mM Raman*0.005
800.496	3000.33	-91.4392
801.925	2961.38	-162.281
803.353	2937.98	-147.399
804.782	2944.6	-74.0842
806.21	2999.94	-103.423
807.637	3066.01	-105.602
809.065	3086.13	-108.01
810.492	3050.44	-109.631
811.918	2996.15	-104.933
813.345	3020.6	-140.239
814.771	3045.58	-122.25
816.197	3078.87	-123.745
817.623	3094.71	-167.505
819.048	3102.99	-104.045
820.473	3097.75	-88.5108
821.898	3089.93	-89.7117
823.323	3091.05	-87.1622
824.747	3083.82	-117.498
826.171	3113.45	-129.7
827.595	3131.49	-100.937
829.018	3131.97	-58.1891
830.441	3114.83	-118.453
831.864	3122.45	-59.2171
833.287	3146.66	-97.9322
834.709	3192.61	-33.9184
836.131	3242.48	-29.2859
837.553	3240.43	-43.7199
838.975	3209.15	-26.405
840.396	3170.99	-138.896
841.817	3194.76	-18.5393
843.237	3215.79	-18.099
844.658	3233.41	-61.5806
846.078	3204.06	-43.224
847.498	3208.02	-115.439
848.917	3222.02	6.52349
850.337	3259.23	-41.0862
851.756	3268.76	-21.7877
853.174	3254.62	29.7133
854.593	3237.31	13.4316
856.011	3270.9	38.4526
857.429	3299.52	-12.164
858.846	3284.09	71.9766
860.264	3264.65	58.3791
861.681	3278.3	69.179
863.097	3256.48	43.2908
864.514	3242.34	66.7393
865.93	3250.79	46.1647
867.346	3264.71	33.3317
868.762	3219.2	15.9351
870.177	3190.26	9.16029
871.592	3216.41	12.7067
873.007	3245.38	9.60442
874.422	3250.66	-24.3319
875.836	3252.66	-5.64183
877.25	3287.84	-17.456
878.663	3293.37	-9.2539
880.077	3242.21	-11.5458
881.49	3201.49	79.7519
882.903	3194.06	-10.5842
884.316	3242.82	0
885.728	3247.5	25.7419
887.14	3286.17	23.9642
888.552	3302	42.1514
889.963	3297.57	82.9777
891.374	3268.79	115.504
892.785	3260.61	113.575
894.196	3268.69	81.8111
895.606	3247.43	121.261
897.017	3283.62	109.266
898.426	3280.5	131.529
899.836	3294.57	130.807
901.245	3285.97	120.263
902.654	3299.09	120.903
904.063	3276.58	130.333
905.472	3281.35	141.727
906.88	3275.55	120.348
908.288	3296.34	105.573
909.695	3262.5	120.221
911.103	3265.05	115.819
912.51	3279.57	91.6443
913.917	3330.27	86.6724
915.323	3334.42	89.7931
916.729	3331.58	70.4622
918.135	3347.4	82.1547
919.541	3351.38	58.4496
920.946	3351.83	53.3618
922.352	3335.61	107.354
923.757	3322.05	67.051
925.161	3310.59	87.2062
926.566	3307.01	93.7292
927.97	3326.98	75.5881
929.373	3304.76	99.3196
930.777	3297.36	90.4286
932.18	3308.7	91.9541
933.583	3301.89	91.037
934.986	3303.15	111.356
936.388	3322.18	93.1816
937.79	3366.87	77.7641
939.192	3373.32	130.959
940.594	3389.49	130.734
941.995	3367.14	151.2
943.396	3372.45	132.163
944.797	3380.73	137.253
946.198	3390.47	112.888
947.598	3365.04	152.774
948.998	3338.54	150.791
950.398	3372.33	166.583
951.797	3394.98	139.71
953.196	3428.35	160.644
954.595	3422.73	122.208
955.994	3417.74	156.303
957.392	3415.95	154.872
958.79	3409.33	154.352
960.188	3398.34	159.571
961.585	3366.66	125.541
962.982	3412.89	128.87
964.379	3445.72	117.725
965.776	3437.79	107.691
967.173	3448.17	121.79
968.569	3465.96	78.9984
969.965	3463.53	83.5456
971.36	3406.38	58.0283
972.756	3420.09	52.0704
974.151	3399.68	35.3049
975.545	3385.95	16.7297
976.94	3387.12	16.2235
978.334	3428.17	0.53607
979.728	3385.29	-4.88191
981.122	3375.82	0.84294
982.515	3358.11	-27.1172
983.909	3369.69	-29.4804
985.301	3362.86	-32.9197
986.694	3384.23	-1.4057
988.086	3368.43	-51.7869
989.479	3369.45	-13.5467
990.87	3359.51	-15.7178
992.262	3336.69	-9.64097
993.653	3360.28	-27.5314
995.044	3386.12	15.0867
996.435	3362.59	-1.37854
997.825	3371.01	19.4905
999.216	3452.31	27.6752
1000.61	3522.93	40.443
1002	3533.82	73.8581
1003.38	3612.89	133.847
1004.77	3697.41	133.786
1006.16	3708.85	147.929
1007.55	3661.71	162.498
1008.94	3681.18	162.043
1010.33	3695.86	162.857
1011.72	3702.9	137.713
1013.1	3646.32	125.674
1014.49	3608.97	113.332
1015.88	3549.04	79.2752
1017.26	3508.86	33.0318
1018.65	3435.92	26.1543
1020.04	3396.72	10.823
1021.42	3391.42	2.91861
1022.81	3376.98	-5.04094
1024.19	3384.95	-18.5496
1025.58	3393.62	6.86842
1026.96	3423.15	18.216
1028.35	3448.01	3.22627
1029.73	3456.47	5.69685
1031.12	3447.03	11.0907
1032.5	3468.28	30.9071
1033.88	3509.33	17.7066
1035.27	3510.74	26.5206
1036.65	3515.16	35.3406
1038.03	3527.51	11.3594
1039.41	3487.62	-4.53514
1040.8	3467.96	-11.6238
1042.18	3498.75	-28.0941
1043.56	3535.03	-52.5255
1044.94	3504.44	-47.1196
1046.32	3472.76	-66.3223
1047.7	3477.2	-58.6469
1049.08	3432.93	-117.805
1050.46	3411.96	-72.0587
1051.84	3408.84	-66.0918
1053.22	3452.99	-86.0298
1054.6	3431.08	-79.4603
1055.98	3422.46	-61.635
1057.36	3439.58	-55.4723
1058.74	3425.1	-49.6165
1060.12	3378.45	-35.3894
1061.5	3367.55	-35.3768
1062.87	3418.82	-9.88726
1064.25	3432.41	6.20756
1065.63	3406.1	-5.98073
1067.01	3398.25	-3.81569
1068.38	3415.57	3.00778
1069.76	3434.46	-28.268
1071.13	3425.84	12.7959
1072.51	3423.31	-3.48017
1073.89	3439.49	6.87998
1075.26	3435.82	4.40803
1076.64	3427.68	20.1598
1078.01	3433.36	-0.6198
1079.39	3437.22	3.19647
1080.76	3416.1	-15.4897
1082.13	3389.59	-3.4974
1083.51	3410.87	6.54818
1084.88	3418.79	3.03426
1086.26	3426.53	25.6976
1087.63	3413.81	6.92904
1089	3415.16	32.6135
1090.38	3399.96	18.533
1091.75	3435.39	11.3996
1093.12	3448.8	-27.7311
1094.49	3410.57	-37.562
1095.86	3398.35	-65.7912
1097.23	3414.21	-59.3178
1098.6	3412.79	-61.612
1099.97	3415.68	-83.6967
1101.35	3456.75	-50.42
1102.71	3438.55	-47.9511
1104.09	3361.64	-67.01
1105.45	3349.17	-91.1698
1106.82	3404.54	-67.7586
1108.19	3442.82	-89.8504
1109.56	3402.21	-115.715
1110.93	3378.12	-90.2868
1112.3	3407.28	-90.2023
1113.67	3429.08	-97.5562
1115.04	3407.66	-104.532
1116.4	3390.85	-108.481
1117.77	3416.64	-117.06
1119.14	3424.02	-109.337
1120.5	3404.79	-89.1834
1121.87	3366.26	-87.8264
1123.24	3383.18	-70.5143
1124.6	3350.48	-62.3143
1125.97	3345.44	-19.9212
1127.33	3333.81	-27.0395
1128.7	3360.04	-18.683
1130.06	3368.9	-2.29401
1131.43	3399.26	-0.28214
1132.79	3395.14	35.2629
1134.16	3376.55	26.1194
1135.52	3366.19	26.3034
1136.88	3379.63	3.06544
1138.25	3414.72	18.2918
1139.61	3399.94	13.5132
1140.97	3372.34	11.5497
1142.34	3342.81	-9.59713
1143.7	3348.06	7.29506
1145.06	3349.67	0.42706
1146.42	3393.15	22.5165
1147.78	3417.52	21.0312
1149.14	3397.15	14.5754
1150.5	3382.11	19.8791
1151.87	3390.84	39.949
1153.22	3416.01	48.6748
1154.59	3418.29	61.2148
1155.94	3385.07	78.9291
1157.31	3364.95	81.0091
1158.66	3404.03	88.0847
1160.02	3418.85	98.6144
1161.38	3392.87	115.768
1162.74	3354.32	127.587
1164.1	3383.75	138.606
1165.46	3418.73	141.444
1166.82	3459.59	151.322
1168.17	3413.8	168.504
1169.53	3392.27	143.259
1170.89	3417.17	180.145
1172.24	3429.99	172.535
1173.6	3397.5	182.178
1174.96	3404.28	183.081
1176.31	3400.66	211.217
1177.67	3391.95	208.022
1179.02	3374.89	201.432
1180.38	3372.55	208.445
1181.73	3383.55	204.615
1183.09	3408.36	206.99
1184.44	3468.66	215.104
1185.8	3447.75	194.125
1187.15	3422.71	199.139
1188.5	3363.6	172.137
1189.86	3374.47	174.593
1191.21	3367.23	178.212
1192.56	3372.64	163.723
1193.92	3384.34	167.653
1195.27	3378	177.636
1196.62	3403.72	162.506
1197.97	3420.18	148.329
1199.32	3416.92	148.915
1200.67	3399.2	175.456
1202.03	3445.64	144.343
1203.38	3456.21	161.586
1204.73	3479.05	182.946
1206.08	3501.92	174.698
1207.43	3540.49	206.962
1208.78	3523.67	209.104
1210.13	3506.65	232.567
1211.48	3498.16	229.885
1212.83	3493.86	235.698
1214.17	3527.1	236.807
1215.52	3515.68	236.492
1216.87	3552.21	236.359
1218.22	3538.92	247.558
1219.57	3604.47	233.419
1220.91	3604.93	237.124
1222.26	3606.14	237.557
1223.61	3559.31	249.891
1224.95	3561.81	279.046
1226.3	3611	316.426
1227.65	3640.69	324.663
1228.99	3659.22	378.597
1230.34	3621.29	384.651
1231.68	3623.86	397.414
1233.03	3659.27	439.969
1234.37	3724.5	458.536
1235.72	3712.71	497.818
1237.06	3687.13	498.736
1238.4	3671.32	544.753
1239.75	3687.78	553.814
1241.09	3705.23	585.017
1242.44	3720.63	602.335
1243.78	3758.57	610.133
1245.12	3777.32	622.006
1246.46	3803.04	651.694
1247.81	3761.05	657.436
1249.15	3740.64	652.82
1250.49	3741.58	662.658
1251.83	3770.51	677.384
1253.17	3781.38	648.861
1254.51	3741.72	648.932
1255.86	3743.05	634.998
1257.19	3740.27	623.924
1258.54	3729.93	630.559
1259.88	3779.01	611.122
1261.21	3808.84	623.225
1262.55	3824	586.357
1263.89	3790.54	607.382
1265.23	3798.34	600.498
1266.57	3792.3	587.867
1267.91	3816.67	564.234
1269.25	3804.14	540.264
1270.59	3756.89	542.089
1271.92	3743.5	550.993
1273.26	3736.08	517.719
1274.6	3737.84	540.624
1275.93	3712.53	536.939
1277.27	3722.78	519.572
1278.61	3721.02	505.462
1279.94	3714.31	539.61
1281.28	3707.26	505.152
1282.62	3748.16	490.686
1283.95	3771.19	456.86
1285.29	3737	482.485
1286.62	3748.49	457.597
1287.95	3787.34	460.693
1289.29	3765.85	444.832
1290.62	3721.08	441.743
1291.96	3717.15	450.216
1293.29	3726.45	454.142
1294.62	3739.72	441.651
1295.96	3775.21	419.986
1297.29	3784.23	444.634
1298.62	3752.05	431.185
1299.95	3737.45	425.391
1301.29	3800.37	432.476
1302.62	3819.72	440.408
1303.95	3786.82	439.805
1305.28	3767.09	418.411
1306.61	3795.58	425.227
1307.94	3808.01	433.181
1309.27	3757.07	426.486
1310.6	3774.89	436.566
1311.93	3779.58	428.339
1313.26	3790.84	432.12
1314.59	3801.9	438.915
1315.92	3826.57	433.042
1317.25	3776.33	450.415
1318.58	3692.4	444.474
1319.91	3713.23	455.215
1321.24	3732.31	469.817
1322.56	3749.64	459.699
1323.89	3747.78	468.381
1325.22	3766.81	455.184
1326.55	3726.49	450.604
1327.87	3709.2	445.444
1329.2	3714.19	420.074
1330.53	3725.75	414.866
1331.85	3714.03	416.313
1333.18	3719.62	416.92
1334.51	3724.35	399.692
1335.83	3733.91	402.716
1337.15	3704.19	396.889
1338.48	3658.83	381.876
1339.81	3673.57	407.818
1341.13	3665.42	390.55
1342.45	3652.45	394.578
1343.78	3620.16	368.981
1345.1	3660.72	412.744
1346.42	3679.01	382.015
1347.75	3665.01	381.132
1349.07	3652.17	352.393
1350.39	3648.15	333.103
1351.72	3621.46	317.764
1353.04	3541.66	292.403
1354.36	3534.3	252.592
1355.68	3565.84	248.864
1357	3587.58	233.622
1358.32	3548.01	213.674
1359.64	3576.29	178.598
1360.97	3587.94	165.472
1362.29	3575.73	150.896
1363.61	3499.09	116.343
1364.93	3492.57	110.698
1366.25	3510.09	91.6272
1367.57	3535.82	90.8202
1368.88	3532.18	67.4052
1370.2	3521.51	64.3154
1371.52	3494.88	60.6794
1372.84	3485.93	42.8053
1374.16	3481.81	25.8155
1375.48	3492.06	28.859
1376.79	3504.65	23.541
1378.11	3530.36	12.2796
1379.43	3512.51	15.5381
1380.75	3482.6	15.4899
1382.06	3464.16	26.0483
1383.38	3469.44	24.2847
1384.69	3513.17	26.1331
1386.01	3551.12	44.7937
1387.33	3564.58	38.762
1388.64	3522.72	58.4221
1389.96	3522.03	77.6492
1391.27	3488.95	80.0431
1392.59	3487.08	101.625
1393.9	3482.79	127.993
1395.21	3534.17	150.812
1396.53	3550.55	163.768
1397.84	3543.78	166.187
1399.16	3501.46	210.017
1400.47	3485.13	221.358
1401.78	3492.04	224.461
1403.1	3534.83	263.365
1404.41	3559.65	267.4
1405.72	3551.71	270.357
1407.03	3538.73	289.841
1408.34	3528.88	293.899
1409.65	3513.45	295.36
1410.97	3507.08	284.001
1412.28	3552.99	315.724
1413.59	3596.94	308.467
1414.9	3592.12	292.931
1416.21	3572.28	284.301
1417.52	3533.56	278.577
1418.83	3550.27	275.543
1420.14	3565.7	278.365
1421.45	3573.72	282.542
1422.76	3566.79	287.545
1424.06	3627.59	279.449
1425.37	3654.41	295.277
1426.68	3656.05	288.091
1427.99	3608.87	292.805
1429.3	3642.47	292.494
1430.6	3646.81	296.713
1431.91	3669.95	285.668
1433.22	3688.06	309.792
1434.53	3775.4	297.611
1435.83	3814.96	317.956
1437.14	3823.59	322.194
1438.44	3838.24	355.228
1439.75	3872.23	379.416
1441.06	3906.4	425.294
1442.36	3924.23	449.326
1443.66	3918.76	484.148
1444.97	3907.83	524.239
1446.27	3970.91	561.685
1447.58	4052.95	601.519
1448.88	4083.03	642.448
1450.19	4067.78	663.636
1451.49	4036.38	690.309
1452.79	4035.6	722.745
1454.1	4038.69	734.265
1455.4	4009.78	733.76
1456.7	3970.9	736.168
1458	3900.84	719.51
1459.31	3893.52	757.525
1460.61	3917.94	759.759
1461.91	3928.83	761.672
1463.21	3866.26	695.019
1464.51	3819.91	697.434
1465.81	3820.92	686.622
1467.11	3821.81	688.173
1468.41	3833.29	668.149
1469.71	3815.23	659.832
1471.01	3751.71	650.338
1472.31	3701.65	625.672
1473.61	3688.81	592.68
1474.91	3680.01	519.901
1476.21	3676.58	505.625
1477.51	3638.1	465.771
1478.81	3604.53	432.925
1480.11	3537.72	393.523
1481.4	3477.34	349.992
1482.7	3433.55	305.925
1484	3425.06	251.364
1485.3	3399.74	204.397
1486.59	3383.58	181.282
1487.89	3403.49	122.269
1489.18	3367.38	93.1934
1490.48	3357.97	76.6853
1491.78	3360.19	53.9949
1493.07	3389.4	45.1408
1494.37	3347.66	34.7095
1495.66	3333.39	21.8599
1496.96	3316.01	-2.16213
1498.25	3337.02	-6.64318
1499.55	3338.34	6.16835
1500.84	3320.24	0.2964
1502.13	3316.84	5.94108
1503.43	3295.83	0.43801
1504.72	3273.84	-3.08462
1506.02	3225.95	-1.56481
1507.31	3247.84	0.8064
1508.6	3221.75	3.28894
1509.89	3234.31	-6.72656
1511.19	3223.48	-7.18015
1512.48	3227.26	0.60741
1513.77	3256.75	-6.79824
1515.06	3287.56	13.9222
1516.35	3264.39	7.70853
1517.64	3211.92	14.8372
1518.93	3213.47	21.9218
1520.22	3263.97	17.8521
1521.52	3261.87	35.2389
1522.81	3226.48	41.1514
1524.1	3222.37	35.9895
1525.38	3286.84	16.394
1526.67	3318.52	13.9146
1527.96	3286.79	24.8256
1529.25	3291.43	44.4771
1530.54	3283.11	16.5797
1531.83	3271.92	24.4232
1533.12	3270.44	25.2219
1534.4	3240.3	20.3458
1535.69	3240.4	45.8056
1536.98	3242.54	19.0461
1538.27	3320.58	0.47155
1539.55	3349.44	14.527
1540.84	3337.43	29.453
1542.13	3289.29	34.0596
1543.41	3294.63	41.8209
1544.7	3318.23	30.632
1545.98	3303.02	44.3677
1547.27	3308.93	33.8987
1548.56	3328.46	40.76
1549.84	3322.82	47.1857
1551.13	3271.19	41.0617
1552.41	3282.82	45.2477
1553.69	3311.81	34.358
1554.98	3355.6	54.3076
1556.26	3344.62	44.5913
1557.55	3372.09	61.015
1558.83	3371.68	59.9785
1560.11	3393.63	66.341
1561.39	3358.53	61.7082
1562.68	3363.75	84.6843
1563.96	3352.66	65.9843
1565.24	3367.37	101.474
1566.52	3380.71	87.6829
1567.81	3400.67	74.2905
1569.09	3385.9	83.3219
1570.37	3366.14	69.9825
1571.65	3365.98	85.9726
1572.93	3378.36	99.2809
1574.21	3399.6	96.1327
1575.49	3416.9	92.6536
1576.77	3388.05	92.1778
1578.05	3364.78	104.501
1579.33	3391.62	90.3483
1580.61	3400.9	109.109
1581.89	3364.14	102.247
1583.17	3355.71	109.124
1584.44	3380.68	114.159
1585.72	3402.11	135.382
1587	3377.66	130.249
1588.28	3394.42	134.574
1589.56	3378.63	141.653
1590.83	3385.05	156.135
1592.11	3366.66	156.244
1593.39	3374.11	164.365
1594.66	3391.95	155.825
1595.94	3441.12	184.144
1597.22	3446.47	177.994
1598.49	3423.18	200.797
1599.77	3398.67	206.343
1601.04	3396.58	215.883
1602.32	3402.74	213.199
1603.59	3443.16	234.697
1604.87	3416.34	250.354
1606.14	3416.3	252.303
1607.42	3417.48	281.829
1608.69	3463.1	295.837
1609.96	3428.5	309.557
1611.24	3479.59	328.285
1612.51	3493.89	327.895
1613.78	3472.9	319.892
1615.06	3406.9	333.071
1616.33	3448.84	367.623
1617.6	3481.82	350.215
1618.87	3478.24	361.846
1620.14	3471.44	359.252
1621.42	3505.79	370.486
1622.69	3540.35	371.042
1623.96	3540.7	385.859
1625.23	3548.95	352.787
1626.5	3550.68	382.652
1627.77	3545.54	384.094
1629.04	3532.18	369.197
1630.31	3551.63	375.911
1631.58	3588.63	366.037
1632.85	3625.85	380.014
1634.12	3631.71	377.512
1635.39	3617.45	376.442
1636.66	3630.25	350.743
1637.93	3669.41	365.51
1639.19	3686.96	394.778
1640.46	3689.8	410.301
1641.73	3716.98	432.167
1643	3757.46	475.117
1644.27	3759.66	422.448
1645.53	3769.24	495.185
1646.8	3791.61	533.214
1648.07	3809.01	553.997
1649.33	3798.66	564.646
1650.6	3767.37	588.446
1651.86	3793.8	604.938
1653.13	3818.35	625.708
1654.39	3856	648.575
1655.66	3851.41	658.346
1656.92	3872.1	663.073
1658.19	3900.43	698.431
1659.45	3877.4	711.429
1660.72	3833.13	728.437
1661.98	3864.92	736.595
1663.25	3903.2	760.057
1664.51	3903.08	782.57
1665.77	3873.19	794.168
1667.04	3887.69	831.896
1668.3	3890.03	842.149
1669.56	3883.66	856.146
1670.82	3903.37	855.703
1672.09	3879.13	885.1
1673.35	3864.54	868.548
1674.61	3837.11	878.813
1675.87	3819.99	853.969
1677.13	3776.21	845.095
1678.39	3739.89	808.394
1679.65	3747.27	785.359
1680.91	3735.07	752.833
1682.17	3729.24	714.986
1683.43	3688.05	685.528
1684.69	3621.4	652.033
1685.95	3561.81	609.314
1687.21	3566.7	572.964
1688.47	3571.36	546.998
1689.73	3526.29	513.965
1690.99	3484.14	479.307
1692.25	3474	438.653
1693.51	3451.98	406.107
1694.76	3407.04	372.495
1696.02	3358.15	352.452
1697.28	3359.11	304.719
1698.54	3341.21	282.038
1699.79	3330.47	245.391
1701.05	3270.9	218.023
1702.31	3233.31	212.153
1703.56	3186.11	168.276
1704.82	3136.81	158.058
1706.08	3105.32	139.164
1707.33	3093.03	121.303
1708.59	3095.25	101.909
1709.84	3049.86	91.8154
1711.1	3047.86	67.4738
1712.35	3031.02	65.5109
1713.6	2992.96	52.5344
1714.86	2939.94	32.9265
1716.11	2943.85	22.4933
1717.37	2965.49	35.3215
1718.62	2967.75	8.04813
1719.87	2958.94	11.9527
1721.13	2916.69	-1.23555
1722.38	2874.58	16.5402
1723.63	2853.12	14.9069
1724.88	2866.08	5.12687
1726.14	2894.25	-1.91367
1727.39	2894.07	-4.68838
1728.64	2890.41	0
1729.89	2838.24	-11.9757
1731.14	2813.13	1.13431
1732.39	2785.86	5.73902
1733.64	2824.17	-12.2695
1734.89	2821.61	-11.7044
1736.14	2859.84	6.5672
1737.39	2847.44	-3.46962
1738.64	2856.32	-4.89299
1739.89	2839.86	-20.055
1741.14	2853.92	-14.4705
1742.39	2828.6	-13.4297
1743.64	2850.44	1.34746
1744.89	2845.95	-11.3421
1746.14	2800.46	-1.13059
1747.38	2790.19	7.51213
1748.63	2820.16	0.92598
1749.88	2835.96	14.6179
1751.13	2804.96	-4.33916
1752.38	2825.58	28.7847
1753.62	2804.92	32.5395
1754.87	2787.49	7.80524
1756.12	2776.32	27.7988
1757.36	2788.47	35.8081
1758.61	2798.9	31.0432
1759.85	2804.03	34.036
1761.1	2787.09	30.4023
1762.35	2770.85	31.5014
1763.59	2780.23	53.8359
1764.84	2762.21	37.8531
1766.08	2720.94	42.2685
1767.32	2706.81	35.4115
1768.57	2744.56	37.7898
1769.81	2729.34	53.0634
1771.06	2689.28	48.8995
1772.3	2651.13	41.0485
1773.54	2698.25	40.3549
1774.79	2733.06	38.8486
1776.03	2749.29	35.525
1777.27	2723.38	39.2888
1778.51	2729.06	41.4402
1779.76	2709.31	32.6512
1781	2722.82	47.5746
1782.24	2694.53	34.1778
1783.48	2673.84	39.6632
1784.72	2670.13	48.0632
1785.96	2708.98	49.9178
1787.2	2706.1	34.2895
1788.44	2700.24	35.9307
1789.68	2678.17	34.2614
1790.92	2665.69	29.1166
1792.16	2657.49	50.0212
1793.4	2696.05	50.9577
1794.64	2687.64	44.9984
1795.88	2682.25	47.1433
1797.12	2679.79	46.3476
1798.36	2709.98	40.6635
1799.6	2695.06	56.566
1800.84	2695.81	52.2852
1802.08	2684.8	53.3859
1803.31	2685.12	58.068
1804.55	2682.88	65.5416
1805.79	2714.02	55.1941
1807.02	2717.54	43.6805
1808.26	2684.69	68.2357
1809.5	2686.21	52.3423
1810.73	2710.84	59.4149
1811.97	2691.94	61.3515
1813.21	2671.2	67.5339
1814.44	2650.92	70.16
1815.68	2671.32	52.7523
1816.91	2680.85	66.2981
1818.15	2719.41	68.7622
1819.38	2717.32	66.7325
1820.62	2703.87	73.0783
1821.85	2706.28	50.4053
1823.09	2676.27	58.1154
1824.32	2669.92	68.6465
1825.55	2665.16	78.8529
1826.79	2678.61	85.3554
1828.02	2662.17	87.2008
1829.25	2661.26	87.5742
1830.49	2669.55	76.7234
1831.72	2679.78	95.8477
1832.95	2675	80.8728
1834.18	2680.56	92.2706
1835.41	2661.6	82.7742
1836.65	2656.29	92.8174
1837.88	2647.2	90.1765
1839.11	2662.98	100.093
1840.34	2650.75	94.1052
1841.57	2637.48	87.1919
1842.8	2655.02	107.659
1844.03	2643.69	101.874
1845.26	2655.32	109.601
1846.49	2655.95	106.66
1847.72	2678.51	92.3401
1848.95	2631.19	112.512
1850.18	2623.91	103.006
1851.41	2624.39	106.518
1852.64	2660.42	102.315
1853.87	2634.19	120.499
1855.09	2608.7	107.629
1856.32	2613.35	121.802
1857.55	2643.07	116.267
1858.78	2657.23	114.682
1860	2654.85	92.2788
1861.23	2662.8	115.602
1862.46	2635.41	91.6228
1863.68	2623.79	104.548
1864.91	2642.64	107.41
1866.14	2640.33	105.014
1867.36	2596.38	106.369
1868.59	2589.6	92.4759
1869.82	2632.07	108.983
1871.04	2668.5	104.111
1872.27	2645.87	98.5852
1873.49	2636.92	98.2744
1874.71	2638.66	104.007
1875.94	2634.45	101.849
1877.16	2636.56	110.382
1878.39	2650.19	93.5209
1879.61	2685.95	98.2098
1880.83	2694.73	96.6498
1882.06	2670.99	106.071
1883.28	2651.65	106.288
1884.5	2669.28	81.661
1885.73	2649.7	91.8585
1886.95	2621.37	101.477
1888.17	2615.37	102.026
1889.39	2647.38	102.556
1890.61	2631.91	99.5354
1891.84	2634.6	102.837
1893.06	2620.17	107.813
1894.28	2609.35	87.7476
1895.5	2622.2	93.5045
1896.72	2670.96	91.3856
1897.94	2700.61	114.089
1899.16	2688.27	88.2143
1900.38	2642.61	104.687
1901.6	2642.84	97.2295
1902.82	2674.56	114.986
1904.04	2702.72	93.8085
1905.26	2695.91	94.5108
1906.48	2692.37	99.8822
1907.69	2660.54	104.639
1908.91	2659.67	111.711
1910.13	2635.23	99.5418
1911.35	2681.38	115.078
1912.57	2669.41	111.065
1913.78	2698.78	112.16
1915	2643.14	101.126
1916.22	2631.59	110.511
1917.43	2590.2	117.865
1918.65	2619.66	107.703
1919.87	2628.79	117.218
1921.08	2620.8	119.955
1922.3	2597.5	117.097
1923.52	2623.12	122.044
1924.73	2636.37	108.4
1925.95	2626.58	109.73
1927.16	2621.87	108.499
1928.38	2634.87	119.493
1929.59	2628.64	115.001
1930.8	2606.5	119.718
1932.02	2587.04	108.269
1933.23	2574.49	121.279
1934.45	2602.16	120.383
1935.66	2612.58	109.192
1936.87	2595.87	114.029
1938.09	2564.03	118.15
1939.3	2569.98	106.92
1940.51	2597.97	104.908
1941.72	2611.52	94.2954
1942.93	2638.22	98.6266
1944.15	2621	95.4518
1945.36	2617.52	96.175
1946.57	2616.1	79.0127
1947.78	2619.45	92.8236
1948.99	2592.32	89.4924
1950.2	2584.08	93.1304
1951.41	2611.77	74.9266
1952.62	2632.6	93.9163
1953.83	2619.96	90.7645
1955.04	2597.08	95.2712
1956.25	2585.61	88.2909
1957.46	2609.96	90.4939
1958.67	2595.17	86.6403
1959.88	2598.77	84.315
1961.09	2573.3	80.1681
1962.3	2564.08	86.3489
1963.51	2549.39	76.4078
1964.71	2559.44	88.745
1965.92	2594.09	66.2453
1967.13	2633.19	80.3832
1968.34	2642.35	70.9595
1969.55	2620.03	80.8936
1970.75	2611.08	62.3052
1971.96	2624.37	81.63
1973.17	2595.2	82.7125
1974.37	2611.36	76.4427
1975.58	2614.53	64.1507
1976.78	2629.87	76.4065
1977.99	2622.7	69.2348
1979.19	2622.47	74.0659
1980.4	2635.42	63.9095
1981.61	2641.05	64.2107
1982.81	2636.13	66.5343
1984.02	2605.77	62.7304
1985.22	2592	65.774
1986.42	2623.78	52.9949
1987.63	2660.1	62.2032
1988.83	2636.11	64.2938
1990.04	2607.64	67.8317
1991.24	2572.15	58.5669
1992.44	2586.36	46.0393
1993.64	2578.07	67.1589
1994.85	2596.11	48.8507
1996.05	2568.12	70.0395
1997.25	2562.95	54.5504
1998.45	2575.18	49.1133
1999.65	2614.95	55.6834
2000.86	2676.96	52.2602
