# Supplementary material for: Optical tweezers-controlled hotspot for sensitive and reproducible surface-enhanced Raman spectroscopy characterization of native protein structures
Source: Nat Commun. 2021 Feb 26;12:1292. doi: 10.1038/s41467-021-21543-3 (PMC7910584; doi:10.1038/s41467-021-21543-3)
Supplement: Supplementary file 4 — Source Data [file 41467_2021_21543_MOESM4_ESM.zip › source data file/SI/Supplementary Figure 18.xlsx]

## Sheet: Sheet1
	Experimental				Tyr	α-helix	β-sheet	random coil	Fitting
1578.05	19208.8			1578.05	7812.83	-7983.99	-8625.79	-4277.66	14295.8
1579.33	20091.2			1578.18	7890.12	-7979.89	-8624.28	-4264.58	14391.8
1580.61	20143.5			1578.32	7967.86	-7975.76	-8622.77	-4251.44	14488.3
1581.89	21391.3			1578.45	8046.07	-7971.61	-8621.25	-4238.25	14585.4
1583.17	21248.7			1578.59	8124.75	-7967.44	-8619.73	-4225.01	14683
1584.44	23870.3			1578.72	8203.89	-7963.24	-8618.2	-4211.72	14781.2
1585.72	25733.2			1578.86	8283.51	-7959.02	-8616.66	-4198.37	14879.9
1587	26778.7			1578.99	8363.61	-7954.78	-8615.11	-4184.96	14979.2
1588.28	26720.2			1579.13	8444.18	-7950.52	-8613.56	-4171.51	15079
1589.56	28783.6			1579.26	8525.23	-7946.23	-8612	-4158	15179.4
1590.83	30469.9			1579.33	8567.08	-7944.02	-8611.19	-4151.03	15231.3
1592.11	32055.5			1579.39	8606.77	-7941.93	-8610.43	-4144.43	15280.4
1593.39	31532.6			1579.53	8688.8	-7937.59	-8608.86	-4130.81	15382
1594.66	33305.3			1579.66	8771.31	-7933.24	-8607.27	-4117.13	15484.1
1595.94	34518.8			1579.8	8854.32	-7928.86	-8605.68	-4103.4	15586.8
1597.22	37478.2			1579.93	8937.83	-7924.45	-8604.09	-4089.61	15690.1
1598.49	39003			1580.07	9021.84	-7920.02	-8602.48	-4075.77	15794
1599.77	41911			1580.2	9106.35	-7915.57	-8600.87	-4061.87	15898.5
1601.04	42274.5			1580.34	9191.37	-7911.09	-8599.26	-4047.91	16003.5
1602.32	43778.6			1580.47	9276.89	-7906.59	-8597.63	-4033.89	16109.2
1603.59	46559.6			1580.6	9362.93	-7902.07	-8596	-4019.82	16215.5
1604.87	49228.2			1580.61	9365.33	-7901.94	-8595.95	-4019.43	16218.4
1606.14	51907.1			1580.74	9449.48	-7897.51	-8594.36	-4005.69	16322.3
1607.42	55366			1580.87	9536.56	-7892.94	-8592.71	-3991.5	16429.8
1608.69	59337.8			1581.01	9624.15	-7888.34	-8591.05	-3977.26	16537.9
1609.96	62415.8			1581.14	9712.27	-7883.71	-8589.39	-3962.95	16646.6
1611.24	65046.2			1581.28	9800.92	-7879.05	-8587.72	-3948.59	16756
1612.51	65282.6			1581.41	9890.1	-7874.38	-8586.04	-3934.16	16865.9
1613.78	64468.8			1581.55	9979.81	-7869.67	-8584.35	-3919.68	16976.5
1615.06	67874.7			1581.68	10070.1	-7864.94	-8582.65	-3905.14	17087.8
1616.33	70879			1581.81	10160.9	-7860.18	-8580.95	-3890.53	17199.6
1617.6	72173.2			1581.89	10210.3	-7857.59	-8580.03	-3882.6	17260.5
1618.87	71146.6			1581.95	10252.2	-7855.4	-8579.24	-3875.87	17312.1
1620.14	72751.4			1582.08	10344.1	-7850.59	-8577.52	-3861.14	17425.2
1621.42	73249.6			1582.22	10436.5	-7845.75	-8575.79	-3846.36	17539
1622.69	75701.3			1582.35	10529.5	-7840.88	-8574.06	-3831.51	17653.5
1623.96	74206.4			1582.49	10623.1	-7835.99	-8572.32	-3816.6	17768.6
1625.23	74023.4			1582.62	10717.2	-7831.07	-8570.56	-3801.63	17884.3
1626.5	74757			1582.76	10811.8	-7826.12	-8568.8	-3786.59	18000.7
1627.77	76375.4			1582.89	10907.1	-7821.14	-8567.04	-3771.49	18117.8
1629.04	75144.8			1583.02	11002.9	-7816.14	-8565.26	-3756.33	18235.6
1630.31	73834.2			1583.16	11099.3	-7811.1	-8563.47	-3741.11	18354
1631.58	74592			1583.17	11104.7	-7810.82	-8563.37	-3740.26	18360.6
1632.85	75004.4			1583.29	11196.2	-7806.04	-8561.68	-3725.82	18473.1
1634.12	76256.2			1583.43	11293.8	-7800.95	-8559.88	-3710.46	18592.9
1635.39	73725.7			1583.56	11391.9	-7795.83	-8558.07	-3695.04	18713.4
1636.66	71709.6			1583.7	11490.6	-7790.68	-8556.25	-3679.56	18834.5
1637.93	73141			1583.83	11589.9	-7785.5	-8554.42	-3664.01	18956.4
1639.19	78127			1583.97	11689.8	-7780.29	-8552.58	-3648.39	19079
1640.46	82151.9			1584.1	11790.3	-7775.05	-8550.74	-3632.71	19202.2
1641.73	88686.7			1584.23	11891.4	-7769.78	-8548.88	-3616.96	19326.2
1643	89233.7			1584.37	11993.1	-7764.48	-8547.02	-3601.15	19450.9
1644.27	91023.4			1584.44	12050.5	-7761.48	-8545.97	-3592.23	19521.3
1645.53	95992.9			1584.5	12095.4	-7759.15	-8545.15	-3585.27	19576.2
1646.8	106820			1584.64	12198.3	-7753.78	-8543.27	-3569.32	19702.4
1648.07	110522			1584.77	12301.8	-7748.39	-8541.37	-3553.3	19829.2
1649.33	113679			1584.91	12406	-7742.97	-8539.47	-3537.21	19956.7
1650.6	117140			1585.04	12510.7	-7737.51	-8537.57	-3521.06	20085
1651.86	121224			1585.18	12616.1	-7732.02	-8535.65	-3504.83	20214
1653.13	125365			1585.31	12722.1	-7726.5	-8533.72	-3488.54	20343.8
1654.39	129317			1585.44	12828.8	-7720.95	-8531.78	-3472.17	20474.3
1655.66	131196			1585.58	12936.1	-7715.36	-8529.84	-3455.74	20605.5
1656.92	134135			1585.71	13044	-7709.74	-8527.88	-3439.23	20737.5
1658.19	138326			1585.72	13052.2	-7709.31	-8527.73	-3437.97	20747.6
1659.45	142958			1585.85	13152.5	-7704.09	-8525.91	-3422.65	20870.3
1660.72	145053			1585.98	13261.7	-7698.41	-8523.94	-3406	21003.8
1661.98	148012			1586.12	13371.6	-7692.69	-8521.95	-3389.28	21138.1
1663.25	151904			1586.25	13482.1	-7686.93	-8519.96	-3372.49	21273.1
1664.51	155708			1586.38	13593.2	-7681.15	-8517.95	-3355.62	21408.9
1665.77	160388			1586.52	13705	-7675.33	-8515.94	-3338.68	21545.5
1667.04	164925			1586.65	13817.5	-7669.47	-8513.91	-3321.67	21682.8
1668.3	169277			1586.79	13930.6	-7663.58	-8511.88	-3304.58	21821
1669.56	170158			1586.92	14044.4	-7657.65	-8509.84	-3287.42	21959.9
1670.82	173199			1587	14111	-7654.18	-8508.64	-3277.38	22041.2
1672.09	174473			1587.06	14158.8	-7651.69	-8507.78	-3270.18	22099.6
1673.35	176019			1587.19	14274	-7645.69	-8505.72	-3252.87	22240.1
1674.61	173825			1587.33	14389.8	-7639.65	-8503.64	-3235.48	22381.4
1675.87	172420			1587.46	14506.2	-7633.58	-8501.55	-3218.01	22523.5
1677.13	167557			1587.59	14623.4	-7627.48	-8499.46	-3200.47	22666.4
1678.39	162787			1587.73	14741.3	-7621.33	-8497.35	-3182.85	22810.1
1679.65	156603			1587.86	14859.8	-7615.15	-8495.23	-3165.15	22954.7
1680.91	150403			1588	14979	-7608.93	-8493.11	-3147.38	23100
1682.17	143445			1588.13	15098.9	-7602.67	-8490.97	-3129.52	23246.2
1683.43	136982			1588.27	15219.5	-7596.37	-8488.82	-3111.59	23393.2
1684.69	130050			1588.28	15230.3	-7595.81	-8488.63	-3109.99	23406.3
1685.95	122061			1588.4	15340.9	-7590.04	-8486.66	-3093.58	23541
1687.21	114961			1588.54	15462.9	-7583.67	-8484.49	-3075.49	23689.7
1688.47	109007			1588.67	15585.6	-7577.25	-8482.3	-3057.32	23839.1
1689.73	102961			1588.8	15709	-7570.8	-8480.11	-3039.06	23989.5
1690.99	95544.6			1588.94	15833.2	-7564.31	-8477.91	-3020.73	24140.6
1692.25	88129.6			1589.07	15958	-7557.78	-8475.69	-3002.31	24292.7
1693.51	80813.2			1589.21	16083.6	-7551.21	-8473.46	-2983.81	24445.5
1694.76	75457.2			1589.34	16209.9	-7544.59	-8471.23	-2965.23	24599.2
1696.02	68879			1589.48	16336.9	-7537.94	-8468.98	-2946.57	24753.8
1697.28	62516.9			1589.56	16411.9	-7534	-8467.65	-2935.55	24845.1
1698.54	55340.2			1589.61	16464.6	-7531.24	-8466.71	-2927.82	24909.3
1699.79	49267.3			1589.75	16593.1	-7524.5	-8464.44	-2908.98	25065.6
1701.05	44834.1			1589.88	16722.3	-7517.72	-8462.16	-2890.07	25222.7
1702.31	40181.9			1590.01	16852.2	-7510.9	-8459.86	-2871.06	25380.8
1703.56	35609.4			1590.15	16982.8	-7504.04	-8457.55	-2851.97	25539.7
1704.82	30719.3			1590.28	17114.2	-7497.13	-8455.23	-2832.8	25699.5
1706.08	28043.2			1590.42	17246.4	-7490.18	-8452.9	-2813.54	25860.2
1707.33	24031			1590.55	17379.2	-7483.18	-8450.55	-2794.19	26021.7
1708.59	20971.3			1590.69	17512.8	-7476.14	-8448.2	-2774.75	26184.2
1709.84	17331.5			1590.82	17647.2	-7469.06	-8445.83	-2755.22	26347.5
1711.1	14695.1			1590.83	17659	-7468.44	-8445.62	-2753.52	26361.8
1712.35	12454.6			1590.96	17782.3	-7461.93	-8443.45	-2735.61	26511.7
				1591.09	17918.2	-7454.75	-8441.05	-2715.91	26676.9
				1591.22	18054.8	-7447.53	-8438.65	-2696.11	26842.9
				1591.36	18192.1	-7440.26	-8436.23	-2676.23	27009.8
				1591.49	18330.3	-7432.95	-8433.8	-2656.25	27177.7
				1591.63	18469.1	-7425.59	-8431.35	-2636.19	27346.4
				1591.76	18608.8	-7418.18	-8428.9	-2616.03	27516.1
				1591.9	18749.2	-7410.73	-8426.43	-2595.78	27686.7
				1592.03	18890.3	-7403.22	-8423.94	-2575.43	27858.2
				1592.11	18973.5	-7398.8	-8422.48	-2563.46	27959.1
				1592.17	19032.3	-7395.67	-8421.45	-2554.99	28030.6
				1592.3	19175	-7388.07	-8418.94	-2534.46	28203.9
				1592.43	19318.4	-7380.42	-8416.42	-2513.83	28378.2
				1592.57	19462.6	-7372.72	-8413.88	-2493.11	28553.4
				1592.7	19607.6	-7364.97	-8411.33	-2472.29	28729.5
				1592.84	19753.4	-7357.17	-8408.77	-2451.37	28906.5
				1592.97	19899.9	-7349.32	-8406.19	-2430.36	29084.5
				1593.11	20047.2	-7341.41	-8403.6	-2409.24	29263.4
				1593.24	20195.3	-7333.46	-8400.99	-2388.03	29443.3
				1593.38	20344.2	-7325.45	-8398.38	-2366.72	29624.1
				1593.39	20356.9	-7324.76	-8398.15	-2364.9	29639.5
				1593.51	20493.8	-7317.39	-8395.74	-2345.31	29805.8
				1593.64	20644.2	-7309.28	-8393.1	-2323.81	29988.5
				1593.78	20795.4	-7301.11	-8390.43	-2302.19	30172.1
				1593.91	20947.4	-7292.89	-8387.76	-2280.48	30356.7
				1594.05	21100.1	-7284.61	-8385.07	-2258.67	30542.2
				1594.18	21253.6	-7276.28	-8382.36	-2236.75	30728.6
				1594.32	21407.9	-7267.89	-8379.64	-2214.73	30916.1
				1594.45	21563	-7259.45	-8376.91	-2192.61	31104.4
				1594.59	21718.8	-7250.95	-8374.16	-2170.38	31293.7
				1594.66	21810.2	-7245.95	-8372.55	-2157.34	31404.8
				1594.72	21875.4	-7242.39	-8371.4	-2148.04	31484
				1594.85	22032.8	-7233.78	-8368.62	-2125.6	31675.2
				1594.99	22191	-7225.1	-8365.82	-2103.05	31867.4
				1595.12	22349.9	-7216.37	-8363.01	-2080.4	32060.5
				1595.26	22509.6	-7207.58	-8360.19	-2057.64	32254.6
				1595.39	22670.1	-7198.73	-8357.35	-2034.77	32449.7
				1595.53	22831.3	-7189.82	-8354.49	-2011.78	32645.7
				1595.66	22993.4	-7180.85	-8351.62	-1988.69	32842.6
				1595.8	23156.1	-7171.81	-8348.73	-1965.49	33040.5
				1595.93	23319.7	-7162.72	-8345.82	-1942.18	33239.4
				1595.94	23332.2	-7162.03	-8345.6	-1940.4	33254.6
				1596.06	23484	-7153.56	-8342.9	-1918.75	33439.2
				1596.2	23649.1	-7144.34	-8339.97	-1895.21	33640
				1596.33	23814.9	-7135.06	-8337.01	-1871.56	33841.7
				1596.47	23981.5	-7125.71	-8334.04	-1847.8	34044.4
				1596.6	24148.8	-7116.3	-8331.06	-1823.91	34248
				1596.74	24316.9	-7106.82	-8328.05	-1799.92	34452.6
				1596.87	24485.8	-7097.28	-8325.03	-1775.8	34658.1
				1597.01	24655.4	-7087.67	-8322	-1751.57	34864.5
				1597.14	24825.7	-7077.99	-8318.94	-1727.22	35072
				1597.22	24922.7	-7072.47	-8317.2	-1713.35	35190.1
				1597.27	24996.8	-7068.25	-8315.87	-1702.75	35280.3
				1597.41	25168.6	-7058.44	-8312.78	-1678.17	35489.6
				1597.54	25341.1	-7048.56	-8309.68	-1653.46	35699.8
				1597.68	25514.4	-7038.61	-8306.55	-1628.63	35911
				1597.81	25688.3	-7028.58	-8303.41	-1603.68	36123.1
				1597.95	25863	-7018.49	-8300.25	-1578.61	36336.1
				1598.08	26038.4	-7008.33	-8297.07	-1553.41	36550.1
				1598.22	26214.6	-6998.09	-8293.88	-1528.09	36764.9
				1598.35	26391.4	-6987.79	-8290.66	-1502.64	36980.7
				1598.48	26568.9	-6977.4	-8287.43	-1477.07	37197.4
				1598.49	26579.4	-6976.79	-8287.24	-1475.55	37210.3
				1598.62	26747.1	-6966.95	-8284.18	-1451.37	37415
				1598.75	26926	-6956.42	-8280.91	-1425.55	37633.6
				1598.89	27105.6	-6945.81	-8277.62	-1399.59	37853
				1599.02	27285.8	-6935.13	-8274.31	-1373.51	38073.3
				1599.16	27466.7	-6924.37	-8270.99	-1347.3	38294.5
				1599.29	27648.3	-6913.53	-8267.64	-1320.95	38516.6
				1599.43	27830.5	-6902.62	-8264.27	-1294.48	38739.6
				1599.56	28013.4	-6891.62	-8260.89	-1267.87	38963.4
				1599.69	28196.9	-6880.55	-8257.48	-1241.13	39188.2
				1599.77	28298.3	-6874.41	-8255.6	-1226.34	39312.3
				1599.83	28381	-6869.39	-8254.06	-1214.25	39413.8
				1599.96	28565.8	-6858.16	-8250.61	-1187.24	39640.2
				1600.1	28751.2	-6846.84	-8247.15	-1160.09	39867.5
				1600.23	28937.1	-6835.44	-8243.66	-1132.81	40095.6
				1600.37	29123.7	-6823.95	-8240.16	-1105.39	40324.6
				1600.5	29310.8	-6812.38	-8236.63	-1077.83	40554.4
				1600.63	29498.6	-6800.73	-8233.08	-1050.13	40785
				1600.77	29686.8	-6788.98	-8229.51	-1022.29	41016.5
				1600.9	29875.7	-6777.16	-8225.92	-994.305	41248.7
				1601.04	30065.1	-6765.24	-8222.31	-966.18	41481.7
				1601.04	30071.7	-6764.82	-8222.19	-965.192	41489.9
				1601.17	30255	-6753.23	-8218.68	-937.912	41715.6
				1601.31	30445.4	-6741.14	-8215.02	-909.499	41950.2
				1601.44	30636.3	-6728.95	-8211.35	-880.941	42185.5
				1601.58	30827.8	-6716.68	-8207.65	-852.236	42421.6
				1601.71	31019.7	-6704.31	-8203.93	-823.385	42658.5
				1601.84	31212.1	-6691.85	-8200.19	-794.384	42896.1
				1601.98	31404.9	-6679.29	-8196.42	-765.235	43134.4
				1602.11	31598.2	-6666.64	-8192.63	-735.935	43373.5
				1602.25	31792	-6653.9	-8188.82	-706.484	43613.2
				1602.32	31892.7	-6647.24	-8186.83	-691.133	43737.9
				1602.38	31986.1	-6641.05	-8184.99	-676.881	43853.6
				1602.52	32180.7	-6628.11	-8181.13	-647.125	44094.7
				1602.65	32375.6	-6615.07	-8177.25	-617.213	44336.5
				1602.79	32570.9	-6601.93	-8173.34	-587.147	44578.9
				1602.92	32766.6	-6588.69	-8169.42	-556.924	44822
				1603.05	32962.6	-6575.35	-8165.46	-526.543	45065.7
				1603.19	33158.9	-6561.91	-8161.49	-496.004	45310
				1603.32	33355.6	-6548.36	-8157.49	-465.305	45554.9
				1603.46	33552.5	-6534.71	-8153.46	-434.445	45800.3
				1603.59	33749.7	-6520.95	-8149.41	-403.423	46046.4
				1603.59	33750.4	-6520.9	-8149.4	-403.317	46047.2
				1603.73	33947.2	-6507.08	-8145.33	-372.238	46293
				1603.86	34144.9	-6493.11	-8141.23	-340.889	46540.1
				1604	34342.8	-6479.03	-8137.11	-309.375	46787.7
				1604.13	34541	-6464.83	-8132.96	-277.695	47035.9
				1604.26	34739.3	-6450.53	-8128.78	-245.846	47284.5
				1604.4	34937.7	-6436.11	-8124.57	-213.829	47533.6
				1604.53	35136.3	-6421.58	-8120.34	-181.642	47783.2
				1604.67	35335.1	-6406.94	-8116.09	-149.284	48033.2
				1604.8	35533.9	-6392.18	-8111.8	-116.754	48283.6
				1604.87	35630.9	-6384.94	-8109.71	-100.83	48405.8
				1604.94	35732.8	-6377.3	-8107.49	-84.0506	48534.4
				1605.07	35931.8	-6362.31	-8103.16	-51.1722	48785.6
				1605.21	36130.8	-6347.19	-8098.79	-18.118	49037.1
				1605.34	36329.8	-6331.96	-8094.4	15.1134	49289
				1605.47	36528.8	-6316.6	-8089.98	48.5231	49541.2
				1605.61	36727.8	-6301.12	-8085.53	82.1124	49793.6
				1605.74	36926.7	-6285.51	-8081.06	115.883	50046.4
				1605.88	37125.5	-6269.78	-8076.55	149.835	50299.4
				1606.01	37324.2	-6253.92	-8072.02	183.971	50552.7
				1606.14	37515.7	-6238.51	-8067.62	217.063	50797.1
				1606.15	37522.8	-6237.94	-8067.46	218.291	50806.1
				1607.42	39386.2	-6080.43	-8022.91	551.665	53205
				1608.16	40467.6	-5981.79	-7995.37	756.176	54617
				1608.3	40660.3	-5963.55	-7990.31	793.637	54870.5
				1608.43	40852.5	-5945.16	-7985.22	831.307	55123.8
				1608.57	41044	-5926.62	-7980.09	869.186	55376.9
				1608.69	41219.1	-5909.46	-7975.35	904.138	55608.9
				1608.7	41234.8	-5907.92	-7974.93	907.277	55629.6
				1608.84	41424.9	-5889.06	-7969.73	945.581	55882.1
				1608.97	41614.3	-5870.04	-7964.5	984.1	56134.2
				1609.1	41802.8	-5850.86	-7959.23	1022.83	56386
				1609.24	41990.6	-5831.51	-7953.93	1061.79	56637.4
				1609.37	42177.5	-5812	-7948.59	1100.96	56888.3
				1609.51	42363.6	-5792.32	-7943.22	1140.35	57138.8
				1609.64	42548.7	-5772.47	-7937.81	1179.97	57388.8
				1609.78	42732.9	-5752.45	-7932.36	1219.81	57638.3
				1609.91	42916.1	-5732.26	-7926.88	1259.87	57887.3
				1609.96	42988.1	-5724.24	-7924.71	1275.74	57985.3
				1610.05	43098.3	-5711.89	-7921.36	1300.16	58135.6
				1610.18	43279.5	-5691.35	-7915.81	1340.69	58383.4
				1610.31	43459.5	-5670.62	-7910.21	1381.44	58630.5
				1610.45	43638.4	-5649.72	-7904.58	1422.43	58877
				1610.58	43816.2	-5628.63	-7898.9	1463.65	59122.8
				1610.72	43992.8	-5607.36	-7893.19	1505.1	59367.8
				1610.85	44168.2	-5585.89	-7887.44	1546.8	59612
				1610.99	44342.2	-5564.25	-7881.66	1588.73	59855.5
				1611.12	44515	-5542.4	-7875.83	1630.9	60098.1
				1611.24	44664.5	-5523.22	-7870.71	1667.85	60308.8
				1611.26	44686.5	-5520.37	-7869.96	1673.32	60339.9
				1611.39	44856.6	-5498.14	-7864.05	1715.98	60580.8
				1611.52	45025.2	-5475.71	-7858.09	1758.89	60820.7
				1611.66	45192.5	-5453.08	-7852.1	1802.05	61059.7
				1611.79	45358.2	-5430.25	-7846.07	1845.46	61297.8
				1611.93	45522.4	-5407.22	-7839.99	1889.12	61534.7
				1612.06	45685.1	-5383.97	-7833.87	1933.04	61770.7
				1612.2	45846.1	-5360.52	-7827.71	1977.21	62005.5
				1612.33	46005.6	-5336.86	-7821.51	2021.64	62239.3
				1612.47	46163.3	-5312.98	-7815.26	2066.33	62471.9
				1612.51	46216.7	-5304.8	-7813.12	2081.61	62550.8
				1612.6	46319.4	-5288.88	-7808.96	2111.29	62703.3
				1612.73	46473.7	-5264.57	-7802.63	2156.5	62933.5
				1612.87	46626.3	-5240.03	-7796.24	2201.99	63162.4
				1613	46777	-5215.27	-7789.82	2247.74	63390.1
				1613.14	46925.9	-5190.28	-7783.34	2293.76	63616.4
				1613.27	47072.9	-5165.07	-7776.82	2340.06	63841.5
				1613.41	47218	-5139.62	-7770.26	2386.62	64065.1
				1613.54	47361.1	-5113.93	-7763.64	2433.47	64287.4
				1613.68	47502.2	-5088.01	-7756.98	2480.59	64508.2
				1613.78	47615	-5066.84	-7751.55	2518.96	64686
				1613.81	47641.3	-5061.85	-7750.28	2528	64727.6
				1613.94	47778.4	-5035.44	-7743.52	2575.68	64945.5
				1614.08	47913.3	-5008.79	-7736.71	2623.66	65161.9
				1614.21	48046.1	-4981.88	-7729.86	2671.92	65376.7
				1614.35	48176.7	-4954.73	-7722.95	2720.47	65589.9
				1614.48	48305.2	-4927.32	-7716	2769.31	65801.6
				1614.62	48431.4	-4899.65	-7708.99	2818.45	66011.6
				1614.75	48555.3	-4871.72	-7701.94	2867.88	66219.9
				1614.89	48676.9	-4843.53	-7694.83	2917.61	66426.6
				1615.02	48796.2	-4815.07	-7687.67	2967.64	66631.6
				1615.06	48829.1	-4807.08	-7685.66	2981.66	66688.5
				1615.15	48913.2	-4786.34	-7680.45	3017.98	66834.8
				1615.29	49027.7	-4757.33	-7673.19	3068.62	67036.2
				1615.42	49139.8	-4728.05	-7665.87	3119.57	67235.9
				1615.56	49249.4	-4698.49	-7658.49	3170.83	67433.7
				1615.69	49356.6	-4668.64	-7651.06	3222.4	67629.7
				1615.83	49461.2	-4638.51	-7643.58	3274.29	67823.9
				1615.96	49563.3	-4608.08	-7636.04	3326.5	68016.1
				1616.09	49662.8	-4577.36	-7628.44	3379.02	68206.5
				1616.23	49759.7	-4546.35	-7620.79	3431.87	68394.9
				1616.33	49829.9	-4523.17	-7615.08	3471.25	68533.3
				1616.36	49854	-4515.03	-7613.08	3485.05	68581.4
				1616.5	49945.6	-4483.4	-7605.31	3538.55	68765.9
				1616.63	50034.6	-4451.47	-7597.49	3592.39	68948.4
				1616.77	50120.8	-4419.23	-7589.6	3646.56	69128.9
				1616.9	50204.3	-4386.66	-7581.65	3701.06	69307.4
				1617.04	50285	-4353.78	-7573.65	3755.91	69483.9
				1617.17	50362.9	-4320.57	-7565.58	3811.09	69658.3
				1617.3	50438.1	-4287.04	-7557.45	3866.62	69830.6
				1617.44	50510.4	-4253.17	-7549.26	3922.5	70000.8
				1617.57	50579.8	-4218.97	-7541.01	3978.73	70169
				1617.6	50593.5	-4211.98	-7539.33	3990.18	70202.8
				1617.71	50646.4	-4184.42	-7532.7	4035.31	70335
				1617.84	50710.1	-4149.53	-7524.32	4092.24	70498.9
				1617.98	50770.9	-4114.29	-7515.87	4149.54	70660.7
				1618.11	50828.7	-4078.7	-7507.36	4207.19	70820.3
				1618.25	50883.6	-4042.75	-7498.79	4265.21	70977.7
				1618.38	50935.6	-4006.43	-7490.14	4323.6	71133
				1618.51	50984.5	-3969.75	-7481.44	4382.36	71286.1
				1618.65	51030.5	-3932.7	-7472.66	4441.49	71437.1
				1618.78	51073.5	-3895.27	-7463.81	4501	71585.8
				1618.87	51100.7	-3869.9	-7457.83	4541.21	71684.6
				1618.92	51113.4	-3857.47	-7454.9	4560.88	71732.4
				1619.05	51150.4	-3819.27	-7445.91	4621.15	71876.8
				1619.19	51184.3	-3780.69	-7436.86	4681.81	72018.9
				1619.32	51215.1	-3741.7	-7427.73	4742.85	72158.9
				1619.46	51242.8	-3702.32	-7418.53	4804.29	72296.7
				1619.59	51267.5	-3662.54	-7409.26	4866.12	72432.3
				1619.72	51289.2	-3622.34	-7399.92	4928.35	72565.7
				1619.86	51307.7	-3581.72	-7390.5	4990.98	72696.9
				1619.99	51323.1	-3540.69	-7381	5054.02	72825.9
				1620.13	51335.5	-3499.23	-7371.43	5117.46	72952.7
				1620.14	51336.8	-3493.95	-7370.21	5125.53	72968.6
				1620.26	51344.7	-3457.33	-7361.78	5181.32	73077.4
				1620.4	51350.9	-3415	-7352.06	5245.59	73199.8
				1620.53	51353.9	-3372.23	-7342.26	5310.29	73320.2
				1620.67	51353.9	-3329	-7332.37	5375.4	73438.3
				1620.8	51350.7	-3285.33	-7322.41	5440.94	73554.3
				1620.93	51344.4	-3241.19	-7312.37	5506.91	73668.2
				1621.07	51335.1	-3196.58	-7302.25	5573.32	73780
				1621.2	51322.6	-3151.5	-7292.04	5640.16	73889.6
				1621.34	51307	-3105.95	-7281.75	5707.44	73997.2
				1621.42	51296.4	-3078.91	-7275.66	5747.24	74059.5
				1621.47	51288.4	-3059.91	-7271.38	5775.17	74102.7
				1621.61	51266.7	-3013.38	-7260.92	5843.34	74206.1
				1621.74	51241.8	-2966.35	-7250.37	5911.96	74307.5
				1621.88	51214	-2918.82	-7239.74	5981.05	74406.9
				1622.01	51183	-2870.77	-7229.02	6050.59	74504.2
				1622.14	51149	-2822.21	-7218.21	6120.59	74599.6
				1622.28	51112	-2773.13	-7207.32	6191.06	74693
				1622.41	51071.9	-2723.52	-7196.33	6262	74784.5
				1622.55	51028.8	-2673.37	-7185.25	6333.42	74874
				1622.68	50982.7	-2622.67	-7174.07	6405.32	74961.7
				1622.69	50980.7	-2620.49	-7173.59	6408.42	74965.4
				1622.82	50933.6	-2571.43	-7162.81	6477.7	75047.5
				1622.95	50881.6	-2519.62	-7151.45	6550.57	75131.5
				1623.09	50826.6	-2467.25	-7139.99	6623.93	75213.7
				1623.22	50768.6	-2414.31	-7128.44	6697.79	75294.1
				1623.35	50707.7	-2360.78	-7116.79	6772.15	75372.7
				1623.49	50643.9	-2306.67	-7105.04	6847.01	75449.6
				1623.62	50577.2	-2251.96	-7093.19	6922.38	75524.9
				1623.76	50507.6	-2196.65	-7081.24	6998.27	75598.4
				1623.89	50435.2	-2140.73	-7069.19	7074.67	75670.4
				1623.96	50398.2	-2112.69	-7063.16	7112.86	75705.6
				1624.03	50360	-2084.19	-7057.03	7151.6	75740.8
				1624.16	50282	-2027.01	-7044.78	7229.05	75809.6
				1624.3	50201.1	-1969.21	-7032.41	7307.04	75877
				1624.43	50117.5	-1910.76	-7019.94	7385.56	75942.8
				1624.56	50031.2	-1851.65	-7007.36	7464.62	76007.2
				1624.7	49942.2	-1791.89	-6994.67	7544.23	76070.3
				1624.83	49850.5	-1731.45	-6981.88	7624.39	76132
				1624.97	49756.1	-1670.34	-6968.97	7705.11	76192.3
				1625.1	49659.1	-1608.54	-6955.95	7786.38	76251.4
				1625.23	49564.3	-1549.07	-6943.45	7864.26	76306.5
				1625.24	49559.5	-1546.04	-6942.81	7868.22	76309.3
				1625.37	49457.3	-1482.84	-6929.56	7950.64	76366
				1625.51	49352.6	-1418.92	-6916.19	8033.62	76421.5
				1625.64	49245.3	-1354.28	-6902.71	8117.19	76475.9
				1625.77	49135.6	-1288.9	-6889.11	8201.35	76529.3
				1625.91	49023.4	-1222.78	-6875.38	8286.09	76581.7
				1626.04	48908.7	-1155.91	-6861.54	8371.43	76633.1
				1626.18	48791.7	-1088.27	-6847.57	8457.37	76683.7
				1626.31	48672.3	-1019.86	-6833.47	8543.92	76733.3
				1626.45	48550.6	-950.672	-6819.25	8631.09	76782.2
				1626.5	48500.5	-922.342	-6813.44	8666.67	76801.8
				1626.58	48426.6	-880.687	-6804.91	8718.87	76830.3
				1626.72	48300.3	-809.9	-6790.43	8807.27	76877.7
				1626.85	48171.8	-738.298	-6775.83	8896.3	76924.4
				1626.98	48041.1	-665.872	-6761.09	8985.97	76970.5
				1627.12	47908.2	-592.611	-6746.22	9076.28	77016
				1627.25	47773.2	-518.504	-6731.22	9167.23	77061.1
				1627.39	47636	-443.54	-6716.07	9258.84	77105.7
				1627.52	47496.9	-367.708	-6700.79	9351.1	77149.9
				1627.66	47355.7	-290.998	-6685.37	9444.03	77193.7
				1627.77	47233.6	-224.849	-6672.11	9523.85	77230.9
				1627.79	47212.5	-213.397	-6669.81	9537.63	77237.3
				1627.93	47067.3	-134.895	-6654.11	9631.91	77280.6
				1628.06	46920.2	-55.4798	-6638.26	9726.86	77323.8
				1628.19	46771.3	24.8602	-6622.27	9822.51	77366.8
				1628.33	46620.5	106.137	-6606.13	9918.85	77409.8
				1628.46	46467.9	188.362	-6589.84	10015.9	77452.7
				1628.6	46313.5	271.547	-6573.4	10113.6	77495.7
				1628.73	46157.3	355.705	-6556.8	10212.1	77538.8
				1628.87	45999.5	440.847	-6540.05	10311.3	77582
				1629	45840	526.986	-6523.14	10411.2	77625.5
				1629.04	45791.8	553.036	-6518.04	10441.3	77638.6
				1629.14	45678.9	614.134	-6506.08	10511.9	77669.2
				1629.27	45516.2	702.305	-6488.85	10613.2	77713.3
				1629.4	45351.9	791.51	-6471.46	10715.4	77757.7
				1629.54	45186.1	881.762	-6453.91	10818.3	77802.6
				1629.67	45018.8	973.074	-6436.19	10921.9	77848
				1629.81	44850.1	1065.46	-6418.31	11026.3	77894
				1629.94	44680	1158.93	-6400.25	11131.5	77940.6
				1630.08	44508.5	1253.5	-6382.02	11237.5	77987.9
				1630.21	44335.6	1349.18	-6363.61	11344.3	78035.9
				1630.31	44205.6	1421.4	-6349.75	11424.6	78072.3
				1630.34	44161.5	1445.99	-6345.03	11451.9	78084.7
				1630.48	43986.1	1543.94	-6326.27	11560.2	78134.4
				1630.61	43809.4	1643.03	-6307.33	11669.4	78185
				1630.75	43631.6	1743.3	-6288.21	11779.4	78236.6
				1630.88	43452.6	1844.74	-6268.9	11890.3	78289.2
				1631.02	43272.5	1947.38	-6249.41	12001.9	78342.9
				1631.15	43091.4	2051.22	-6229.72	12114.5	78397.8
				1631.29	42909.1	2156.28	-6209.85	12227.8	78453.8
				1631.42	42725.9	2262.58	-6189.77	12342.1	78511.2
				1631.55	42541.7	2370.12	-6169.51	12457.2	78569.9
				1631.58	42505.8	2391.14	-6165.55	12479.6	78581.4
				1631.69	42356.5	2478.92	-6149.04	12573.1	78629.9
				1631.82	42170.4	2589	-6128.37	12690	78691.5
				1631.96	41983.4	2700.37	-6107.5	12807.8	78754.5
				1632.09	41795.6	2813.04	-6086.42	12926.4	78819.1
				1632.23	41607	2927.02	-6065.13	13046	78885.3
				1632.36	41417.6	3042.34	-6043.63	13166.5	78953.2
				1632.5	41227.5	3159	-6021.91	13287.9	79022.9
				1632.63	41036.7	3277.01	-5999.98	13410.2	79094.4
				1632.76	40845.2	3396.4	-5977.83	13533.5	79167.7
				1632.85	40723.5	3472.76	-5963.68	13612.2	79215.1
				1632.9	40653	3517.16	-5955.46	13657.8	79242.9
				1633.03	40460.2	3639.33	-5932.86	13783	79320.1
				1633.17	40266.8	3762.9	-5910.03	13909.2	79399.3
				1633.3	40072.9	3887.9	-5886.97	14036.4	79480.6
				1633.44	39878.5	4014.34	-5863.68	14164.5	79564.1
				1633.57	39683.6	4142.22	-5840.15	14293.7	79649.8
				1633.71	39488.2	4271.56	-5816.38	14423.9	79737.7
				1633.84	39292.3	4402.38	-5792.37	14555.1	79827.9
				1633.97	39096.1	4534.68	-5768.12	14687.3	79920.4
				1634.11	38899.5	4668.49	-5743.61	14820.6	80015.4
				1634.12	38883.7	4679.34	-5741.62	14831.4	80023.2
				1634.24	38702.6	4803.8	-5718.85	14954.9	80112.9
				1634.38	38505.3	4940.63	-5693.84	15090.3	80212.8
				1634.51	38307.8	5078.99	-5668.57	15226.8	80315.4
				1634.65	38110	5218.9	-5643.04	15364.3	80420.6
				1634.78	37911.9	5360.35	-5617.24	15503	80528.4
				1634.92	37713.7	5503.38	-5591.17	15642.7	80639
				1635.05	37515.2	5647.97	-5564.83	15783.5	80752.3
				1635.18	37316.6	5794.14	-5538.22	15925.5	80868.5
				1635.32	37117.9	5941.91	-5511.33	16068.6	80987.6
				1635.39	37014.5	6019.41	-5497.23	16143.6	81050.6
				1635.45	36919.1	6091.27	-5484.15	16212.9	81109.5
				1635.59	36720.2	6242.24	-5456.69	16358.3	81234.5
				1635.72	36521.2	6394.83	-5428.94	16504.9	81362.4
				1635.86	36322.2	6549.03	-5400.9	16652.7	81493.5
				1635.99	36123.2	6704.85	-5372.56	16801.7	81627.6
				1636.13	35924.2	6862.31	-5343.91	16951.9	81764.9
				1636.26	35725.2	7021.4	-5314.97	17103.3	81905.3
				1636.39	35526.3	7182.14	-5285.71	17255.9	82049
				1636.53	35327.5	7344.51	-5256.14	17409.8	82196
				1636.66	35138.2	7500.66	-5227.69	17557.5	82339.1
				1636.66	35128.8	7508.52	-5226.26	17564.9	82346.3
				1636.8	34930.1	7674.18	-5196.05	17721.3	82500
				1636.93	34731.7	7841.49	-5165.52	17878.9	82657
				1637.07	34533.4	8010.43	-5134.65	18037.9	82817.5
				1637.2	34335.3	8181.02	-5103.46	18198.2	82981.4
				1637.34	34137.3	8353.25	-5071.93	18359.8	83148.8
				1637.47	33939.7	8527.11	-5040.05	18522.7	83319.8
				1637.6	33742.2	8702.61	-5007.83	18686.9	83494.3
				1637.74	33545	8879.72	-4975.25	18852.5	83672.4
				1637.87	33348.1	9058.45	-4942.32	19019.5	83854.1
				1637.93	33271	9128.92	-4929.32	19085.3	83926.3
				1638.01	33151.4	9238.79	-4909.03	19187.9	84039.5
				1638.14	32955.1	9420.72	-4875.38	19357.7	84228.5
				1638.28	32759.1	9604.23	-4841.35	19528.9	84421.3
				1638.41	32563.5	9789.32	-4806.95	19701.5	84617.7
				1638.55	32368.2	9975.96	-4772.17	19875.5	84817.9
				1638.68	32173.2	10164.1	-4737	20051	85021.8
				1638.81	31978.7	10353.8	-4701.45	20228	85229.5
				1638.95	31784.6	10545	-4665.49	20406.5	85441
				1639.08	31590.8	10737.7	-4629.14	20586.5	85656.3
				1639.19	31431.6	10897.5	-4598.89	20735.9	85836.5
				1639.22	31397.6	10931.8	-4592.39	20767.9	85875.4
				1639.35	31204.7	11127.4	-4555.22	20951	86098.3
				1639.49	31012.4	11324.3	-4517.64	21135.5	86325
				1639.62	30820.4	11522.6	-4479.63	21321.6	86555.5
				1639.76	30629	11722.3	-4441.2	21509.3	86789.9
				1639.89	30438.1	11923.2	-4402.34	21698.6	87028
				1640.02	30247.7	12125.4	-4363.03	21889.5	87270
				1640.16	30057.8	12328.8	-4323.29	22082.1	87515.9
				1640.29	29868.4	12533.5	-4283.09	22276.2	87765.5
				1640.43	29679.6	12739.2	-4242.44	22472.1	88018.9
				1640.46	29631.4	12792.1	-4231.95	22522.5	88084.4
				1640.56	29491.4	12946	-4201.32	22669.6	88276.1
				1640.7	29303.7	13153.9	-4159.74	22868.8	88537
				1640.83	29116.5	13362.8	-4117.68	23069.7	88801.8
				1640.97	28930	13572.6	-4075.15	23272.3	89070.2
				1641.1	28744.1	13783.2	-4032.13	23476.7	89342.3
				1641.23	28558.7	13994.7	-3988.61	23682.9	89618.1
				1641.37	28374	14206.9	-3944.6	23890.8	89897.5
				1641.5	28189.9	14419.8	-3900.08	24100.5	90180.6
				1641.64	28006.4	14633.3	-3855.05	24312	90467.2
				1641.73	27880.5	14780.6	-3823.76	24458.7	90666.4
				1641.77	27823.6	14847.4	-3809.5	24525.4	90757.3
				1641.91	27641.4	15061.9	-3763.42	24740.6	91050.9
				1642.04	27459.8	15276.8	-3716.81	24957.7	91348
				1642.18	27278.9	15492	-3669.67	25176.7	91648.4
				1642.31	27098.7	15707.4	-3621.97	25397.6	91952.2
				1642.44	26919.2	15922.9	-3573.73	25620.5	92259.2
				1642.58	26740.3	16138.4	-3524.92	25845.2	92569.5
				1642.71	26562.1	16353.9	-3475.55	26072	92882.9
				1642.85	26384.6	16569.2	-3425.6	26300.7	93199.4
				1642.98	26207.8	16784.3	-3375.07	26531.5	93518.9
				1643	26187.9	16808.5	-3369.34	26557.6	93555.2
				1643.12	26031.7	16999	-3323.95	26764.2	93841.4
				1643.25	25856.3	17213.2	-3272.24	26999.1	94166.7
				1643.39	25681.7	17426.7	-3219.92	27236	94494.9
				1643.52	25507.7	17639.6	-3166.99	27474.9	94825.7
				1643.65	25334.5	17851.7	-3113.44	27716	95159.2
				1643.79	25162	18062.8	-3059.26	27959.3	95495.2
				1643.92	24990.2	18272.8	-3004.45	28204.7	95833.7
				1644.06	24819.2	18481.7	-2948.99	28452.2	96174.5
				1644.19	24648.9	18689.2	-2892.89	28702	96517.6
				1644.27	24556.4	18801.6	-2862.03	28839	96705.4
				1644.33	24479.3	18895.2	-2836.12	28954	96862.8
				1644.46	24310.5	19099.6	-2778.69	29208.2	97210.1
				1644.6	24142.4	19302.3	-2720.58	29464.7	97559.3
				1644.73	23975.1	19503.2	-2661.79	29723.4	97910.4
				1644.86	23808.6	19702	-2602.31	29984.5	98263.2
				1645	23642.8	19898.6	-2542.13	30248	98617.6
				1645.13	23477.7	20093	-2481.24	30513.7	98973.6
				1645.27	23313.4	20284.9	-2419.64	30781.9	99331
				1645.4	23149.9	20474.1	-2357.31	31052.5	99689.6
				1645.53	22992.1	20655	-2296.17	31317.1	100038
				1645.54	22987.2	20660.7	-2294.25	31325.4	100049
				1645.67	22825.2	20844.3	-2230.44	31600.9	100410
				1645.8	22663.9	21024.8	-2165.89	31878.8	100772
				1645.94	22503.5	21202.2	-2100.57	32159.2	101135
				1646.07	22343.8	21376.2	-2034.49	32442.2	101498
				1646.8	21495.8	22250.4	-1664.45	34013	103465
				1647.42	20789.6	22898.4	-1329.62	35416	105145
				1647.55	20638.5	23025.6	-1254.53	35728.4	105508
				1647.69	20488.1	23147.7	-1178.58	36043.6	105871
				1647.82	20338.5	23264.6	-1101.75	36361.7	106234
				1647.96	20189.7	23376.2	-1024.03	36682.7	106595
				1648.07	20069.5	23462.7	-960.306	36945.3	106888
				1648.09	20041.6	23482.3	-945.419	37006.6	106955
				1648.22	19894.3	23582.8	-865.906	37333.4	107315
				1648.36	19747.8	23677.6	-785.482	37663.2	107674
				1648.49	19602.1	23766.6	-704.14	37996	108031
				1648.63	19457.1	23849.8	-621.872	38331.9	108387
				1648.76	19312.9	23926.9	-538.671	38670.7	108742
				1648.9	19169.5	23998	-454.529	39012.7	109096
				1649.03	19026.8	24062.9	-369.439	39357.8	109448
				1649.17	18884.9	24121.5	-283.395	39706	109799
				1649.3	18743.8	24173.9	-196.388	40057.4	110149
				1649.33	18710.6	24185.4	-175.699	40140.8	110231
				1649.43	18603.4	24219.9	-108.413	40411.9	110497
				1649.57	18463.8	24259.5	-19.4635	40769.7	110844
				1649.7	18325	24292.7	70.4674	41130.8	111189
				1649.84	18186.9	24319.3	161.385	41495.1	111533
				1649.97	18049.5	24339.4	253.296	41862.8	111875
				1650.11	17913	24353	346.204	42233.7	112216
				1650.24	17777.1	24360	440.115	42608.1	112556
				1650.38	17642.1	24360.4	535.034	42985.8	112894
				1650.51	17507.7	24354.3	630.964	43367	113230
				1650.6	17420.4	24346.7	694.194	43617.9	113450
				1650.64	17374.1	24341.5	727.91	43751.6	113566
				1650.78	17241.3	24322.3	825.875	44139.7	113900
				1650.91	17109.2	24296.5	924.863	44531.3	114232
				1651.05	16977.8	24264.1	1024.88	44926.5	114564
				1651.18	16847.2	24225.4	1125.91	45325.2	114894
				1651.32	16717.3	24180.2	1227.98	45727.5	115223
				1651.45	16588.1	24128.6	1331.08	46133.5	115552
				1651.59	16459.7	24070.7	1435.21	46543.1	115879
				1651.72	16332	24006.6	1540.36	46956.4	116206
				1651.85	16205	23936.4	1646.55	47373.4	116532
				1651.86	16196.1	23931.2	1654.09	47403	116555
				1651.99	16078.8	23860	1753.76	47794.1	116857
				1652.12	15953.2	23777.6	1862	48218.6	117182
				1652.93	15214.9	23163	2532.77	50846.4	119128
				1653.06	15094.3	23041.5	2648.07	51298.1	119452
				1653.13	15036.7	22981.4	2703.81	51516.5	119609
				1653.2	14974.4	22915	2764.34	51753.7	119778
				1653.33	14855.2	22783.4	2881.59	52213.4	120104
				1653.47	14736.7	22647	2999.79	52677.1	120431
				1653.6	14618.9	22505.9	3118.94	53144.9	120759
				1653.74	14501.8	22360.2	3239.03	53616.7	121088
				1653.87	14385.3	22210.1	3360.04	54092.7	121419
				1654.01	14269.5	22055.7	3481.94	54572.8	121750
				1654.14	14154.4	21897.1	3604.74	55057.1	122084
				1654.27	14040	21734.6	3728.41	55545.5	122419
				1654.39	13937.9	21585.5	3840.14	55987.6	122721
				1654.41	13926.3	21568.3	3852.92	56038.2	122756
				1654.54	13813.2	21398.3	3978.26	56535.1	123095
				1654.68	13700.7	21224.7	4104.41	57036.2	123436
				1654.81	13588.9	21047.8	4231.34	57541.6	123780
				1654.95	13477.8	20867.6	4359.03	58051.3	124126
				1655.08	13367.4	20684.3	4487.45	58565.3	124475
				1655.22	13257.5	20498.2	4616.57	59083.6	124826
				1655.35	13148.4	20309.2	4746.36	59606.3	125181
				1655.48	13039.8	20117.7	4876.79	60133.3	125538
				1655.62	12931.9	19923.7	5007.82	60664.8	125899
				1655.66	12898.9	19863.5	5048.22	60829	126010
				1655.75	12824.7	19727.3	5139.43	61200.6	126262
				1655.89	12718.1	19528.8	5271.57	61740.8	126630
				1656.02	12612.1	19328.2	5404.2	62285.4	127000
				1656.16	12506.7	19125.7	5537.29	62834.4	127375
				1656.29	12402	18921.5	5670.79	63387.9	127753
				1656.43	12297.9	18715.6	5804.65	63945.9	128134
				1656.56	12194.4	18508.3	5938.83	64508.3	128520
				1656.69	12091.5	18299.7	6073.29	65075.1	128910
				1656.83	11989.2	18089.8	6207.96	65646.5	129304
				1656.92	11916.2	17938.6	6304.66	66059	129589
				1656.96	11887.5	17878.8	6342.81	66222.3	129702
				1657.1	11786.4	17666.9	6477.76	66802.5	130104
				1657.23	11686	17454.1	6612.77	67387.3	130511
				1657.37	11586.1	17240.6	6747.78	67976.5	130921
				1657.5	11486.8	17026.4	6882.73	68570.2	131337
				1657.64	11388.1	16811.8	7017.55	69168.4	131756
				1657.77	11290	16596.8	7152.18	69771.1	132180
				1657.9	11192.5	16381.5	7286.55	70378.2	132609
				1658.04	11095.6	16166.1	7420.6	70989.7	133042
				1658.17	10999.2	15950.5	7554.24	71605.7	133480
				1658.19	10987	15923.1	7571.19	71684.3	133536
				1658.31	10903.4	15735	7687.42	72226.1	133922
				1658.44	10808.2	15519.6	7820.05	72850.9	134369
				1658.58	10713.6	15304.3	7952.06	73480.1	134821
				1658.71	10619.5	15089.4	8083.37	74113.7	135276
				1658.85	10525.9	14874.9	8213.9	74751.7	135737
				1658.98	10433	14660.7	8343.57	75393.9	136202
				1659.11	10340.6	14447.2	8472.29	76040.5	136671
				1659.25	10248.7	14234.2	8599.98	76691.3	137145
				1659.38	10157.4	14021.9	8726.55	77346.4	137623
				1659.45	10109.3	13909.8	8793.07	77694.9	137877
				1659.52	10066.6	13810.3	8851.92	78005.7	138105
				1659.65	9976.37	13599.5	8975.99	78669.1	138591
				1659.79	9886.68	13389.6	9098.67	79336.7	139082
				1659.92	9797.52	13180.6	9219.88	80008.3	139577
				1660.06	9708.89	12972.6	9339.52	80684	140075
				1660.19	9620.79	12765.6	9457.49	81363.7	140578
				1660.32	9533.22	12559.8	9573.71	82047.3	141084
				1660.46	9446.17	12355	9688.07	82734.7	141594
				1660.59	9359.63	12151.4	9800.49	83426	142108
				1660.72	9279.47	11962.8	9903.4	84073.5	142590
				1660.73	9273.61	11949	9910.87	84121.1	142625
				1660.86	9188.11	11747.9	10019.1	84819.8	143145
				1661	9103.11	11548.1	10125.1	85522.2	143669
				1661.13	9018.62	11349.6	10228.8	86228.1	144196
				1661.26	8934.63	11152.5	10330	86937.4	144725
				1661.4	8851.14	10956.8	10428.8	87650.2	145257
				1661.53	8768.15	10762.5	10524.9	88366.2	145792
				1661.67	8685.65	10569.6	10618.3	89085.5	146330
				1661.8	8603.65	10378.2	10709	89807.9	146869
				1661.94	8522.13	10188.4	10796.7	90533.3	147411
				1661.98	8495	10125.2	10825.4	90776.3	147592
				1662.07	8441.09	9999.98	10881.5	91261.6	147955
				1663.25	7753.28	8421.15	11483.6	97731.1	152760
				1664.36	7134.72	7041.91	11795.5	103968	157311
				1664.49	7061.9	6882.6	11814.9	104726	157856
				1664.51	7051.82	6860.62	11817.2	104831	157931
				1664.63	6989.5	6724.94	11830.1	105484	158399
				1664.76	6917.54	6568.9	11841.3	106242	158940
				1664.89	6845.99	6414.49	11848.4	107000	159479
				1665.03	6774.87	6261.7	11851.4	107757	160015
				1665.16	6704.17	6110.52	11850.2	108513	160548
				1665.3	6633.88	5960.96	11844.9	109268	161078
				1665.43	6564	5812.99	11835.5	110022	161605
				1665.57	6494.54	5666.61	11822	110775	162129
				1665.7	6425.48	5521.81	11804.4	111526	162648
				1665.77	6388.79	5445.18	11793.4	111926	162924
				1665.84	6356.82	5378.59	11782.8	112275	163163
				1665.97	6288.57	5236.93	11757.1	113022	163675
				1666.1	6220.72	5096.83	11727.4	113766	164181
				1666.24	6153.26	4958.27	11693.7	114507	164683
				1666.37	6086.2	4821.24	11656.1	115246	165180
				1666.51	6019.53	4685.74	11614.6	115982	165672
				1666.64	5953.25	4551.74	11569.3	116713	166158
				1666.78	5887.35	4419.25	11520.1	117442	166639
				1666.91	5821.84	4288.24	11467.3	118166	167113
				1667.04	5761.35	4167.91	11414.9	118834	167549
				1667.05	5756.71	4158.71	11410.7	118885	167582
				1667.18	5691.96	4030.64	11350.5	119600	168044
				1667.31	5627.58	3904.02	11286.8	120311	168499
				1667.45	5563.58	3778.84	11219.6	121015	168948
				1667.58	5499.95	3655.08	11149	121715	169389
				1667.72	5436.69	3532.74	11075	122408	169823
				1667.85	5373.8	3411.79	10997.8	123096	170250
				1667.99	5311.27	3292.23	10917.4	123777	170668
				1668.12	5249.1	3174.04	10834	124451	171079
				1668.26	5187.29	3057.21	10747.5	125118	171481
				1668.3	5167.37	3019.7	10718.9	125332	171609
				1668.39	5125.84	2941.72	10658.1	125778	171874
				1668.52	5064.75	2827.57	10565.9	126430	172259
				1668.66	5004	2714.73	10470.9	127074	172634
				1668.79	4943.61	2603.2	10373.3	127710	173000
				1668.93	4883.56	2492.96	10273.1	128337	173357
				1669.06	4823.86	2383.99	10170.5	128955	173703
				1669.2	4764.5	2276.28	10065.5	129563	174040
				1669.33	4705.48	2169.83	9958.19	130163	174367
				1669.47	4646.8	2064.61	9848.73	130752	174682
				1669.56	4605.29	1990.54	9769.63	131164	174900
				1669.6	4588.46	1960.61	9737.19	131331	174987
				1669.73	4530.45	1857.82	9623.66	131899	175281
				1669.87	4472.77	1756.23	9508.23	132456	175564
				1670	4415.43	1655.81	9391.01	133003	175835
				1670.14	4358.41	1556.57	9272.09	133537	176095
				1670.27	4301.71	1458.47	9151.55	134060	176342
				1670.41	4245.34	1361.52	9029.5	134571	176578
				1670.54	4189.29	1265.7	8906.02	135069	176801
				1670.68	4133.56	1170.98	8781.2	135555	177011
				1670.81	4078.14	1077.37	8655.14	136027	177209
				1670.82	4072.29	1067.52	8641.72	136077	177229
				1670.94	4023.04	984.849	8527.93	136487	177393
				1671.08	3968.25	893.401	8399.65	136932	177564
				1671.21	3913.78	803.013	8270.38	137364	177722
				1671.35	3859.61	713.675	8140.22	137782	177866
				1671.48	3805.74	625.373	8009.24	138185	177996
				1671.62	3752.19	538.094	7877.52	138574	178112
				1671.75	3698.93	451.827	7745.15	138947	178214
				1671.89	3645.97	366.557	7612.2	139306	178301
				1672.02	3593.32	282.274	7478.75	139649	178374
				1672.09	3567.45	241.048	7412.74	139812	178404
				1672.15	3540.96	198.965	7344.87	139976	178431
				1672.29	3488.89	116.618	7210.63	140288	178474
				1672.42	3437.12	35.2204	7076.1	140584	178502
				1672.56	3385.63	-45.239	6941.36	140863	178515
				1672.69	3334.44	-124.772	6806.46	141126	178512
				1672.83	3283.53	-203.391	6671.47	141372	178494
				1672.96	3232.91	-281.106	6536.45	141602	178460
				1673.1	3182.56	-357.93	6401.46	141814	178411
				1673.23	3132.5	-433.874	6266.57	142010	178346
				1673.35	3088.64	-500.05	6147.85	142168	178275
				1673.36	3082.72	-508.948	6131.81	142188	178264
				1673.5	3033.22	-583.164	5997.25	142349	178167
				1673.63	2983.99	-656.533	5862.95	142493	178054
				1673.77	2935.04	-729.065	5728.94	142619	177924
				1673.9	2886.36	-800.772	5595.28	142727	177779
				1674.04	2837.95	-871.664	5462	142818	177617
				1674.17	2789.8	-941.75	5329.17	142891	177439
				1674.31	2741.92	-1011.04	5196.81	142946	177244
				1674.44	2694.31	-1079.55	5064.97	142983	177033
				1674.57	2646.96	-1147.29	4933.68	143003	176806
				1674.61	2634.65	-1164.83	4899.52	143005	176744
				1674.71	2599.87	-1214.26	4802.98	143004	176563
				1674.84	2553.04	-1280.47	4672.91	142987	176303
				1674.98	2506.47	-1345.94	4543.49	142953	176027
				1675.11	2460.16	-1410.68	4414.77	142901	175735
				1675.25	2414.1	-1474.69	4286.76	142831	175427
				1675.38	2368.29	-1537.98	4159.5	142743	175103
				1675.51	2322.73	-1600.57	4033	142637	174763
				1675.65	2277.43	-1662.46	3907.31	142514	174407
				1675.78	2232.37	-1723.66	3782.43	142373	174035
				1675.87	2203.28	-1762.98	3701.91	142272	173785
				1675.92	2187.55	-1784.18	3658.39	142215	173647
				1676.05	2142.98	-1844.03	3535.22	142039	173244
				1676.19	2098.66	-1903.22	3412.92	141846	172825
				1676.32	2054.57	-1961.76	3291.52	141636	172391
				1676.46	2010.73	-2019.64	3171.03	141409	171942
				1676.59	1967.12	-2076.9	3051.48	141166	171478
				1676.72	1923.75	-2133.52	2932.86	140905	170999
				1676.86	1880.62	-2189.52	2815.19	140628	170505
				1676.99	1837.72	-2244.91	2698.49	140335	169997
				1677.13	1795.05	-2299.7	2582.77	140026	169475
				1677.13	1793.84	-2301.25	2579.5	140017	169460
				1677.26	1752.61	-2353.88	2468.03	139701	168938
				1677.4	1710.4	-2407.48	2354.29	139361	168388
				1677.53	1668.42	-2460.5	2241.54	139004	167824
				1677.67	1626.66	-2512.94	2129.81	138633	167247
				1677.8	1585.13	-2564.82	2019.08	138247	166657
				1677.93	1543.82	-2616.14	1909.38	137846	166053
				1678.07	1502.73	-2666.9	1800.69	137431	165438
				1678.2	1461.87	-2717.12	1693.03	137001	164809
				1678.34	1421.22	-2766.8	1586.4	136558	164169
				1678.39	1404.68	-2786.94	1543.14	136372	163904
				1678.47	1380.79	-2815.95	1480.79	136100	163516
				1678.61	1340.57	-2864.58	1376.22	135630	162853
				1678.74	1300.57	-2912.69	1272.67	135146	162177
				1678.88	1260.79	-2960.29	1170.16	134650	161491
				1679.01	1221.21	-3007.38	1068.67	134141	160794
				1679.14	1181.85	-3053.97	968.215	133620	160087
				1679.28	1142.69	-3100.08	868.782	133087	159369
				1679.41	1103.74	-3145.7	770.373	132543	158642
				1679.55	1065	-3190.83	672.984	131987	157905
				1679.65	1034.6	-3226.09	596.91	131541	157317
				1679.68	1026.46	-3235.5	576.612	131421	157159
				1679.82	988.129	-3279.7	481.254	130843	156403
				1679.95	949.998	-3323.43	386.906	130256	155640
				1680.09	912.067	-3366.72	293.562	129658	154867
				1680.22	874.337	-3409.55	201.219	129051	154087
				1680.35	836.805	-3451.93	109.87	128434	153299
				1680.49	799.47	-3493.88	19.5107	127809	152504
				1680.62	762.331	-3535.4	-69.8648	127174	151702
				1680.76	725.387	-3576.49	-158.263	126532	150893
				1680.89	688.636	-3617.16	-245.69	125881	150077
				1680.91	682.733	-3623.67	-259.684	125775	149945
				1682.17	347.737	-3984.68	-1031.76	119332	142033
				1683.43	28.6231	-4313.16	-1725.42	112462	133823
				1684.69	-275.529	-4612.69	-2347.53	105392	125526
				1685.95	-565.581	-4886.37	-2905.1	98308	117321
				1687.21	-842.121	-5136.76	-3404.55	91364	109351
				1688.47	-1106.14	-5366.49	-3852.65	84662.4	101707
				1689.23	-1258.8	-5495.28	-4099.25	80790.4	97307.5
				1689.36	-1285.54	-5517.53	-4141.52	80114.1	96539.9
				1689.5	-1312.15	-5539.59	-4183.3	79441.8	95777.2
				1689.63	-1338.63	-5561.46	-4224.62	78773.6	95019.3
				1689.73	-1358.33	-5577.67	-4255.18	78277.1	94456.4
				1689.77	-1364.99	-5583.13	-4265.47	78109.5	94266.3
				1689.9	-1391.21	-5604.62	-4305.87	77449.6	93518.3
				1690.03	-1417.31	-5625.91	-4345.81	76793.9	92775.2
				1690.17	-1443.29	-5647.03	-4385.3	76142.4	92037.2
				1690.3	-1469.14	-5667.95	-4424.36	75495.1	91304.1
				1690.44	-1494.86	-5688.7	-4462.98	74852.2	90576.1
				1690.57	-1520.46	-5709.27	-4501.17	74213.6	89853.1
				1690.71	-1545.94	-5729.66	-4538.93	73579.3	89135.2
				1690.84	-1571.3	-5749.88	-4576.28	72949.4	88422.4
				1690.97	-1596.54	-5769.92	-4613.21	72323.9	87714.6
				1690.99	-1599.36	-5772.15	-4617.33	72254	87635.6
				1691.11	-1621.65	-5789.79	-4649.74	71702.8	87012
				1691.24	-1646.65	-5809.49	-4685.87	71086.1	86314.5
				1691.38	-1671.53	-5829.02	-4721.59	70473.8	85622.1
				1691.51	-1696.29	-5848.39	-4756.93	69866	84934.9
				1691.65	-1720.93	-5867.59	-4791.88	69262.7	84252.7
				1691.78	-1745.45	-5886.63	-4826.44	68663.8	83575.7
				1691.92	-1769.86	-5905.51	-4860.63	68069.4	82903.8
				1692.05	-1794.16	-5924.23	-4894.45	67479.5	82237.1
				1692.18	-1818.34	-5942.8	-4927.9	66894	81575.4
				1692.25	-1829.66	-5951.46	-4943.49	66620.5	81266.3
				1692.32	-1842.4	-5961.2	-4960.98	66313	80918.9
				1692.45	-1866.35	-5979.46	-4993.71	65736.5	80267.4
				1692.59	-1890.19	-5997.56	-5026.09	65164.5	79621.1
				1692.72	-1913.92	-6015.51	-5058.11	64596.9	78979.8
				1692.86	-1937.54	-6033.31	-5089.79	64033.8	78343.6
				1692.99	-1961.04	-6050.97	-5121.13	63475.2	77712.5
				1693.13	-1984.44	-6068.48	-5152.14	62921	77086.4
				1693.26	-2007.72	-6085.84	-5182.82	62371.3	76465.3
				1693.39	-2030.9	-6103.07	-5213.16	61825.9	75849.2
				1693.51	-2050	-6117.21	-5238.03	61378	75343.2
				1693.53	-2053.97	-6120.15	-5243.19	61285	75238.2
				1693.66	-2076.93	-6137.09	-5272.9	60748.6	74632.1
				1693.8	-2099.79	-6153.89	-5302.29	60216.5	74030.9
				1693.93	-2122.53	-6170.56	-5331.37	59688.7	73434.7
				1694.07	-2145.18	-6187.09	-5360.14	59165.4	72843.4
				1694.2	-2167.72	-6203.48	-5388.61	58646.4	72257
				1694.34	-2190.15	-6219.75	-5416.79	58131.7	71675.4
				1694.47	-2212.48	-6235.88	-5444.66	57621.3	71098.7
				1694.6	-2234.71	-6251.88	-5472.25	57115.2	70526.8
				1694.74	-2256.83	-6267.76	-5499.55	56613.4	69959.7
				1694.76	-2260.92	-6270.69	-5504.58	56520.9	69855.2
				1694.87	-2278.85	-6283.51	-5526.56	56115.9	69397.4
				1695.01	-2300.78	-6299.13	-5553.3	55622.6	68839.8
				1695.14	-2322.6	-6314.62	-5579.76	55133.5	68286.9
				1695.28	-2344.32	-6330	-5605.94	54648.5	67738.7
				1695.41	-2365.94	-6345.25	-5631.85	54167.8	67195.1
				1695.55	-2387.46	-6360.38	-5657.5	53691.1	66656.2
				1695.68	-2408.88	-6375.39	-5682.89	53218.6	66121.9
				1695.81	-2430.21	-6390.28	-5708.01	52750.2	65592.1
				1695.95	-2451.44	-6405.06	-5732.88	52285.9	65066.9
				1696.02	-2462.93	-6413.03	-5746.28	52035.4	64783.6
				1696.08	-2472.57	-6419.71	-5757.49	51825.6	64546.2
				1696.22	-2493.61	-6434.26	-5781.86	51369.3	64030
				1696.35	-2514.55	-6448.69	-5805.98	50917	63518.2
				1696.49	-2535.39	-6463.01	-5829.85	50468.7	63010.9
				1696.62	-2556.14	-6477.21	-5853.48	50024.3	62507.9
				1696.76	-2576.8	-6491.31	-5876.88	49583.8	62009.3
				1696.89	-2597.36	-6505.3	-5900.04	49147.2	61515
				1697.02	-2617.83	-6519.18	-5922.96	48714.5	61024.9
				1697.16	-2638.21	-6532.95	-5945.66	48285.6	60539.2
				1697.28	-2656.34	-6545.16	-5965.74	47905.7	60108.8
				1697.29	-2658.5	-6546.62	-5968.13	47860.5	60057.7
				1697.43	-2678.69	-6560.18	-5990.38	47439.2	59580.3
				1697.56	-2698.8	-6573.63	-6012.41	47021.6	59107.1
				1697.7	-2718.81	-6586.99	-6034.22	46607.7	58638.1
				1697.83	-2738.74	-6600.24	-6055.81	46197.5	58173.2
				1697.97	-2758.57	-6613.39	-6077.19	45791	57712.3
				1698.1	-2778.32	-6626.45	-6098.36	45388.1	57255.4
				1698.23	-2797.98	-6639.4	-6119.32	44988.8	56802.5
				1698.37	-2817.55	-6652.26	-6140.08	44593.1	56353.6
				1698.5	-2837.03	-6665.01	-6160.63	44200.9	55908.7
				1698.54	-2841.77	-6668.11	-6165.61	44105.9	55800.9
				1698.64	-2856.43	-6677.68	-6180.99	43812.3	55467.6
				1698.77	-2875.74	-6690.25	-6201.14	43427.1	55030.4
				1698.91	-2894.97	-6702.72	-6221.11	43045.4	54597.1
				1699.04	-2914.11	-6715.1	-6240.87	42667.1	54167.5
				1699.18	-2933.16	-6727.39	-6260.45	42292.3	53741.7
				1699.31	-2952.13	-6739.58	-6279.84	41920.8	53319.6
				1699.44	-2971.02	-6751.69	-6299.04	41552.6	52901.3
				1699.58	-2989.82	-6763.71	-6318.06	41187.8	52486.6
				1699.71	-3008.54	-6775.63	-6336.9	40826.2	52075.5
				1699.79	-3019.62	-6782.68	-6348	40613	51833.1
				1699.85	-3027.18	-6787.47	-6355.56	40467.9	51668.1
				1699.98	-3045.74	-6799.23	-6374.04	40112.8	51264.2
				1700.12	-3064.21	-6810.89	-6392.34	39760.9	50863.9
				1700.25	-3082.61	-6822.47	-6410.48	39412.2	50467.1
				1700.39	-3100.92	-6833.97	-6428.44	39066.7	50073.8
				1700.52	-3119.15	-6845.38	-6446.23	38724.2	49683.9
				1700.65	-3137.31	-6856.71	-6463.85	38384.8	49297.4
				1700.79	-3155.38	-6867.96	-6481.31	38048.5	48914.3
				1700.92	-3173.38	-6879.12	-6498.61	37715.3	48534.6
				1701.05	-3190.3	-6889.59	-6514.79	37403.3	48179.1
				1701.06	-3191.3	-6890.21	-6515.75	37385	48158.2
				1701.19	-3209.13	-6901.21	-6532.72	37057.7	47785
				1701.33	-3226.9	-6912.14	-6549.54	36733.3	47415.2
				1701.46	-3244.58	-6922.99	-6566.2	36411.9	47048.5
				1701.6	-3262.19	-6933.75	-6582.71	36093.4	46685.1
				1701.73	-3279.72	-6944.45	-6599.07	35777.7	46324.9
				1701.86	-3297.18	-6955.06	-6615.27	35464.8	45967.7
				1702	-3314.56	-6965.6	-6631.33	35154.8	45613.7
				1702.13	-3331.87	-6976.07	-6647.24	34847.6	45262.8
				1702.27	-3349.1	-6986.46	-6663.01	34543.1	44915
				1702.31	-3354.03	-6989.43	-6667.5	34456.2	44815.7
				1702.4	-3366.26	-6996.78	-6678.63	34241.3	44570.1
				1702.54	-3383.34	-7007.02	-6694.11	33942.3	44228.3
				1702.67	-3400.35	-7017.19	-6709.45	33645.9	43889.4
				1702.81	-3417.29	-7027.3	-6724.65	33352.2	43553.4
				1702.94	-3434.15	-7037.33	-6739.71	33061.2	43220.4
				1703.07	-3450.95	-7047.29	-6754.64	32772.7	42890.2
				1703.21	-3467.67	-7057.18	-6769.44	32486.8	42562.9
				1703.34	-3484.32	-7067	-6784.1	32203.5	42238.5
				1703.48	-3500.9	-7076.75	-6798.63	31922.6	41916.8
				1703.56	-3511.43	-7082.93	-6807.82	31745	41713.2
				1703.61	-3517.41	-7086.44	-6813.03	31644.3	41597.9
				1703.75	-3533.85	-7096.05	-6827.31	31368.5	41281.7
				1703.88	-3550.22	-7105.6	-6841.46	31095.1	40968.3
				1704.02	-3566.51	-7115.09	-6855.48	30824.2	40657.5
				1704.15	-3582.75	-7124.51	-6869.38	30555.7	40349.4
				1704.28	-3598.91	-7133.87	-6883.15	30289.5	40044
				1704.42	-3615	-7143.16	-6896.81	30025.7	39741.2
				1704.55	-3631.03	-7152.39	-6910.35	29764.3	39440.9
				1704.69	-3646.98	-7161.55	-6923.76	29505.1	39143.3
				1704.82	-3662.56	-7170.47	-6936.8	29253.4	38854
				1704.82	-3662.88	-7170.65	-6937.06	29248.3	38848.1
				1704.96	-3678.7	-7179.69	-6950.25	28993.7	38555.5
				1705.09	-3694.46	-7188.67	-6963.32	28741.4	38265.3
				1705.22	-3710.15	-7197.59	-6976.28	28491.3	37977.7
				1705.36	-3725.78	-7206.45	-6989.12	28243.4	37692.4
				1705.49	-3741.34	-7215.25	-7001.86	27997.6	37409.6
				1705.63	-3756.83	-7223.99	-7014.49	27754.1	37129.2
				1705.76	-3772.26	-7232.67	-7027	27512.6	36851.1
				1705.9	-3787.63	-7241.29	-7039.41	27273.3	36575.4
				1706.03	-3802.93	-7249.85	-7051.72	27036.1	36302
				1706.08	-3807.86	-7252.61	-7055.67	26959.9	36214.2
				1706.17	-3818.17	-7258.36	-7063.92	26801	36030.9
				1706.3	-3833.35	-7266.81	-7076.01	26567.9	35762.1
				1706.43	-3848.46	-7275.21	-7088.01	26336.8	35495.5
				1706.57	-3863.51	-7283.55	-7099.9	26107.7	35231.2
				1706.7	-3878.5	-7291.83	-7111.69	25880.7	34969.1
				1706.84	-3893.42	-7300.06	-7123.39	25655.6	34709.2
				1706.97	-3908.29	-7308.23	-7134.98	25432.5	34451.4
				1707.11	-3923.09	-7316.35	-7146.48	25211.3	34195.8
				1707.24	-3937.83	-7324.42	-7157.88	24992	33942.3
				1707.33	-3947.51	-7329.7	-7165.34	24848.6	33776.5
				1707.38	-3952.52	-7332.43	-7169.19	24774.6	33690.9
				1707.51	-3967.14	-7340.4	-7180.4	24559.1	33441.6
				1707.64	-3981.7	-7348.31	-7191.52	24345.4	33194.3
				1707.78	-3996.2	-7356.17	-7202.55	24133.6	32949.1
				1707.91	-4010.64	-7363.97	-7213.49	23923.6	32705.9
				1708.05	-4025.02	-7371.73	-7224.33	23715.4	32464.7
				1708.18	-4039.35	-7379.44	-7235.09	23508.9	32225.5
				1708.32	-4053.61	-7387.09	-7245.76	23304.3	31988.2
				1708.45	-4067.82	-7394.7	-7256.34	23101.4	31752.9
				1708.59	-4081.88	-7402.21	-7266.77	22901.4	31521
				1708.59	-4081.97	-7402.26	-7266.84	22900.2	31519.6
				1708.72	-4096.06	-7409.77	-7277.25	22700.7	31288.1
				1708.85	-4110.1	-7417.23	-7287.58	22503	31058.5
				1708.99	-4124.08	-7424.64	-7297.82	22306.9	30830.7
				1709.12	-4138	-7432.01	-7307.98	22112.4	30604.9
				1709.26	-4151.86	-7439.33	-7318.06	21919.7	30380.8
				1709.39	-4165.67	-7446.6	-7328.05	21728.5	30158.6
				1709.53	-4179.43	-7453.83	-7337.97	21538.9	29938.1
				1709.66	-4193.12	-7461.01	-7347.81	21351	29719.5
				1709.8	-4206.77	-7468.15	-7357.57	21164.6	29502.6
				1709.84	-4211.35	-7470.54	-7360.83	21102.2	29429.9
				1709.93	-4220.36	-7475.24	-7367.25	20979.8	29287.4
				1710.06	-4233.89	-7482.28	-7376.85	20796.6	29074
				1710.2	-4247.37	-7489.28	-7386.38	20614.8	28862.2
				1710.33	-4260.79	-7496.24	-7395.83	20434.6	28652.2
				1710.47	-4274.16	-7503.15	-7405.21	20255.9	28443.8
				1710.6	-4287.48	-7510.02	-7414.51	20078.7	28237.1
				1710.74	-4300.75	-7516.85	-7423.74	19903	28032.1
				1710.87	-4313.96	-7523.64	-7432.9	19728.7	27828.6
				1711.01	-4327.12	-7530.38	-7441.98	19555.9	27626.8
				1711.1	-4335.83	-7534.84	-7447.98	19441.8	27493.5
				1711.14	-4340.22	-7537.08	-7451	19384.5	27426.6
				1711.27	-4353.28	-7543.74	-7459.95	19214.5	27227.9
				1711.41	-4366.28	-7550.36	-7468.82	19045.9	27030.8
				1711.54	-4379.23	-7556.94	-7477.63	18878.7	26835.3
				1711.68	-4392.13	-7563.48	-7486.37	18712.8	26641.3
				1711.81	-4404.98	-7569.97	-7495.04	18548.4	26448.8
				1711.95	-4417.78	-7576.43	-7503.64	18385.2	26257.8
				1712.08	-4430.52	-7582.85	-7512.18	18223.4	26068.3
				1712.22	-4443.22	-7589.23	-7520.65	18063	25880.3
				1712.35	-4455.87	-7595.57	-7529.06	17903.8	25693.7
