# Supplementary material for: Optical tweezers-controlled hotspot for sensitive and reproducible surface-enhanced Raman spectroscopy characterization of native protein structures
Source: Nat Commun. 2021 Feb 26;12:1292. doi: 10.1038/s41467-021-21543-3 (PMC7910584; doi:10.1038/s41467-021-21543-3)
Supplement: Supplementary file 4 — Source Data [file 41467_2021_21543_MOESM4_ESM.zip › source data file/SI/Supplementary Figure 19.xlsx]

## Sheet: Sheet1
	Experimental			Tyr	α-helix	β-sheet	random coil	Fitting
1560.11	2010.47		1560.11	1287.65	819.965	789.912	1010	1587.84
1561.39	1798.29		1560.27	1289.49	820.124	789.96	1010.61	1590.49
1562.68	1854.94		1560.42	1291.33	820.283	790.008	1011.22	1593.15
1563.96	1802.74		1560.57	1293.17	820.443	790.056	1011.84	1595.83
1565.24	1922.49		1560.73	1295.03	820.604	790.105	1012.46	1598.51
1566.52	2033.06		1560.88	1296.9	820.766	790.153	1013.08	1601.21
1567.81	2187.69		1561.03	1298.77	820.929	790.202	1013.71	1603.92
1569.09	2110.72		1561.19	1300.65	821.092	790.251	1014.33	1606.64
1570.37	2000.48		1561.34	1302.54	821.256	790.301	1014.96	1609.37
1571.65	2020.79		1561.39	1303.21	821.314	790.318	1015.18	1610.34
1572.93	2124.72		1561.49	1304.44	821.421	790.35	1015.59	1612.12
1574.21	2287.55		1561.65	1306.35	821.587	790.4	1016.23	1614.88
1575.49	2424.13		1561.8	1308.27	821.754	790.45	1016.87	1617.65
1576.77	2253.03		1561.96	1310.19	821.922	790.5	1017.5	1620.43
1578.05	2118.98		1562.11	1312.13	822.09	790.55	1018.15	1623.22
1579.33	2318.98		1562.26	1314.07	822.26	790.601	1018.79	1626.03
1580.61	2401.84		1562.42	1316.02	822.43	790.652	1019.44	1628.85
1581.89	2177.73		1562.57	1317.98	822.601	790.703	1020.08	1631.68
1583.17	2142.44		1562.68	1319.35	822.72	790.738	1020.54	1633.66
1584.44	2329.7		1562.72	1319.95	822.773	790.754	1020.74	1634.53
1585.72	2493.35		1562.88	1321.93	822.946	790.805	1021.39	1637.38
1587	2351.04		1563.03	1323.92	823.119	790.857	1022.05	1640.25
1588.28	2483.43		1563.18	1325.92	823.294	790.909	1022.71	1643.14
1589.56	2398.75		1563.34	1327.92	823.47	790.961	1023.37	1646.03
1590.83	2462.07		1563.49	1329.94	823.646	791.013	1024.03	1648.94
1592.11	2359.96		1563.65	1331.96	823.824	791.066	1024.7	1651.86
1593.39	2430.02		1563.8	1333.99	824.002	791.119	1025.37	1654.79
1594.66	2569.3		1563.95	1336.04	824.181	791.172	1026.04	1657.74
1595.94	2917.32		1563.96	1336.13	824.189	791.174	1026.07	1657.87
1597.22	2973.24		1564.11	1338.09	824.361	791.225	1026.71	1660.7
1598.49	2838.11		1564.26	1340.15	824.542	791.279	1027.39	1663.67
1599.77	2694.83		1564.41	1342.22	824.725	791.333	1028.07	1666.66
1601.04	2700.91		1564.57	1344.3	824.908	791.387	1028.75	1669.66
1602.32	2761.89		1564.72	1346.39	825.092	791.441	1029.44	1672.67
1603.59	3051.25		1564.88	1348.49	825.277	791.495	1030.13	1675.7
1604.87	2892.28		1565.03	1350.59	825.463	791.55	1030.82	1678.74
1606.14	2911.81		1565.18	1352.71	825.65	791.605	1031.51	1681.79
1607.42	2939.37		1565.24	1353.54	825.722	791.627	1031.78	1682.98
1608.69	3263.14		1565.34	1354.84	825.838	791.66	1032.21	1684.86
1609.96	3052.06		1565.49	1356.98	826.026	791.716	1032.91	1687.94
1611.24	3412.17		1565.64	1359.12	826.216	791.772	1033.61	1691.03
1612.51	3526.92		1565.8	1361.28	826.407	791.828	1034.31	1694.14
1613.78	3406.34		1565.95	1363.45	826.599	791.884	1035.02	1697.26
1615.06	2985.64		1566.1	1365.62	826.792	791.94	1035.73	1700.39
1616.33	3284.5		1566.26	1367.81	826.986	791.997	1036.44	1703.54
1617.6	3523.5		1566.41	1370	827.182	792.054	1037.16	1706.71
1618.87	3518.77		1566.52	1371.62	827.325	792.096	1037.68	1709.03
1620.14	3492.46		1566.57	1372.21	827.378	792.111	1037.88	1709.88
1621.42	3740.38		1566.72	1374.42	827.575	792.169	1038.6	1713.08
1622.69	3989.7		1566.87	1376.65	827.773	792.227	1039.32	1716.28
1623.96	4010.87		1567.03	1378.88	827.972	792.285	1040.05	1719.5
1625.23	4084.59		1567.18	1381.13	828.173	792.343	1040.78	1722.73
1626.5	4114.85		1567.33	1383.38	828.374	792.402	1041.51	1725.98
1627.77	4099.15		1567.49	1385.65	828.577	792.46	1042.25	1729.25
1629.04	4028.66		1567.64	1387.92	828.781	792.52	1042.99	1732.52
1630.31	4176.79		1567.79	1390.21	828.986	792.579	1043.73	1735.82
1631.58	4441.84		1567.81	1390.37	829	792.583	1043.78	1736.05
1632.85	4708.32		1567.95	1392.51	829.191	792.639	1044.48	1739.12
1634.12	4765.61		1568.1	1394.81	829.398	792.699	1045.22	1742.44
1635.39	4688.76		1568.26	1397.13	829.607	792.759	1045.97	1745.78
1636.66	4792.19		1568.41	1399.46	829.816	792.819	1046.73	1749.13
1637.93	5071.28		1568.56	1401.79	830.027	792.88	1047.49	1752.5
1639.19	5206.25		1568.72	1404.14	830.238	792.941	1048.25	1755.88
1640.46	5243.08		1568.87	1406.5	830.451	793.002	1049.01	1759.27
1641.73	5442.1		1569.02	1408.87	830.665	793.064	1049.78	1762.68
1643	5729.73		1569.09	1409.85	830.754	793.09	1050.09	1764.1
1644.27	5762.09		1569.18	1411.25	830.88	793.126	1050.54	1766.11
1645.53	5843.52		1569.33	1413.64	831.096	793.188	1051.32	1769.55
1646.8	6010.21		1569.48	1416.04	831.314	793.251	1052.09	1773.01
1648.07	6143.63		1569.64	1418.45	831.533	793.313	1052.87	1776.48
1649.33	6092		1569.79	1420.87	831.753	793.376	1053.65	1779.97
1650.6	5900.7		1569.95	1423.31	831.974	793.44	1054.44	1783.47
1651.86	6094.11		1570.1	1425.75	832.197	793.504	1055.23	1786.99
1653.13	6274.91		1570.25	1428.2	832.42	793.567	1056.02	1790.52
1654.39	6543		1570.37	1430.05	832.589	793.616	1056.62	1793.19
1655.66	6529.39		1570.41	1430.67	832.645	793.632	1056.82	1794.07
1656.92	6684.22		1570.56	1433.15	832.871	793.696	1057.61	1797.64
1658.19	6889.91		1570.71	1435.63	833.099	793.761	1058.42	1801.22
1659.45	6753.15		1570.87	1438.13	833.328	793.826	1059.22	1804.82
1660.72	6474.68		1571.02	1440.64	833.558	793.892	1060.03	1808.43
1661.98	6703.22		1571.17	1443.16	833.789	793.958	1060.84	1812.06
1663.25	6974.92		1571.33	1445.69	834.022	794.024	1061.65	1815.7
1664.51	6990.59		1571.48	1448.23	834.256	794.09	1062.47	1819.36
1665.77	6807.69		1571.64	1450.79	834.491	794.157	1063.29	1823.04
1667.04	6920.6		1571.65	1451.01	834.512	794.163	1063.37	1823.37
1668.3	6952.43		1571.79	1453.35	834.728	794.224	1064.12	1826.73
1669.56	6926.09		1571.94	1455.93	834.966	794.291	1064.95	1830.44
1670.82	7073.51		1572.1	1458.51	835.206	794.359	1065.78	1834.17
1672.09	6927.9		1572.25	1461.11	835.446	794.427	1066.62	1837.91
1673.35	6846.52		1572.4	1463.72	835.689	794.496	1067.46	1841.67
1674.61	6679.43		1572.56	1466.34	835.932	794.564	1068.3	1845.45
1675.87	6581.03		1572.71	1468.98	836.177	794.633	1069.14	1849.24
1677.13	6304.78		1572.86	1471.62	836.424	794.703	1069.99	1853.05
1678.39	6078.21		1572.93	1472.73	836.527	794.732	1070.35	1854.65
1679.65	6142.83		1573.02	1474.27	836.671	794.772	1070.85	1856.88
1680.91	6076.92		1573.17	1476.94	836.921	794.842	1071.7	1860.72
1682.17	6053.31		1573.33	1479.62	837.171	794.913	1072.56	1864.58
1683.43	5793.93		1573.48	1482.31	837.424	794.983	1073.43	1868.45
1684.69	5364.75		1573.63	1485.01	837.677	795.054	1074.3	1872.35
1685.95	4982.52		1573.79	1487.72	837.932	795.126	1075.17	1876.26
1687.21	5030.14		1573.94	1490.45	838.189	795.198	1076.04	1880.19
1688.47	5076.08		1574.09	1493.18	838.447	795.27	1076.92	1884.13
1689.73	4790.39		1574.21	1495.26	838.643	795.325	1077.59	1887.13
1690.99	4524.13		1574.25	1495.93	838.707	795.342	1077.8	1888.09
1692.25	4471.13		1574.4	1498.69	838.968	795.415	1078.69	1892.07
1693.51	4338.83		1574.55	1501.46	839.231	795.488	1079.58	1896.07
1694.76	4053.75		1574.71	1504.25	839.495	795.562	1080.47	1900.09
1696.02	3742.14		1574.86	1507.04	839.761	795.636	1081.37	1904.12
1697.28	3762.82		1575.02	1509.85	840.028	795.71	1082.27	1908.17
1698.54	3657.7		1575.17	1512.67	840.297	795.784	1083.18	1912.23
1699.79	3600.17		1575.32	1515.5	840.568	795.859	1084.09	1916.32
1701.05	3217.08		1575.48	1518.34	840.84	795.935	1085	1920.42
1702.31	2980.38		1575.49	1518.59	840.864	795.941	1085.08	1920.78
1703.56	2679.59		1575.63	1521.19	841.114	796.011	1085.92	1924.54
1704.82	2364.69		1575.78	1524.06	841.389	796.087	1086.84	1928.68
1706.08	2168.41		1575.94	1526.94	841.666	796.163	1087.76	1932.84
1707.33	2100.04		1576.09	1529.83	841.945	796.24	1088.69	1937.01
1708.59	2128.33		1576.24	1532.73	842.225	796.317	1089.62	1941.2
1709.84	1839.12		1576.4	1535.64	842.507	796.395	1090.56	1945.41
1711.1	1839.12		1576.55	1538.57	842.791	796.473	1091.5	1949.64
1712.35	1740.04		1576.71	1541.51	843.077	796.551	1092.45	1953.89
1713.6	1499.46		1576.77	1542.74	843.197	796.584	1092.84	1955.67
			1576.86	1544.46	843.364	796.63	1093.4	1958.16
			1577.01	1547.42	843.653	796.709	1094.35	1962.44
			1577.17	1550.39	843.944	796.789	1095.31	1966.74
			1577.32	1553.38	844.237	796.869	1096.27	1971.06
			1577.47	1556.38	844.531	796.95	1097.23	1975.4
			1577.63	1559.39	844.827	797.03	1098.2	1979.76
			1577.78	1562.41	845.125	797.112	1099.18	1984.14
			1577.93	1565.45	845.425	797.193	1100.16	1988.53
			1578.05	1567.73	845.651	797.255	1100.89	1991.84
			1578.09	1568.49	845.726	797.275	1101.14	1992.94
			1578.24	1571.55	846.03	797.358	1102.12	1997.38
			1578.4	1574.62	846.335	797.441	1103.12	2001.83
			1578.55	1577.71	846.643	797.524	1104.11	2006.3
			1578.7	1580.81	846.952	797.608	1105.11	2010.79
			1578.86	1583.91	847.263	797.692	1106.12	2015.3
			1579.01	1587.03	847.576	797.777	1107.13	2019.82
			1579.16	1590.17	847.891	797.862	1108.14	2024.37
			1579.32	1593.31	848.208	797.947	1109.16	2028.93
			1579.33	1593.54	848.231	797.954	1109.23	2029.27
			1579.47	1596.47	848.527	798.033	1110.18	2033.52
			1579.62	1599.64	848.848	798.12	1111.21	2038.12
			1579.78	1602.82	849.171	798.206	1112.24	2042.75
			1579.93	1606.02	849.496	798.294	1113.27	2047.39
			1580.09	1609.22	849.823	798.382	1114.31	2052.05
			1580.24	1612.44	850.152	798.47	1115.36	2056.73
			1580.39	1615.67	850.483	798.558	1116.41	2061.43
			1580.55	1618.92	850.816	798.648	1117.46	2066.15
			1580.61	1620.21	850.949	798.683	1117.88	2068.04
			1580.7	1622.17	851.152	798.737	1118.52	2070.89
			1580.85	1625.44	851.489	798.827	1119.59	2075.65
			1581.01	1628.72	851.829	798.918	1120.66	2080.43
			1581.16	1632.01	852.171	799.009	1121.73	2085.23
			1581.32	1635.32	852.515	799.1	1122.81	2090.05
			1581.47	1638.64	852.861	799.192	1123.89	2094.89
			1581.62	1641.96	853.209	799.285	1124.98	2099.75
			1581.78	1645.31	853.56	799.378	1126.07	2104.63
			1581.89	1647.73	853.815	799.445	1126.86	2108.16
			1581.93	1648.66	853.913	799.471	1127.17	2109.53
			1582.08	1652.03	854.268	799.565	1128.27	2114.44
			1582.24	1655.4	854.626	799.66	1129.38	2119.38
			1582.39	1658.79	854.986	799.755	1130.49	2124.34
			1582.54	1662.2	855.348	799.85	1131.61	2129.32
			1582.7	1665.61	855.713	799.946	1132.74	2134.32
			1582.85	1669.04	856.08	800.043	1133.86	2139.33
			1583.01	1672.47	856.449	800.14	1135	2144.37
			1583.16	1675.93	856.821	800.237	1136.14	2149.43
			1583.17	1676.09	856.838	800.242	1136.19	2149.67
			1583.31	1679.39	857.195	800.335	1137.28	2154.51
			1583.47	1682.86	857.572	800.434	1138.43	2159.61
			1583.62	1686.35	857.951	800.533	1139.58	2164.73
			1583.77	1689.85	858.333	800.633	1140.74	2169.87
			1583.93	1693.36	858.717	800.733	1141.91	2175.03
			1584.08	1696.88	859.104	800.834	1143.08	2180.21
			1584.23	1700.41	859.493	800.935	1144.25	2185.41
			1584.39	1703.96	859.885	801.037	1145.44	2190.63
			1584.44	1705.25	860.029	801.074	1145.87	2192.53
			1584.54	1707.51	860.28	801.139	1146.62	2195.87
			1584.7	1711.08	860.677	801.242	1147.81	2201.13
			1584.85	1714.66	861.077	801.346	1149.01	2206.41
			1585	1718.26	861.479	801.45	1150.22	2211.71
			1585.16	1721.86	861.885	801.555	1151.42	2217.03
			1585.31	1725.47	862.293	801.66	1152.64	2222.38
			1585.46	1729.1	862.703	801.766	1153.86	2227.74
			1585.62	1732.74	863.117	801.872	1155.08	2233.12
			1585.72	1735.25	863.403	801.946	1155.93	2236.84
			1585.77	1736.39	863.533	801.979	1156.32	2238.53
			1585.92	1740.05	863.952	802.087	1157.55	2243.95
			1586.08	1743.72	864.374	802.195	1158.8	2249.4
			1586.23	1747.4	864.799	802.304	1160.05	2254.86
			1586.39	1751.1	865.227	802.413	1161.3	2260.35
			1586.54	1754.8	865.658	802.523	1162.56	2265.85
			1586.69	1758.52	866.092	802.634	1163.83	2271.38
			1586.85	1762.24	866.528	802.745	1165.1	2276.93
			1587	1765.98	866.968	802.857	1166.38	2282.5
			1587	1766.01	866.971	802.858	1166.39	2282.53
			1587.15	1769.73	867.411	802.97	1167.66	2288.08
			1587.31	1773.49	867.857	803.083	1168.95	2293.69
			1587.46	1777.26	868.306	803.197	1170.25	2299.32
			1587.61	1781.04	868.758	803.311	1171.55	2304.97
			1587.77	1784.83	869.213	803.427	1172.86	2310.64
			1587.92	1788.63	869.671	803.542	1174.18	2316.33
			1588.08	1792.44	870.133	803.659	1175.5	2322.04
			1588.23	1796.26	870.598	803.776	1176.83	2327.77
			1588.28	1797.5	870.749	803.814	1177.26	2329.63
			1588.38	1800.09	871.066	803.894	1178.16	2333.52
			1588.54	1803.93	871.537	804.012	1179.5	2339.29
			1588.69	1807.78	872.012	804.131	1180.85	2345.08
			1588.84	1811.64	872.49	804.251	1182.2	2350.9
			1589	1815.51	872.971	804.372	1183.56	2356.73
			1589.15	1819.39	873.456	804.493	1184.93	2362.58
			1589.3	1823.28	873.945	804.615	1186.3	2368.45
			1589.46	1827.18	874.436	804.737	1187.68	2374.35
			1589.56	1829.66	874.751	804.816	1188.56	2378.1
			1589.61	1831.08	874.932	804.861	1189.07	2380.26
			1589.77	1835	875.431	804.985	1190.46	2386.19
			1589.92	1838.92	875.933	805.11	1191.86	2392.14
			1590.07	1842.86	876.439	805.235	1193.27	2398.11
			1590.23	1846.8	876.949	805.361	1194.68	2404.11
			1590.38	1850.75	877.462	805.488	1196.1	2410.12
			1590.53	1854.71	877.98	805.616	1197.53	2416.15
			1590.69	1858.68	878.5	805.745	1198.97	2422.2
			1590.83	1862.45	878.997	805.867	1200.33	2427.95
			1590.84	1862.66	879.025	805.874	1200.41	2428.27
			1590.99	1866.64	879.554	806.004	1201.86	2434.36
			1591.15	1870.63	880.086	806.135	1203.31	2440.47
			1591.3	1874.63	880.622	806.266	1204.77	2446.6
			1591.46	1878.64	881.162	806.399	1206.24	2452.75
			1591.61	1882.65	881.706	806.532	1207.72	2458.92
			1591.76	1886.67	882.255	806.666	1209.21	2465.11
			1591.92	1890.7	882.807	806.8	1210.7	2471.32
			1592.07	1894.74	883.363	806.936	1212.2	2477.54
			1592.11	1895.78	883.508	806.971	1212.58	2479.16
			1592.22	1898.78	883.923	807.072	1213.7	2483.79
			1592.38	1902.83	884.488	807.209	1215.22	2490.06
			1592.53	1906.89	885.057	807.347	1216.74	2496.34
			1592.68	1910.95	885.63	807.486	1218.27	2502.64
			1592.84	1915.02	886.207	807.626	1219.8	2508.96
			1592.99	1919.09	886.789	807.766	1221.35	2515.3
			1593.15	1923.17	887.375	807.908	1222.9	2521.66
			1593.3	1927.25	887.965	808.05	1224.46	2528.04
			1593.39	1929.58	888.304	808.131	1225.35	2531.68
			1593.45	1931.34	888.56	808.193	1226.03	2534.43
			1593.61	1935.44	889.159	808.337	1227.6	2540.85
			1593.76	1939.54	889.763	808.482	1229.18	2547.28
			1593.91	1943.64	890.372	808.628	1230.77	2553.73
			1594.07	1947.75	890.985	808.774	1232.37	2560.2
			1594.22	1951.87	891.603	808.922	1233.98	2566.68
			1594.37	1955.98	892.225	809.07	1235.6	2573.19
			1594.53	1960.1	892.852	809.22	1237.22	2579.71
			1594.66	1963.74	893.409	809.352	1238.66	2585.47
			1594.68	1964.23	893.485	809.37	1238.85	2586.25
			1594.84	1968.36	894.121	809.521	1240.49	2592.8
			1594.99	1972.49	894.763	809.673	1242.14	2599.38
			1595.14	1976.62	895.41	809.826	1243.79	2605.97
			1595.3	1980.76	896.062	809.98	1245.46	2612.57
			1595.45	1984.9	896.719	810.135	1247.13	2619.2
			1595.6	1989.04	897.381	810.291	1248.81	2625.84
			1595.76	1993.19	898.048	810.448	1250.5	2632.5
			1595.91	1997.33	898.72	810.606	1252.2	2639.17
			1595.94	1998.1	898.846	810.636	1252.52	2640.42
			1596.07	2001.48	899.398	810.765	1253.91	2645.87
			1596.22	2005.63	900.081	810.925	1255.63	2652.57
			1596.37	2009.78	900.769	811.086	1257.35	2659.3
			1596.53	2013.93	901.463	811.248	1259.09	2666.04
			1596.68	2018.08	902.162	811.411	1260.83	2672.79
			1596.83	2022.23	902.867	811.575	1262.58	2679.56
			1596.99	2026.38	903.577	811.74	1264.34	2686.35
			1597.14	2030.53	904.293	811.907	1266.11	2693.15
			1597.22	2032.56	904.647	811.988	1266.98	2696.5
			1597.29	2034.68	905.015	812.074	1267.89	2699.97
			1597.45	2038.83	905.743	812.242	1269.68	2706.8
			1597.6	2042.97	906.476	812.411	1271.48	2713.65
			1597.76	2047.12	907.215	812.582	1273.29	2720.51
			1597.91	2051.26	907.96	812.753	1275.1	2727.39
			1598.06	2055.4	908.711	812.926	1276.93	2734.28
			1598.22	2059.54	909.469	813.1	1278.76	2741.18
			1598.37	2063.68	910.232	813.275	1280.61	2748.1
			1598.49	2066.97	910.844	813.415	1282.08	2753.62
			1598.52	2067.81	911.002	813.451	1282.46	2755.04
			1598.68	2071.94	911.777	813.628	1284.33	2761.98
			1598.83	2076.07	912.559	813.807	1286.2	2768.94
			1598.98	2080.19	913.348	813.986	1288.08	2775.92
			1599.14	2084.31	914.143	814.167	1289.98	2782.9
			1599.29	2088.42	914.945	814.349	1291.88	2789.9
			1599.45	2092.53	915.753	814.532	1293.8	2796.92
			1599.6	2096.63	916.567	814.716	1295.72	2803.94
			1599.75	2100.73	917.389	814.902	1297.65	2810.98
			1599.77	2101.14	917.472	814.92	1297.85	2811.69
			1599.91	2104.82	918.217	815.089	1299.6	2818.03
			1600.06	2108.9	919.052	815.277	1301.55	2825.09
			1600.21	2112.98	919.895	815.466	1303.52	2832.17
			1600.37	2117.05	920.744	815.656	1305.49	2839.25
			1600.52	2121.11	921.6	815.848	1307.48	2846.35
			1600.67	2125.17	922.463	816.041	1309.47	2853.46
			1600.83	2129.21	923.334	816.236	1311.48	2860.57
			1600.98	2133.25	924.212	816.431	1313.5	2867.7
			1601.04	2134.86	924.564	816.51	1314.31	2870.55
			1601.14	2137.28	925.098	816.628	1315.53	2874.84
			1601.29	2141.3	925.99	816.827	1317.57	2881.99
			1601.44	2145.31	926.891	817.026	1319.62	2889.16
			1601.6	2149.31	927.799	817.227	1321.68	2896.33
			1601.75	2153.3	928.715	817.43	1323.75	2903.51
			1601.9	2157.28	929.639	817.634	1325.83	2910.7
			1602.06	2161.25	930.57	817.839	1327.93	2917.9
			1602.21	2165.2	931.51	818.045	1330.04	2925.1
			1602.32	2167.95	932.169	818.19	1331.51	2930.13
			1602.36	2169.15	932.457	818.253	1332.15	2932.32
			1602.52	2173.08	933.413	818.463	1334.28	2939.55
			1602.67	2177	934.377	818.674	1336.42	2946.78
			1602.83	2180.9	935.35	818.886	1338.57	2954.02
			1602.98	2184.8	936.331	819.1	1340.74	2961.28
			1603.13	2188.67	937.32	819.315	1342.91	2968.53
			1603.29	2192.54	938.318	819.532	1345.1	2975.8
			1603.44	2196.39	939.325	819.75	1347.3	2983.07
			1603.59	2200.2	940.335	819.969	1349.5	2990.32
			1603.59	2200.22	940.34	819.97	1349.51	2990.35
			1603.75	2204.04	941.365	820.191	1351.73	2997.64
			1603.9	2207.84	942.398	820.414	1353.97	3004.93
			1604.05	2211.63	943.441	820.639	1356.22	3012.23
			1604.21	2215.39	944.492	820.865	1358.48	3019.54
			1604.36	2219.15	945.553	821.093	1360.75	3026.85
			1604.52	2222.88	946.624	821.322	1363.04	3034.17
			1604.67	2226.59	947.704	821.553	1365.33	3041.5
			1604.82	2230.29	948.794	821.785	1367.64	3048.82
			1604.87	2231.37	949.115	821.854	1368.33	3050.98
			1604.98	2233.97	949.893	822.019	1369.97	3056.16
			1605.13	2237.63	951.002	822.255	1372.3	3063.5
			1605.28	2241.26	952.121	822.493	1374.65	3070.84
			1605.44	2244.88	953.251	822.732	1377.02	3078.19
			1605.59	2248.48	954.39	822.973	1379.39	3085.54
			1605.74	2252.05	955.54	823.216	1381.78	3092.9
			1605.9	2255.61	956.7	823.46	1384.18	3100.26
			1606.05	2259.14	957.871	823.707	1386.6	3107.62
			1606.14	2261.2	958.561	823.851	1388.02	3111.94
			1606.21	2262.65	959.052	823.955	1389.02	3114.99
			1606.36	2266.14	960.244	824.204	1391.47	3122.36
			1606.51	2269.6	961.447	824.456	1393.92	3129.74
			1606.67	2273.04	962.661	824.709	1396.39	3137.11
			1606.82	2276.45	963.887	824.965	1398.88	3144.49
			1606.97	2279.84	965.123	825.222	1401.37	3151.87
			1607.42	2289.45	968.745	825.973	1408.64	3173.12
			1608.69	2315.89	979.741	828.227	1430.25	3234.42
			1609.96	2340.27	991.631	830.627	1452.91	3295.74
			1611.24	2362.33	1004.51	833.184	1476.67	3357
			1612.51	2381.84	1018.46	835.91	1501.6	3418.12
			1613.78	2398.61	1033.61	838.822	1527.76	3479.12
			1615.06	2412.45	1050.09	841.937	1555.26	3540.05
			1616.33	2423.2	1068.02	845.271	1584.13	3600.93
			1616.35	2423.32	1068.28	845.318	1584.53	3601.76
			1616.5	2424.4	1070.55	845.737	1588.12	3609.12
			1616.65	2425.43	1072.85	846.16	1591.73	3616.48
			1616.81	2426.41	1075.18	846.586	1595.36	3623.84
			1616.96	2427.35	1077.52	847.016	1599.02	3631.21
			1617.11	2428.23	1079.9	847.449	1602.69	3638.58
			1617.27	2429.07	1082.3	847.887	1606.39	3645.96
			1617.42	2429.87	1084.72	848.328	1610.12	3653.34
			1617.58	2430.61	1087.17	848.773	1613.86	3660.72
			1617.6	2430.73	1087.58	848.847	1614.48	3661.95
			1617.73	2431.31	1089.64	849.222	1617.63	3668.11
			1617.88	2431.95	1092.15	849.674	1621.42	3675.51
			1618.04	2432.55	1094.68	850.131	1625.23	3682.91
			1618.19	2433.1	1097.23	850.592	1629.07	3690.31
			1618.34	2433.61	1099.82	851.057	1632.94	3697.72
			1618.5	2434.06	1102.43	851.525	1636.82	3705.14
			1618.65	2434.46	1105.07	851.998	1640.73	3712.57
			1618.8	2434.82	1107.74	852.476	1644.66	3720
			1618.87	2434.96	1108.95	852.692	1646.45	3723.36
			1618.96	2435.13	1110.43	852.957	1648.62	3727.45
			1619.11	2435.38	1113.16	853.443	1652.61	3734.9
			1619.27	2435.59	1115.91	853.933	1656.61	3742.36
			1619.42	2435.75	1118.7	854.427	1660.65	3749.84
			1619.57	2435.86	1121.51	854.926	1664.7	3757.32
			1619.73	2435.92	1124.36	855.429	1668.79	3764.81
			1619.88	2435.94	1127.24	855.937	1672.9	3772.32
			1620.03	2435.9	1130.15	856.449	1677.03	3779.84
			1620.14	2435.84	1132.27	856.823	1680.04	3785.29
			1620.19	2435.81	1133.09	856.966	1681.19	3787.37
			1620.34	2435.68	1136.06	857.488	1685.38	3794.92
			1620.49	2435.5	1139.07	858.015	1689.59	3802.48
			1620.65	2435.26	1142.11	858.546	1693.83	3810.05
			1620.8	2434.98	1145.18	859.082	1698.09	3817.64
			1620.96	2434.65	1148.28	859.623	1702.38	3825.25
			1621.11	2434.27	1151.42	860.169	1706.7	3832.88
			1621.26	2433.84	1154.6	860.72	1711.05	3840.52
			1621.42	2433.36	1157.81	861.277	1715.42	3848.18
			1621.42	2433.36	1157.81	861.278	1715.44	3848.2
			1621.57	2432.84	1161.05	861.838	1719.83	3855.86
			1621.72	2432.26	1164.33	862.405	1724.25	3863.56
			1621.88	2431.64	1167.65	862.977	1728.71	3871.29
			1622.03	2430.97	1171	863.554	1733.2	3879.03
			1622.18	2430.25	1174.39	864.137	1737.71	3886.8
			1622.34	2429.48	1177.82	864.725	1742.25	3894.59
			1622.49	2428.67	1181.28	865.318	1746.82	3902.4
			1622.65	2427.8	1184.79	865.918	1751.42	3910.24
			1622.69	2427.56	1185.76	866.083	1752.69	3912.4
			1622.8	2426.89	1188.33	866.523	1756.05	3918.11
			1622.95	2425.93	1191.91	867.134	1760.71	3926
			1623.11	2424.93	1195.54	867.75	1765.4	3933.92
			1623.26	2423.87	1199.2	868.373	1770.12	3941.87
			1623.41	2422.77	1202.9	869.001	1774.87	3949.85
			1623.57	2421.63	1206.65	869.635	1779.65	3957.86
			1623.72	2420.43	1210.43	870.276	1784.45	3965.91
			1623.87	2419.19	1214.26	870.923	1789.29	3973.98
			1623.96	2418.49	1216.37	871.279	1791.96	3978.41
			1624.03	2417.9	1218.13	871.576	1794.17	3982.09
			1624.18	2416.57	1222.04	872.235	1799.07	3990.23
			1624.34	2415.19	1226	872.901	1804	3998.41
			1624.49	2413.77	1230	873.574	1808.97	4006.62
			1624.64	2412.3	1234.05	874.253	1813.96	4014.88
			1624.8	2410.79	1238.14	874.938	1818.99	4023.17
			1624.95	2409.23	1242.27	875.631	1824.05	4031.5
			1625.1	2407.63	1246.45	876.33	1829.15	4039.87
			1625.23	2406.28	1249.92	876.908	1833.35	4046.76
			1625.26	2405.98	1250.68	877.036	1834.27	4048.28
			1625.41	2404.29	1254.96	877.749	1839.43	4056.74
			1625.57	2402.55	1259.28	878.469	1844.63	4065.24
			1625.72	2400.77	1263.65	879.197	1849.85	4073.79
			1625.87	2398.95	1268.07	879.932	1855.11	4082.38
			1626.03	2397.09	1272.53	880.674	1860.41	4091.02
			1626.18	2395.18	1277.05	881.423	1865.74	4099.7
			1626.33	2393.23	1281.61	882.181	1871.1	4108.44
			1626.49	2391.24	1286.23	882.946	1876.5	4117.23
			1626.5	2391.06	1286.66	883.016	1876.99	4118.04
			1626.64	2389.21	1290.9	883.718	1881.93	4126.07
			1626.79	2387.14	1295.61	884.499	1887.4	4134.96
			1626.95	2385.02	1300.38	885.287	1892.9	4143.91
			1627.1	2382.87	1305.2	886.084	1898.44	4152.91
			1627.26	2380.67	1310.08	886.889	1904.02	4161.97
			1627.41	2378.44	1315	887.702	1909.63	4171.08
			1627.56	2376.17	1319.98	888.523	1915.28	4180.26
			1627.72	2373.85	1325.01	889.353	1920.96	4189.49
			1627.77	2373.02	1326.83	889.652	1923	4192.81
			1627.87	2371.5	1330.1	890.192	1926.68	4198.79
			1628.02	2369.11	1335.24	891.039	1932.44	4208.14
			1628.18	2366.68	1340.44	891.896	1938.24	4217.56
			1628.33	2364.22	1345.69	892.761	1944.07	4227.05
			1628.48	2361.71	1351	893.635	1949.94	4236.6
			1628.64	2359.17	1356.37	894.519	1955.85	4246.22
			1628.79	2356.6	1361.79	895.412	1961.8	4255.91
			1628.95	2353.98	1367.27	896.314	1967.79	4265.66
			1629.04	2352.34	1370.71	896.881	1971.54	4271.78
			1629.1	2351.34	1372.8	897.226	1973.81	4275.49
			1629.25	2348.65	1378.39	898.148	1979.88	4285.39
			1629.41	2345.94	1384.05	899.079	1985.99	4295.36
			1629.56	2343.18	1389.76	900.021	1992.13	4305.4
			1629.71	2340.4	1395.52	900.973	1998.32	4315.52
			1629.87	2337.58	1401.35	901.935	2004.54	4325.72
			1630.02	2334.72	1407.24	902.907	2010.81	4335.99
			1630.17	2331.84	1413.18	903.89	2017.12	4346.34
			1630.31	2329.24	1418.52	904.773	2022.76	4355.61
			1630.33	2328.92	1419.19	904.883	2023.47	4356.77
			1630.48	2325.97	1425.25	905.888	2029.86	4367.28
			1630.64	2322.99	1431.38	906.903	2036.29	4377.87
			1630.79	2319.97	1437.57	907.93	2042.76	4388.54
			1630.94	2316.93	1443.81	908.968	2049.28	4399.3
			1631.1	2313.86	1450.12	910.017	2055.84	4410.14
			1631.25	2310.75	1456.49	911.078	2062.44	4421.07
			1631.4	2307.62	1462.91	912.151	2069.09	4432.08
			1631.56	2304.46	1469.4	913.236	2075.78	4443.18
			1631.58	2303.97	1470.41	913.405	2076.82	4444.91
			1631.71	2301.27	1475.95	914.333	2082.51	4454.37
			1631.86	2298.05	1482.56	915.442	2089.29	4465.65
			1632.02	2294.8	1489.23	916.563	2096.11	4477.02
			1632.17	2291.53	1495.96	917.697	2102.97	4488.48
			1632.33	2288.23	1502.75	918.844	2109.88	4500.02
			1632.48	2284.91	1509.6	920.004	2116.84	4511.67
			1632.63	2281.55	1516.51	921.178	2123.84	4523.4
			1632.79	2278.18	1523.49	922.364	2130.89	4535.23
			1632.85	2276.77	1526.39	922.859	2133.82	4540.15
			1632.94	2274.77	1530.52	923.564	2137.98	4547.15
			1633.09	2271.35	1537.6	924.778	2145.12	4559.16
			1633.25	2267.9	1544.75	926.006	2152.31	4571.27
			1633.4	2264.42	1551.96	927.248	2159.54	4583.48
			1633.55	2260.92	1559.22	928.504	2166.82	4595.78
			1633.71	2257.4	1566.54	929.775	2174.15	4608.18
			1633.86	2253.86	1573.91	931.061	2181.53	4620.67
			1634.02	2250.3	1581.35	932.361	2188.95	4633.27
			1634.12	2247.86	1586.43	933.254	2194.03	4641.88
			1634.17	2246.71	1588.83	933.677	2196.42	4645.95
			1634.32	2243.1	1596.37	935.008	2203.95	4658.74
			1634.48	2239.47	1603.97	936.355	2211.52	4671.62
			1634.63	2235.83	1611.61	937.718	2219.13	4684.6
			1634.78	2232.16	1619.31	939.097	2226.8	4697.68
			1634.94	2228.47	1627.06	940.492	2234.52	4710.86
			1635.09	2224.77	1634.85	941.904	2242.29	4724.13
			1635.24	2221.04	1642.7	943.333	2250.11	4737.5
			1635.39	2217.53	1650.11	944.69	2257.5	4750.14
			1635.4	2217.3	1650.59	944.778	2257.98	4750.96
			1635.55	2213.54	1658.53	946.241	2265.9	4764.52
			1635.71	2209.76	1666.51	947.722	2273.88	4778.18
			1635.86	2205.97	1674.53	949.221	2281.9	4791.93
			1636.01	2202.16	1682.59	950.737	2289.98	4805.77
			1636.17	2198.33	1690.69	952.272	2298.1	4819.71
			1636.32	2194.49	1698.83	953.826	2306.28	4833.74
			1636.47	2190.64	1707	955.398	2314.52	4847.87
			1636.63	2186.77	1715.21	956.99	2322.8	4862.08
			1636.66	2186.02	1716.79	957.298	2324.4	4864.82
			1636.78	2182.88	1723.45	958.601	2331.14	4876.39
			1636.93	2178.98	1731.72	960.233	2339.54	4890.78
			1637.09	2175.07	1740.01	961.884	2347.98	4905.26
			1637.24	2171.14	1748.33	963.555	2356.48	4919.82
			1637.4	2167.21	1756.67	965.248	2365.04	4934.47
			1637.55	2163.26	1765.02	966.961	2373.65	4949.2
			1637.7	2159.29	1773.4	968.696	2382.31	4964.01
			1637.86	2155.32	1781.79	970.452	2391.04	4978.91
			1637.93	2153.53	1785.58	971.251	2394.99	4985.65
			1638.01	2151.34	1790.19	972.23	2399.81	4993.88
			1638.16	2147.34	1798.59	974.031	2408.64	5008.92
			1638.32	2143.34	1807.01	975.854	2417.53	5024.04
			1638.47	2139.32	1815.42	977.7	2426.47	5039.22
			1638.62	2135.3	1823.83	979.57	2435.47	5054.48
			1638.78	2131.26	1832.24	981.463	2444.53	5069.8
			1638.93	2127.22	1840.63	983.381	2453.64	5085.19
			1639.09	2123.17	1849.02	985.322	2462.82	5100.64
			1639.19	2120.31	1854.91	986.704	2469.31	5111.54
			1639.24	2119.11	1857.39	987.289	2472.04	5116.14
			1639.39	2115.04	1865.73	989.281	2481.33	5131.7
			1639.55	2110.97	1874.06	991.298	2490.68	5147.31
			1639.7	2106.89	1882.35	993.342	2500.08	5162.97
			1639.85	2102.8	1890.62	995.411	2509.54	5178.68
			1640.01	2098.71	1898.85	997.508	2519.06	5194.43
			1640.16	2094.61	1907.03	999.631	2528.64	5210.22
			1640.32	2090.5	1915.17	1001.78	2538.28	5226.05
			1640.46	2086.57	1922.91	1003.87	2547.55	5241.21
			1640.47	2086.39	1923.26	1003.96	2547.97	5241.9
			1640.62	2082.28	1931.3	1006.17	2557.73	5257.79
			1640.78	2078.16	1939.28	1008.41	2567.55	5273.7
			1641.73	2052.5	1987.18	1022.97	2629.85	5372.8
			1642.47	2032.63	2021.69	1035.05	2679.52	5449.2
			1642.62	2028.48	2028.56	1037.67	2690.07	5465.09
			1642.77	2024.33	2035.31	1040.32	2700.68	5480.95
			1642.93	2020.18	2041.93	1043.01	2711.35	5496.78
			1643	2018.29	2044.9	1044.25	2716.23	5503.98
			1643.08	2016.03	2048.41	1045.74	2722.08	5512.57
			1643.23	2011.88	2054.75	1048.5	2732.87	5528.32
			1643.39	2007.73	2060.94	1051.3	2743.73	5544.02
			1643.54	2003.58	2066.98	1054.14	2754.65	5559.66
			1643.7	1999.44	2072.86	1057.02	2765.63	5575.26
			1643.85	1995.29	2078.58	1059.94	2776.67	5590.79
			1644	1991.15	2084.13	1062.89	2787.78	5606.26
			1644.16	1987	2089.51	1065.89	2798.95	5621.66
			1644.27	1984.07	2093.22	1068.04	2806.9	5632.53
			1644.31	1982.86	2094.72	1068.93	2810.18	5636.99
			1644.46	1978.72	2099.74	1072	2821.47	5652.25
			1644.62	1974.59	2104.57	1075.13	2832.83	5667.43
			1644.77	1970.45	2109.22	1078.29	2844.25	5682.52
			1644.92	1966.32	2113.67	1081.5	2855.73	5697.53
			1645.08	1962.2	2117.91	1084.75	2867.27	5712.44
			1645.23	1958.07	2121.96	1088.04	2878.88	5727.27
			1645.39	1953.95	2125.8	1091.38	2890.55	5741.99
			1645.53	1950.03	2129.27	1094.62	2901.74	5755.96
			1645.54	1949.84	2129.43	1094.77	2902.28	5756.62
			1645.69	1945.73	2132.84	1098.2	2914.07	5771.15
			1645.85	1941.62	2136.03	1101.68	2925.93	5785.57
			1646	1937.52	2139	1105.21	2937.84	5799.89
			1646.15	1933.42	2141.75	1108.79	2949.82	5814.09
			1646.31	1929.33	2144.27	1112.42	2961.86	5828.19
			1646.46	1925.24	2146.56	1116.09	2973.96	5842.17
			1646.61	1921.16	2148.62	1119.82	2986.13	5856.03
			1646.77	1917.08	2150.44	1123.6	2998.35	5869.78
			1646.8	1916.26	2150.78	1124.36	3000.81	5872.53
			1646.92	1913.01	2152.03	1127.43	3010.63	5883.42
			1647.08	1908.95	2153.38	1131.31	3022.98	5896.93
			1647.23	1904.89	2154.49	1135.25	3035.39	5910.32
			1647.38	1900.84	2155.36	1139.24	3047.85	5923.6
			1647.54	1896.79	2155.99	1143.28	3060.38	5936.75
			1647.69	1892.75	2156.38	1147.38	3072.97	5949.79
			1647.84	1888.72	2156.52	1151.54	3085.61	5962.7
			1648	1884.69	2156.42	1155.76	3098.32	5975.5
			1648.07	1882.92	2156.3	1157.63	3103.93	5981.1
			1648.15	1880.67	2156.08	1160.03	3111.08	5988.18
			1648.3	1876.66	2155.5	1164.36	3123.9	6000.73
			1648.46	1872.66	2154.68	1168.75	3136.78	6013.17
			1648.61	1868.66	2153.61	1173.2	3149.72	6025.5
			1648.77	1864.68	2152.31	1177.71	3162.71	6037.71
			1648.92	1860.7	2150.76	1182.28	3175.76	6049.81
			1649.07	1856.72	2148.99	1186.91	3188.87	6061.8
			1649.23	1852.76	2146.97	1191.6	3202.03	6073.68
			1649.33	1850.04	2145.45	1194.87	3211.1	6081.78
			1649.38	1848.81	2144.73	1196.36	3215.25	6085.45
			1649.53	1844.86	2142.25	1201.19	3228.52	6097.12
			1649.69	1840.92	2139.54	1206.07	3241.84	6108.69
			1649.84	1836.99	2136.62	1211.02	3255.22	6120.16
			1649.99	1833.07	2133.46	1216.04	3268.65	6131.54
			1650.15	1829.16	2130.09	1221.13	3282.14	6142.83
			1650.3	1825.26	2126.51	1226.28	3295.67	6154.02
			1650.46	1821.36	2122.71	1231.5	3309.26	6165.14
			1650.6	1817.76	2119	1236.39	3321.89	6175.36
			1650.61	1817.48	2118.7	1236.78	3322.89	6176.17
			1650.76	1813.6	2114.49	1242.14	3336.58	6187.12
			1650.92	1809.74	2110.08	1247.56	3350.31	6198
			1651.07	1805.88	2105.47	1253.06	3364.09	6208.82
			1651.22	1802.04	2100.68	1258.62	3377.92	6219.56
			1651.38	1798.2	2095.69	1264.26	3391.79	6230.25
			1651.53	1794.38	2090.52	1269.96	3405.71	6240.88
			1651.68	1790.56	2085.17	1275.74	3419.67	6251.45
			1651.84	1786.75	2079.65	1281.59	3433.68	6261.98
			1651.86	1786.12	2078.72	1282.57	3436.01	6263.73
			1651.99	1782.96	2073.96	1287.51	3447.72	6272.47
			1652.15	1779.17	2068.11	1293.5	3461.81	6282.91
			1652.3	1775.4	2062.1	1299.57	3475.94	6293.32
			1652.45	1771.63	2055.94	1305.7	3490.11	6303.7
			1652.61	1767.88	2049.63	1311.91	3504.31	6314.05
			1652.76	1764.14	2043.18	1318.2	3518.55	6324.37
			1652.91	1760.41	2036.58	1324.55	3532.83	6334.68
			1653.07	1756.69	2029.86	1330.98	3547.14	6344.98
			1653.13	1755.2	2027.14	1333.57	3552.87	6349.09
			1653.22	1752.98	2023.01	1337.48	3561.48	6355.26
			1653.84	1738.24	1994.45	1364.2	3619.16	6396.36
			1653.99	1734.59	1987.04	1371.05	3633.65	6406.65
			1654.14	1730.95	1979.54	1377.98	3648.16	6416.94
			1654.3	1727.31	1971.95	1384.98	3662.7	6427.25
			1654.39	1725	1967.06	1389.48	3672.01	6433.85
			1654.45	1723.69	1964.28	1392.04	3677.26	6437.58
			1654.6	1720.08	1956.52	1399.17	3691.84	6447.93
			1654.76	1716.49	1948.69	1406.37	3706.43	6458.29
			1654.91	1712.9	1940.79	1413.63	3721.05	6468.68
			1655.07	1709.32	1932.83	1420.96	3735.68	6479.1
			1655.22	1705.76	1924.8	1428.35	3750.32	6489.54
			1655.37	1702.21	1916.72	1435.8	3764.97	6500.02
			1655.53	1698.67	1908.59	1443.31	3779.64	6510.52
			1655.66	1695.59	1901.46	1449.92	3792.44	6519.71
			1655.68	1695.14	1900.41	1450.88	3794.31	6521.06
			1655.83	1691.63	1892.19	1458.51	3808.98	6531.62
			1655.99	1688.12	1883.93	1466.19	3823.67	6542.22
			1656.14	1684.63	1875.64	1473.92	3838.35	6552.85
			1656.29	1681.15	1867.33	1481.7	3853.03	6563.52
			1656.45	1677.68	1858.98	1489.53	3867.72	6574.22
			1656.6	1674.22	1850.62	1497.4	3882.4	6584.94
			1656.76	1670.78	1842.24	1505.31	3897.07	6595.7
			1656.91	1667.35	1833.84	1513.26	3911.73	6606.49
			1656.92	1666.99	1832.95	1514.1	3913.28	6607.63
			1657.06	1663.93	1825.44	1521.25	3926.39	6617.31
			1657.22	1660.52	1817.03	1529.27	3941.03	6628.15
			1657.37	1657.12	1808.61	1537.31	3955.65	6639.01
			1657.52	1653.74	1800.2	1545.38	3970.26	6649.89
			1657.68	1650.37	1791.79	1553.47	3984.85	6660.8
			1657.83	1647.01	1783.39	1561.58	3999.42	6671.71
			1658.19	1639.2	1763.79	1580.59	4033.4	6697.28
			1658.45	1633.69	1749.92	1594.09	4057.43	6715.44
			1658.6	1630.39	1741.6	1602.22	4071.85	6726.36
			1658.75	1627.1	1733.3	1610.33	4086.23	6737.27
			1658.91	1623.83	1725.03	1618.42	4100.58	6748.16
			1659.06	1620.57	1716.78	1626.49	4114.88	6759.03
			1659.21	1617.32	1708.57	1634.53	4129.14	6769.86
			1659.37	1614.08	1700.39	1642.53	4143.35	6780.66
			1659.45	1612.25	1695.78	1647.04	4151.36	6786.75
			1659.52	1610.86	1692.24	1650.5	4157.51	6791.42
			1659.67	1607.64	1684.13	1658.41	4171.62	6802.12
			1659.83	1604.44	1676.06	1666.27	4185.67	6812.76
			1659.98	1601.25	1668.03	1674.07	4199.66	6823.33
			1660.14	1598.08	1660.05	1681.81	4213.59	6833.83
			1660.29	1594.91	1652.1	1689.46	4227.45	6844.24
			1660.44	1591.76	1644.2	1697.04	4241.25	6854.56
			1660.6	1588.62	1636.35	1704.52	4254.98	6864.78
			1660.72	1586.14	1630.16	1710.38	4265.8	6872.8
			1660.75	1585.5	1628.54	1711.91	4268.63	6874.89
			1660.9	1582.38	1620.79	1719.19	4282.21	6884.88
			1661.06	1579.28	1613.08	1726.36	4295.71	6894.73
			1661.21	1576.19	1605.42	1733.41	4309.12	6904.45
			1661.36	1573.11	1597.82	1740.33	4322.45	6914.02
			1661.52	1570.04	1590.27	1747.12	4335.69	6923.43
			1661.67	1566.99	1582.77	1753.76	4348.84	6932.67
			1661.83	1563.95	1575.33	1760.25	4361.89	6941.73
			1661.98	1560.92	1567.94	1766.58	4374.84	6950.6
			1661.98	1560.86	1567.8	1766.7	4375.09	6950.77
			1662.13	1557.9	1560.61	1772.74	4387.7	6959.27
			1662.29	1554.9	1553.34	1778.73	4400.45	6967.73
			1662.44	1551.91	1546.12	1784.54	4413.09	6975.97
			1662.59	1548.93	1538.96	1790.16	4425.62	6983.97
			1662.75	1545.96	1531.86	1795.58	4438.03	6991.74
			1662.9	1543	1524.82	1800.79	4450.33	6999.25
			1663.05	1540.06	1517.84	1805.79	4462.5	7006.51
			1663.21	1537.12	1510.92	1810.58	4474.56	7013.49
			1663.25	1536.41	1509.23	1811.72	4477.5	7015.16
			1663.36	1534.2	1504.06	1815.13	4486.48	7020.19
			1663.52	1531.3	1497.25	1819.46	4498.28	7026.6
			1663.67	1528.4	1490.51	1823.54	4509.94	7032.71
			1663.82	1525.52	1483.83	1827.38	4521.47	7038.51
			1663.98	1522.64	1477.21	1830.97	4532.85	7043.99
			1664.13	1519.78	1470.65	1834.31	4544.09	7049.14
			1664.28	1516.94	1464.15	1837.38	4555.19	7053.96
			1664.44	1514.1	1457.71	1840.19	4566.13	7058.44
			1664.51	1512.76	1454.69	1841.42	4571.25	7060.43
			1664.59	1511.28	1451.33	1842.73	4576.92	7062.57
			1664.74	1508.46	1445.01	1844.99	4587.56	7066.34
			1664.9	1505.66	1438.75	1846.98	4598.04	7069.74
			1665.05	1502.87	1432.56	1848.68	4608.35	7072.77
			1665.21	1500.1	1426.42	1850.1	4618.5	7075.43
			1665.36	1497.33	1420.34	1851.24	4628.49	7077.71
			1665.51	1494.58	1414.33	1852.09	4638.3	7079.59
			1665.67	1491.83	1408.37	1852.65	4647.93	7081.09
			1665.77	1489.94	1404.28	1852.86	4654.5	7081.89
			1665.82	1489.1	1402.47	1852.92	4657.39	7082.19
			1665.97	1486.39	1396.63	1852.89	4666.67	7082.89
			1666.13	1483.68	1390.85	1852.58	4675.76	7083.19
			1666.28	1480.98	1385.13	1851.98	4684.67	7083.08
			1666.43	1478.3	1379.47	1851.09	4693.39	7082.56
			1666.59	1475.63	1373.86	1849.92	4701.92	7081.64
			1666.74	1472.97	1368.32	1848.46	4710.25	7080.3
			1666.9	1470.32	1362.83	1846.71	4718.39	7078.55
			1667.04	1467.91	1357.87	1844.87	4725.64	7076.59
			1667.05	1467.68	1357.4	1844.68	4726.32	7076.39
			1667.2	1465.05	1352.02	1842.38	4734.05	7073.82
			1667.36	1462.44	1346.7	1839.81	4741.58	7070.84
			1667.51	1459.83	1341.44	1836.96	4748.9	7067.44
			1667.66	1457.24	1336.23	1833.85	4756.01	7063.64
			1667.82	1454.66	1331.08	1830.48	4762.91	7059.43
			1667.97	1452.09	1325.98	1826.85	4769.59	7054.82
			1668.12	1449.53	1320.94	1822.98	4776.06	7049.81
			1668.28	1446.98	1315.95	1818.86	4782.3	7044.4
			1668.3	1446.64	1315.29	1818.29	4783.12	7043.65
			1668.43	1444.44	1311.01	1814.5	4788.33	7038.59
			1668.59	1441.92	1306.13	1809.91	4794.13	7032.39
			1668.74	1439.4	1301.3	1805.09	4799.7	7025.81
			1668.89	1436.9	1296.52	1800.06	4805.05	7018.84
			1669.05	1434.41	1291.79	1794.82	4810.17	7011.5
			1669.2	1431.92	1287.12	1789.37	4815.06	7003.78
			1669.35	1429.45	1282.49	1783.73	4819.71	6995.69
			1669.51	1426.99	1277.92	1777.89	4824.13	6987.24
			1669.56	1426.14	1276.34	1775.83	4825.61	6984.23
			1669.66	1424.54	1273.39	1771.88	4828.31	6978.44
			1669.81	1422.11	1268.92	1765.69	4832.26	6969.28
			1669.97	1419.68	1264.49	1759.33	4835.96	6959.78
			1670.12	1417.26	1260.11	1752.82	4839.43	6949.93
			1670.28	1414.86	1255.78	1746.16	4842.65	6939.76
			1670.43	1412.46	1251.5	1739.35	4845.63	6929.25
			1670.58	1410.08	1247.26	1732.41	4848.37	6918.43
			1670.74	1407.7	1243.07	1725.35	4850.86	6907.29
			1670.82	1406.36	1240.71	1721.29	4852.17	6900.83
			1670.89	1405.34	1238.92	1718.16	4853.11	6895.84
			1671.04	1402.98	1234.83	1710.86	4855.11	6884.09
			1671.2	1400.64	1230.77	1703.46	4856.86	6872.04
			1671.35	1398.31	1226.76	1695.96	4858.36	6859.71
			1671.51	1395.99	1222.8	1688.38	4859.62	6847.09
			1671.66	1393.68	1218.87	1680.71	4860.63	6834.2
			1671.81	1391.37	1215	1672.97	4861.38	6821.03
			1671.97	1389.08	1211.16	1665.16	4861.89	6807.6
			1672.09	1387.3	1208.19	1659.02	4862.11	6796.94
			1672.12	1386.8	1207.37	1657.29	4862.15	6793.92
			1672.27	1384.53	1203.61	1649.37	4862.15	6779.98
			1672.43	1382.27	1199.9	1641.4	4861.91	6765.79
			1672.58	1380.02	1196.23	1633.39	4861.42	6751.37
			1672.73	1377.78	1192.6	1625.34	4860.68	6736.71
			1672.89	1375.55	1189.01	1617.27	4859.69	6721.83
			1673.04	1373.33	1185.46	1609.17	4858.44	6706.72
			1673.2	1371.12	1181.95	1601.06	4856.96	6691.4
			1673.35	1368.93	1178.5	1592.98	4855.23	6675.95
			1673.35	1368.92	1178.48	1592.94	4855.22	6675.86
			1673.5	1366.73	1175.04	1584.81	4853.23	6660.12
			1673.66	1364.55	1171.64	1576.68	4851	6644.18
			1673.81	1362.38	1168.28	1568.55	4848.52	6628.04
			1673.96	1360.22	1164.96	1560.43	4845.8	6611.72
			1674.12	1358.06	1161.67	1552.32	4842.84	6595.21
			1674.27	1355.92	1158.42	1544.23	4839.63	6578.51
			1674.42	1353.79	1155.21	1536.17	4836.17	6561.65
			1674.58	1351.67	1152.03	1528.12	4832.48	6544.61
			1674.61	1351.24	1151.39	1526.5	4831.71	6541.15
			1674.73	1349.56	1148.88	1520.11	4828.55	6527.41
			1674.89	1347.45	1145.77	1512.13	4824.38	6510.04
			1675.04	1345.36	1142.69	1504.18	4819.98	6492.52
			1675.19	1343.27	1139.64	1496.27	4815.34	6474.84
			1675.35	1341.2	1136.63	1488.41	4810.46	6457.02
			1675.5	1339.13	1133.65	1480.59	4805.36	6439.05
			1675.65	1337.08	1130.71	1472.82	4800.03	6420.94
			1675.81	1335.03	1127.79	1465.09	4794.46	6402.69
			1675.87	1334.18	1126.59	1461.9	4792.09	6395.07
			1675.96	1332.99	1124.91	1457.42	4788.68	6384.31
			1676.11	1330.96	1122.06	1449.8	4782.67	6365.8
			1676.27	1328.94	1119.23	1442.24	4776.43	6347.16
			1676.42	1326.93	1116.44	1434.74	4769.98	6328.41
			1676.58	1324.93	1113.68	1427.3	4763.31	6309.53
			1676.73	1322.94	1110.95	1419.92	4756.43	6290.54
			1676.88	1320.96	1108.25	1412.6	4749.33	6271.44
			1677.04	1318.98	1105.57	1405.34	4742.02	6252.23
			1677.13	1317.76	1103.92	1400.86	4737.37	6240.22
			1677.19	1317.02	1102.93	1398.15	4734.51	6232.92
			1677.34	1315.06	1100.31	1391.03	4726.78	6213.5
			1677.5	1313.11	1097.72	1383.98	4718.86	6193.99
			1677.65	1311.17	1095.16	1376.99	4710.74	6174.38
			1677.8	1309.24	1092.63	1370.07	4702.42	6154.67
			1677.96	1307.32	1090.12	1363.23	4693.9	6134.88
			1678.11	1305.41	1087.64	1356.45	4685.19	6115
			1678.27	1303.51	1085.19	1349.75	4676.29	6095.04
			1678.39	1301.93	1083.17	1344.24	4668.77	6078.42
			1678.42	1301.61	1082.76	1343.11	4667.21	6075
			1678.57	1299.72	1080.35	1336.55	4657.94	6054.88
			1678.73	1297.85	1077.98	1330.06	4648.5	6034.69
			1678.88	1295.98	1075.62	1323.64	4638.87	6014.42
			1679.03	1294.12	1073.29	1317.3	4629.07	5994.09
			1679.19	1292.26	1070.99	1311.03	4619.1	5973.69
			1679.34	1290.42	1068.71	1304.83	4608.96	5953.23
			1679.49	1288.58	1066.45	1298.7	4598.65	5932.7
			1679.65	1286.75	1064.22	1292.65	4588.19	5912.12
			1679.65	1286.69	1064.14	1292.42	4587.8	5911.35
			1679.8	1284.93	1062.01	1286.66	4577.56	5891.48
			1679.96	1283.12	1059.82	1280.75	4566.78	5870.79
			1680.11	1281.32	1057.66	1274.91	4555.84	5850.05
			1680.91	1272.01	1046.68	1245.49	4496.18	5740.68
			1682.17	1257.87	1030.64	1203.23	4395.63	5567.67
			1683.43	1244.24	1015.87	1165.31	4287.89	5393.62
			1684.69	1231.1	1002.26	1131.38	4174.7	5219.76
			1685.95	1218.45	989.689	1101.04	4057.7	5047.19
			1687.02	1208.06	979.771	1077.84	3956.52	4902.5
			1687.18	1206.6	978.399	1074.68	3941.89	4881.88
			1687.21	1206.25	978.079	1073.94	3938.46	4877.05
			1687.33	1205.14	977.04	1071.56	3927.25	4861.31
			1687.48	1203.69	975.693	1068.49	3912.6	4840.78
			1687.64	1202.24	974.359	1065.46	3897.94	4820.31
			1687.79	1200.8	973.038	1062.47	3883.26	4799.88
			1687.95	1199.37	971.728	1059.52	3868.59	4779.51
			1688.1	1197.94	970.431	1056.61	3853.9	4759.19
			1688.25	1196.52	969.146	1053.74	3839.22	4738.93
			1688.41	1195.11	967.872	1050.9	3824.54	4718.73
			1688.47	1194.5	967.33	1049.7	3818.24	4710.08
			1688.56	1193.7	966.611	1048.11	3809.85	4698.58
			1688.71	1192.3	965.361	1045.35	3795.18	4678.49
			1688.87	1190.9	964.122	1042.63	3780.51	4658.46
			1689.02	1189.51	962.894	1039.94	3765.84	4638.5
			1689.17	1188.13	961.678	1037.29	3751.19	4618.59
			1689.33	1186.75	960.473	1034.68	3736.54	4598.76
			1689.48	1185.38	959.279	1032.1	3721.91	4578.98
			1689.64	1184.02	958.095	1029.55	3707.3	4559.27
			1689.73	1183.17	957.364	1027.98	3698.2	4547.03
			1689.79	1182.66	956.923	1027.04	3692.7	4539.63
			1689.94	1181.3	955.761	1024.56	3678.12	4520.06
			1690.1	1179.96	954.609	1022.11	3663.56	4500.55
			1690.25	1178.62	953.467	1019.7	3649.03	4481.12
			1690.4	1177.28	952.336	1017.31	3634.51	4461.75
			1690.56	1175.95	951.215	1014.96	3620.02	4442.46
			1690.71	1174.63	950.104	1012.64	3605.56	4423.24
			1690.86	1173.31	949.003	1010.35	3591.12	4404.09
			1690.99	1172.24	948.11	1008.5	3579.34	4388.5
			1691.02	1172	947.911	1008.09	3576.71	4385.02
			1691.17	1170.69	946.829	1005.85	3562.33	4366.02
			1691.33	1169.39	945.757	1003.65	3547.99	4347.1
			1691.48	1168.1	944.694	1001.47	3533.68	4328.25
			1691.63	1166.81	943.641	999.328	3519.4	4309.49
			1691.79	1165.53	942.596	997.208	3505.15	4290.8
			1691.94	1164.25	941.561	995.115	3490.95	4272.18
			1692.09	1162.98	940.535	993.049	3476.78	4253.65
			1692.25	1161.71	939.518	991.01	3462.65	4235.2
			1692.25	1161.71	939.513	991	3462.58	4235.11
			1692.4	1160.45	938.509	988.996	3448.56	4216.82
			1692.55	1159.2	937.51	987.008	3434.51	4198.53
			1692.71	1157.95	936.519	985.045	3420.5	4180.32
			1692.86	1156.7	935.536	983.106	3406.53	4162.19
			1693.02	1155.46	934.562	981.192	3392.61	4144.14
			1693.17	1154.23	933.597	979.303	3378.74	4126.18
			1693.32	1153	932.639	977.436	3364.91	4108.3
			1693.48	1151.78	931.69	975.593	3351.12	4090.5
			1693.51	1151.54	931.508	975.241	3348.48	4087.08
			1693.63	1150.56	930.749	973.773	3337.39	4072.78
			1693.78	1149.35	929.816	971.976	3323.7	4055.15
			1693.94	1148.14	928.891	970.201	3310.06	4037.61
			1694.09	1146.94	927.973	968.448	3296.47	4020.15
			1694.24	1145.74	927.064	966.716	3282.94	4002.77
			1694.4	1144.55	926.162	965.006	3269.45	3985.48
			1694.55	1143.37	925.267	963.316	3256.02	3968.28
			1694.71	1142.19	924.381	961.648	3242.63	3951.16
			1694.76	1141.74	924.045	961.019	3237.56	3944.67
			1694.86	1141.01	923.501	959.999	3229.31	3934.13
			1695.01	1139.84	922.629	958.371	3216.03	3917.18
			1695.17	1138.67	921.764	956.763	3202.81	3900.32
			1695.32	1137.51	920.907	955.174	3189.65	3883.55
			1695.47	1136.36	920.056	953.604	3176.54	3866.86
			1695.63	1135.21	919.213	952.053	3163.48	3850.26
			1695.78	1134.06	918.376	950.52	3150.48	3833.75
			1695.93	1132.92	917.547	949.006	3137.54	3817.33
			1696.02	1132.27	917.078	948.155	3130.22	3808.04
			1696.09	1131.78	916.724	947.51	3124.66	3800.99
			1696.24	1130.65	915.908	946.032	3111.84	3784.74
			1696.4	1129.53	915.098	944.572	3099.07	3768.58
			1696.55	1128.41	914.296	943.128	3086.36	3752.5
			1696.7	1127.29	913.499	941.702	3073.71	3736.51
			1696.86	1126.18	912.71	940.293	3061.12	3720.61
			1697.01	1125.07	911.926	938.9	3048.59	3704.8
			1697.16	1123.97	911.149	937.523	3036.12	3689.07
			1697.28	1123.15	910.571	936.503	3026.82	3677.35
			1697.32	1122.87	910.378	936.163	3023.71	3673.44
			1697.47	1121.78	909.614	934.818	3011.36	3657.88
			1697.62	1120.69	908.856	933.489	2999.08	3642.42
			1697.78	1119.61	908.103	932.175	2986.85	3627.04
			1697.93	1118.53	907.357	930.877	2974.68	3611.75
			1698.09	1117.45	906.617	929.593	2962.58	3596.55
			1698.24	1116.38	905.882	928.325	2950.53	3581.43
			1698.39	1115.32	905.154	927.07	2938.55	3566.4
			1698.54	1114.33	904.481	925.917	2927.46	3552.5
			1698.55	1114.26	904.431	925.83	2926.63	3551.46
			1698.7	1113.2	903.714	924.605	2914.77	3536.6
			1698.85	1112.15	903.002	923.393	2902.97	3521.83
			1699.01	1111.1	902.296	922.195	2891.24	3507.14
			1699.16	1110.06	901.596	921.01	2879.57	3492.55
			1699.31	1109.02	900.901	919.839	2867.96	3478.03
			1699.47	1107.99	900.212	918.68	2856.41	3463.6
			1699.62	1106.96	899.528	917.535	2844.93	3449.26
			1699.78	1105.93	898.849	916.403	2833.5	3435
			1699.79	1105.82	898.774	916.278	2832.24	3433.42
			1699.93	1104.91	898.176	915.283	2822.15	3420.83
			1700.08	1103.89	897.508	914.176	2810.85	3406.74
			1700.24	1102.88	896.845	913.081	2799.61	3392.73
			1700.39	1101.87	896.187	911.998	2788.44	3378.81
			1700.54	1100.87	895.534	910.927	2777.33	3364.97
			1700.7	1099.87	894.886	909.867	2766.28	3351.22
			1700.85	1098.88	894.244	908.82	2755.3	3337.55
			1701.01	1097.88	893.606	907.783	2744.38	3323.96
			1701.05	1097.6	893.42	907.482	2741.19	3320
			1701.16	1096.9	892.973	906.758	2733.52	3310.45
			1701.31	1095.91	892.345	905.744	2722.72	3297.03
			1701.47	1094.94	891.721	904.741	2711.98	3283.69
			1701.62	1093.96	891.102	903.749	2701.31	3270.43
			1701.77	1092.99	890.488	902.768	2690.69	3257.25
			1701.93	1092.02	889.879	901.797	2680.14	3244.15
			1702.08	1091.06	889.274	900.837	2669.66	3231.14
			1702.23	1090.1	888.674	899.886	2659.23	3218.2
			1702.31	1089.66	888.395	899.446	2654.38	3212.19
			1702.39	1089.15	888.078	898.946	2648.86	3205.35
			1702.54	1088.2	887.487	898.016	2638.56	3192.57
			1702.7	1087.25	886.9	897.096	2628.31	3179.87
			1702.85	1086.31	886.318	896.185	2618.13	3167.25
			1703	1085.37	885.74	895.284	2608.01	3154.71
			1703.16	1084.43	885.166	894.393	2597.95	3142.25
			1703.31	1083.5	884.596	893.51	2587.95	3129.87
			1703.46	1082.58	884.031	892.637	2578.01	3117.56
			1703.56	1081.98	883.667	892.076	2571.6	3109.63
			1703.62	1081.65	883.47	891.773	2568.13	3105.34
			1703.77	1080.73	882.913	890.918	2558.31	3093.18
			1703.92	1079.82	882.36	890.072	2548.55	3081.11
			1704.08	1078.9	881.811	889.235	2538.85	3069.11
			1704.23	1078	881.266	888.406	2529.21	3057.19
			1704.39	1077.09	880.725	887.586	2519.63	3045.34
			1704.54	1076.19	880.188	886.774	2510.1	3033.57
			1704.69	1075.29	879.655	885.97	2500.64	3021.87
			1704.82	1074.56	879.219	885.315	2492.89	3012.3
			1704.85	1074.4	879.126	885.175	2491.23	3010.24
			1705	1073.51	878.6	884.387	2481.88	2998.69
			1705.15	1072.63	878.079	883.608	2472.59	2987.22
			1705.31	1071.74	877.561	882.836	2463.36	2975.81
			1705.46	1070.86	877.047	882.072	2454.19	2964.48
			1705.61	1069.99	876.536	881.316	2445.07	2953.22
			1705.77	1069.12	876.029	880.568	2436.01	2942.03
			1705.92	1068.25	875.526	879.827	2427.01	2930.92
			1706.08	1067.39	875.028	879.095	2418.08	2919.9
			1706.08	1067.38	875.027	879.093	2418.06	2919.87
			1706.23	1066.52	874.531	878.367	2409.17	2908.9
			1706.38	1065.67	874.038	877.647	2400.33	2897.99
			1706.54	1064.81	873.549	876.935	2391.55	2887.16
			1706.69	1063.96	873.064	876.23	2382.83	2876.4
			1706.84	1063.11	872.582	875.532	2374.16	2865.7
			1707	1062.27	872.103	874.84	2365.55	2855.07
			1707.15	1061.43	871.628	874.156	2356.99	2844.51
			1707.3	1060.59	871.156	873.478	2348.49	2834.02
			1707.33	1060.45	871.078	873.366	2347.08	2832.29
			1707.46	1059.76	870.687	872.806	2340.03	2823.6
			1707.61	1058.93	870.221	872.141	2331.64	2813.24
			1707.77	1058.1	869.759	871.483	2323.3	2802.95
			1707.92	1057.28	869.3	870.831	2315.01	2792.73
			1708.07	1056.46	868.844	870.185	2306.77	2782.57
			1708.23	1055.64	868.392	869.545	2298.59	2772.48
			1708.38	1054.83	867.942	868.911	2290.46	2762.45
			1708.53	1054.02	867.496	868.284	2282.38	2752.49
			1708.59	1053.75	867.347	868.075	2279.69	2749.17
			1708.69	1053.21	867.052	867.662	2274.35	2742.59
			1708.84	1052.41	866.612	867.046	2266.37	2732.75
			1708.99	1051.61	866.175	866.436	2258.45	2722.98
			1709.15	1050.81	865.741	865.832	2250.58	2713.27
			1709.3	1050.02	865.309	865.234	2242.75	2703.62
			1709.46	1049.23	864.881	864.641	2234.98	2694.04
			1709.61	1048.44	864.455	864.053	2227.26	2684.52
			1709.76	1047.65	864.033	863.471	2219.59	2675.06
			1709.84	1047.26	863.819	863.178	2215.71	2670.27
			1709.92	1046.87	863.613	862.895	2211.97	2665.66
			1710.07	1046.09	863.196	862.324	2204.39	2656.32
			1710.22	1045.32	862.782	861.758	2196.87	2647.04
			1710.38	1044.55	862.371	861.197	2189.39	2637.82
			1710.53	1043.78	861.962	860.642	2181.97	2628.66
			1710.68	1043.01	861.556	860.091	2174.59	2619.56
			1710.84	1042.25	861.153	859.546	2167.26	2610.51
			1710.99	1041.49	860.753	859.006	2159.97	2601.53
			1711.1	1040.98	860.486	858.646	2155.12	2595.54
			1711.15	1040.73	860.355	858.47	2152.74	2592.6
			1711.3	1039.98	859.96	857.939	2145.55	2583.74
			1711.45	1039.23	859.568	857.414	2138.4	2574.92
			1711.61	1038.48	859.178	856.893	2131.31	2566.17
			1711.76	1037.73	858.791	856.376	2124.26	2557.47
			1711.91	1036.99	858.406	855.864	2117.25	2548.83
			1712.07	1036.25	858.024	855.357	2110.3	2540.24
			1712.22	1035.52	857.644	854.855	2103.38	2531.71
			1712.35	1034.9	857.328	854.437	2097.62	2524.6
			1712.37	1034.78	857.267	854.356	2096.51	2523.23
			1712.53	1034.05	856.892	853.863	2089.69	2514.81
			1712.68	1033.32	856.52	853.373	2082.91	2506.44
			1712.84	1032.6	856.15	852.888	2076.17	2498.12
			1712.99	1031.88	855.783	852.407	2069.48	2489.86
			1713.14	1031.16	855.418	851.931	2062.83	2481.65
			1713.3	1030.44	855.055	851.458	2056.23	2473.5
			1713.45	1029.73	854.694	850.99	2049.67	2465.39
			1713.6	1029.02	854.336	850.526	2043.15	2457.34
