# Supplementary material for: Optical tweezers-controlled hotspot for sensitive and reproducible surface-enhanced Raman spectroscopy characterization of native protein structures
Source: Nat Commun. 2021 Feb 26;12:1292. doi: 10.1038/s41467-021-21543-3 (PMC7910584; doi:10.1038/s41467-021-21543-3)
Supplement: Supplementary file 4 — Source Data [file 41467_2021_21543_MOESM4_ESM.zip › source data file/SI/Supplementary Figure 20.xlsx]

## Sheet: Sheet1
wavenumber	2 mM spontaneous Raman*0.005	1 μM spontaneous Raman*0.1	1 μM SERS
800.496	-91.4392	-29.6618	1512.49
801.925	-162.281	-18.7664	1543.91
803.353	-147.399	-42.2708	1528.94
804.782	-74.0842	-76.0754	1498.2
806.21	-103.423	-73.9798	1562.2
807.637	-105.602	-102.084	1590.54
809.065	-108.01	-41.8885	1581.97
810.492	-109.631	-62.3928	1582.71
811.918	-104.933	-90.5969	1642.91
813.345	-140.239	3.69882	1641.14
814.771	-122.25	-21.5053	1585.77
816.197	-123.745	-114.209	1577.77
817.623	-167.505	-32.8136	1601
819.048	-104.045	-21.4176	1563.8
820.473	-88.5108	-11.1216	1489.29
821.898	-89.7117	-14.4256	1482.66
823.323	-87.1622	-15.4296	1528.71
824.747	-117.498	-27.9334	1573.37
826.171	-129.7	61.6627	1533.71
827.595	-100.937	-30.3411	1564.11
829.018	-58.1891	102.655	1577.8
830.441	-118.453	67.9515	1655.66
831.864	-59.2171	-0.95225	1653.31
833.287	-97.9322	-79.956	1592.63
834.709	-33.9184	-48.7595	1489.09
836.131	-29.2859	10.0369	1503.11
837.553	-43.7199	-119.567	1614.77
838.975	-26.405	-110.97	1649.69
840.396	-138.896	-8.47364	1634.43
841.817	-18.5393	46.3229	1622.11
843.237	-18.099	-108.78	1620.86
844.658	-61.5806	-99.0838	1622.23
846.078	-43.224	6.91296	1658.69
847.498	-115.439	-111.69	1726.71
848.917	6.52349	-69.9934	1747.74
850.337	-41.0862	-134.997	1677.71
851.756	-21.7877	-117.5	1631.54
853.174	29.7133	-148.103	1637.71
854.593	13.4316	20.694	1691.51
856.011	38.4526	-38.009	1688.37
857.429	-12.164	12.788	1705.34
858.846	71.9766	59.6852	1726.14
860.264	58.3791	-28.5178	1732.63
861.681	69.179	43.4793	1732.06
863.097	43.2908	64.2766	1746.26
864.514	66.7393	56.7738	1752.74
865.93	46.1647	41.5711	1688.69
867.346	33.3317	70.8684	1670.34
868.762	15.9351	0.66565	1633.71
870.177	9.16029	-5.33691	1632.57
871.592	12.7067	-16.2395	1657.8
873.007	9.60442	69.958	1729.23
874.422	-24.3319	-63.6446	1698.6
875.836	-5.64183	-78.547	1608.86
877.25	-17.456	51.8506	1674.17
878.663	-9.2539	-69.2517	1738.14
880.077	-11.5458	-66.3541	1691.06
881.49	79.7519	-17.4564	1551
882.903	-10.5842	-85.9587	1596.71
884.316	0	-101.861	1673.71
885.728	25.7419	4.8369	1698.91
887.14	23.9642	-91.3652	1700.11
888.552	42.1514	7.83263	1680.91
889.963	82.9777	-69.0694	1716.14
891.374	115.504	-123.271	1718.6
892.785	113.575	-112.873	1711.71
894.196	81.8111	-60.7753	1618.63
895.606	121.261	21.6228	1680.17
897.017	109.266	18.3208	1719.6
898.426	131.529	34.8191	1695.03
899.836	130.807	28.4173	1659.46
901.245	120.263	36.1156	1668.63
902.654	120.903	-11.3861	1639.91
904.063	130.333	-29.4878	1614.51
905.472	141.727	58.7105	1643.37
906.88	120.348	14.6089	1704.57
908.288	105.573	70.4073	1695.17
909.695	120.221	-29.8941	1637.4
911.103	115.819	-65.2956	1604.29
912.51	91.6443	-6.59705	1683.34
913.917	86.6724	-16.5985	1793.17
915.323	89.7931	54.5003	1837.57
916.729	70.4622	78.199	1758.31
918.135	82.1547	58.2977	1695.4
919.541	58.4496	47.2964	1652.66
920.946	53.3618	25.2953	1645.77
922.352	107.354	-79.306	1665.31
923.757	67.051	-74.2071	1712.51
925.161	87.2062	-137.208	1717.69
926.566	93.7292	-46.1092	1665.8
927.97	75.5881	-82.9102	1684.23
929.373	99.3196	-130.711	1680.6
930.777	90.4286	-53.5121	1728.8
932.18	91.9541	2.48711	1723.29
933.583	91.037	-67.5137	1715.63
934.986	111.356	-81.1146	1633.17
936.388	93.1816	96.9847	1597.06
937.79	77.7641	27.584	1616.94
939.192	130.959	32.1833	1698.83
940.594	130.734	19.3826	1700.46
941.995	151.2	-0.31795	1648.74
943.396	132.163	69.7815	1696.8
944.797	137.253	102.181	1670.11
946.198	112.888	54.8804	1625.2
947.598	152.774	-40.02	1597.06
948.998	150.791	-42.7205	1687.86
950.398	166.583	68.7791	1691.66
951.797	139.71	10.7789	1735.23
953.196	160.644	49.3786	1746.34
954.595	122.208	-9.12169	1705.86
955.994	156.303	-3.72197	1699.43
957.392	154.872	-50.2221	1758.29
958.79	154.352	7.07777	1721.03
960.188	159.571	-100.422	1673.74
961.585	125.541	-39.2223	1680.37
962.982	128.87	77.3777	1679.43
964.379	117.725	-58.3223	1650.71
965.776	107.691	-97.1223	1713.37
967.173	121.79	-40.5223	1766
968.569	78.9984	5.77787	1714.26
969.965	83.5456	-77.022	1692.83
971.36	58.0283	-41.4217	1657.86
972.756	52.0704	-128.122	1646.29
974.151	35.3049	36.7788	1645.31
975.545	16.7297	31.6792	1744.34
976.94	16.2235	-17.8205	1744.2
978.334	0.53607	8.07997	1733.11
979.728	-4.88191	91.8804	1705.66
981.122	0.84294	-48.7191	1708.91
982.515	-27.1172	74.8814	1693.91
983.909	-29.4804	-18.9181	1730.71
985.301	-32.9197	-6.81738	1750.57
986.694	-1.4057	-0.7168	1760.71
988.086	-51.7869	-89.7161	1720.86
989.479	-13.5467	-86.9155	1723.37
990.87	-15.7178	-4.71461	1779.66
992.262	-9.64097	2.18612	1787.51
993.653	-27.5314	53.987	1736.26
995.044	15.0867	-1.01213	1698.66
996.435	-1.37854	-6.71126	1800.83
997.825	19.4905	83.2897	1811.26
999.216	27.6752	-61.7094	1856.77
1000.61	40.443	-44.9082	1895.37
1002	73.8581	-44.4072	1888.74
1003.38	133.847	16.894	1924.54
1004.77	133.786	13.295	1977.4
1006.16	147.929	-11.6037	1968.17
1007.55	162.498	31.5974	1838.94
1008.94	162.043	-147.901	1853.26
1010.33	162.857	-93.9	1891.77
1011.72	137.713	-49.3987	1854.26
1013.1	125.674	-42.8974	1776.69
1014.49	113.332	-134.996	1787.43
1015.88	79.2752	-88.8945	1828.23
1017.26	33.0318	-155.993	1840.71
1018.65	26.1543	-71.8914	1774.51
1020.04	10.823	-44.3898	1720.06
1021.42	2.91861	-6.48825	1746.74
1022.81	-5.04094	-44.4867	1805.46
1024.19	-18.5496	-8.08493	1785.57
1025.58	6.86842	-26.9832	1743.03
1026.96	18.216	111.619	1814.94
1028.35	3.22627	25.8204	1859.89
1029.73	5.69685	-42.2779	1773.77
1031.12	11.0907	-0.47599	1721.37
1032.5	30.9071	21.326	1786.31
1033.88	17.7066	9.1279	1864
1035.27	26.5206	24.8299	1872.86
1036.65	35.3406	11.3319	1809.77
1038.03	11.3594	61.634	1768.4
1039.41	-4.53514	38.8361	1802.8
1040.8	-11.6238	32.5383	1912.71
1042.18	-28.0941	19.2404	1923.23
1043.56	-52.5255	30.8427	1904.83
1044.94	-47.1196	15.0449	1880.09
1046.32	-66.3223	-40.2528	1868.83
1047.7	-58.6469	-53.2505	1834.97
1049.08	-117.805	-7.64804	1791.23
1050.46	-72.0587	-79.0456	1842.37
1051.84	-66.0918	18.0569	1837.57
1053.22	-86.0298	-36.9407	1837.89
1054.6	-79.4603	-7.83825	1740.57
1055.98	-61.635	-47.4357	1776.71
1057.36	-55.4723	57.4669	1810.66
1058.74	-49.6165	-23.6303	1838.54
1060.12	-35.3894	32.2722	1806.34
1061.5	-35.3768	16.9771	1784.51
1062.87	-9.88726	60.4522	1811.34
1064.25	6.20756	-19.2734	1839.57
1065.63	-5.98073	21.5011	1816.6
1067.01	-3.81569	17.7761	1902.09
1068.38	3.00778	49.35	1902.83
1069.76	-28.268	-36.6755	1875.4
1071.13	12.7959	-114.702	1798
1072.51	-3.48017	72.0723	1861.11
1073.89	6.87998	-69.2538	1898.29
1075.26	4.40803	-10.0805	1883.94
1076.64	20.1598	-57.2071	1880.46
1078.01	-0.6198	2.26621	1849.86
1079.39	3.19647	20.8395	1818.89
1080.76	-15.4897	-28.0877	1816.97
1082.13	-3.4974	-22.4149	1776.14
1083.51	6.54818	-31.9421	1847.69
1084.88	3.03426	-101.569	1882.86
1086.26	25.6976	-62.7971	1915.97
1087.63	6.92904	2.27508	1823.66
1089	32.6135	-10.4527	1791.66
1090.38	18.533	10.8195	1807.29
1091.75	11.3996	-13.7088	1856.23
1093.12	-27.7311	12.7628	1829.23
1094.49	-37.562	67.7345	1786.49
1095.86	-65.7912	-8.19445	1774.49
1097.23	-59.3178	-7.62336	1823.23
1098.6	-61.612	113.148	1829.51
1099.97	-83.6967	51.0188	1854
1101.35	-50.42	-79.1107	1893.86
1102.71	-47.9511	-60.7401	1868.6
1104.09	-67.01	-145.47	1872.54
1105.45	-91.1698	-4.39908	1856.11
1106.82	-67.7586	-61.4291	1892.77
1108.19	-89.8504	-6.55915	1847
1109.56	-115.715	-58.9892	1875.8
1110.93	-90.2868	-10.6192	1836.23
1112.3	-90.2023	-44.3498	1765.91
1113.67	-97.5562	-43.8804	1720.8
1115.04	-104.532	84.589	1786.23
1116.4	-108.481	-0.54218	1876.31
1117.77	-117.06	18.9267	1898.97
1119.14	-109.337	-1.6045	1883.69
1120.5	-89.1834	19.2643	1874.34
1121.87	-87.8264	-23.0668	1901.23
1123.24	-70.5143	26.3015	1853.26
1124.6	-62.3143	45.2697	1834.83
1125.97	-19.9212	139.137	1860.11
1127.33	-27.0395	126.006	1870.57
1128.7	-18.683	128.773	1837.94
1130.06	-2.29401	111.841	1805.6
1131.43	-0.28214	-53.1917	1878.94
1132.79	35.2629	-54.724	1911.37
1134.16	26.1194	-52.7568	1944.17
1135.52	26.3034	-53.0902	1861.94
1136.88	3.06544	96.1769	1861.43
1138.25	18.2918	23.9435	1891.2
1139.61	13.5132	-17.0899	1904.11
1140.97	11.5497	30.9767	1861.26
1142.34	-9.59713	35.2433	1893.06
1143.7	7.29506	127.109	1953
1145.06	0.42706	-63.8247	1912.97
1146.42	22.5165	17.5414	1872.17
1147.78	21.0312	-55.9932	1850.14
1149.14	14.5754	-30.8277	1882.34
1150.5	19.8791	-32.7623	1846.6
1151.87	39.949	-37.0968	1875.09
1153.22	48.6748	33.3681	1858.17
1154.59	61.2148	-28.067	1862.31
1155.94	78.9291	11.8979	1880.54
1157.31	81.0091	30.8628	1913.57
1158.66	88.0847	-15.9728	1947.86
1160.02	98.6144	-4.9085	1922.97
1161.38	115.768	45.0558	1921.6
1162.74	127.587	-31.5798	1875.34
1164.1	138.606	17.084	1880.34
1165.46	141.444	-38.3523	1855.97
1166.82	151.322	4.11151	1863
1168.17	168.504	-28.7253	1878.71
1169.53	143.259	6.73851	1943.2
1170.89	180.145	-79.8983	1912.34
1172.24	172.535	-39.7356	1904.89
1173.6	182.178	-44.9724	1908.46
1174.96	183.081	42.2902	1880.91
1176.31	211.217	-7.04711	1861.83
1177.67	208.022	70.6155	1912.06
1179.02	201.432	73.3776	1972.6
1180.38	208.445	-17.3603	1865.8
1181.73	204.615	7.00182	1812
1183.09	206.99	72.5639	1808.8
1184.44	215.104	42.7254	1826.91
1185.8	194.125	43.787	1811.91
1187.15	199.139	-3.05151	1841.6
1188.5	172.137	8.61002	1854.31
1189.86	174.593	24.571	1864.11
1191.21	178.212	72.0319	1881.83
1192.56	163.723	99.4929	1913.11
1193.92	167.653	47.5539	1856.89
1195.27	177.636	83.9143	1878
1196.62	162.506	40.1747	1930.69
1197.97	148.329	23.4351	1967.66
1199.32	148.915	76.7949	1903.34
1200.67	175.456	80.1553	1885.71
1202.03	144.343	145.615	1895.86
1203.38	161.586	95.0744	1942.77
1204.73	182.946	2.93429	1920.49
1206.08	174.698	81.4936	1965.77
1207.43	206.962	36.5528	1921.69
1208.78	209.104	63.6121	1926.11
1210.13	232.567	16.8708	1923.86
1211.48	229.885	-9.86988	1858.2
1212.83	235.698	-41.5112	1786.51
1214.17	236.807	104.447	1775.14
1215.52	236.492	74.7057	1849.06
1216.87	236.359	34.6638	1922.86
1218.22	247.558	19.422	1949.57
1219.57	233.419	-5.5204	1919.37
1220.91	237.124	-11.1623	1896.23
1222.26	237.557	32.1953	1980.83
1223.61	249.891	-42.4471	1976.14
1224.95	279.046	27.91	1918.94
1226.3	316.426	28.7675	1941.63
1227.65	324.663	-112.275	1939.14
1228.99	378.597	-72.3184	1945.46
1230.34	384.651	-31.4619	1910.2
1231.68	397.414	11.0951	1976.37
1233.03	439.969	-19.9484	2029.06
1234.37	458.536	-59.292	2019.54
1235.72	497.818	46.1639	1907.6
1237.06	498.736	-77.2802	1806.71
1238.4	544.753	11.1758	1887.97
1239.75	553.814	-4.16835	1969.29
1241.09	585.017	10.7875	2053.71
1242.44	602.335	33.7429	1994.43
1243.78	610.133	29.0982	1950.91
1245.12	622.006	37.5536	1870.94
1246.46	651.694	23.4083	1911.46
1247.81	657.436	29.2637	2000.03
1249.15	652.82	57.8185	2040.71
1250.49	662.658	9.47269	2010.69
1251.83	677.384	-15.0725	2024.86
1253.17	648.861	-76.7183	2050.94
1254.51	648.932	13.0359	2044.23
1255.86	634.998	-53.4099	1982.09
1257.19	623.924	-54.4562	1918.14
1258.54	630.559	16.8974	1951
1259.88	611.122	42.6511	1980.71
1261.21	623.225	-0.59527	1988.29
1262.55	586.357	54.0578	1916.31
1263.89	607.382	-8.48852	1914.71
1265.23	600.498	31.964	1896.37
1266.57	587.867	-70.4829	1926.8
1267.91	564.234	26.2696	1922.31
1269.25	540.264	20.5227	1902.83
1270.59	542.089	5.17525	1924.94
1271.92	550.993	-91.9728	1963.34
1273.26	517.719	25.2797	1945.66
1274.6	540.624	20.0317	1964.46
1275.93	536.939	-2.71633	2092.89
1277.27	519.572	-29.3649	2152.51
1278.61	505.462	83.7865	2140.69
1279.94	539.61	-63.8616	2031.34
1281.28	505.152	-21.8107	2042.71
1282.62	490.686	-2.35931	2041.09
1283.95	456.86	29.5915	2041.26
1285.29	482.485	8.64238	2004.2
1286.62	457.597	77.4932	2048.83
1287.95	460.693	22.2441	2092.46
1289.29	444.832	35.0943	2072.29
1290.62	441.743	113.284	2044.49
1291.96	450.216	-29.5035	2021.26
1293.29	454.142	8.40858	1991.4
1294.62	441.651	72.7211	1954.6
1295.96	419.986	-5.96648	2008
1297.29	444.634	118.546	2105.17
1298.62	431.185	15.7588	2181.46
1299.95	425.391	-45.0287	2124.74
1301.29	432.476	44.0841	2075.14
1302.62	440.408	-93.9027	2073.49
1303.95	439.805	71.9102	2108.97
1305.28	418.411	-39.8766	2124.14
1306.61	425.227	-31.9634	2098.11
1307.94	433.181	38.3498	2050.94
1309.27	426.486	-30.7367	2046.43
1310.6	436.566	29.0765	2064.63
1311.93	428.339	4.09011	2089.31
1313.26	432.12	28.604	2133.77
1314.59	438.915	41.5176	2148.4
1315.92	433.042	-27.0685	2055.74
1317.25	450.415	18.7455	1980.71
1318.58	444.474	-38.5406	2009.74
1319.91	455.215	-81.1263	2041.74
1321.24	469.817	28.588	2062.49
1322.56	459.699	46.0023	2085.11
1323.89	468.381	31.4166	2010.91
1325.22	455.184	-9.66911	1976.54
1326.55	450.604	-37.8544	1989.14
1327.87	445.444	-25.3398	2006.43
1329.2	420.074	-18.8251	1977.4
1330.53	414.866	-11.8101	1990.69
1331.85	416.313	41.605	2026.26
1333.18	416.92	-3.48002	1945.71
1334.51	399.692	-17.665	1960.2
1335.83	402.716	36.1504	2061.69
1337.15	396.889	50.2658	2059.63
1338.48	381.876	-1.31881	1991.11
1339.81	407.818	5.09659	1961.46
1341.13	390.55	1.01198	1989
1342.45	394.578	-99.7723	1870.4
1343.78	368.981	16.0435	1885.34
1345.1	412.744	-41.9404	1899.17
1346.42	382.015	-18.6246	1954.74
1347.75	381.132	-14.8085	1944.09
1349.07	352.393	-96.0923	1948.91
1350.39	333.103	-86.2762	2002.2
1351.72	317.764	-25.6597	2017.54
1353.04	292.403	0.65676	1983.49
1354.36	252.592	-47.7268	1932.37
1355.68	248.864	-4.91026	1973.34
1357	233.622	36.0066	1974.8
1358.32	213.674	32.3235	1920.54
1359.64	178.598	-4.85968	1950.94
1360.97	165.472	-35.7428	1982.97
1362.29	150.896	1.3744	2003.54
1363.61	116.343	-90.2084	1927.23
1364.93	110.698	47.7088	1932.97
1366.25	91.6272	-17.9739	1924.51
1367.57	90.8202	-102.256	1991.37
1368.88	67.4052	-66.8391	2005.34
1370.2	64.3154	-2.82152	1969.46
1371.52	60.6794	-49.3036	1907.29
1372.84	42.8053	-42.586	1944.63
1374.16	25.8155	-46.268	1941.77
1375.48	28.859	-50.8501	1905.09
1376.79	23.541	-28.1317	1917.43
1378.11	12.2796	-16.5138	1960.09
1379.43	15.5381	-17.9955	1990.83
1380.75	15.4899	123.523	1910.94
1382.06	26.0483	-50.2585	1886.14
1383.38	24.2847	-3.04014	1918.31
1384.69	26.1331	-42.8214	2006.83
1386.01	44.7937	-22.4028	2057.49
1387.33	38.762	47.2159	2038.86
1388.64	58.4221	-55.665	1941.2
1389.96	77.6492	-17.946	1903.83
1391.27	80.0431	-57.3269	1936.71
1392.59	101.625	5.59214	1950.49
1393.9	127.993	71.2116	1956.83
1395.21	150.812	0.53097	1996.11
1396.53	163.768	-34.2496	1980.49
1397.84	166.187	-22.4302	1960.23
1399.16	210.017	72.6896	1950.8
1400.47	221.358	-4.59062	1917.97
1401.78	224.461	-19.7708	1925.71
1403.1	263.365	14.5489	1959.57
1404.41	267.4	23.5691	2008.14
1405.72	270.357	70.4889	1951.09
1407.03	289.841	-37.791	1983.83
1408.34	293.899	76.5296	1994.26
1409.65	295.36	0.1497	2028.46
1410.97	284.001	31.8702	1986.17
1412.28	315.724	-55.9093	2009.86
1413.59	308.467	-56.4884	1993.89
1414.9	292.931	-22.5679	1977.03
1416.21	284.301	11.353	2003.86
1417.52	278.577	1.47389	2025.97
1418.83	275.543	-55.3052	2043.97
1420.14	278.365	10.216	2038.31
1421.45	282.542	4.73727	2061.29
1422.76	287.545	15.1585	2069.43
1424.06	279.449	-12.0202	2121.26
1425.37	295.277	-55.7986	2152.83
1426.68	288.091	-0.07738	2180.97
1427.99	292.805	-24.3558	2115.71
1429.3	292.494	-15.3338	2151.46
1430.6	296.713	12.4878	2210.77
1431.91	285.668	8.3098	2260.03
1433.22	309.792	10.9318	2307
1434.53	297.611	21.3538	2389.83
1435.83	317.956	89.9761	2521.17
1437.14	322.194	102.098	2550.51
1438.44	355.228	-27.7792	2591.94
1439.75	379.416	-33.6569	2611.71
1441.06	425.294	-17.8345	2687.34
1442.36	449.326	12.0882	2770.66
1443.66	484.148	28.4109	2823.31
1444.97	524.239	28.5336	2831.57
1446.27	561.685	-10.8433	2707.23
1447.58	601.519	35.4798	2689.71
1448.88	642.448	-13.5972	2761.94
1450.19	663.636	-1.37408	2696.49
1451.49	690.309	40.749	2565.77
1452.79	722.745	58.8724	2573.6
1454.1	734.265	-17.2041	2680.26
1455.4	733.76	41.4193	2635.86
1456.7	736.168	52.4431	2581.86
1458	719.51	-15.2331	2613.2
1459.31	757.525	29.0726	2633.26
1460.61	759.759	53.3805	2581.91
1461.91	761.672	58.5885	2487.77
1463.21	695.019	65.4968	2411.09
1464.51	697.434	24.105	2422.57
1465.81	686.622	18.1133	2456.54
1467.11	688.173	-14.7781	2467.6
1468.41	668.149	48.1301	2387.66
1469.71	659.832	113.739	2385.37
1471.01	650.338	93.1473	2388.54
1472.31	625.672	117.056	2330.91
1473.61	592.68	40.3647	2313.54
1474.91	519.901	-15.6264	2309.17
1476.21	505.625	-59.7176	2307.37
1477.51	465.771	-0.10839	2243.09
1478.81	432.925	17.5008	2156.09
1480.11	393.523	38.3096	2078.34
1481.4	349.992	81.3191	2028.86
1482.7	305.925	65.6283	2086.71
1484	251.364	-75.4622	2029.6
1485.3	204.397	87.6469	2050.8
1486.59	181.282	36.8567	1995.51
1487.89	122.269	49.5662	1946.8
1489.18	93.1934	9.57565	1912
1490.48	76.6853	40.9854	1954.26
1491.78	53.9949	37.0952	1916.31
1493.07	45.1408	7.30527	1918.91
1494.37	34.7095	32.615	1924.8
1495.66	21.8599	7.82511	1892.8
1496.96	-2.16213	-4.26482	1855.4
1498.25	-6.64318	20.7456	1884.8
1499.55	6.16835	12.0556	1901.69
1500.84	0.2964	35.366	1840.49
1502.13	5.94108	-18.1236	1805.4
1503.43	0.43801	-66.8132	1789.77
1504.72	-3.08462	32.7974	1856.29
1506.02	-1.56481	64.5081	1895.94
1507.31	0.8064	51.4188	1862.46
1508.6	3.28894	107.929	1848.09
1509.89	-6.72656	84.4401	1866.17
1511.19	-7.18015	-13.1489	1881.66
1512.48	0.60741	30.0621	1866.06
1513.77	-6.79824	-60.7269	1902.54
1515.06	13.9222	38.1843	1912.97
1516.35	7.70853	-26.2047	1845.43
1517.64	14.8372	-71.2934	1792.29
1518.93	21.9218	2.01818	1849.09
1520.22	17.8521	-130.071	1800.86
1521.52	35.2389	-95.959	1769.97
1522.81	41.1514	-100.347	1816.83
1524.1	35.9895	59.2642	1888.63
1525.38	16.394	28.4758	1890
1526.67	13.9146	-16.7124	1882.2
1527.96	24.8256	26.8995	1919.37
1529.25	44.4771	40.3114	1799.37
1530.54	16.5797	12.8233	1785.74
1531.83	24.4232	-63.2645	1779.6
1533.12	25.2219	32.2477	1842.46
1534.4	20.3458	-8.44016	1789.29
1535.69	45.8056	-28.528	1778.14
1536.98	19.0461	-45.7155	1796.4
1538.27	0.47155	0.99698	1836.89
1539.55	14.527	42.1095	1874.89
1540.84	29.453	3.42195	1860.17
1542.13	34.0596	38.9347	1844.17
1543.41	41.8209	7.44752	1795.46
1544.7	30.632	5.9603	1778.69
1545.98	44.3677	46.4731	1816.77
1547.27	33.8987	-46.6141	1822.31
1548.56	40.76	3.89895	1836.34
1549.84	47.1857	51.212	1826.26
1551.13	41.0617	31.9251	1881.46
1552.41	45.2477	-84.8615	1821.14
1553.69	34.358	48.0519	1836.29
1554.98	54.3076	68.5653	1822.34
1556.26	44.5913	22.7787	1858.63
1557.55	61.015	-40.3079	1878.2
1558.83	59.9785	-1.99426	1938.03
1560.11	66.341	20.6194	1890.94
1561.39	61.7082	88.4331	1820.4
1562.68	84.6843	32.3471	1798.94
1563.96	65.9843	-29.1392	1851.43
1565.24	101.474	36.8748	1879.09
1566.52	87.6829	-22.3112	1925
1567.81	74.2905	61.0031	1940.43
1569.09	83.3219	2.81704	1888.63
1570.37	69.9825	-3.76867	1781.31
1571.65	85.9726	-34.0544	1811.4
1572.93	99.2809	42.9602	1904.8
1574.21	96.1327	-20.2255	1926.03
1575.49	92.6536	18.7891	1869.06
1576.77	92.1778	56.1037	1873.37
1578.05	104.501	46.2183	1910
1579.33	90.3483	-150.967	1897.77
1580.61	109.109	51.9481	1875
1581.89	102.247	65.2629	1837
1583.17	109.124	-66.4222	1875.94
1584.44	114.159	-37.007	1892.54
1585.72	135.382	-31.0921	1938.14
1587	130.249	10.3231	1896.69
1588.28	134.574	19.7383	1880.2
1589.56	141.653	21.3538	1852.4
1590.83	156.135	83.5693	1885.97
1592.11	156.244	8.48478	1916.71
1593.39	164.365	-55.6997	1956.37
1594.66	155.825	-50.5842	1944.57
1595.94	184.144	81.1316	1947.91
1597.22	177.994	-43.3526	1950.31
1598.49	200.797	-13.7369	1993.74
1599.77	206.343	-14.4211	2028.03
1601.04	215.883	8.09504	2050.51
1602.32	213.199	10.7111	1997.06
1603.59	234.697	34.2272	1964.17
1604.87	250.354	15.8433	2042.89
1606.14	252.303	26.7597	2114.14
1607.42	281.829	11.7761	2116.6
1608.69	295.837	-6.50749	2034.31
1609.96	309.557	64.6089	2014.97
1611.24	328.285	62.0253	1983.51
1612.51	327.895	-79.658	1946.11
1613.78	319.892	-108.241	1890.54
1615.06	333.071	8.9754	1877.74
1616.33	367.623	31.8924	1912.2
1617.6	350.215	35.6094	1977.77
1618.87	361.846	28.9261	2082.29
1620.14	359.252	28.2434	2080.2
1621.42	370.486	-36.1396	2034.6
1622.69	371.042	-63.5223	1969.71
1623.96	385.859	32.795	1956.46
1625.23	352.787	-77.5877	1949.91
1626.5	382.652	-57.9704	1940.4
1627.77	384.094	-14.4528	2013.03
1629.04	369.197	56.2648	2015.63
1630.31	375.911	-64.8176	1991.54
1631.58	366.037	0	1958.89
1632.85	380.014	-18.5042	2005.74
1634.12	377.512	-67.2084	2033.37
1635.39	376.442	-89.6126	2025.71
1636.66	350.743	-4.81695	2017.57
1637.93	365.51	3.57881	2012.6
1639.19	394.778	-32.5255	2035.94
1640.46	410.301	-54.5298	2050.06
1641.73	432.167	-37.1341	2137.43
1643	475.117	-40.9385	2226.66
1644.27	422.448	-81.5428	2225.69
1645.53	495.185	-130.147	2089.57
1646.8	533.214	-59.8516	2100.89
1648.07	553.997	-62.4561	2150.86
1649.33	564.646	80.5396	2181.8
1650.6	588.446	-20.0649	2172.63
1651.86	604.938	-62.6694	2154.71
1653.13	625.708	-82.8739	2155.94
1654.39	648.575	-57.2784	2197.06
1655.66	658.346	42.2171	2263.83
1656.92	663.073	26.7125	2279.89
1658.19	698.431	-68.892	2204.11
1659.45	711.429	-24.1966	2196.54
1660.72	728.437	30.4988	2190.91
1661.98	736.595	-66.7058	2245.74
1663.25	760.057	41.0896	2269.29
1664.51	782.57	16.3849	2308.2
1665.77	794.168	39.9802	2329.57
1667.04	831.896	10.2756	2340.74
1668.3	842.149	-55.4291	2345.74
1669.56	856.146	-21.2339	2350.34
1670.82	855.703	-8.33859	2355.09
1672.09	885.1	34.0566	2337.49
1673.35	868.548	-32.9481	2220.29
1674.61	878.813	11.647	2124.46
1675.87	853.969	-51.5577	2068.97
1677.13	845.095	-17.7626	2133.63
1678.39	808.394	-78.5674	2121.2
1679.65	785.359	-34.0722	2067.29
1680.91	752.833	48.8228	1993.34
1682.17	714.986	-18.7821	1982.4
1683.43	685.528	-2.087	2003.6
1684.69	652.033	-9.69192	1956.46
1685.95	609.314	-59.4968	1966.37
1687.21	572.964	15.7982	1909.54
1688.47	546.998	-32.8068	1912.06
1689.73	513.965	-63.6118	1896.17
1690.99	479.307	31.9832	1950.6
1692.25	438.653	4.47813	1974.57
1693.51	406.107	-34.0269	1917.29
1694.76	372.495	2.268	1873.09
1696.02	352.452	-25.6371	1863.17
1697.28	304.719	-63.1422	1880.23
1698.54	282.038	21.4526	1846.71
1699.79	245.391	-53.3525	1853.77
1701.05	218.023	-37.6576	1818
1702.31	212.153	-51.9629	1744.4
1703.56	168.276	24.532	1730.06
1704.82	158.058	-40.4732	1830.6
1706.08	139.164	19.2216	1853.34
1707.33	121.303	87.0163	1808.69
1708.59	101.909	10.911	1801.06
1709.84	91.8154	-11.5942	1826.74
1711.1	67.4738	-44.0996	1848.51
1712.35	65.5109	-14.5049	1799.31
1713.6	52.5344	-44.2103	1741.06
1714.86	32.9265	-80.8156	1734.09
1716.11	22.4933	-42.6209	1833.91
1717.37	35.3215	16.4736	1837.69
1718.62	8.04813	29.1683	1807.14
1719.87	11.9527	31.1628	1825.77
1721.13	-1.23555	45.3574	1839.2
1722.38	16.5402	-40.4481	1807.51
1723.63	14.9069	-46.7536	1698.94
1724.88	5.12687	0.24095	1672.71
1726.14	-1.91367	-15.0646	1717.14
1727.39	-4.68838	-28.0702	1798.26
1728.64	0	17.9243	1787.71
1729.89	-11.9757	-41.0813	1765.54
1731.14	1.13431	-60.1868	1770.4
1732.39	5.73902	-12.4925	1779.11
1733.64	-12.2695	12.0019	1800.6
1734.89	-11.7044	39.9963	1845.43
1736.14	6.5672	31.7907	1862.89
1737.39	-3.46962	28.185	1863.43
1738.64	-4.89299	64.1793	1855.14
1739.89	-20.055	-39.7264	1835.69
1741.14	-14.4705	-37.9322	1788.46
1742.39	-13.4297	71.4621	1702.51
1743.64	1.34746	4.45634	1721.17
1744.89	-11.3421	65.9506	1791.37
1746.14	-1.13059	45.9448	1789.23
1747.38	7.51213	11.339	1765.43
1748.63	0.92598	-58.1669	1723.91
1749.88	14.6179	4.12731	1672.43
1751.13	-4.33916	-19.6786	1734.4
1752.38	28.7847	35.6155	1789.94
1753.62	32.5395	2.30962	1745.09
1754.87	7.80524	20.7037	1687.46
1756.12	27.7988	32.5978	1739.57
1757.36	35.8081	-8.90815	1758.97
1758.61	31.0432	-7.21412	1702.17
1759.85	34.036	8.67991	1718.4
1761.1	30.4023	73.1739	1664.17
1762.35	31.5014	6.86788	1644.14
1763.59	53.8359	10.0618	1696.57
1764.84	37.8531	16.6558	1729.23
1766.08	42.2685	-55.8503	1753.94
1767.32	35.4115	12.4436	1746.09
1768.57	37.7898	-21.2625	1739.23
1769.81	53.0634	2.83137	1745.63
1771.06	48.8995	57.0252	1745.83
1772.3	41.0485	-87.981	1718.97
1773.54	40.3549	-14.7871	1635.77
1774.79	38.8486	26.7067	1671.77
1776.03	35.525	97.1004	1702.14
1777.27	39.2888	80.7943	1697.31
1778.51	41.4402	39.788	1695.97
1779.76	32.6512	3.48178	1742.71
1781	47.5746	-44.2246	1798.17
1782.24	34.1778	-77.8308	1796.94
1783.48	39.6632	-94.9371	1745.03
1784.72	48.0632	-8.94347	1730.09
1785.96	49.9178	17.1502	1706.6
1787.2	34.2895	-6.65617	1687.09
1788.44	35.9307	52.0374	1672.71
1789.68	34.2614	-21.069	1677.26
1790.92	29.1166	-98.6754	1707
1792.16	50.0212	1.81813	1672.11
1793.4	50.9577	-46.6883	1667.31
1794.64	44.9984	-3.0948	1662.14
1795.88	47.1433	-143.801	1710.46
1797.12	46.3476	-106.108	1731.77
1798.36	40.6635	32.4857	1740.26
1799.6	56.566	14.6791	1752.03
1800.84	52.2852	-12.9274	1739.34
1802.08	53.3859	34.766	1768.71
1803.31	58.068	-29.3406	1756.86
1804.55	65.5416	49.6528	1790.31
1805.79	55.1941	72.2462	1743.69
1807.02	43.6805	9.43951	1732.14
1808.26	68.2357	-18.4671	1719.89
1809.5	52.3423	16.5262	1676.69
1810.73	59.4149	3.21948	1699.09
1811.97	61.3515	-10.4872	1751.54
1813.21	67.5339	43.806	1791.91
1814.44	70.16	-54.4007	1695.83
1815.68	52.7523	106.193	1663.69
1816.91	66.2981	-10.0142	1697.31
1818.15	68.7622	34.079	1740.49
1819.38	66.7325	29.6722	1799.6
1820.62	73.0783	-37.9347	1753.89
1821.85	50.4053	27.4585	1681.43
1823.09	58.1154	72.7516	1675.71
1824.32	68.6465	-15.1553	1744.74
1825.55	78.8529	-75.2622	1768.4
1826.79	85.3554	59.1309	1712.83
1828.02	87.2008	-67.8761	1715.51
1829.25	87.5742	28.817	1733.2
1830.49	76.7234	69.41	1732.03
1831.72	95.8477	-42.197	1744.14
1832.95	80.8728	-21.7039	1764.31
1834.18	92.2706	74.889	1732.11
1835.41	82.7742	-9.01801	1709.94
1836.65	92.8174	-3.82512	1731.4
1837.88	90.1765	-25.5321	1736.17
1839.11	100.093	-57.4393	1711.29
1840.34	94.1052	37.9537	1768.57
1841.57	87.1919	-15.4535	1760.51
1842.8	107.659	42.3394	1768.6
1844.03	101.874	-12.1678	1765.71
1845.26	109.601	-25.175	1864.14
1846.49	106.66	-35.0822	1797.37
1847.72	92.3401	-18.8894	1743.37
1848.95	112.512	72.7034	1723.2
1850.18	103.006	-16.3039	1755.83
1851.41	106.518	0.08887	1767.37
1852.64	102.315	61.8816	1669.31
1853.87	120.499	73.4743	1676.57
1855.09	107.629	19.667	1695.23
1856.32	121.802	-9.94038	1744
1857.55	116.267	47.0523	1740.94
1858.78	114.682	18.645	1754.49
1860	92.2788	-48.8624	1748.97
1861.23	115.602	-57.7698	1718.29
1862.46	91.6228	-13.6773	1678.03
1863.68	104.548	48.6153	1711.2
1864.91	107.41	20.1078	1759.51
1866.14	105.014	-6.49963	1801.6
1867.36	106.369	-46.5071	1794.54
1868.59	92.4759	73.9854	1740
1869.82	108.983	-2.92207	1754.09
1871.04	104.111	-15.6296	1666.11
1872.27	98.5852	-40.9372	1684.86
1873.49	98.2744	-0.64475	1725.34
1874.71	104.007	-43.9524	1763.83
1875.94	101.849	-1.95994	1730.43
1877.16	110.382	6.43243	1714.43
1878.39	93.5209	-29.8752	1758.14
1879.61	98.2098	6.31717	1780.66
1880.83	96.6498	78.0095	1768.17
1882.06	106.071	35.3017	1712.69
1883.28	106.288	-32.306	1667.23
1884.5	81.661	52.2863	1678.11
1885.73	91.8585	-28.9214	1716.91
1886.95	101.477	9.97084	1740.06
1888.17	102.026	42.8631	1725.14
1889.39	102.556	19.6553	1738.06
1890.61	99.5354	19.8475	1746.69
1891.84	102.837	14.7396	1701.77
1893.06	107.813	38.9318	1719.17
1894.28	87.7476	78.724	1792.74
1895.5	93.5045	7.71605	1816.06
1896.72	91.3856	-3.19181	1791.83
1897.94	114.089	-20.3997	1785.11
1899.16	88.2143	-44.0076	1730.94
1900.38	104.687	21.8844	1675.8
1901.6	97.2295	-46.2236	1733
1902.82	114.986	43.7685	1753.4
1904.04	93.8085	-28.4395	1729.57
1905.26	94.5108	-1.5475	1678.4
1906.48	99.8822	75.6445	1758
1907.69	104.639	15.5364	1823.43
1908.91	111.711	16.4283	1800.23
1910.13	99.5418	-48.1797	1717.71
1911.35	115.078	23.2121	1750.69
1912.57	111.065	-98.3959	1788.31
1913.78	112.16	12.996	1795.57
1915	101.126	-16.8122	1753.03
1916.22	110.511	-8.32035	1728.71
1917.43	117.865	-11.9285	1708.77
1918.65	107.703	50.1632	1719.14
1919.87	117.218	-0.74498	1770.37
1921.08	119.955	49.3469	1760.2
1922.3	117.097	75.4385	1749
1923.52	122.044	-24.1697	1756.2
1924.73	108.4	11.3221	1799.63
1925.95	109.73	7.61376	1755.89
1927.16	108.499	-16.1945	1677.17
1928.38	119.493	-1.50294	1742.23
1929.59	115.001	-60.5112	1741.09
1930.8	119.718	-50.9196	1769.03
1932.02	108.269	-20.128	1732.8
1933.23	121.279	9.26358	1770.11
1934.45	120.383	-17.3448	1699.86
1935.66	109.192	-11.2533	1749.26
1936.87	114.029	-42.5617	1778.34
1938.09	118.15	-22.7701	1793.34
1939.3	106.92	47.6213	1752.14
1940.51	104.908	-36.0871	1757.31
1941.72	94.2954	-32.8957	1795.77
1942.93	98.6266	30.2958	1800.57
1944.15	95.4518	-8.51273	1703.63
1945.36	96.175	32.8787	1669.66
1946.57	79.0127	2.17011	1730.57
1947.78	92.8236	-39.5384	1758
1948.99	89.4924	26.253	1747.8
1950.2	93.1304	70.8443	1749.37
1951.41	74.9266	-8.86434	1776.03
1952.62	93.9163	21.827	1796.74
1953.83	90.7645	36.7183	1772.97
1955.04	95.2712	0.80959	1711.86
1956.25	88.2909	-11.1991	1673.63
1957.46	90.4939	3.69214	1686.77
1958.67	86.6403	32.2834	1669.37
1959.88	84.315	-20.3254	1684.66
1961.09	80.1681	16.8658	1664.06
1962.3	86.3489	9.85708	1683.46
1963.51	76.4078	37.2482	1745.46
1964.71	88.745	-13.8606	1782.46
1965.92	66.2453	24.9306	1722.89
1967.13	80.3832	-22.4783	1676.74
1968.34	70.9595	9.6128	1685.66
1969.55	80.8936	6.90396	1737.43
1970.75	62.3052	-9.00496	1782.34
1971.96	81.63	39.2861	1807.14
1973.17	82.7125	-1.62286	1772.51
1974.37	76.4427	50.7681	1707.09
1975.58	64.1507	-47.6409	1679.74
1976.78	76.4065	-25.6498	1738.74
1977.99	69.2348	34.5412	1751.8
1979.19	74.0659	-14.2679	1731.29
1980.4	63.9095	15.1231	1699
1981.61	64.2107	-16.386	1710.94
1982.81	66.5343	-33.495	1760.4
1984.02	62.7304	25.1958	1840.2
1985.22	65.774	-68.0132	1825.54
1986.42	52.9949	51.4776	1801.17
1987.63	62.2032	48.0685	1809.71
1988.83	64.2938	-13.1407	1790
1990.04	67.8317	48.5501	1714.66
1991.24	58.5669	59.4409	1715
1992.44	46.0393	43.2317	1710.94
1993.64	67.1589	29.7225	1703.4
1994.85	48.8507	-12.9867	1753.91
1996.05	70.0395	53.704	1801.63
1997.25	54.5504	-13.9053	1781.06
1998.45	49.1133	-22.0146	1688.4
1999.65	55.6834	-28.8239	1665.17
2000.86	52.2602	-18.5333	1706.51
