# Supplementary material for: Optical tweezers-controlled hotspot for sensitive and reproducible surface-enhanced Raman spectroscopy characterization of native protein structures
Source: Nat Commun. 2021 Feb 26;12:1292. doi: 10.1038/s41467-021-21543-3 (PMC7910584; doi:10.1038/s41467-021-21543-3)
Supplement: Supplementary file 4 — Source Data [file 41467_2021_21543_MOESM4_ESM.zip › source data file/SI/Supplementary Figure 3.xlsx]

## Sheet: a
time	bead position	time	averaged position
0	0	0.5	-0.01748
0.01	-0.56265	1.5	0.0269
0.02	-1.95862	2.5	0.17803
0.03	-3.21446	3.5	0.1012
0.04	1.30393	4.5	0.17832
0.05	-0.83295	5.5	-0.22052
0.06	2.26712	6.5	-0.01069
0.07	-1.15614	7.5	0.11838
0.08	-1.19321	8.5	-0.04689
0.09	0.80545	9.5	0.01395
0.1	-2.1961	10.5	0.17941
0.11	-1.31579	11.5	-0.06653
0.12	0.5316	12.5	-0.10069
0.13	0.91207	13.5	-0.12547
0.14	0.00758	14.5	-0.0728
0.15	0.46707	--	--
0.16	-0.46437	--	--
0.17	-3.47516	--	--
0.18	-1.22922	--	--
0.19	0.75756	--	--
0.2	-0.86364	--	--
0.21	1.38248	--	--
0.22	0.35877	--	--
0.23	-0.44341	--	--
0.24	0.04802	--	--
0.25	-0.22255	--	--
0.26	2.84523	--	--
0.27	-0.63161	--	--
0.28	0.10857	--	--
0.29	-0.81165	--	--
0.3	1.37323	--	--
0.31	-0.82857	--	--
0.32	1.08619	--	--
0.33	2.77338	--	--
0.34	2.46554	--	--
0.35	-1.80243	--	--
0.36	-0.2585	--	--
0.37	-1.36345	--	--
0.38	-0.08355	--	--
0.39	-2.99082	--	--
0.4	-0.79535	--	--
0.41	-1.65658	--	--
0.42	1.77037	--	--
0.43	1.27423	--	--
0.44	0.49417	--	--
0.45	4.03703	--	--
0.46	0.11067	--	--
0.47	-1.19323	--	--
0.48	-0.65707	--	--
0.49	0.25699	--	--
0.5	0.15643
0.51	1.85248
0.52	-0.87244
0.53	-0.08221
0.54	-2.85278
0.55	1.8172
0.56	0.03831
0.57	-0.91141
0.58	0.68317
0.59	-0.25828
0.6	1.37808
0.61	1.2482
0.62	-0.58442
0.63	-1.191
0.64	-0.148
0.65	-0.45855
0.66	-1.7073
0.67	2.48051
0.68	-0.85365
0.69	0.7502
0.7	-0.98812
0.71	-0.25089
0.72	-0.7036
0.73	-0.37486
0.74	-3.02224
0.75	0.44586
0.76	2.84351
0.77	-2.5858
0.78	-0.29204
0.79	0.05057
0.8	1.403
0.81	2.1555
0.82	0.66245
0.83	-1.57225
0.84	0.20512
0.85	2.60332
0.86	3.1237
0.87	-2.64851
0.88	2.12066
0.89	-1.80137
0.9	-0.41651
0.91	-0.68737
0.92	0.23578
0.93	-1.85903
0.94	0.81743
0.95	0.84269
0.96	2.187
0.97	1.72111
0.98	-0.3009
0.99	-1.38277
1	-2.57707
1.01	-2.36106
1.02	1.95392
1.03	-1.7581
1.04	-0.03006
1.05	4.55697
1.06	0.90325
1.07	1.60332
1.08	1.58024
1.09	-0.70129
1.1	4.71637
1.11	1.3653
1.12	1.24734
1.13	1.48586
1.14	-0.50773
1.15	1.56965
1.16	-0.08941
1.17	1.29341
1.18	-0.81886
1.19	-0.11723
1.2	1.18412
1.21	1.32826
1.22	0.71485
1.23	-0.80224
1.24	1.69488
1.25	0.34898
1.26	-2.18653
1.27	-1.525
1.28	1.9722
1.29	-0.88646
1.3	-1.7902
1.31	-2.53109
1.32	1.97902
1.33	-2.8524
1.34	-1.18888
1.35	1.32571
1.36	0.13203
1.37	0.03605
1.38	3.1014
1.39	-0.13089
1.4	1.23957
1.41	0.04859
1.42	-1.60034
1.43	2.51043
1.44	0.03215
1.45	-2.43923
1.46	2.10994
1.47	0.17836
1.48	0.78618
1.49	-2.12475
1.5	-0.20796
1.51	-1.74876
1.52	-1.06237
1.53	-0.33474
1.54	-0.30102
1.55	0.69123
1.56	-0.27529
1.57	-0.88712
1.58	-0.01614
1.59	-1.74588
1.6	-1.37623
1.61	-0.64801
1.62	-0.72775
1.63	-0.78436
1.64	-1.73742
1.65	0.97426
1.66	1.6965
1.67	0.67318
1.68	1.36763
1.69	-3.26286
1.7	-1.86818
1.71	0.11042
1.72	2.09594
1.73	1.48928
1.74	1.82148
1.75	0.16394
1.76	0.19976
1.77	1.26576
1.78	1.99711
1.79	0.22271
1.8	-3.70131
1.81	4.5054
1.82	0.6035
1.83	0.73239
1.84	-2.89543
1.85	-0.11537
1.86	-2.04987
1.87	0.25386
1.88	1.70025
1.89	0.44941
1.9	0.08932
1.91	-2.35121
1.92	0.01903
1.93	-1.81508
1.94	1.99597
1.95	-1.30834
1.96	-0.32399
1.97	-1.70193
1.98	-2.04501
1.99	-1.11639
2	-0.62733
2.01	2.45655
2.02	0.93755
2.03	-0.19209
2.04	1.99851
2.05	0.30872
2.06	2.19598
2.07	1.65593
2.08	1.44627
2.09	-0.2095
2.1	1.22402
2.11	1.53346
2.12	-0.4324
2.13	-1.15828
2.14	1.21864
2.15	1.47219
2.16	1.13274
2.17	-1.35286
2.18	3.26631
2.19	0.17761
2.2	2.25561
2.21	-0.59887
2.22	-2.08602
2.23	-2.35925
2.24	0.61441
2.25	-0.69829
2.26	1.58057
2.27	0.04473
2.28	1.38255
2.29	-1.27673
2.3	-0.37993
2.31	-2.43321
2.32	0.81407
2.33	-3.92517
2.34	0.73893
2.35	-0.01969
2.36	0.26769
2.37	-0.23829
2.38	1.58924
2.39	0.13593
2.4	2.85087
2.41	-1.03578
2.42	-0.85797
2.43	1.95613
2.44	-1.4283
2.45	-1.17408
2.46	1.00955
2.47	-2.2383
2.48	2.15663
2.49	0.85292
2.5	-0.48286
2.51	0.76099
2.52	-0.67834
2.53	0.06208
2.54	-1.33495
2.55	0.61755
2.56	-3.91268
2.57	-0.4474
2.58	0.29695
2.59	-0.35919
2.6	-1.45423
2.61	1.92802
2.62	-0.4511
2.63	1.78431
2.64	-0.50249
2.65	1.76407
2.66	0.40589
2.67	-1.39399
2.68	0.96737
2.69	-0.9835
2.7	1.28983
2.71	-1.66759
2.72	2.19097
2.73	1.2877
2.74	2.12155
2.75	0.58256
2.76	-0.57625
2.77	0.47864
2.78	1.01817
2.79	-0.73775
2.8	0.11479
2.81	0.59297
2.82	-1.20694
2.83	0.30109
2.84	-1.59309
2.85	0.59307
2.86	-1.53578
2.87	-2.92891
2.88	-0.39366
2.89	1.77298
2.9	-2.27385
2.91	2.34639
2.92	-1.87361
2.93	-0.00921
2.94	-0.04635
2.95	0.54339
2.96	2.22679
2.97	2.93916
2.98	2.09748
2.99	-0.9899
3	1.13642
3.01	0.67676
3.02	1.2287
3.03	0.5209
3.04	-1.21452
3.05	-0.71862
3.06	-1.20414
3.07	1.09538
3.08	1.30224
3.09	2.01311
3.1	-1.3173
3.11	-0.06311
3.12	-0.8993
3.13	0.54077
3.14	-0.70285
3.15	-0.83385
3.16	2.54863
3.17	0.32635
3.18	0.51825
3.19	0.24355
3.2	-1.06188
3.21	3.49713
3.22	0.20669
3.23	-2.19871
3.24	-1.07525
3.25	1.64989
3.26	2.39947
3.27	1.74896
3.28	-0.02276
3.29	-0.82682
3.3	-0.84336
3.31	0.82784
3.32	-4.40491
3.33	0.88486
3.34	1.31509
3.35	0.86464
3.36	-0.1127
3.37	0.18417
3.38	-1.56221
3.39	-1.00733
3.4	-0.23409
3.41	1.8105
3.42	0.39239
3.43	-1.46171
3.44	-0.23322
3.45	-1.08326
3.46	-0.4051
3.47	-1.32638
3.48	-1.4507
3.49	0.7951
3.5	-0.78372
3.51	0.63246
3.52	0.88632
3.53	0.46943
3.54	-0.55508
3.55	-0.59836
3.56	-1.53864
3.57	3.98461
3.58	-0.97519
3.59	-2.72134
3.6	1.45048
3.61	-0.51703
3.62	1.51042
3.63	-0.57655
3.64	1.83997
3.65	0.19974
3.66	-0.75301
3.67	1.19301
3.68	1.31017
3.69	1.22653
3.7	-1.33842
3.71	-1.24066
3.72	-0.66212
3.73	-0.15478
3.74	1.51138
3.75	0.8845
3.76	-1.59118
3.77	2.88789
3.78	0.58629
3.79	4.14046
3.8	0.77395
3.81	-2.33915
3.82	2.26721
3.83	0.90767
3.84	-0.95451
3.85	0.59582
3.86	-0.10065
3.87	-0.88788
3.88	2.35804
3.89	0.98822
3.9	-0.54829
3.91	-1.93508
3.92	-2.02489
3.93	1.46633
3.94	-1.06944
3.95	0.75335
3.96	-1.09661
3.97	-0.92909
3.98	-0.44122
3.99	-0.83475
4	-2.62124
4.01	0.35246
4.02	-0.19684
4.03	0.65713
4.04	-0.64429
4.05	-1.57163
4.06	3.06439
4.07	-0.54777
4.08	-1.70236
4.09	1.04249
4.1	-1.37978
4.11	0.65961
4.12	0.52345
4.13	1.36931
4.14	1.26133
4.15	0.0627
4.16	-1.52452
4.17	-2.01059
4.18	-2.12108
4.19	-0.44394
4.2	-1.73215
4.21	-0.45922
4.22	-0.29436
4.23	0.817
4.24	1.14889
4.25	-1.88943
4.26	0.15171
4.27	1.94591
4.28	3.73347
4.29	1.70441
4.3	-0.7153
4.31	-0.54871
4.32	-1.28407
4.33	-0.53735
4.34	-0.95746
4.35	1.44609
4.36	-2.62392
4.37	-1.37112
4.38	0.80151
4.39	-3.8667
4.4	-0.04271
4.41	1.57058
4.42	1.91879
4.43	-0.88129
4.44	-2.39878
4.45	2.46407
4.46	3.14729
4.47	2.52812
4.48	0.73325
4.49	0.85643
4.5	0.70456
4.51	1.00075
4.52	0.40346
4.53	0.9295
4.54	-1.43506
4.55	-1.87824
4.56	-1.34922
4.57	0.2784
4.58	-0.26265
4.59	-0.96447
4.6	-0.71164
4.61	-0.47824
4.62	-0.67358
4.63	-0.09782
4.64	-0.65129
4.65	3.201
4.66	4.61371
4.67	-0.50056
4.68	0.70013
4.69	0.75152
4.7	-0.95801
4.71	0.72164
4.72	0.55246
4.73	0.82706
4.74	-0.55224
4.75	0.51356
4.76	0.89953
4.77	0.70297
4.78	0.0182
4.79	2.9493
4.8	-1.60875
4.81	0.53072
4.82	0.68596
4.83	0.80474
4.84	2.70535
4.85	1.57746
4.86	0.38279
4.87	1.23187
4.88	0.78273
4.89	-0.78436
4.9	-1.15135
4.91	2.54542
4.92	0.61705
4.93	-2.04515
4.94	0.52222
4.95	0.08962
4.96	1.29133
4.97	3.15258
4.98	-1.23601
4.99	-1.11058
5	-0.30331
5.01	-2.14145
5.02	1.13576
5.03	-2.40242
5.04	-0.40231
5.05	-0.83623
5.06	-1.24548
5.07	0.71506
5.08	0.14629
5.09	0.62054
5.1	2.56668
5.11	-0.59359
5.12	-3.27971
5.13	-0.69815
5.14	-0.907
5.15	-0.69139
5.16	0.36474
5.17	0.0094
5.18	-1.08442
5.19	-3.47056
5.2	-1.43369
5.21	0.41927
5.22	-0.02614
5.23	1.5412
5.24	-1.57108
5.25	0.1991
5.26	2.0607
5.27	-2.868
5.28	1.53206
5.29	-0.84412
5.3	-0.63199
5.31	0.35158
5.32	-1.41076
5.33	-1.09272
5.34	-2.56318
5.35	-0.07125
5.36	0.31909
5.37	-3.01801
5.38	-0.3704
5.39	0.79698
5.4	-2.05175
5.41	-0.35814
5.42	-1.11773
5.43	-0.60871
5.44	0.27955
5.45	-0.36158
5.46	-0.81772
5.47	-2.53361
5.48	1.91627
5.49	1.31063
5.5	0.0329
5.51	-0.04666
5.52	-0.96611
5.53	-3.3821
5.54	-0.81748
5.55	-2.09242
5.56	2.63773
5.57	-0.6845
5.58	2.04296
5.59	1.85238
5.6	1.18484
5.61	-0.36947
5.62	-0.41317
5.63	-1.60366
5.64	-1.8472
5.65	0.91375
5.66	-0.24691
5.67	-1.39518
5.68	2.67124
5.69	-1.3327
5.7	-0.40481
5.71	-0.41317
5.72	2.01091
5.73	-1.09522
5.74	0.40809
5.75	0.84528
5.76	-4.20847
5.77	-2.92965
5.78	2.46467
5.79	2.33628
5.8	0.28586
5.81	-0.85408
5.82	1.12088
5.83	-2.69876
5.84	-2.09577
5.85	-1.81935
5.86	0.41114
5.87	0.36156
5.88	-2.47424
5.89	2.50293
5.9	0.56935
5.91	1.21732
5.92	1.90272
5.93	0.74321
5.94	3.6155
5.95	1.73693
5.96	1.13909
5.97	2.34341
5.98	-0.93633
5.99	1.246
6	-0.0573
6.01	-0.35971
6.02	-0.72894
6.03	-0.66364
6.04	0.22818
6.05	0.14765
6.06	-1.104
6.07	-2.66279
6.08	-2.86902
6.09	1.36351
6.1	2.43466
6.11	-0.30295
6.12	0.00639
6.13	-0.52423
6.14	-1.57736
6.15	1.33504
6.16	3.54045
6.17	0.41565
6.18	-1.82294
6.19	-0.90352
6.2	0.88256
6.21	-2.31471
6.22	-0.32052
6.23	1.19013
6.24	-1.28119
6.25	0.88367
6.26	-0.23009
6.27	-1.8324
6.28	0.56395
6.29	1.71137
6.3	0.26692
6.31	1.38326
6.32	1.46365
6.33	2.57985
6.34	-0.90059
6.35	-0.66977
6.36	0.38786
6.37	1.02981
6.38	3.9861
6.39	0.82279
6.4	0.6505
6.41	1.49129
6.42	-1.27077
6.43	1.37732
6.44	-0.33
6.45	-0.3729
6.46	1.59114
6.47	0.9979
6.48	0.83679
6.49	-2.27561
6.5	1.54744
6.51	1.56411
6.52	-0.25522
6.53	0.01593
6.54	-0.49247
6.55	2.04815
6.56	-2.59326
6.57	0.67366
6.58	-1.01216
6.59	-0.64779
6.6	-2.26549
6.61	2.92416
6.62	-0.98744
6.63	-2.00505
6.64	-0.36497
6.65	-0.19481
6.66	4.02377
6.67	0.05375
6.68	0.98664
6.69	-2.45183
6.7	2.98288
6.71	0.02998
6.72	-1.98933
6.73	-1.2412
6.74	0.24501
6.75	0.26036
6.76	0.14858
6.77	1.03696
6.78	-0.86095
6.79	0.59986
6.8	-2.04111
6.81	1.89175
6.82	-0.94351
6.83	-1.81585
6.84	0.14249
6.85	0.84493
6.86	0.26666
6.87	-1.83736
6.88	-1.08743
6.89	-0.71156
6.9	0.67438
6.91	0.50398
6.92	-1.12597
6.93	2.48952
6.94	-3.70568
6.95	-0.11283
6.96	-2.22324
6.97	0.4861
6.98	-0.91026
6.99	-1.82718
7	0.2838
7.01	1.21079
7.02	-0.71935
7.03	0.43938
7.04	-1.75637
7.05	-0.21923
7.06	-1.88904
7.07	1.35163
7.08	0.89166
7.09	0.02292
7.1	2.58017
7.11	2.29344
7.12	-0.47307
7.13	0.46598
7.14	-1.11523
7.15	0.98891
7.16	-0.10795
7.17	-1.1424
7.18	-0.9105
7.19	0.3743
7.2	-0.51804
7.21	0.94067
7.22	4.19124
7.23	-0.35698
7.24	-1.48007
7.25	-0.97107
7.26	-0.58727
7.27	1.23265
7.28	-1.142
7.29	-2.5263
7.3	-1.0485
7.31	2.16931
7.32	1.34613
7.33	-2.51272
7.34	1.24636
7.35	0.35429
7.36	-0.26437
7.37	-1.8762
7.38	-0.02194
7.39	0.56976
7.4	-1.00908
7.41	-1.40336
7.42	1.08213
7.43	-2.17582
7.44	-2.53885
7.45	-1.44106
7.46	0.32405
7.47	2.2593
7.48	2.16033
7.49	1.0946
7.5	-0.96655
7.51	3.55616
7.52	-0.60627
7.53	-0.56228
7.54	2.23143
7.55	1.20466
7.56	1.23352
7.57	1.45744
7.58	-2.36558
7.59	-3.44833
7.6	1.6443
7.61	0.43068
7.62	0.41081
7.63	0.03985
7.64	-0.37089
7.65	-0.72477
7.66	-1.75513
7.67	2.09669
7.68	-0.88737
7.69	-1.20441
7.7	-0.73299
7.71	1.91492
7.72	1.31399
7.73	0.91244
7.74	1.31828
7.75	-1.84195
7.76	-1.86666
7.77	2.03145
7.78	0.28132
7.79	-1.04814
7.8	0.46063
7.81	1.48944
7.82	1.13894
7.83	0.12382
7.84	0.24691
7.85	-1.3319
7.86	-0.6051
7.87	0.98052
7.88	1.39055
7.89	1.2528
7.9	0.34994
7.91	-0.68577
7.92	1.34084
7.93	-0.47786
7.94	-0.9508
7.95	1.4002
7.96	0.43484
7.97	-0.36347
7.98	0.33464
7.99	1.94479
8	1.33342
8.01	-0.84714
8.02	0.51569
8.03	-0.58311
8.04	0.14695
8.05	-3.81172
8.06	-0.45132
8.07	-0.58527
8.08	2.85565
8.09	-1.149
8.1	-1.79383
8.11	2.34503
8.12	0.31324
8.13	-0.30311
8.14	0.87425
8.15	0.65273
8.16	3.17956
8.17	-0.04542
8.18	-1.38381
8.19	-0.67851
8.2	-0.66022
8.21	0.83605
8.22	0.85883
8.23	1.28881
8.24	0.55302
8.25	0.46094
8.26	-1.37054
8.27	-0.08701
8.28	-0.05887
8.29	-1.77699
8.3	-0.56987
8.31	1.77817
8.32	-0.33113
8.33	0.01962
8.34	-1.71056
8.35	-1.75259
8.36	0.95268
8.37	-0.3023
8.38	1.506
8.39	1.62572
8.4	0.57276
8.41	1.70343
8.42	-2.66081
8.43	-2.83283
8.44	-1.18227
8.45	-0.79816
8.46	0.02523
8.47	-0.58567
8.48	-1.86357
8.49	2.00953
8.5	-1.45533
8.51	0.92756
8.52	-1.48877
8.53	1.38208
8.54	0.17378
8.55	1.55726
8.56	0.17498
8.57	-1.25323
8.58	-0.95982
8.59	0.25787
8.6	-0.1735
8.61	-1.18335
8.62	-0.62503
8.63	2.59414
8.64	-0.90708
8.65	1.67138
8.66	0.43147
8.67	1.65357
8.68	-0.75701
8.69	-3.06261
8.7	-2.02453
8.71	1.08701
8.72	0.87794
8.73	-1.16003
8.74	0.3993
8.75	-1.13049
8.76	0.05392
8.77	2.03559
8.78	2.85435
8.79	1.11835
8.8	-1.38788
8.81	1.64186
8.82	2.18685
8.83	-3.46315
8.84	-0.93685
8.85	0.93229
8.86	-0.89928
8.87	-0.60176
8.88	-0.82634
8.89	-1.02475
8.9	-0.19048
8.91	0.70182
8.92	-0.67598
8.93	-1.53087
8.94	0.38759
8.95	-1.32967
8.96	1.17734
8.97	-0.15626
8.98	1.3542
8.99	0.65037
9	-0.48766
9.01	1.78115
9.02	-0.96755
9.03	-1.48174
9.04	-1.54637
9.05	-1.4223
9.06	1.50871
9.07	1.12256
9.08	2.99158
9.09	1.50731
9.1	0.46314
9.11	-1.71113
9.12	2.31948
9.13	-0.93823
9.14	-0.34496
9.15	0.2467
9.16	1.55146
9.17	0.69114
9.18	-1.45141
9.19	0.93421
9.2	-0.25296
9.21	-0.60868
9.22	1.57547
9.23	-0.74506
9.24	0.46737
9.25	-3.61113
9.26	0.61869
9.27	-1.36079
9.28	0.95638
9.29	-0.24763
9.3	-1.32534
9.31	1.28891
9.32	0.84768
9.33	0.30922
9.34	-2.49376
9.35	-0.32033
9.36	0.50543
9.37	-1.68972
9.38	-1.61768
9.39	-2.72412
9.4	1.5249
9.41	-0.08336
9.42	3.25326
9.43	-0.21675
9.44	0.59396
9.45	-1.72204
9.46	-1.07683
9.47	0.44897
9.48	0.56779
9.49	0.5582
9.5	2.3581
9.51	-0.50942
9.52	-1.82922
9.53	-0.92792
9.54	0.19734
9.55	-0.41347
9.56	-2.79695
9.57	-0.53457
9.58	-1.24644
9.59	-0.20656
9.6	0.11361
9.61	1.57447
9.62	0.49346
9.63	0.60766
9.64	2.57634
9.65	-0.07446
9.66	-1.12782
9.67	-0.5795
9.68	0.12255
9.69	-0.34306
9.7	1.52438
9.71	-1.24562
9.72	-0.22451
9.73	-0.87111
9.74	1.63809
9.75	2.14605
9.76	-1.39618
9.77	-0.52765
9.78	-0.46578
9.79	3.16318
9.8	-0.95688
9.81	-1.68782
9.82	-0.81113
9.83	3.88848
9.84	0.10468
9.85	0.59587
9.86	0.82377
9.87	0.84637
9.88	-0.21185
9.89	-0.97157
9.9	0.88814
9.91	1.62397
9.92	-0.33827
9.93	3.02515
9.94	-1.16101
9.95	-0.86753
9.96	0.43754
9.97	-1.14893
9.98	-1.93449
9.99	-0.13047
10	1.88199
10.01	-1.17771
10.02	0.19905
10.03	0.15357
10.04	2.74922
10.05	2.06719
10.06	0.74143
10.07	0.83426
10.08	1.76227
10.09	0.39684
10.1	-1.636
10.11	0.29657
10.12	-1.75988
10.13	0.13782
10.14	0.97817
10.15	-0.59348
10.16	2.23779
10.17	0.93243
10.18	-0.10437
10.19	0.63274
10.2	-1.65656
10.21	-0.79507
10.22	1.47026
10.23	2.47609
10.24	1.40163
10.25	0.43369
10.26	-0.97311
10.27	-1.86475
10.28	0.0693
10.29	-1.25283
10.3	-2.648
10.31	3.68218
10.32	-1.77827
10.33	1.21792
10.34	-0.99272
10.35	0.37534
10.36	0.90365
10.37	1.94604
10.38	1.31828
10.39	1.94664
10.4	0.80655
10.41	1.66135
10.42	-0.42149
10.43	-0.93219
10.44	1.50241
10.45	-0.90545
10.46	-1.03519
10.47	-2.7078
10.48	-0.73068
10.49	0.6748
10.5	3.3624
10.51	-0.00377
10.52	2.71248
10.53	1.30709
10.54	0.01257
10.55	0.29919
10.56	-1.20752
10.57	-2.38356
10.58	1.57908
10.59	1.2937
10.6	1.4421
10.61	-0.72706
10.62	0.37692
10.63	-0.29816
10.64	-0.21063
10.65	-0.07733
10.66	1.50704
10.67	1.56641
10.68	-0.58587
10.69	1.77214
10.7	-1.50423
10.71	0.12742
10.72	-1.11558
10.73	0.44871
10.74	0.97105
10.75	-1.66773
10.76	-0.98535
10.77	1.13053
10.78	0.19873
10.79	0.9638
10.8	-3.62416
10.81	0.75834
10.82	-0.56795
10.83	3.10415
10.84	-1.11402
10.85	-0.95669
10.86	-0.36357
10.87	0.76012
10.88	0.96169
10.89	-0.59608
10.9	-2.6361
10.91	-1.77046
10.92	0.95433
10.93	-1.22092
10.94	-1.31293
10.95	-0.79628
10.96	-0.12102
10.97	1.25575
10.98	0.93275
10.99	0.06711
11	0.99836
11.01	1.87132
11.02	-0.06572
11.03	-1.72049
11.04	-0.73332
11.05	-0.3595
11.06	-0.87782
11.07	2.72885
11.08	0.73421
11.09	0.00232
11.1	0.51934
11.11	-1.21152
11.12	-2.12779
11.13	-2.13714
11.14	1.39585
11.15	-2.72583
11.16	-0.6517
11.17	-0.69831
11.18	-0.34495
11.19	2.7462
11.2	-2.33078
11.21	0.97949
11.22	1.74466
11.23	2.07653
11.24	1.24519
11.25	-0.06756
11.26	0.32184
11.27	0.58678
11.28	-0.46487
11.29	-1.08584
11.3	-0.6389
11.31	-1.36427
11.32	-0.17967
11.33	0.13541
11.34	0.05582
11.35	1.44236
11.36	-2.02436
11.37	4.89148
11.38	0.18793
11.39	0.71398
11.4	-1.32045
11.41	-0.67975
11.42	-0.47284
11.43	-1.53684
11.44	2.8729
11.45	-5.60687
11.46	-0.77098
11.47	0.66129
11.48	1.36033
11.49	1.13624
11.5	-1.06376
11.51	0.78937
11.52	0.2649
11.53	-0.18759
11.54	2.62618
11.55	0.54632
11.56	-0.19249
11.57	-0.46095
11.58	-0.62851
11.59	2.03427
11.6	0.88438
11.61	-0.81619
11.62	-2.27853
11.63	1.45034
11.64	-3.14188
11.65	1.00706
11.66	0.35467
11.67	-1.30386
11.68	-2.03659
11.69	2.44251
11.7	-3.08561
11.71	-2.84665
11.72	2.34938
11.73	-0.66909
11.74	4.32282
11.75	-1.68443
11.76	-0.76374
11.77	-1.11887
11.78	-1.11865
11.79	-2.44114
11.8	2.39349
11.81	-1.27817
11.82	1.44227
11.83	0.18831
11.84	0.1901
11.85	-0.0377
11.86	-0.17445
11.87	-0.80598
11.88	0.30596
11.89	0.21344
11.9	-0.16461
11.91	-1.72914
11.92	1.10841
11.93	-2.00215
11.94	-0.03579
11.95	0.39257
11.96	-0.56645
11.97	-1.18683
11.98	2.23682
11.99	0.41226
12	1.62141
12.01	2.65863
12.02	0.99337
12.03	1.35155
12.04	-1.35123
12.05	4.08457
12.06	3.29413
12.07	0.81184
12.08	-0.32903
12.09	0.27368
12.1	-2.83982
12.11	0.81113
12.12	0.75419
12.13	0.074
12.14	-0.74508
12.15	0.92384
12.16	-1.63859
12.17	-2.21593
12.18	-0.98913
12.19	-1.86065
12.2	-0.5931
12.21	-2.02003
12.22	1.08343
12.23	0.25915
12.24	-1.72517
12.25	1.94002
12.26	0.97855
12.27	-0.76387
12.28	0.08597
12.29	-2.27308
12.3	0.39314
12.31	-1.8365
12.32	2.69533
12.33	0.10922
12.34	0.92737
12.35	0.49841
12.36	-1.88317
12.37	1.23721
12.38	-0.60704
12.39	0.34749
12.4	1.91102
12.41	-2.78402
12.42	-2.16737
12.43	-2.08381
12.44	-0.52392
12.45	2.45262
12.46	-1.42539
12.47	1.29164
12.48	-1.03576
12.49	1.44154
12.5	0.55813
12.51	-3.05152
12.52	-2.98767
12.53	0.42101
12.54	-0.37207
12.55	-0.93486
12.56	2.48949
12.57	-1.13142
12.58	-1.67455
12.59	-1.32976
12.6	-1.6522
12.61	-0.65968
12.62	0.22504
12.63	1.20911
12.64	-0.52423
12.65	1.78096
12.66	0.2979
12.67	0.89668
12.68	1.85222
12.69	0.01273
12.7	-2.1323
12.71	-0.30009
12.72	-1.69741
12.73	-0.86042
12.74	1.80489
12.75	-0.38079
12.76	3.99748
12.77	-1.2514
12.78	-1.56955
12.79	-0.04644
12.8	1.68949
12.81	0.47981
12.82	-2.39427
12.83	0.94731
12.84	1.67534
12.85	-1.18907
12.86	0.12818
12.87	3.37069
12.88	-0.51397
12.89	1.49846
12.9	-1.15462
12.91	-0.22138
12.92	-1.69219
12.93	-2.05178
12.94	-1.30862
12.95	1.39505
12.96	-0.95609
12.97	-2.99453
12.98	-0.27703
12.99	-1.10199
13	0.87407
13.01	0.90908
13.02	-2.56397
13.03	-3.00309
13.04	1.09255
13.05	-3.08957
13.06	-2.28601
13.07	0.52675
13.08	1.12157
13.09	1.18513
13.1	1.49854
13.11	2.6761
13.12	-1.50094
13.13	0.42541
13.14	0.51955
13.15	0.61956
13.16	0.08866
13.17	2.84141
13.18	-1.04623
13.19	0.37269
13.2	-1.64954
13.21	-2.69787
13.22	1.20778
13.23	-1.33486
13.24	-0.50974
13.25	-0.55481
13.26	-1.20643
13.27	-1.04217
13.28	1.13359
13.29	1.09291
13.3	0.56711
13.31	-0.69449
13.32	0.54489
13.33	-1.89519
13.34	-0.8094
13.35	-0.5398
13.36	-0.06578
13.37	1.83441
13.38	-0.25977
13.39	1.99742
13.4	0.57834
13.41	0.29287
13.42	0.64306
13.43	-0.32933
13.44	-1.85256
13.45	0.72947
13.46	0.39619
13.47	0.31607
13.48	-1.44568
13.49	-2.47039
13.5	1.03305
13.51	-1.44746
13.52	2.88123
13.53	-1.5631
13.54	-0.76846
13.55	-1.87809
13.56	-3.61852
13.57	-0.45879
13.58	2.03765
13.59	1.60338
13.6	1.92858
13.61	-0.52797
13.62	-0.55071
13.63	-1.83206
13.64	0.29286
13.65	3.78978
13.66	-1.46731
13.67	0.16118
13.68	0.44988
13.69	1.799
13.7	0.864
13.71	-0.61723
13.72	-1.25677
13.73	-1.03396
13.74	-0.04442
13.75	0.33111
13.76	-1.49198
13.77	0.10724
13.78	2.06396
13.79	-0.68343
13.8	1.40522
13.81	-0.18389
13.82	-1.66822
13.83	0.83313
13.84	0.02295
13.85	-1.25701
13.86	1.56171
13.87	1.1118
13.88	-2.40382
13.89	1.62022
13.9	0.99303
13.91	-1.26337
13.92	-2.15398
13.93	-2.70482
13.94	-2.41135
13.95	0.09582
13.96	-0.10322
13.97	1.25001
13.98	0.02283
13.99	-0.6539
14	-0.64265
14.01	-0.4787
14.02	-2.95558
14.03	-0.93231
14.04	-0.63208
14.05	1.51734
14.06	0.97738
14.07	1.21029
14.08	0.48033
14.09	-1.5457
14.1	-3.48938
14.11	-1.00488
14.12	-0.22537
14.13	-1.9459
14.14	-3.02887
14.15	0.40716
14.16	-1.16986
14.17	0.09358
14.18	-1.58079
14.19	0.00521
14.2	0.62191
14.21	0.56226
14.22	-1.44222
14.23	-1.2884
14.24	4.45703
14.25	1.22605
14.26	4.13507
14.27	0.1815
14.28	-0.8415
14.29	-2.56198
14.3	-1.54592
14.31	-1.23267
14.32	1.09452
14.33	0.69141
14.34	3.53005
14.35	0.00802
14.36	-0.11986
14.37	1.16477
14.38	-0.406
14.39	-0.99108
14.4	0.23054
14.41	1.04664
14.42	3.36794
14.43	1.19428
14.44	-0.59371
14.45	-0.73497
14.46	-2.92045
14.47	-0.71607
14.48	1.8486
14.49	-1.23211
14.5	-1.89375
14.51	-2.53137
14.52	0.32723
14.53	0.23067
14.54	2.96821
14.55	0.68747
14.56	1.90824
14.57	0.49571
14.58	-1.54338
14.59	1.16415
14.6	1.80983
14.61	-2.89329
14.62	-1.4654
14.63	-0.76148
14.64	-0.75965
14.65	-3.48509
14.66	-3.41736
14.67	0.67243
14.68	1.11091
14.69	-1.18068
14.7	0.25649
14.71	-2.18356
14.72	-0.07648
14.73	1.5866
14.74	-3.57684
14.75	0.2079
14.76	2.16463
14.77	0.89874
14.78	0.12055
14.79	0.88038
14.8	2.55475
14.81	-1.32003
14.82	0.61609
14.83	0.55975
14.84	1.56404
14.85	-0.38419
14.86	0.52727
14.87	-4.11603
14.88	2.35768
14.89	0.17438
14.9	-1.16707
14.91	0.47555
14.92	-1.80618
14.93	2.49384
14.94	0.21511
14.95	3.49529
14.96	-1.59322
14.97	1.30042
14.98	0.26364
14.99	0.99431
15	0.88

## Sheet: b
time	distance	time	averaged distance
0	20.57	0.5	20.1085
0.02979	22.19	1.5	20.105
0.05959	20.41	2.5	20.4791
0.08939	18.26	3.5	20.7579
0.11918	19.67	4.5	20.3315
0.14898	16.86	5.5	20.7765
0.17878	23.81	6.5	20.5791
0.20857	19.66	7.5	20.1906
0.23837	24.79	8.5	19.9591
0.26817	18.79	9.5	20.2688
0.29797	18.61	10.5	20.4774
0.32776	21.39	11.5	20.7279
0.35756	19.71	12.5	20.0753
0.38736	20.65	13.5	20.5571
0.41715	18.48	14.5	19.9559
0.44695	19.13	--	--
0.47675	18.57	--	--
0.50654	19.71	--	--
0.53634	20.12	--	--
0.56614	19.57	--	--
0.59594	22.78	--	--
0.62573	20.38	--	--
0.65553	18.35	--	--
0.68533	20.89	--	--
0.71512	20.78	--	--
0.74492	20.47	--	--
0.77472	21.86	--	--
0.80451	20.52	--	--
0.83431	19.29	--	--
0.86411	20.01	--	--
0.89391	18.72	--	--
0.9237	18.13	--	--
0.9535	22.58	--	--
0.9833	17.98	--	--
1.01309	19.01	--	--
1.04289	17.05	--	--
1.07269	20.14	--	--
1.10248	18.44	--	--
1.13228	16.93	--	--
1.16208	17.68	--	--
1.19188	20.36	--	--
1.22167	19.4	--	--
1.25147	21.71	--	--
1.28127	16.52	--	--
1.31106	20.74	--	--
1.34086	23.59	--	--
1.37066	21.08	--	--
1.40046	20.35	--	--
1.43025	21.32	--	--
1.46005	17.98	--	--
1.48985	20.1	--	--
1.51964	22.49	--	--
1.54944	21.2	--	--
1.57924	21.11	--	--
1.60903	19.22	--	--
1.63883	21.86	--	--
1.66863	21.38	--	--
1.69843	18.93	--	--
1.72822	18.63	--	--
1.75802	20.81	--	--
1.78782	22.16	--	--
1.81761	22.82	--	--
1.84741	19.22	--	--
1.87721	19.93	--	--
1.907	22.2	--	--
1.9368	19.5	--	--
1.9666	19.13	--	--
1.9964	20.58	--	--
2.02619	20.3	--	--
2.05599	21.81	--	--
2.08579	22.59	--	--
2.11558	20.36	--	--
2.14538	18.4	--	--
2.17518	20.73	--	--
2.20497	20.3	--	--
2.23477	19.49	--	--
2.26457	21.07	--	--
2.29437	20.46	--	--
2.32416	20	--	--
2.35396	19.72	--	--
2.38376	21.48	--	--
2.41355	19.97	--	--
2.44335	18.01	--	--
2.47315	24.44	--	--
2.50294	22.19	--	--
2.53274	22.68	--	--
2.56254	20.17	--	--
2.59234	21.6	--	--
2.62213	18.88	--	--
2.65193	18.7	--	--
2.68173	22.06	--	--
2.71152	19.69	--	--
2.74132	19.43	--	--
2.77112	21.3	--	--
2.80092	21.62	--	--
2.83071	20.68	--	--
2.86051	20.17	--	--
2.89031	20.46	--	--
2.9201	19.76	--	--
2.9499	17.63	--	--
2.9797	20.19	--	--
3.00949	19.95	--	--
3.03929	20.6	--	--
3.06909	20.1	--	--
3.09889	21.99	--	--
3.12868	22.03	--	--
3.15848	20.36	--	--
3.18828	21.42	--	--
3.21807	20.45	--	--
3.24787	21.81	--	--
3.27767	18.97	--	--
3.30746	16.33	--	--
3.33726	22.25	--	--
3.36706	19.33	--	--
3.39686	19.93	--	--
3.42665	20.81	--	--
3.45645	18.59	--	--
3.48625	21.14	--	--
3.51604	19.53	--	--
3.54584	19.44	--	--
3.57564	20.36	--	--
3.60543	20.65	--	--
3.63523	20.54	--	--
3.66503	21.81	--	--
3.69483	22.23	--	--
3.72462	21.43	--	--
3.75442	22.87	--	--
3.78422	24.44	--	--
3.81401	20.22	--	--
3.84381	20.91	--	--
3.87361	19.13	--	--
3.90341	24.22	--	--
3.9332	18.03	--	--
3.963	21.12	--	--
3.9928	22.92	--	--
4.02259	19.81	--	--
4.05239	20.36	--	--
4.08219	19.65	--	--
4.11198	21.65	--	--
4.14178	20.31	--	--
4.17158	21.19	--	--
4.20138	21.68	--	--
4.23117	21.39	--	--
4.26097	20.61	--	--
4.29077	19.01	--	--
4.32056	18.09	--	--
4.35036	18.31	--	--
4.38016	21.38	--	--
4.40995	17.98	--	--
4.43975	19.25	--	--
4.46955	20.45	--	--
4.49935	21.38	--	--
4.52914	18.8	--	--
4.55894	17.8	--	--
4.58874	20.2	--	--
4.61853	21.7	--	--
4.64833	18.99	--	--
4.67813	21.48	--	--
4.70792	23.66	--	--
4.73772	21.11	--	--
4.76752	18.2	--	--
4.79732	20.06	--	--
4.82711	20.05	--	--
4.85691	19.66	--	--
4.88671	19.66	--	--
4.9165	21.04	--	--
4.9463	20.21	--	--
4.9761	24.14	--	--
5.00589	22.26	--	--
5.03569	19.56	--	--
5.06549	21.98	--	--
5.09529	20.31	--	--
5.12508	21.69	--	--
5.15488	17.34	--	--
5.18468	20.97	--	--
5.21447	20.45	--	--
5.24427	22.36	--	--
5.27407	20.7	--	--
5.30386	19.86	--	--
5.33366	20.72	--	--
5.36346	20.99	--	--
5.39326	19.64	--	--
5.42305	21.79	--	--
5.45285	20.95	--	--
5.48265	18.9	--	--
5.51244	20.09	--	--
5.54224	20.03	--	--
5.57204	20.24	--	--
5.60184	20.18	--	--
5.63163	18.35	--	--
5.66143	22.83	--	--
5.69123	19.59	--	--
5.72102	23.15	--	--
5.75082	21.22	--	--
5.78062	19.66	--	--
5.81041	24.34	--	--
5.84021	18.53	--	--
5.87001	19.51	--	--
5.89981	23.4	--	--
5.9296	18.93	--	--
5.9594	23.55	--	--
5.9892	22.23	--	--
6.01899	21.56	--	--
6.04879	20.36	--	--
6.07859	20.21	--	--
6.10838	19.16	--	--
6.13818	19.19	--	--
6.16798	18.82	--	--
6.19778	19.01	--	--
6.22757	20.82	--	--
6.25737	23.18	--	--
6.28717	17.56	--	--
6.31696	21.53	--	--
6.34676	22.03	--	--
6.37656	19.39	--	--
6.40635	20.19	--	--
6.43615	20.29	--	--
6.46595	17.06	--	--
6.49575	21.87	--	--
6.52554	23.01	--	--
6.55534	22.03	--	--
6.58514	18.03	--	--
6.61493	22.5	--	--
6.64473	21.15	--	--
6.67453	21.74	--	--
6.70432	18.56	--	--
6.73412	22.94	--	--
6.76392	22.46	--	--
6.79372	20.46	--	--
6.82351	21.82	--	--
6.85331	21.69	--	--
6.88311	20.75	--	--
6.9129	23.11	--	--
6.9427	20.89	--	--
6.9725	17.53	--	--
7.0023	21.04	--	--
7.03209	18.18	--	--
7.06189	21.49	--	--
7.09169	21.75	--	--
7.12148	21	--	--
7.15128	22.5	--	--
7.18108	19.33	--	--
7.21087	18.14	--	--
7.24067	20.87	--	--
7.27047	23.61	--	--
7.30027	22.14	--	--
7.33006	17.99	--	--
7.35986	21.26	--	--
7.38966	19.94	--	--
7.41945	19.47	--	--
7.44925	21.92	--	--
7.47905	20.24	--	--
7.50884	18.82	--	--
7.53864	18.4	--	--
7.56844	19.13	--	--
7.59824	18.67	--	--
7.62803	20	--	--
7.65783	20.29	--	--
7.68763	20.48	--	--
7.71742	21.46	--	--
7.74722	19.32	--	--
7.77702	21.17	--	--
7.80681	17.45	--	--
7.83661	20.1	--	--
7.86641	20.71	--	--
7.89621	20.17	--	--
7.926	20.45	--	--
7.9558	20.2	--	--
7.9856	20.69	--	--
8.01539	16.96	--	--
8.04519	20.82	--	--
8.07499	21.03	--	--
8.10478	19.14	--	--
8.13458	19.15	--	--
8.16438	21.02	--	--
8.19418	20.18	--	--
8.22397	20.55	--	--
8.25377	20.75	--	--
8.28357	20.71	--	--
8.31336	21.34	--	--
8.34316	19.36	--	--
8.37296	20.12	--	--
8.40276	17.7	--	--
8.43255	18.27	--	--
8.46235	19.73	--	--
8.49215	21.02	--	--
8.52194	22.62	--	--
8.55174	18.66	--	--
8.58154	21.3	--	--
8.61133	20.51	--	--
8.64113	20.28	--	--
8.67093	18.57	--	--
8.70073	18.53	--	--
8.73052	19.11	--	--
8.76032	20.37	--	--
8.79012	21.48	--	--
8.81991	18.64	--	--
8.84971	20.41	--	--
8.87951	21.24	--	--
8.9093	20.27	--	--
8.9391	19.11	--	--
8.9689	18.94	--	--
8.9987	19.81	--	--
9.02849	20.28	--	--
9.05829	18.77	--	--
9.08809	20.67	--	--
9.11788	19.86	--	--
9.14768	18.83	--	--
9.17748	18.26	--	--
9.20727	19.35	--	--
9.23707	18.63	--	--
9.26687	21.69	--	--
9.29667	22.31	--	--
9.32646	19.63	--	--
9.35626	19.37	--	--
9.38606	22.43	--	--
9.41585	20.87	--	--
9.44565	18.3	--	--
9.47545	18.69	--	--
9.50524	20.57	--	--
9.53504	20.09	--	--
9.56484	20.91	--	--
9.59464	19.16	--	--
9.62443	22.85	--	--
9.65423	20.74	--	--
9.68403	20.05	--	--
9.71382	20.23	--	--
9.74362	20.11	--	--
9.77342	20.9	--	--
9.80321	23.69	--	--
9.83301	18.07	--	--
9.86281	19.09	--	--
9.89261	17.66	--	--
9.9224	20.28	--	--
9.9522	23.38	--	--
9.982	22.9	--	--
10.0118	23.44	--	--
10.0416	18.5	--	--
10.0714	18.22	--	--
10.1012	20.08	--	--
10.131	22.33	--	--
10.1608	24.16	--	--
10.1906	16.96	--	--
10.2204	22.73	--	--
10.2502	20.48	--	--
10.28	21.03	--	--
10.3098	18.78	--	--
10.3396	18.51	--	--
10.3694	22.2	--	--
10.3992	21.22	--	--
10.429	23.42	--	--
10.4588	19.84	--	--
10.4886	18.82	--	--
10.5183	18.44	--	--
10.5481	23.94	--	--
10.5779	21.47	--	--
10.6077	19.26	--	--
10.6375	21.81	--	--
10.6673	21.91	--	--
10.6971	21.77	--	--
10.7269	16.69	--	--
10.7567	18.47	--	--
10.7865	22.74	--	--
10.8163	19.42	--	--
10.8461	20.57	--	--
10.8759	21.27	--	--
10.9057	16.22	--	--
10.9355	19.01	--	--
10.9653	21.74	--	--
10.9951	19.27	--	--
11.0249	22.13	--	--
11.0547	19.89	--	--
11.0845	20.08	--	--
11.1143	19.65	--	--
11.1441	20.66	--	--
11.1739	23.08	--	--
11.2037	19.4	--	--
11.2335	21.27	--	--
11.2633	15.63	--	--
11.2931	19.94	--	--
11.3229	20.2	--	--
11.3527	20.09	--	--
11.3825	21.59	--	--
11.4123	16.55	--	--
11.4421	18.16	--	--
11.4718	21.67	--	--
11.5016	19.81	--	--
11.5314	23.47	--	--
11.5612	23.13	--	--
11.591	22.99	--	--
11.6208	24.49	--	--
11.6506	20.75	--	--
11.6804	21.3	--	--
11.7102	20.6	--	--
11.74	20.02	--	--
11.7698	18.82	--	--
11.7996	21.81	--	--
11.8294	22.15	--	--
11.8592	20.21	--	--
11.889	21.89	--	--
11.9188	21.49	--	--
11.9486	22.57	--	--
11.9784	18.12	--	--
12.0082	19.82	--	--
12.038	18.79	--	--
12.0678	21.95	--	--
12.0976	21.88	--	--
12.1274	20.45	--	--
12.1572	17.65	--	--
12.187	21.18	--	--
12.2168	22.16	--	--
12.2466	21.1	--	--
12.2764	20.68	--	--
12.3062	19.93	--	--
12.336	18.34	--	--
12.3658	18.93	--	--
12.3956	18.67	--	--
12.4253	20.43	--	--
12.4551	23.03	--	--
12.4849	17.56	--	--
12.5147	20.26	--	--
12.5445	21.44	--	--
12.5743	16.57	--	--
12.6041	19.93	--	--
12.6339	23.13	--	--
12.6637	22.51	--	--
12.6935	17.61	--	--
12.7233	19.22	--	--
12.7531	18.32	--	--
12.7829	19	--	--
12.8127	21.76	--	--
12.8425	19.13	--	--
12.8723	20.54	--	--
12.9021	21.85	--	--
12.9319	21.55	--	--
12.9617	18.81	--	--
12.9915	20.19	--	--
13.0213	21.93	--	--
13.0511	21.87	--	--
13.0809	18.6	--	--
13.1107	19.3	--	--
13.1405	19.38	--	--
13.1703	23.57	--	--
13.2001	22.94	--	--
13.2299	23.91	--	--
13.2597	18.66	--	--
13.2895	21.49	--	--
13.3193	21.39	--	--
13.3491	17.58	--	--
13.3789	21.32	--	--
13.4086	18.97	--	--
13.4384	20.6	--	--
13.4682	21.69	--	--
13.498	20.96	--	--
13.5278	19.66	--	--
13.5576	22.34	--	--
13.5874	19.38	--	--
13.6172	21.59	--	--
13.647	19.39	--	--
13.6768	21	--	--
13.7066	19.81	--	--
13.7364	20.67	--	--
13.7662	18.41	--	--
13.796	21.02	--	--
13.8258	21.81	--	--
13.8556	20.11	--	--
13.8854	18.78	--	--
13.9152	22.63	--	--
13.945	16.63	--	--
13.9748	21.49	--	--
14.0046	18.9	--	--
14.0344	19.92	--	--
14.0642	21.59	--	--
14.094	20.16	--	--
14.1238	18.85	--	--
14.1536	21.72	--	--
14.1834	19.05	--	--
14.2132	21.02	--	--
14.243	18.96	--	--
14.2728	21	--	--
14.3026	22.23	--	--
14.3324	18.56	--	--
14.3622	18.76	--	--
14.392	22.41	--	--
14.4217	19.96	--	--
14.4515	19.5	--	--
14.4814	18.59	--	--
14.5111	20.43	--	--
14.5409	22.99	--	--
14.5707	20.47	--	--
14.6005	20.34	--	--
14.6303	20.19	--	--
14.6601	19.15	--	--
14.6899	21.38	--	--
14.7197	21.07	--	--
14.7495	16.75	--	--
14.7793	20.15	--	--
14.8091	18.43	--	--
14.8389	19.86	--	--
14.8687	17.66	--	--
14.8985	20.23	--	--
14.9283	18.75	--	--
14.9581	18.95	--	--
14.9879	19.77	--	--
15.0177	20.7	--	--
--	--	--	--
--	--	--	--
--	--	--	--
--	--	--	--
--	--	--	--
--	--	--	--
--	--	--	--
--	--	--	--
--	--	--	--
--	--	--	--
--	--	--	--
--	--	--	--
--	--	--	--
--	--	--	--
--	--	--	--
--	--	--	--
--	--	--	--
--	--	--	--
--	--	--	--
--	--	--	--
--	--	--	--
--	--	--	--
--	--	--	--
--	--	--	--
--	--	--	--
--	--	--	--
--	--	--	--
--	--	--	--
--	--	--	--
--	--	--	--
--	--	--	--
--	--	--	--
--	--	--	--
--	--	--	--
--	--	--	--
--	--	--	--
--	--	--	--
--	--	--	--
--	--	--	--
--	--	--	--
--	--	--	--
--	--	--	--
--	--	--	--
--	--	--	--
--	--	--	--
--	--	--	--
--	--	--	--
--	--	--	--
--	--	--	--
--	--	--	--
--	--	--	--
--	--	--	--
--	--	--	--
--	--	--	--
--	--	--	--
--	--	--	--
--	--	--	--
--	--	--	--
--	--	--	--
--	--	--	--
--	--	--	--
--	--	--	--
--	--	--	--
--	--	--	--
--	--	--	--
--	--	--	--
--	--	--	--
--	--	--	--
--	--	--	--
--	--	--	--
--	--	--	--
--	--	--	--
--	--	--	--
--	--	--	--
--	--	--	--
--	--	--	--
--	--	--	--
--	--	--	--
--	--	--	--
--	--	--	--
--	--	--	--
--	--	--	--
--	--	--	--
--	--	--	--
--	--	--	--
--	--	--	--
--	--	--	--
--	--	--	--
--	--	--	--
--	--	--	--
--	--	--	--
--	--	--	--
--	--	--	--
--	--	--	--
--	--	--	--
--	--	--	--
--	--	--	--
--	--	--	--
--	--	--	--
--	--	--	--
--	--	--	--
--	--	--	--
--	--	--	--
--	--	--	--
--	--	--	--
--	--	--	--
--	--	--	--
--	--	--	--
--	--	--	--
--	--	--	--
--	--	--	--
--	--	--	--
--	--	--	--
--	--	--	--
--	--	--	--
--	--	--	--
--	--	--	--
--	--	--	--
--	--	--	--
--	--	--	--
--	--	--	--
--	--	--	--
--	--	--	--
--	--	--	--
--	--	--	--
--	--	--	--
--	--	--	--
--	--	--	--
--	--	--	--
--	--	--	--
--	--	--	--
--	--	--	--
--	--	--	--
--	--	--	--
--	--	--	--
--	--	--	--
--	--	--	--
--	--	--	--
--	--	--	--
--	--	--	--
--	--	--	--
--	--	--	--
--	--	--	--
--	--	--	--
--	--	--	--
--	--	--	--
--	--	--	--
--	--	--	--
--	--	--	--
--	--	--	--
--	--	--	--
--	--	--	--
--	--	--	--
--	--	--	--
--	--	--	--
--	--	--	--
--	--	--	--
--	--	--	--
--	--	--	--
--	--	--	--
--	--	--	--
--	--	--	--
--	--	--	--
--	--	--	--
--	--	--	--
--	--	--	--
--	--	--	--
--	--	--	--
--	--	--	--
--	--	--	--
--	--	--	--
--	--	--	--
--	--	--	--
--	--	--	--
--	--	--	--
--	--	--	--
--	--	--	--
--	--	--	--
--	--	--	--
--	--	--	--
--	--	--	--
--	--	--	--
--	--	--	--
--	--	--	--
--	--	--	--
--	--	--	--
--	--	--	--
--	--	--	--
--	--	--	--
--	--	--	--
--	--	--	--
--	--	--	--
--	--	--	--
--	--	--	--
--	--	--	--
--	--	--	--
--	--	--	--
--	--	--	--
--	--	--	--
--	--	--	--
--	--	--	--
--	--	--	--
--	--	--	--
--	--	--	--
--	--	--	--
--	--	--	--
--	--	--	--
--	--	--	--
--	--	--	--
--	--	--	--
--	--	--	--
--	--	--	--
--	--	--	--
--	--	--	--
--	--	--	--
--	--	--	--
--	--	--	--
--	--	--	--
--	--	--	--
--	--	--	--
--	--	--	--
--	--	--	--
--	--	--	--
--	--	--	--
--	--	--	--
--	--	--	--
--	--	--	--
--	--	--	--
--	--	--	--
--	--	--	--
--	--	--	--
--	--	--	--
--	--	--	--
--	--	--	--
--	--	--	--
--	--	--	--
--	--	--	--
--	--	--	--
--	--	--	--
--	--	--	--
--	--	--	--
--	--	--	--
--	--	--	--
--	--	--	--
--	--	--	--
--	--	--	--
--	--	--	--
--	--	--	--
--	--	--	--
--	--	--	--
--	--	--	--
--	--	--	--
--	--	--	--
--	--	--	--
--	--	--	--
--	--	--	--
--	--	--	--
--	--	--	--
--	--	--	--
--	--	--	--
--	--	--	--
--	--	--	--
--	--	--	--
--	--	--	--
--	--	--	--
--	--	--	--
--	--	--	--
--	--	--	--
--	--	--	--
--	--	--	--
--	--	--	--
--	--	--	--
--	--	--	--
--	--	--	--
--	--	--	--
--	--	--	--
--	--	--	--
--	--	--	--
--	--	--	--
--	--	--	--
--	--	--	--
--	--	--	--
--	--	--	--
--	--	--	--
--	--	--	--
--	--	--	--
--	--	--	--
--	--	--	--
--	--	--	--
--	--	--	--
--	--	--	--
--	--	--	--
--	--	--	--
--	--	--	--
--	--	--	--
--	--	--	--
--	--	--	--
--	--	--	--
--	--	--	--
--	--	--	--
--	--	--	--
--	--	--	--
--	--	--	--
--	--	--	--
--	--	--	--
--	--	--	--
--	--	--	--
--	--	--	--
--	--	--	--
--	--	--	--
--	--	--	--
--	--	--	--
--	--	--	--
--	--	--	--
--	--	--	--
--	--	--	--
--	--	--	--
--	--	--	--
--	--	--	--
--	--	--	--
--	--	--	--
--	--	--	--
--	--	--	--
--	--	--	--
--	--	--	--
--	--	--	--
--	--	--	--
--	--	--	--
--	--	--	--
--	--	--	--
--	--	--	--
--	--	--	--
--	--	--	--
--	--	--	--
--	--	--	--
--	--	--	--
--	--	--	--
--	--	--	--
--	--	--	--
--	--	--	--
--	--	--	--
--	--	--	--
--	--	--	--
--	--	--	--
--	--	--	--
--	--	--	--
--	--	--	--
--	--	--	--
--	--	--	--
--	--	--	--
--	--	--	--
--	--	--	--
--	--	--	--
--	--	--	--
--	--	--	--
--	--	--	--
--	--	--	--
--	--	--	--
--	--	--	--
--	--	--	--
--	--	--	--
--	--	--	--
--	--	--	--
--	--	--	--
--	--	--	--
--	--	--	--
--	--	--	--
--	--	--	--
--	--	--	--
--	--	--	--
--	--	--	--
--	--	--	--
--	--	--	--
--	--	--	--
--	--	--	--
--	--	--	--
--	--	--	--
--	--	--	--
--	--	--	--
--	--	--	--
--	--	--	--
--	--	--	--
--	--	--	--
--	--	--	--
--	--	--	--
--	--	--	--
--	--	--	--
--	--	--	--
--	--	--	--
--	--	--	--
--	--	--	--
--	--	--	--
--	--	--	--
--	--	--	--
--	--	--	--
--	--	--	--
--	--	--	--
--	--	--	--
--	--	--	--
--	--	--	--
--	--	--	--
--	--	--	--
--	--	--	--
--	--	--	--
--	--	--	--
--	--	--	--
--	--	--	--
--	--	--	--
--	--	--	--
--	--	--	--
--	--	--	--
--	--	--	--
--	--	--	--
--	--	--	--
--	--	--	--
--	--	--	--
--	--	--	--
--	--	--	--
--	--	--	--
--	--	--	--
--	--	--	--
--	--	--	--
--	--	--	--
--	--	--	--
--	--	--	--
--	--	--	--
--	--	--	--
--	--	--	--
--	--	--	--
--	--	--	--
--	--	--	--
--	--	--	--
--	--	--	--
--	--	--	--
--	--	--	--
--	--	--	--
--	--	--	--
--	--	--	--
--	--	--	--
--	--	--	--
--	--	--	--
--	--	--	--
--	--	--	--
--	--	--	--
--	--	--	--
--	--	--	--
--	--	--	--
--	--	--	--
--	--	--	--
--	--	--	--
--	--	--	--
--	--	--	--
--	--	--	--
--	--	--	--
--	--	--	--
--	--	--	--
--	--	--	--
--	--	--	--
--	--	--	--
--	--	--	--
--	--	--	--
--	--	--	--
--	--	--	--
--	--	--	--
--	--	--	--
--	--	--	--
--	--	--	--
--	--	--	--
--	--	--	--
--	--	--	--
--	--	--	--
--	--	--	--
--	--	--	--
--	--	--	--
--	--	--	--
--	--	--	--
--	--	--	--
--	--	--	--
--	--	--	--
--	--	--	--
--	--	--	--
--	--	--	--
--	--	--	--
--	--	--	--
--	--	--	--
--	--	--	--
--	--	--	--
--	--	--	--
--	--
--	--
--	--
--	--
--	--
--	--
--	--
--	--
--	--
--	--
--	--
--	--
--	--
--	--
--	--
