# Supplementary material for: Optical tweezers-controlled hotspot for sensitive and reproducible surface-enhanced Raman spectroscopy characterization of native protein structures
Source: Nat Commun. 2021 Feb 26;12:1292. doi: 10.1038/s41467-021-21543-3 (PMC7910584; doi:10.1038/s41467-021-21543-3)
Supplement: Supplementary file 4 — Source Data [file 41467_2021_21543_MOESM4_ESM.zip › source data file/SI/Supplementary Figure 4.xlsx]

## Sheet: b
Steps	Distance
0	0
1	3.11076
2	6.51568
3	9.11245
4	12.044
5	15.0718

## Sheet: c
Steps	Distance
0	0
1	2.12235
2	3.73587
3	6.03506
4	7.74835
5	9.741

## Sheet: d
Steps	Distance
0	0
1	0.836
2	1.74563
3	2.72338
4	3.70904
5	5.04871

## Sheet: e
Steps	Distance
0	0
1	0.37156
2	0.81261
3	1.37614
4	2.00882
5	2.54517
