# Supplementary material for: Optical tweezers-controlled hotspot for sensitive and reproducible surface-enhanced Raman spectroscopy characterization of native protein structures
Source: Nat Commun. 2021 Feb 26;12:1292. doi: 10.1038/s41467-021-21543-3 (PMC7910584; doi:10.1038/s41467-021-21543-3)
Supplement: Supplementary file 4 — Source Data [file 41467_2021_21543_MOESM4_ESM.zip › source data file/SI/Supplementary Figure 5.xlsx]

## Sheet: Sheet1
wavenumber	1%ethanol spontaneous Raman	1%ethanol SERS at 900 nm	1%ethanol SERS from one bead	1%ethanol SERS at 0 nm		wavenumber	pure ethanol
699.779	34	-682	-423	-2778		699.902	14886
701.227	-457	-315	-403	-2183		701.342	14979.6
702.676	69	-205	-144	-2458		702.783	14702.4
704.124	-43	-823	-298	-2810		704.224	15470.4
705.572	-521	-471	-552	-2635		705.697	15249.6
707.019	2	-443	-308	-2948		707.137	14734.8
708.466	-897	-440	-677	-2940		708.576	14796
709.913	-13	-363	-311	-2834		710.049	14518.8
711.36	-263	-643	-608	-2492		711.488	14716.8
712.806	-457	-871	-827	-2620		712.927	14364
714.252	133	-731	-345	-2804		714.366	14842.8
715.698	-83	-247	179	-2997		715.837	14191.2
717.144	-612	-327	-129	-2920		717.275	14738.4
718.589	-163	-613	-428	-2535		718.714	14374.8
720.034	106	-202	-402	-2432		720.151	14108.4
721.478	-162	-457	-277	-2892		721.622	14788.8
722.923	20	-532	-366	-2721		723.059	14403.6
724.367	-483	-485	-323	-2662		724.496	14860.8
725.811	-186	-681	-647	-2831		725.933	13068
727.254	-147	-743	-496	-2889		727.403	14148
728.697	-410	-682	-459	-2752		728.839	14482.8
730.14	-65	-194	-215	-2356		730.276	14184
731.583	-519	-148	-43	-2742		731.712	14760
733.025	-117	-366	-512	-2729		733.18	14464.8
734.467	-539	-400	-193	-2925		734.616	14608.8
735.909	-125	-715	-437	-3056		736.051	14670
737.351	-527	-636	-397	-2397		737.486	14652
738.792	-660	-635	-304	-2748		738.954	14155.2
740.233	-118	-729	-530	-2884		740.389	14457.6
741.673	-290	-726	-321	-2595		741.823	14940
743.114	-530	-524	-104	-2598		743.257	13863.6
744.554	-472	-223	-74	-2821		744.724	13330.8
745.994	-317	-558	-317	-2586		746.158	14497.2
747.433	-138	-417	-344	-2285		747.591	14367.6
748.872	-157	-515	-480	-2416		749.025	13039.2
750.311	-479	-210	-145	-2600		750.458	13233.6
751.75	-324	-833	-149	-2409		751.923	14619.6
753.188	-471	-712	-353	-2042		753.356	13464
754.627	-554	-134	-234	-2830		754.788	12344.4
756.064	-300	-261	-471	-2563		756.22	13644
757.502	-39	-831	-584	-2584		757.685	13993.2
758.939	-216	-456	-553	-2971		759.117	14335.2
760.376	-869	-835	-361	-3035		760.548	14317.2
761.813	-304	-728	-426	-2351		761.979	14792.4
763.249	-688	-378	-518	-2813		763.41	14068.8
764.685	150	-900	-550	-2589		764.874	14331.6
766.121	-753	-644	-473	-2968		766.304	14295.6
767.557	13	-534	-375	-2811		767.735	14151.6
768.992	-406	-456	-231	-2149		769.165	14594.4
770.427	-162	-487	-393	-2932		770.595	13856.4
771.862	-129	-347	-168	-2549		772.057	14403.6
773.296	-537	-360	-78	-2699		773.486	13917.6
774.73	-244	-654	-135	-3066		774.915	14331.6
776.164	-457	-437	-581	-2643		776.344	13078.8
777.597	-368	-489	-300	-2495		777.773	14562
779.031	-282	-851	-811	-2751		779.234	14418
780.464	-399	-625	-688	-2410		780.662	14104.8
781.896	-489	-562	-41	-2410		782.091	14374.8
783.329	-695	-912	-638	-2893		783.518	14659.2
784.761	-185	-796	-460	-1575		784.946	14148
786.193	-621	-347	-546	-2625		786.373	13978.8
787.625	-620	-493	-364	-2918		787.833	14400
789.056	-357	-405	-345	-2115		789.26	13636.8
790.487	-374	-647	-172	-2543		790.687	14079.6
791.918	-131	-423	-320	-2273		792.113	14601.6
793.348	-520	-893	-632	-2259		793.539	14418
794.778	-552	-459	-515	-2566		794.965	14083.2
796.208	-615	-1069	-693	-2576		796.424	14684.4
797.638	-319	-771	-578	-2201		797.849	14263.2
799.067	-540	-934	-844	-2584		799.275	14292
800.496	-370	-228	-39	-2744		800.7	14569.2
801.925	-621	-445	-165	-2486		802.125	14461.2
803.353	-334	-363	-646	-2224		803.549	13644
804.782	-559	-248	-429	-2410		805.006	14256
806.21	-198	-574	-275	-2471		806.43	14205.6
807.637	-174	-576	-318	-2235		807.854	14151.6
809.065	-427	-510	-453	-2121		809.278	13982.4
810.492	-354	-438	-330	-2066		810.702	14547.6
811.918	-161	-597	-493	-2111		812.125	14281.2
813.345	-217	-738	-226	-2374		813.58	14155.2
814.771	-431	-395	-270	-2251		815.003	14518.8
816.197	-381	-380	-418	-1546		816.426	14796
817.623	-295	-93	-428	-2282		817.848	14529.6
819.048	-399	-452	-428	-2036		819.27	14864.4
820.473	-47	-833	-602	-2345		820.692	14972.4
821.898	-296	-474	-886	-1856		822.114	14176.8
823.323	-952	-607	-423	-1802		823.568	14792.4
824.747	-138	-471	-490	-2194		824.989	14320.8
826.171	67	-410	-409	-1855		826.41	14220
827.595	124	-534	-358	-2052		827.831	14814
829.018	-687	-896	-776	-2125		829.252	14137.2
830.441	-382	-579	48	-2346		830.672	14058
831.864	-437	-312	-326	-1894		832.092	14223.6
833.287	35	-434	-505	-1849		833.512	14205.6
834.709	-193	-819	-472	-2340		834.964	14119.2
836.131	270	-554	-423	-2171		836.384	13788
837.553	-480	-465	-426	-1878		837.803	14241.6
838.975	-695	-354	-104	-1818		839.222	14637.6
840.396	-472	-446	45	-1852		840.641	13456.8
841.817	-645	-632	-318	-1271		842.059	14313.6
843.237	-118	-484	-581	-1221		843.478	13878
844.658	-34	-394	-429	-1823		844.896	14130
846.078	-216	-349	-227	-2150		846.346	14202
847.498	-482	-724	-800	-1328		847.764	14144.4
848.917	-397	-1062	-822	-1365		849.181	14277.6
850.337	-170	-845	-411	-1403		850.598	14774.4
851.756	-336	-480	-75	-1439		852.015	14821.2
853.174	-450	-489	-168	-891		853.432	14824.8
854.593	349	-642	-266	-546		854.849	14256
856.011	-350	-169	-417	-972		856.265	15300
857.429	152	-585	-491	-479		857.681	15033.6
858.846	-513	-737	-688	-14		859.097	15217.2
860.264	-275	-714	-607	-242		860.545	15242.4
861.681	-241	-306	-117	573		861.96	16138.8
863.097	-398	-217	-260	459		863.376	16228.8
864.514	-644	-537	-461	1401		864.791	16419.6
865.93	-490	-514	-307	1747		866.205	17528.4
867.346	-115	-363	-313	2670		867.62	18237.6
868.762	-138	-566	-546	3998		869.034	19173.6
870.177	-263	-927	-899	5328		870.448	20390.4
871.592	-416	-664	-423	6720		871.862	23007.6
873.007	-250	-695	-618	9432		873.276	25329.6
874.422	97	-776	-473	12134		874.689	27817.2
875.836	-359	-216	-118	16102		876.102	31248
877.25	-307	-455	-677	19256		877.548	34740
878.663	115	-746	-344	23555		878.96	38854.8
880.077	-357	-421	-519	27486		880.373	43376.4
881.49	-218	-403	-387	30764		881.785	46594.8
882.903	-320	-327	-393	32467		883.197	48459.6
884.316	-292	-834	-525	33843		884.609	48931.2
885.728	62	-373	-76	33014		886.021	50353.2
887.14	171	-465	-413	32964		887.432	49795.2
888.552	60	-42	163	30712		888.843	48880.8
889.963	-320	-586	-310	27189		890.254	46908
891.374	-157	-619	-478	24223		891.665	44118
892.785	-100	-578	-666	21054		893.076	40312.8
894.196	-165	-977	-669	17288		894.486	37616.4
895.606	364	-424	-481	13860		895.896	35211.6
897.017	-463	-552	-240	11168		897.306	30967.2
898.426	74	-622	-415	8274		898.716	27756
899.836	-399	-461	-273	6411		900.125	25491.6
901.245	-379	-808	-598	4114		901.534	22366.8
902.654	-256	-26	0	3663		902.975	21052.8
904.063	-321	-600	-440	2548		904.384	19418.4
905.472	-65	-715	-289	1348		905.792	18471.6
906.88	-452	-607	-379	1094		907.201	17643.6
908.288	-241	-588	-315	569		908.609	16657.2
909.695	-231	-558	-229	-202		910.017	16513.2
911.103	82	-302	-315	102		911.424	15814.8
912.51	-367	-80	-28	-159		912.832	15177.6
913.917	34	-804	-488	-475		914.239	15278.4
915.323	-583	-525	-95	-1091		915.646	15080.4
916.729	-495	-748	-486	-968		917.053	14871.6
918.135	105	-149	-172	-1528		918.459	14335.2
919.541	-548	-467	-360	-734		919.866	14274
920.946	-48	-232	-133	-1502		921.272	14454
922.352	-462	-453	-514	-1081		922.678	14079.6
923.757	-5	-388	-100	-1860		924.083	13852.8
925.161	-76	-574	-575	-1371		925.489	14238
926.566	-525	-632	-525	-1731		926.894	13525.2
927.97	-474	-486	-92	-2109		928.299	13356
929.373	212	-257	-637	-1775		929.704	13345.2
930.777	-383	-496	-326	-1412		931.108	13791.6
932.18	-77	-291	-126	-1427		932.512	14043.6
933.583	56	-569	-146	-2056		933.917	13280.4
934.986	189	-461	-36	-1941		935.32	13269.6
936.388	-595	-406	-86	-2021		936.724	13046.4
937.79	154	-530	-476	-1921		938.128	13449.6
939.192	-82	-671	-365	-2094		939.531	12974.4
940.594	-188	-261	-15	-2197		940.934	12952.8
941.995	72	-404	-69	-2112		942.337	13212
943.396	-148	-326	-186	-2294		943.739	13118.4
944.797	-13	-450	-465	-1702		945.141	13208.4
946.198	47	-681	-265	-2238		946.544	12844.8
947.598	-184	-394	-554	-2311		947.945	12391.2
948.998	-215	-615	-268	-1872		949.347	12610.8
950.398	-215	-594	-384	-1713		950.749	13143.6
951.797	69	-544	-322	-1922		952.15	12852
953.196	-278	-861	-601	-2101		953.551	12520.8
954.595	157	-766	-844	-1997		954.952	13060.8
955.994	-38	-493	-413	-1958		956.352	12409.2
957.392	285	-167	49	-2280		957.753	12718.8
958.79	-341	-444	-439	-2198		959.153	12416.4
960.188	-347	-782	-495	-2232		960.553	12240
961.585	106	-883	-672	-2253		961.952	12715.2
962.982	-389	-457	-402	-2226		963.352	12085.2
964.379	-170	-261	-213	-2172		964.751	12639.6
965.776	-663	-814	-516	-2250		966.15	12106.8
967.173	59	-256	-84	-2397		967.549	12614.4
968.569	151	-516	116	-2579		968.948	12103.2
969.965	185	-483	-514	-2514		970.346	12168
971.36	23	-568	-394	-2400		971.744	12441.6
972.756	-34	-600	-388	-2301		973.142	11624.4
974.151	-423	-521	-252	-2107		974.54	12189.6
975.545	85	-594	-441	-2665		975.905	12610.8
976.94	162	-757	-458	-2178		977.303	11836.8
978.334	-234	-496	-651	-2124		978.7	11912.4
979.728	54	-754	-130	-2380		980.097	12290.4
981.122	-376	-514	-712	-2017		981.493	12366
982.515	-439	-598	-548	-2781		982.89	12247.2
983.909	90	-608	-354	-1649		984.286	11984.4
985.301	-170	-343	-93	-2037		985.682	12366
986.694	18	-628	-408	-2029		987.078	11836.8
988.086	-1	-694	-733	-2133		988.473	11955.6
989.479	-140	-465	-460	-2118		989.869	11844
990.87	31	-778	-411	-2051		991.264	12326.4
992.262	152	-721	-654	-1903		992.659	12063.6
993.653	231	-421	-193	-2032		994.053	11988
995.044	-108	-628	-622	-2068		995.448	11869.2
996.435	37	-609	-368	-2081		996.842	11962.8
997.825	-327	-294	-439	-1768		998.236	11703.6
999.216	-10	-303	-187	-1768		999.598	12247.2
1000.61	107	-419	-422	-1561		1000.99	12258
1002	-47	-782	-328	-2226		1002.38	12103.2
1003.38	-528	-581	-542	-2369		1003.78	12067.2
1004.77	170	-322	-400	-2195		1005.17	11934
1006.16	-523	-502	-475	-2085		1006.56	12157.2
1007.55	84	-495	-412	-2015		1007.96	11664
1008.94	3	-747	-464	-2143		1009.35	12186
1010.33	-120	-797	-445	-1464		1010.74	12297.6
1011.72	320	-779	-318	-2014		1012.13	12304.8
1013.1	62	-893	-392	-1852		1013.52	12225.6
1014.49	-201	-468	-268	-1556		1014.92	12286.8
1015.88	185	-661	-628	-1209		1016.27	12517.2
1017.26	-764	-146	-125	-1489		1017.67	12171.6
1018.65	-354	-1026	-919	-1465		1019.06	12420
1020.04	40	-716	-746	-1117		1020.45	12261.6
1021.42	-303	-451	-152	-799		1021.84	13201.2
1022.81	-232	-495	-289	-758		1023.23	12686.4
1024.19	-208	-573	-103	-605		1024.62	12769.2
1025.58	-327	-688	-381	-697		1026.01	13262.4
1026.96	322	-530	-331	183		1027.4	13586.4
1028.35	-144	-488	-719	-43		1028.79	13878
1029.73	-140	-499	-483	-160		1030.14	13485.6
1031.12	-622	-250	-4	193		1031.53	13690.8
1032.5	204	-657	-628	587		1032.92	14486.4
1033.88	-292	-609	-572	1428		1034.31	14284.8
1035.27	-612	-816	-486	1797		1035.7	14932.8
1036.65	-162	-611	-36	2205		1037.09	15469.2
1038.03	-29	-577	-390	2698		1038.47	16131.6
1039.41	102	-659	-389	3560		1039.86	16736.4
1040.8	-230	-783	-571	4723		1041.25	18255.6
1042.18	157	-292	-370	5398		1042.6	18802.8
1043.56	-153	-431	-316	5648		1043.99	19713.6
1044.94	-289	-603	-490	7279		1045.38	20120.4
1046.32	-20	-586	-223	8306		1046.76	21153.6
1047.7	104	-337	-392	8722		1048.15	22420.8
1049.08	84	-741	-694	9448		1049.54	23378.4
1050.46	-463	-652	-324	9875		1050.92	23148
1051.84	18	-620	-739	10287		1052.28	24026.4
1053.22	223	-167	-265	10313		1053.66	23450.4
1054.6	173	-417	-712	10001		1055.05	23644.8
1055.98	92	-329	-358	9217		1056.43	23439.6
1057.36	197	-329	-440	8549		1057.82	23565.6
1058.74	-65	-768	-703	8451		1059.2	23698.8
1060.12	435	-323	-54	7504		1060.58	22485.6
1061.5	-198	-355	-341	6331		1061.94	21510
1062.87	-300	-835	-640	5505		1063.32	20516.4
1064.25	62	-634	-326	4999		1064.7	19656
1065.63	0	-397	-303	4857		1066.09	20239.2
1067.01	-334	-389	-268	4286		1067.47	18763.2
1068.38	-104	-826	-451	4197		1068.85	18475.2
1069.76	-107	-400	-380	3915		1070.24	18795.6
1071.13	-431	-584	-268	4272		1071.59	18453.6
1072.51	154	-467	-268	4474		1072.97	18003.6
1073.89	121	-926	-706	4218		1074.35	17352
1075.26	30	-413	-595	4248		1075.73	18316.8
1076.64	224	-484	-97	4565		1077.12	17802
1078.01	-205	-376	-202	5322		1078.5	18010.8
1079.39	91	-739	-412	5897		1079.85	18788.4
1080.76	-242	-800	-592	5912		1081.23	19080
1082.13	-399	-840	-243	7049		1082.61	19864.8
1083.51	-581	-265	-251	6711		1083.99	20221.2
1084.88	136	-779	-165	7928		1085.37	20322
1086.26	-87	-45	-256	8546		1086.75	21135.6
1087.63	-203	-455	-220	8411		1088.1	22640.4
1089	-346	-73	-348	8864		1089.48	23119.2
1090.38	-102	-716	-612	9027		1090.86	23173.2
1091.75	-230	-745	-574	8801		1092.24	24328.8
1093.12	-1	-635	-446	9391		1093.62	23940
1094.49	-217	-468	-401	8245		1094.96	24249.6
1095.86	-124	-430	-497	8060		1096.34	24300
1097.23	-125	66	-145	7618		1097.72	24595.2
1098.6	-433	-304	-358	6799		1099.1	23857.2
1099.97	-22	-814	-686	5771		1100.48	23166
1101.35	2	-74	40	5224		1101.82	21578.4
1102.71	-77	-560	-308	4815		1103.2	21398.4
1104.09	-50	-255	-148	4026		1104.58	21304.8
1105.45	256	-409	-377	3287		1105.96	20264.4
1106.82	-106	-532	-271	2227		1107.33	19288.8
1108.19	200	-899	-621	2298		1108.68	18320.4
1109.56	-344	-542	-662	1789		1110.05	18000
1110.93	213	-374	-395	1933		1111.43	17154
1112.3	-526	-616	-137	1243		1112.81	16750.8
1113.67	-88	-893	-697	1115		1114.18	15843.6
1115.04	-37	-546	-530	920		1115.53	16128
1116.4	-204	-354	-249	597		1116.9	15426
1117.77	-362	-632	-282	200		1118.28	15084
1119.14	-364	-683	-460	523		1119.65	14792.4
1120.5	305	-542	-184	840		1121.03	14796
1121.87	97	-278	-67	527		1122.37	14702.4
1123.24	-208	-460	-718	674		1123.75	14382
1124.6	-160	-514	-190	68		1125.12	14551.2
1125.97	22	-284	-340	172		1126.49	14364
1127.33	-321	-334	-363	324		1127.84	14187.6
1128.7	-42	-147	-392	341		1129.21	13986
1130.06	-67	-803	-544	219		1130.58	13579.2
1131.43	244	-715	-562	172		1131.96	13363.2
1132.79	-25	-352	96	64		1133.3	13323.6
1134.16	-155	-916	-559	-117		1134.67	12456
1135.52	-33	-643	-733	-228		1136.04	12877.2
1136.88	-350	-642	-801	-278		1137.42	12196.8
1138.25	-123	-481	-415	-752		1138.76	12351.6
1139.61	-687	-778	-758	-913		1140.13	12207.6
1140.97	-202	-715	-447	-663		1141.5	11984.4
1142.34	89	-892	-243	-1126		1142.87	11793.6
1143.7	-164	-624	-526	-819		1144.24	11725.2
1145.06	-224	-402	-462	-1490		1145.58	11379.6
1146.42	-204	-555	-400	-1194		1146.95	11444.4
1147.78	-149	-86	-284	-1048		1148.32	11520
1149.14	-44	-690	-375	-1522		1149.69	11246.4
1150.5	132	-873	-576	-1550		1151.03	11286
1151.87	234	-241	-336	-1630		1152.4	10850.4
1153.22	-196	-203	-310	-1900		1153.77	10638
1154.59	-225	-793	-698	-1747		1155.11	10648.8
1155.94	-124	-991	-934	-1696		1156.48	10663.2
1157.31	223	-533	-495	-1786		1157.85	10771.2
1158.66	80	-344	-177	-1969		1159.22	10728
1160.02	9	-731	-565	-1749		1160.56	10897.2
1161.38	-125	-315	-667	-1998		1161.93	10645.2
1162.74	-30	-650	-311	-1777		1163.29	10879.2
1164.1	651	-1281	-756	-1956		1164.66	10414.8
1165.46	15	-858	-593	-2105		1166	10857.6
1166.82	-312	-323	-193	-2300		1167.37	10630.8
1168.17	-33	-587	-567	-2258		1168.73	10404
1169.53	-454	-608	-510	-2140		1170.07	10303.2
1170.89	-480	-355	-310	-1891		1171.44	10087.2
1172.24	38	-827	-384	-2211		1172.8	10339.2
1173.6	-26	-802	-437	-2325		1174.17	9982.8
1174.96	-178	-666	-622	-2367		1175.51	10202.4
1176.31	-104	-558	-419	-2256		1176.87	10285.2
1177.67	-418	-745	-435	-2519		1178.24	10422
1179.02	-276	-598	-194	-2428		1179.57	9799.2
1180.38	231	-661	-682	-2462		1180.94	10116
1181.73	-55	-344	-255	-2485		1182.3	9961.2
1183.09	-241	-478	-338	-2271		1183.67	9694.8
1184.44	44	-572	-259	-2190		1185	9716.4
1185.8	171	-469	-428	-2966		1186.37	10011.6
1187.15	-205	-375	-560	-2479		1187.73	9878.4
1188.5	-290	-797	-611	-2475		1189.06	9950.4
1189.86	-186	-612	-633	-2115		1190.43	9745.2
1191.21	104	-317	-335	-2737		1191.79	9655.2
1192.56	-29	-675	-475	-2108		1193.13	9579.6
1193.92	67	-671	-334	-2528		1194.49	9716.4
1195.27	-5	-556	-704	-2617		1195.85	9583.2
1196.62	-170	-388	-190	-2583		1197.21	9673.2
1197.97	-102	-591	-590	-2538		1198.55	9777.6
1199.32	-240	-681	-466	-2553		1199.91	9219.6
1200.67	-344	-474	-459	-2606		1201.27	9583.2
1202.03	-99	-745	-517	-2568		1202.6	9489.6
1203.38	-298	-737	-563	-2622		1203.96	9363.6
1204.73	-438	-486	-455	-2950		1205.33	9975.6
1206.08	22	-319	-149	-2651		1206.66	9536.4
1207.43	-280	-304	-309	-2417		1208.02	9784.8
1208.78	-75	-448	-217	-2874		1209.38	9766.8
1210.13	-268	-403	-466	-2828		1210.71	9788.4
1211.48	-129	-485	-597	-2355		1212.07	9630
1212.83	-82	-368	50	-2741		1213.43	9529.2
1214.17	-355	-301	-537	-2126		1214.76	9446.4
1215.52	-118	-712	-317	-2942		1216.12	9385.2
1216.87	-319	-490	-178	-2214		1217.48	9298.8
1218.22	-357	-573	-504	-2682		1218.81	9770.4
1219.57	-280	-344	-373	-2922		1220.17	9500.4
1220.91	-103	-844	-727	-2449		1221.53	9453.6
1222.26	298	-482	-385	-2656		1222.86	9432
1223.61	236	-438	-391	-2393		1224.21	9561.6
1224.95	-10	-939	-273	-2584		1225.57	9547.2
1226.3	54	-472	-412	-2588		1226.9	9590.4
1227.65	328	-381	-619	-2663		1228.26	9536.4
1228.99	-270	-875	-485	-2392		1229.59	9727.2
1230.34	234	-351	-125	-2471		1230.94	10090.8
1231.68	119	-277	-286	-2605		1232.3	9529.2
1233.03	-107	-538	-551	-2405		1233.63	9788.4
1234.37	286	-363	-166	-2726		1234.99	9694.8
1235.72	-7	-210	-449	-2363		1236.34	9705.6
1237.06	-65	-601	-495	-2508		1237.67	9608.4
1238.4	68	-433	-422	-2311		1239.02	9590.4
1239.75	55	-752	-557	-2233		1240.38	9601.2
1241.09	26	-680	-617	-2442		1241.71	9640.8
1242.44	363	-559	-258	-2389		1243.06	10054.8
1243.78	199	-463	-583	-2388		1244.39	10220.4
1245.12	173	-732	-350	-2207		1245.74	9961.2
1246.46	-220	-140	-418	-2140		1247.1	9961.2
1247.81	-252	-191	-173	-1947		1248.42	10015.2
1249.15	78	-844	-324	-1823		1249.78	10400.4
1250.49	-173	-455	-374	-1859		1251.13	10216.8
1251.83	-195	-778	-568	-1790		1252.46	10152
1253.17	-114	-610	-341	-1563		1253.81	10350
1254.51	-74	-936	-608	-2001		1255.13	10479.6
1255.86	-151	-785	-399	-1421		1256.49	10886.4
1257.19	77	-782	-759	-1378		1257.84	10825.2
1258.54	-308	-479	-198	-1596		1259.16	10994.4
1259.88	-112	-545	-331	-1243		1260.52	11224.8
1261.21	-301	-509	-523	-1343		1261.84	11278.8
1262.55	-104	-490	-433	-985		1263.19	11311.2
1263.89	-397	-937	-805	-1287		1264.54	11480.4
1265.23	221	-279	-320	-306		1265.87	12096
1266.57	35	-443	-633	22		1267.22	12132
1267.91	-241	-568	-704	-140		1268.54	13255.2
1269.25	38	-498	-214	-27		1269.89	13780.8
1270.59	-155	-813	-742	494		1271.24	13845.6
1271.92	-236	-352	-384	882		1272.56	13996.8
1273.26	117	-821	-495	917		1273.91	14871.6
1274.6	147	-688	-461	2089		1275.23	14796
1275.93	167	-575	-291	1907		1276.59	15040.8
1277.27	57	-803	-693	2294		1277.94	15400.8
1278.61	-258	-492	-548	2402		1279.26	15400.8
1279.94	50	-779	-623	2807		1280.61	15526.8
1281.28	-139	-685	-299	2898		1281.93	15174
1282.62	196	-434	-476	3092		1283.27	15274.8
1283.95	240	-785	-473	2935		1284.62	14904
1285.29	280	-402	-485	3015		1285.94	14443.2
1286.62	-94	-281	-377	2516		1287.29	14155.2
1287.95	81	-414	-496	2471		1288.61	14083.2
1289.29	-50	-439	-362	1802		1289.96	13647.6
1290.62	-44	-761	-505	1671		1291.28	13003.2
1291.96	34	-462	-418	1333		1292.63	12801.6
1293.29	-14	-375	-469	1614		1293.94	12592.8
1294.62	-217	-557	-538	622		1295.29	12207.6
1295.96	-301	-675	-324	268		1296.64	11764.8
1297.29	130	-452	-324	210		1297.95	11768.4
1298.62	110	-677	-626	-87		1299.3	11383.2
1299.95	-94	-548	-563	-279		1300.62	11505.6
1301.29	-22	-531	-452	-392		1301.97	11185.2
1302.62	-127	-633	-708	-611		1303.28	11152.8
1303.95	-325	-778	-576	-912		1304.63	10443.6
1305.28	-360	-860	-722	-1244		1305.97	10731.6
1306.61	-68	-869	-1056	-1198		1307.29	10393.2
1307.94	-351	-650	-658	-1275		1308.64	10843.2
1309.27	-119	-380	-350	-1137		1309.95	10321.2
1310.6	-161	-710	-361	-1113		1311.3	10339.2
1311.93	-158	-472	-405	-1474		1312.61	10260
1313.26	-321	-539	-151	-1249		1313.96	10173.6
1314.59	-19	-483	-561	-1368		1315.27	10252.8
1315.92	-513	-781	-550	-1887		1316.61	10472.4
1317.25	-227	-607	-692	-1718		1317.93	10267.2
1318.58	-88	-538	-645	-1516		1319.27	10134
1319.91	-258	-317	-398	-1425		1320.59	10047.6
1321.24	-140	-825	-735	-1539		1321.93	10170
1322.56	-355	-722	-715	-1686		1323.27	10285.2
1323.89	-129	-361	-347	-1754		1324.59	10414.8
1325.22	-53	-552	-641	-1294		1325.93	10382.4
1326.55	0	-550	-477	-1740		1327.24	9853.2
1327.87	-181	-777	-647	-1749		1328.58	10605.6
1329.2	-217	-247	-450	-1344		1329.9	10267.2
1330.53	8	-840	-352	-1451		1331.24	10116
1331.85	-162	-697	-511	-1342		1332.55	9561.6
1333.18	-220	-542	-520	-1361		1333.89	10123.2
1334.51	-269	-476	-392	-1379		1335.2	10148.4
1335.83	-105	-638	-551	-1490		1336.54	9972
1337.15	102	-745	-691	-1196		1337.86	10396.8
1338.48	-294	-499	-375	-1500		1339.2	10360.8
1339.81	-185	-927	-575	-1585		1340.51	10479.6
1341.13	13	-571	-158	-1743		1341.85	10080
1342.45	-397	-828	-861	-2183		1343.16	10191.6
1343.78	-97	-766	-612	-1320		1344.5	10285.2
1345.1	-499	-752	-452	-1510		1345.81	10141.2
1346.42	-551	-116	-258	-1735		1347.15	10314
1347.75	-257	-663	-688	-1656		1348.46	10382.4
1349.07	121	-492	-492	-1523		1349.8	10206
1350.39	-241	-749	-719	-1634		1351.11	9982.8
1351.72	-31	-648	-463	-1607		1352.44	10447.2
1353.04	-112	-752	-441	-1212		1353.75	10663.2
1354.36	-86	-670	-483	-1366		1355.09	10375.2
1355.68	-234	-600	-384	-1742		1356.4	10411.2
1357	184	-613	-297	-1395		1357.74	10328.4
1358.32	111	-366	-388	-1526		1359.05	10508.4
1359.64	79	-641	-300	-1611		1360.38	10540.8
1360.97	75	-450	-421	-1210		1361.69	10612.8
1362.29	244	-382	-471	-1658		1363.03	10566
1363.61	-28	-637	-701	-1447		1364.33	10447.2
1364.93	40	-625	-491	-1460		1365.67	10584
1366.25	132	-548	-413	-1330		1366.98	10922.4
1367.57	-30	-638	-484	-1703		1368.28	11282.4
1368.88	-164	-526	-777	-1096		1369.62	11059.2
1370.2	51	-556	-744	-1311		1370.93	10490.4
1371.52	-12	-533	-239	-1283		1372.26	10994.4
1372.84	-380	-902	-765	-771		1373.57	10857.6
1374.16	240	-661	-513	-1355		1374.9	10807.2
1375.48	-148	-585	-477	-819		1376.21	11574
1376.79	63	-703	-394	-1017		1377.54	11354.4
1378.11	-97	-468	-461	-647		1378.85	11167.2
1379.43	33	-156	-393	-626		1380.18	11008.8
1380.75	-144	-609	-97	-370		1381.49	11559.6
1382.06	79	-846	-859	-472		1382.82	12027.6
1383.38	-187	-633	-568	-476		1384.13	11775.6
1384.69	-54	-870	-194	-732		1385.43	11530.8
1386.01	-57	-536	-260	-183		1386.76	11966.4
1387.33	-41	-464	-341	-59		1388.07	12031.2
1388.64	174	-669	-487	343		1389.4	11642.4
1389.96	2	-613	-614	-170		1390.7	12045.6
1391.27	94	-531	-338	100		1392.04	11919.6
1392.59	-53	-534	-327	640		1393.34	11718
1393.9	133	-958	-600	343		1394.67	11707.2
1395.21	-9	-602	-664	578		1395.97	12110.4
1396.53	18	-671	-765	850		1397.28	12171.6
1397.84	-112	-677	-769	307		1398.61	12441.6
1399.16	-91	-824	-492	154		1399.91	12225.6
1400.47	-203	-583	-476	-141		1401.24	11959.2
1401.78	-74	-608	-699	230		1402.54	12013.2
1403.1	197	-317	-384	492		1403.87	12524.4
1404.41	-93	-288	-103	683		1405.17	12369.6
1405.72	22	-458	-798	574		1406.47	12722.4
1407.03	44	-448	-517	1022		1407.81	12826.8
1408.34	-192	-377	-388	1144		1409.11	12981.6
1409.65	-333	-393	-792	813		1410.44	13003.2
1410.97	-219	-636	-539	482		1411.74	12880.8
1412.28	-282	-688	-483	948		1413.06	13741.2
1413.59	10	-615	-267	1165		1414.36	13687.2
1414.9	168	-1002	-768	1285		1415.66	13716
1416.21	-340	-303	-417	1381		1416.99	13971.6
1417.52	-271	-345	-596	1169		1418.29	13705.2
1418.83	-401	-524	-156	1430		1419.62	13845.6
1420.14	106	-990	-936	1621		1420.92	14220
1421.45	-266	-547	-626	1465		1422.22	14230.8
1422.76	101	-618	-750	1916		1423.55	14724
1424.06	112	-568	-494	1946		1424.84	14475.6
1425.37	-38	-548	-502	2438		1426.17	15228
1426.68	22	-630	-448	2110		1427.47	14943.6
1427.99	-67	-677	-635	2776		1428.77	15314.4
1429.3	-145	-687	-289	3149		1430.09	15933.6
1430.6	237	-434	-166	2852		1431.39	15793.2
1431.91	149	-619	-605	3090		1432.72	16113.6
1433.22	-299	-395	-249	2948		1434.01	16671.6
1434.53	138	-450	-122	3336		1435.31	16758
1435.83	-274	-526	-330	3399		1436.63	17139.6
1437.14	157	-918	-677	3577		1437.93	18028.8
1438.44	-31	-658	-574	4122		1439.23	17622
1439.75	246	-565	-548	4235		1440.55	18882
1441.06	-17	-56	-143	4510		1441.85	19299.6
1442.36	34	-447	-399	5269		1443.17	19882.8
1443.66	216	52	-102	5740		1444.47	21621.6
1444.97	-47	-317	-443	6387		1445.76	22665.6
1446.27	-224	-704	-613	7690		1447.09	23738.4
1447.58	8	-617	-740	8199		1448.38	25225.2
1448.88	-23	-268	-305	9272		1449.67	25714.8
1450.19	-40	-1181	-612	10763		1451	27039.6
1451.49	-369	-715	-445	11959		1452.29	28227.6
1452.79	-145	-306	-179	13605		1453.62	28962
1454.1	-80	-281	-434	15535		1454.91	29304
1455.4	104	-765	-384	15736		1456.2	29487.6
1456.7	215	-727	-949	17226		1457.53	29941.2
1458	23	-275	-364	17349		1458.82	30945.6
1459.31	29	-716	-352	17626		1460.11	29754
1460.61	20	-231	-356	17763		1461.43	28818
1461.91	-280	-687	-409	17148		1462.73	27468
1463.21	166	-647	-409	15746		1464.02	27043.2
1464.51	410	-479	-539	14941		1465.34	25804.8
1465.81	-299	-605	-567	13459		1466.63	25336.8
1467.11	-113	-194	-701	12185		1467.92	23634
1468.41	-365	-441	-497	11293		1469.24	22950
1469.71	-185	-619	-459	10051		1470.53	21679.2
1471.01	-364	-521	-152	8760		1471.83	20883.6
1472.31	142	-645	-504	7706		1473.15	19778.4
1473.61	-136	-600	-559	6618		1474.44	19288.8
1474.91	-31	-714	-563	6106		1475.73	19166.4
1476.21	-527	-625	395	5389		1477.05	17874
1477.51	80	-595	170	4189		1478.34	17964
1478.81	-378	-336	190	4791		1479.63	17254.8
1480.11	-260	-328	-353	4266		1480.95	17625.6
1481.4	-311	-367	-288	5003		1482.23	17550
1482.7	-126	-489	-756	4486		1483.52	17586
1484	-325	-876	-574	4511		1484.84	18057.6
1485.3	26	-483	-470	5020		1486.13	17535.6
1486.59	103	-577	-589	4110		1487.42	17582.4
1487.89	49	-338	-76	4831		1488.74	16502.4
1489.18	-198	-539	-665	4256		1490.03	16592.4
1490.48	100	-762	-675	4959		1491.31	16617.6
1491.78	-339	-392	-416	4549		1492.63	16164
1493.07	153	-610	-477	3858		1493.92	15775.2
1494.37	-161	-648	-488	3674		1495.21	15544.8
1495.66	48	-764	-418	3431		1496.52	15242.4
1496.96	142	-757	-676	3019		1497.81	14418
1498.25	63	-980	-716	2118		1499.1	14288.4
1499.55	315	-737	-530	2164		1500.38	13514.4
1500.84	189	-879	-830	1963		1501.7	13676.4
1502.13	-80	-770	-546	1978		1502.99	12812.4
1503.43	-32	-642	-589	1137		1504.27	12772.8
1504.72	-74	-610	-552	942		1505.59	12686.4
1506.02	-10	-478	-378	754		1506.87	12888
1507.31	-130	-404	-421	463		1508.16	12103.2
1508.6	158	-337	-283	207		1509.47	12240
1509.89	315	-507	-289	107		1510.76	11833.2
1511.19	131	-558	-584	-85		1512.04	12085.2
1512.48	165	-636	-254	-444		1513.33	11563.2
1513.77	-37	-350	-812	-323		1514.64	11091.6
1515.06	108	-162	-363	-565		1515.93	11491.2
1516.35	-337	-550	-617	-407		1517.21	11336.4
1517.64	-93	-679	-702	-720		1518.52	11001.6
1518.93	98	-568	-546	-935		1519.81	10861.2
1520.22	-127	-776	-545	-567		1521.09	11134.8
1521.52	-217	-864	-803	-1138		1522.37	11210.4
1522.81	-138	-924	-771	-870		1523.69	11487.6
1524.1	129	-400	-144	-853		1524.97	10886.4
1525.38	-44	-319	-296	-1262		1526.25	11037.6
1526.67	101	-478	-582	-1455		1527.54	10810.8
1527.96	10	-506	-592	-1620		1528.85	11206.8
1529.25	480	-852	-714	-1141		1530.13	10785.6
1530.54	238	-720	-422	-1604		1531.41	10864.8
1531.83	269	-283	-529	-1394		1532.69	10414.8
1533.12	-220	-470	-564	-1417		1534	10432.8
1534.4	-35	-680	-567	-1590		1535.29	10004.4
1535.69	-281	-462	-499	-1464		1536.57	10609.2
1536.98	-375	-647	-515	-1195		1537.85	10008
1538.27	179	-695	-279	-1620		1539.16	9813.6
1539.55	112	-531	-362	-1814		1540.44	9878.4
1540.84	-299	-694	-696	-1830		1541.72	9921.6
1542.13	9	-560	-862	-2036		1543	10173.6
1543.41	-136	-310	-396	-2261		1544.31	9788.4
1544.7	-141	-549	-480	-1867		1545.59	9864
1545.98	-343	-431	-509	-2125		1546.87	10130.4
1547.27	112	-600	-323	-1613		1548.15	9784.8
1548.56	326	-461	-344	-2210		1549.46	9943.2
1549.84	64	-758	-769	-1980		1550.74	10152
1551.13	-265	-600	-606	-1866		1552.02	9471.6
1552.41	-136	-610	-456	-1715		1553.29	9381.6
1553.69	-431	-621	-579	-2148		1554.6	9594
1554.98	-355	-628	-558	-2579		1555.88	9543.6
1556.26	-249	-449	-383	-2502		1557.16	9752.4
1557.55	-49	-228	-289	-2348		1558.44	9630
1558.83	38	-642	-600	-2420		1559.74	9428.4
1560.11	114	-535	-832	-2914		1561.02	9799.2
1561.39	48	-615	-642	-2196		1562.3	9622.8
1562.68	247	-771	-640	-2064		1563.58	9806.4
1563.96	-260	-346	-467	-2674		1564.85	9208.8
1565.24	-371	-564	-499	-2272		1566.16	9619.2
1566.52	-64	-158	-606	-2661		1567.44	9594
1567.81	-122	-729	-691	-2548		1568.71	9342
1569.09	44	-362	-484	-2386		1569.99	9324
1570.37	-41	-466	-627	-2820		1571.26	9460.8
1571.65	-26	-342	-264	-2765		1572.57	9424.8
1572.93	-45	-611	-136	-2728		1573.85	9136.8
1574.21	121	-182	-711	-2938		1575.12	9208.8
1575.49	-6	-467	-276	-2765		1576.4	9338.4
1576.77	-197	-663	-496	-2598		1577.7	9356.4
1578.05	216	-287	-103	-2749		1578.98	9270
1579.33	-86	-725	-568	-2535		1580.25	9363.6
1580.61	-125	-208	-244	-2590		1581.53	9442.8
1581.89	186	-288	-310	-2951		1582.8	9154.8
1583.17	-10	-670	-159	-2965		1584.1	8643.6
1584.44	88	-750	-818	-3012		1585.38	8946
1585.72	55	-540	-558	-3335		1586.65	9226.8
1587	258	-615	-355	-2472		1587.92	9144
1588.28	-412	-716	-637	-2660		1589.2	8791.2
1589.56	-145	-833	-322	-3023		1590.47	9061.2
1590.83	-138	-525	-292	-2849		1591.77	8773.2
1592.11	-232	-464	-833	-2611		1593.05	8874
1593.39	286	-658	-484	-2699		1594.32	9054
1594.66	106	-698	-487	-3325		1595.59	9068.4
1595.94	-103	-367	-400	-2839		1596.86	8956.8
1597.22	79	-384	-580	-3113		1598.17	9140.4
1598.49	-94	-344	-719	-2990		1599.44	8816.4
1599.77	-111	-652	-834	-2677		1600.71	8953.2
1601.04	-384	-552	-305	-2851		1601.98	9270
1602.32	-251	-538	-413	-3161		1603.25	9100.8
1603.59	-43	-495	-670	-3135		1604.52	8766
1604.87	-88	-1025	-996	-3007		1605.82	8740.8
1606.14	133	-540	-464	-3143		1607.09	9007.2
1607.42	-162	-836	-627	-2982		1608.36	8906.4
1608.69	-68	-840	-916	-2742		1609.63	9043.2
1609.96	-589	-672	-441	-3135		1610.9	9039.6
1611.24	-244	-576	-242	-2915		1612.17	8989.2
1612.51	115	-758	-657	-3198		1613.44	9284.4
1613.78	35	-660	-649	-2553		1614.74	9277.2
1615.06	-139	-627	-447	-2761		1616.01	8996.4
1616.33	302	-864	-537	-3016		1617.28	9144
1617.6	-45	-603	-513	-2742		1618.55	8985.6
1618.87	-187	-483	-543	-3241		1619.82	9032.4
1620.14	129	-516	-118	-2899		1621.09	9003.6
1621.42	-47	-635	-922	-3080		1622.39	8629.2
1622.69	-75	-474	-549	-2844		1623.66	8971.2
1623.96	308	-800	-467	-2841		1624.92	9064.8
1625.23	-292	-279	-487	-3101		1626.19	9169.2
1626.5	-411	-767	-547	-2987		1627.46	9212.4
1627.77	123	-746	-310	-3249		1628.73	8892
1629.04	326	-724	-554	-3023		1629.99	9028.8
1630.31	-353	-799	-630	-2575		1631.26	8910
1631.58	-102	-341	-96	-3373		1632.56	8600.4
1632.85	-63	-355	-338	-2779		1633.82	9212.4
1634.12	-39	-789	-328	-3002		1635.09	9162
1635.39	418	-570	-653	-3554		1636.36	9115.2
1636.66	67	3	-394	-3077		1637.62	8845.2
1637.93	-302	-704	-386	-3192		1638.89	8877.6
1639.19	232	-578	-526	-2879		1640.15	8989.2
1640.46	69	-868	-875	-3168		1641.42	8452.8
1641.73	57	-661	-590	-3422		1642.72	8661.6
1643	-172	-46	-459	-2586		1643.98	9028.8
1644.27	376	-365	-234	-2657		1645.25	8920.8
1645.53	142	-364	-618	-2800		1646.51	8776.8
1646.8	385	-827	-308	-3525		1647.78	8884.8
1648.07	-176	-328	-414	-3329		1649.04	8791.2
1649.33	-222	-653	-467	-3525		1650.3	8863.2
1650.6	211	-614	-508	-3370		1651.57	9064.8
1651.86	-406	-743	-905	-2976		1652.83	8762.4
1653.13	-148	-738	-607	-2749		1654.13	9090
1654.39	-171	-517	-552	-3295		1655.39	8888.4
1655.66	-161	-803	-495	-2747		1656.65	9082.8
1656.92	78	-670	-731	-3272		1657.92	9021.6
1658.19	376	-575	-664	-2791		1659.18	9223.2
1659.45	67	-712	-522	-3076		1660.44	9226.8
1660.72	431	-298	-392	-3238		1661.7	8935.2
1661.98	-309	-833	-551	-2611		1662.97	9039.6
1663.25	84	-97	-169	-2700		1664.23	9075.6
1664.51	-53	-488	-742	-3187		1665.49	8956.8
1665.77	-82	-760	-417	-3007		1666.75	8910
1667.04	209	-716	-700	-3145		1668.04	8956.8
1668.3	-32	-395	-214	-3259		1669.31	8744.4
1669.56	-297	-343	-421	-2746		1670.57	8812.8
1670.82	-153	-781	-650	-2996		1671.83	8859.6
1672.09	-34	-824	-549	-3034		1673.09	8676
1673.35	-213	-534	-639	-3204		1674.35	8712
1674.61	116	-140	-229	-2986		1675.61	8643.6
1675.87	371	-370	-101	-3434		1676.87	9039.6
1677.13	-241	-413	-363	-2710		1678.13	9108
1678.39	-177	-485	-590	-2952		1679.39	8841.6
1679.65	340	-471	-500	-2556		1680.65	8722.8
1680.91	-29	-585	-139	-2929		1681.91	8658
1682.17	143	-763	-329	-3021		1683.17	8661.6
1683.43	156	-596	-725	-3363		1684.43	8593.2
1684.69	-265	-832	-435	-2763		1685.72	8881.2
1685.95	-322	-250	-258	-3219		1686.98	9018
1687.21	-57	-504	-616	-2980		1688.24	9126
1688.47	308	-1058	-697	-3156		1689.49	8517.6
1689.73	198	-533	-605	-2460		1690.75	8834.4
1690.99	201	-343	-380	-3100		1692.01	8485.2
1692.25	-175	-177	-711	-2960		1693.27	8672.4
1693.51	58	-575	-714	-3193		1694.53	8928
1694.76	-112	-673	-462	-3098		1695.78	8884.8
1696.02	-56	-187	-426	-3122		1697.04	8416.8
1697.28	433	-593	-229	-3092		1698.3	8582.4
1698.54	117	-450	-177	-2994		1699.56	8629.2
1699.79	252	-776	-856	-2631		1700.81	8380.8
1701.05	-112	-618	-385	-3160		1702.07	8823.6
1702.31	0	-529	-506	-3385		1703.33	8787.6
1703.56	158	-391	-480	-3059		1704.58	8416.8
1704.82	-77	-557	-400	-3023		1705.84	8524.8
1706.08	39	-598	-582	-3191		1707.09	8467.2
1707.33	80	-627	-382	-2867		1708.35	8478
1708.59	144	-395	-369	-3029		1709.61	8427.6
1709.84	-163	-557	-522	-2869		1710.86	8596.8
1711.1	84	-704	-680	-3306		1712.12	8762.4
1712.35	-115	-445	-208	-3355		1713.37	8611.2
1713.6	-227	-968	-645	-3296		1714.63	8449.2
1714.86	147	-565	-465	-3006		1715.88	8658
1716.11	384	-178	-256	-3212		1717.14	8445.6
1717.37	-307	-389	-511	-2841		1718.39	8629.2
1718.62	-222	-487	-703	-2830		1719.64	8607.6
1719.87	482	-1134	-661	-3375		1720.93	8816.4
1721.13	313	-567	-407	-2824		1722.18	8758.8
1722.38	183	-866	-739	-2793		1723.43	8179.2
1723.63	3	-563	-479	-3076		1724.69	8661.6
1724.88	174	-399	-547	-2926		1725.94	8290.8
1726.14	100	-663	-679	-3354		1727.19	8478
1727.39	87	-661	-668	-2904		1728.45	8413.2
1728.64	36	-748	-871	-3120		1729.7	8600.4
1729.89	8	-496	-419	-3117		1730.95	8485.2
1731.14	173	-397	-175	-2663		1732.2	8442
1732.39	-261	-593	-445	-3187		1733.46	8150.4
1733.64	327	-764	-602	-3058		1734.71	8254.8
1734.89	-17	-664	-849	-3186		1735.96	8568
1736.14	26	-749	-260	-3508		1737.21	8276.4
1737.39	-38	-336	-527	-3448		1738.46	8740.8
1738.64	269	-643	-716	-2984		1739.69	8294.4
1739.89	75	-468	-318	-2973		1740.94	8114.4
1741.14	13	-474	-435	-3229		1742.19	8236.8
1742.39	-6	-626	-325	-2902		1743.44	7930.8
1743.64	-15	-782	-578	-2772		1744.69	8442
1744.89	6	-765	-842	-3001		1745.94	8478
1746.14	18	-762	-536	-3168		1747.19	8643.6
1747.38	21	-408	-280	-3353		1748.44	8330.4
1748.63	77	-436	-321	-3157		1749.69	8467.2
1749.88	-59	-585	-465	-3109		1750.94	8247.6
1751.13	-297	-780	-800	-3187		1752.19	8366.4
1752.38	-75	-384	-658	-3344		1753.44	8618.4
1753.62	20	-297	-687	-3380		1754.68	8312.4
1754.87	-14	-712	-642	-3518		1755.93	8611.2
1756.12	-301	-587	-427	-2898		1757.18	8254.8
1757.36	51	-535	-482	-3223		1758.43	8316
1758.61	-85	-793	-674	-3430		1759.68	8287.2
1759.85	304	-360	-374	-2927		1760.93	8776.8
1761.1	31	-644	-783	-3195		1762.18	8802
1762.35	99	-561	-333	-2872		1763.42	8661.6
1763.59	241	-712	-520	-3568		1764.67	8416.8
1764.84	43	-542	-907	-2963		1765.92	8841.6
1766.08	165	-212	-318	-3644		1767.16	8622
1767.32	141	-610	-563	-3418		1768.41	8596.8
1768.57	-169	-585	-593	-3064		1769.66	8575.2
1769.81	236	-357	-493	-3352		1770.91	8578.8
1771.06	-6	-459	-195	-3259		1772.15	8892
1772.3	-217	-523	-608	-3364		1773.4	8686.8
1773.54	132	-823	-575	-3258		1774.61	8816.4
1774.79	-152	-509	-410	-3516		1775.86	8683.2
1776.03	-107	-680	-527	-2990		1777.11	8751.6
1777.27	-72	-854	-485	-3142		1778.35	8888.4
1778.51	37	-830	-850	-3338		1779.6	8553.6
1779.76	136	-490	-482	-3344		1780.84	8665.2
1781	54	-483	-348	-3429		1782.09	9025.2
1782.24	-89	-707	-840	-3171		1783.33	8528.4
1783.48	227	-434	-573	-2861		1784.58	8636.4
1784.72	-21	-440	-197	-2920		1785.82	8730
1785.96	27	-700	-582	-3116		1787.07	8488.8
1787.2	206	-481	-589	-3241		1788.31	8380.8
1788.44	-85	-712	-650	-3281		1789.55	8686.8
1789.68	151	-532	-622	-3173		1790.8	8128.8
1790.92	49	-997	-555	-3103		1792.01	8287.2
1792.16	-193	-201	-466	-3433		1793.26	8470.8
1793.4	-55	-707	-441	-3040		1794.5	8204.4
1794.64	-321	-764	-860	-3266		1795.74	8665.2
1795.88	-646	-705	-416	-3212		1796.98	8161.2
1797.12	40	-338	-424	-3070		1798.23	8334
1798.36	-21	-578	-685	-3283		1799.47	8355.6
1799.6	-187	-407	-438	-3279		1800.71	8132.4
1800.84	-150	-435	-240	-3019		1801.95	8269.2
1802.08	296	-765	-742	-3402		1803.2	8298
1803.31	77	-1037	-617	-3769		1804.44	8262
1804.55	-166	-561	-606	-3310		1805.65	8366.4
1805.79	126	-890	-760	-3336		1806.89	8373.6
1807.02	104	-350	-636	-3323		1808.13	8229.6
1808.26	186	-718	-617	-3397		1809.37	8661.6
1809.5	59	-608	-530	-3473		1810.61	8229.6
1810.73	223	-740	-650	-3429		1811.85	8204.4
1811.97	-130	-281	-193	-3331		1813.09	8355.6
1813.21	-346	-925	-708	-3354		1814.34	8121.6
1814.44	-146	-752	-624	-3214		1815.58	8089.2
1815.68	107	-374	-356	-3324		1816.79	8388
1816.91	-220	-474	-537	-3224		1818.03	8118
1818.15	209	-788	-319	-3300		1819.27	8287.2
1819.38	-271	-664	-619	-3329		1820.5	8434.8
1820.62	0	-691	-458	-3432		1821.74	8197.2
1821.85	89	-575	-922	-3207		1822.98	8179.2
1823.09	-312	-630	-564	-3270		1824.22	8071.2
1824.32	116	-678	-648	-2932		1825.46	8146.8
1825.55	-296	-571	-545	-3198		1826.67	8110.8
1826.79	-53	-646	-755	-2909		1827.91	8118
1828.02	65	-669	-767	-3519		1829.15	7920
1829.25	168	-725	-432	-3256		1830.38	8132.4
1830.49	-36	-503	-697	-3181		1831.62	8096.4
1831.72	324	-446	-654	-3109		1832.86	8456.4
1832.95	-148	-447	-333	-3097		1834.1	8312.4
1834.18	281	-563	-409	-3368		1835.31	8146.8
1835.41	-59	-638	-448	-3488		1836.54	8136
1836.65	-34	-499	-277	-3573		1837.78	8208
1837.88	18	-502	-744	-3231		1839.02	8521.2
1839.11	158	-850	-881	-3285		1840.25	8254.8
1840.34	-136	-731	-722	-3366		1841.49	8456.4
1841.57	495	-304	-625	-3340		1842.72	8614.8
1842.8	5	-241	-275	-3171		1843.93	8100
1844.03	445	-103	-344	-3295		1845.17	7938
1845.26	-28	-922	-1036	-3517		1846.4	8164.8
1846.49	91	-628	-488	-3381		1847.64	8280
1847.72	49	-421	-343	-3511		1848.87	8276.4
1848.95	287	-591	-309	-3109		1850.11	8114.4
1850.18	-76	-500	-690	-3282		1851.32	8082
1851.41	-23	-478	-564	-3398		1852.55	8085.6
1852.64	209	-520	-506	-3489		1853.78	8175.6
1853.87	274	-403	-302	-3486		1855.02	8251.2
1855.09	50	-589	-704	-3086		1856.25	7995.6
1856.32	-53	-628	-751	-3253		1857.49	8503.2
1857.55	53	-792	-810	-3431		1858.69	8287.2
1858.78	113	-670	-702	-3299		1859.93	8020.8
1860	116	-759	-218	-3397		1861.16	8038.8
1861.23	140	-504	-494	-3250		1862.39	8197.2
1862.46	18	-786	-643	-2977		1863.63	8265.6
1863.68	287	-465	-447	-3074		1864.86	8229.6
1864.91	86	-585	-524	-3500		1866.06	7920
1866.14	174	-470	-660	-3361		1867.29	8089.2
1867.36	0	-513	-475	-3426		1868.53	8150.4
1868.59	112	-473	-603	-3277		1869.76	8226
1869.82	0	-713	-502	-3301		1870.99	8265.6
1871.04	1	-630	-398	-3218		1872.19	8280
1872.27	-22	-573	-524	-3333		1873.43	8398.8
1873.49	-343	-950	-733	-2913		1874.66	7858.8
1874.71	37	-502	-468	-3236		1875.89	8305.2
1875.94	-15	-546	-382	-3295		1877.12	8226
1877.16	393	-761	-710	-3375		1878.32	8020.8
1878.39	56	-548	-641	-3342		1879.55	8110.8
1879.61	209	-1274	-735	-3510		1880.78	8287.2
1880.83	481	-721	-642	-3424		1882.01	8463.6
1882.06	133	-609	-766	-3687		1883.24	7909.2
1883.28	24	-532	-633	-3435		1884.45	8161.2
1884.5	-120	-599	-504	-3239		1885.68	8312.4
1885.73	58	-823	-649	-3368		1886.91	8010
1886.95	-26	-406	-328	-3305		1888.13	8272.8
1888.17	123	-515	-771	-3035		1889.36	8146.8
1889.39	77	-811	-562	-3280		1890.56	8276.4
1890.61	215	-656	-456	-2786		1891.79	8427.6
1891.84	-237	-729	-617	-3266		1893.02	8301.6
1893.06	258	-890	-493	-3219		1894.25	8136
1894.28	179	-780	-707	-3347		1895.45	8614.8
1895.5	118	-584	-425	-3108		1896.68	7923.6
1896.72	33	-590	-829	-3274		1897.91	8337.6
1897.94	217	-532	-509	-3192		1899.13	7966.8
1899.16	156	-621	-722	-3519		1900.36	8254.8
1900.38	-71	-517	-631	-3574
