# Supplementary material for: Optical tweezers-controlled hotspot for sensitive and reproducible surface-enhanced Raman spectroscopy characterization of native protein structures
Source: Nat Commun. 2021 Feb 26;12:1292. doi: 10.1038/s41467-021-21543-3 (PMC7910584; doi:10.1038/s41467-021-21543-3)
Supplement: Supplementary file 4 — Source Data [file 41467_2021_21543_MOESM4_ESM.zip › source data file/SI/Supplementary Figure 6.xlsx]

## Sheet: Fig.6S b
wavenumber	spec1	spec2	spec3	spec4	spec5	spec6	spec7	spec8	spec9	spec10	spec11	spec12	spec13	spec14	spec15	spec16	spec17	spec18	spec19	spec20
600.594	-325	-378	-592	-504	-511	-675	-738	-590	-530	-873	-118	-519	-133	70	-567	-299	-283	-524	-477	-194
602.062	-580	-398	-766	-491	-880	-1001	-609	-928	-601	-680	83	-869	-190	-556	-195	-30	-683	-158	-723	-40
603.53	-601	-416	-733	-960	-837	-843	-516	-541	-815	-666	155	-683	-286	-282	-212	-166	-699	-662	-778	-79
604.998	-837	-830	-646	-520	-638	-877	-884	-1121	-600	-1244	-88	-601	-311	-359	-473	-220	-601	-639	-352	249
606.465	-612	34	-765	-541	-980	-989	-771	-912	-700	-1229	342	-1269	-437	-243	-758	-112	-558	-414	-256	302
607.932	-376	-446	-677	-893	-635	-768	-972	-896	-1143	-870	-109	-397	-500	-690	-459	-447	-717	-693	-825	-108
609.399	-435	-584	-772	-950	-1014	-496	-921	-553	-920	-789	98	-1220	-356	-102	-322	-224	-663	-529	-954	-291
610.866	-502	-241	-541	-413	-771	-1099	-1040	-680	-641	-1124	-253	-877	-355	-338	-315	-281	-820	-471	-384	436
612.332	-377	-84	-387	-849	-801	-334	-527	-479	-777	-783	221	-606	-139	-193	-347	82	-438	-606	-134	304
613.798	-490	-383	-192	-398	-800	-994	-683	-722	-943	-623	-324	-617	-304	-84	-338	-593	-319	-701	-598	-279
615.264	-669	-340	-549	-848	-795	-940	-953	-830	-503	-603	-105	-731	-89	-333	-601	-661	-447	-553	-612	-165
616.729	-1032	-831	-1110	-1048	-929	-1286	-1384	-1063	-765	-682	-202	-1357	-850	-478	-850	-717	-957	-811	-1065	-108
618.194	-461	-349	-716	-708	-661	-649	-213	-740	-905	-344	61	-378	-324	-81	-812	192	13	-661	90	77
619.659	-693	-637	-892	-741	-1160	-1023	-841	-1285	-1011	-857	-56	-1076	-424	-345	-657	-752	-472	-721	-794	-322
621.124	-492	-238	-563	-756	-828	-1146	-900	-1022	-663	-981	-11	-586	-494	-239	-797	-498	-556	-407	-707	-151
622.588	-424	-398	-785	-575	-361	-573	-470	-733	-873	-873	227	-275	-307	-299	-297	-438	-189	-443	-418	-229
624.052	-369	-560	-214	-843	-638	350	-880	-1277	-977	-895	450	-921	-610	-184	-767	-39	-856	-739	-481	375
625.516	-299	-262	-568	-596	-930	-204	-732	-456	-684	-782	30	-686	-206	-529	-403	76	-154	-173	-415	-261
626.979	92	12	-290	-225	-139	-363	-244	-419	-353	-309	338	-954	121	388	-474	229	21	-191	105	84
628.442	-732	-90	-273	-677	-639	-794	-625	-624	-612	-646	299	-834	-84	-288	-593	-31	-195	-396	-302	-107
629.905	-139	33	-501	-709	-640	-883	-556	-742	-853	-468	95	-611	-392	-90	-291	-443	-168	-555	-641	-473
631.367	-626	-250	-635	-643	-726	-487	-763	-1089	-465	-784	-109	-943	-217	-484	-404	-335	-371	-958	-591	-220
632.83	12	-16	-676	-604	-769	-493	-460	-550	-585	-625	225	-985	-102	-388	12	36	-355	-541	-182	173
634.292	-445	-98	-599	-1029	-411	-496	-759	-508	-773	-385	191	-593	-12	-71	-408	-215	-3	-270	-284	-281
635.753	-792	-666	-954	-1077	-641	-1013	-899	-1306	-876	-1090	-80	-660	-782	-601	-319	-98	-787	-356	-710	77
637.215	-215	-72	-366	-635	-39	-526	-779	-574	-249	-527	213	-271	74	157	-312	-88	-88	-376	-314	-226
638.676	-521	6	-367	-716	-840	-533	-699	-1022	-396	-557	716	-855	-112	-349	-47	-214	-405	-382	-446	-41
640.136	-357	-311	-754	-921	-839	-799	-729	-746	-703	-819	-98	-578	-75	-628	-732	-220	-520	-561	-570	-50
641.597	-811	-547	-1114	-794	-1101	-1426	-874	-815	-1038	-1165	-270	-1262	-457	-738	-317	-533	-451	-927	-643	-192
643.057	-890	-193	-409	-957	-933	-896	-1006	-878	-909	-1113	-76	-834	-402	-550	-694	-180	-240	-1025	-539	-299
644.517	-514	-238	-699	-1122	-476	-888	-718	-835	-1047	-464	157	-952	-331	-220	-500	-196	-304	-675	-542	-238
645.977	-695	-755	-496	-955	-862	-1101	-1289	-1091	-932	-1224	92	-655	-508	-192	-737	-815	-922	-720	-898	24
647.436	-456	-49	-390	-574	-249	-651	-931	-370	-242	-745	124	-500	-397	-655	-154	-401	-366	-30	-241	125
648.895	215	278	-279	-506	162	-95	-5	-257	-127	-605	3	-304	264	152	142	194	-210	1	-220	-10
650.354	-634	-381	-637	-807	-949	-1270	-874	-661	-1207	-1118	-39	-1298	-466	-672	-485	-369	-278	-728	-772	-494
651.812	-846	-330	-720	-877	-748	-988	-1056	-571	-856	-1217	-129	-702	-408	-239	-618	-759	-580	-843	-717	-137
653.27	-613	-391	-690	-830	-270	-799	-696	-972	-1103	-980	160	-797	-283	-513	-482	-397	-287	-465	-665	-378
654.728	-209	-194	-814	-1083	-1151	-988	-930	-1084	-926	-867	-346	-797	-399	-301	-616	-544	-302	-794	-328	-26
656.186	-241	-52	-508	-370	-880	-662	-568	-905	-636	-831	266	-854	-374	-389	-217	-140	-298	-529	-301	-3
657.643	-172	60	-505	-334	-790	-731	-678	-822	-853	-844	-37	-529	-148	35	-166	-46	-474	-871	-822	-348
659.1	-390	-84	-260	-908	-527	-894	-855	-437	-440	-404	-275	-598	46	-288	-246	14	99	-288	-181	-280
660.557	-137	-168	-747	-640	-510	-459	-832	-837	-589	-907	358	-971	-600	-310	-445	-418	-369	-470	-272	97
662.013	-796	-810	-1062	-967	-835	-1209	-1243	-1293	-1275	-975	-661	-1030	-693	-327	-585	-492	-976	-1066	-872	104
663.469	-785	-520	-503	-1051	-555	-988	-765	-1117	-1137	-860	99	-719	-794	-414	-173	-176	-569	-408	-699	-130
664.925	-323	-531	-191	-766	-302	-650	-479	-586	-505	-657	137	-318	-158	-411	-235	-103	-45	-145	-314	-269
666.381	-452	-404	-546	-687	-412	-793	-551	-786	-801	-771	249	-796	-91	-399	-368	-204	-328	-194	-143	185
667.836	23	308	-778	-560	-510	-660	-277	-555	-414	-710	117	-703	81	121	235	221	104	55	-121	-225
669.291	-342	-34	-635	-776	-496	-1029	-448	-933	-804	-793	290	-1013	-526	-554	-422	-186	-815	-332	-374	441
670.746	-857	-304	-877	-694	-699	-508	-631	-736	-812	-932	88	-1120	-418	-413	-315	-187	-630	-273	-597	33
672.2	-354	-258	-745	-729	-1131	-661	-466	-655	-1159	-980	172	-597	-492	-357	-656	-267	-745	-729	-754	-9
673.654	-695	-634	-856	-747	-767	-1168	-941	-564	-458	-588	185	-448	-541	-511	-47	-434	-529	-923	-594	-65
675.108	-665	-441	-715	-532	-697	-1197	-1044	-888	-825	-955	164	-955	-322	-529	-123	-522	-371	-697	-417	-46
676.561	-751	-283	-460	-735	-674	-980	-428	-1231	-596	-862	372	-376	-332	-168	-470	-267	-370	-382	-312	58
678.015	-706	-298	-686	-976	-898	-777	-935	-1107	-583	-1044	-98	-1005	-355	-273	-332	-385	-352	-385	-1070	-718
679.468	-451	-397	-678	-978	-458	-504	-104	-1015	-923	-610	54	-593	159	-95	-580	-527	-402	-691	-933	-531
680.92	-1208	-888	-922	-1260	-1092	-1287	-1543	-1087	-1343	-1390	-314	-1236	-688	-740	-663	-765	-850	-660	-1295	-445
682.373	-837	-288	-527	-878	-649	-912	-796	-592	-889	-892	-373	-1131	-82	-480	-117	-849	-598	-609	-328	270
683.825	-794	-379	-902	-791	-942	-643	-514	-872	-1138	-1248	171	-1033	-300	-287	-257	-475	-611	-780	-509	102
685.277	-143	-229	-162	-594	-169	-283	-420	-505	-412	-366	198	-364	-24	-140	-660	18	102	-87	-258	-360
686.728	-605	-141	-925	-900	-690	-605	-680	-1110	-800	-669	-8	-613	-454	-459	-454	-491	-228	-724	-823	-595
688.179	-587	-251	-412	-656	-453	-834	-270	-513	-839	-674	249	-1029	-200	-289	-104	-253	-262	-630	-570	-308
689.63	-734	-573	-714	-833	-792	-870	-1150	-910	-998	-1114	-115	-696	-491	-530	-419	-610	-749	-588	-603	146
691.081	-1232	-230	-1083	-1231	-1028	-1373	-708	-1615	-1123	-1353	-235	-991	-1131	-630	-366	-633	-849	-851	-794	55
692.531	-509	-112	-448	-206	-607	-439	-905	-1218	-334	-922	-91	-838	-343	-32	-48	-121	-462	-222	-549	-87
693.981	-811	-461	-567	-824	-811	-831	-756	-955	-707	-956	-38	-893	-407	-431	-581	-210	-856	-190	-485	371
695.431	-154	-145	-905	-873	-648	-709	-697	-794	-742	-507	408	-628	4	-140	4	-279	-531	-330	-371	160
696.881	111	-368	-275	-968	-610	-396	-622	-869	-653	-623	172	-649	-486	-36	-110	-237	-452	-354	-385	67
698.33	-401	38	-641	-876	-473	-1009	-719	-732	-310	-708	305	-786	-328	-187	-511	-375	-656	-562	-280	376
699.779	-759	-908	-1056	-1047	-726	-1352	-822	-1315	-1060	-1145	-501	-1147	-254	-921	-649	-602	-638	-707	-836	-198
701.227	-294	-206	-585	-758	-524	-178	-478	-510	-560	-617	-123	-580	-117	-378	-367	-176	-265	-437	-386	-121
702.676	-164	-38	-408	-1011	-497	-777	-558	-831	-559	-590	-126	-413	-578	34	-352	-162	-295	-451	-615	-320
704.124	-767	-386	-479	-1003	-814	-889	-528	-1165	-939	-1079	-282	-754	-621	-198	-554	-661	-675	-599	-566	109
705.572	-972	-379	-988	-935	-904	-1251	-868	-1253	-964	-929	-110	-903	-500	-623	-568	-499	-934	-715	-489	445
707.019	-313	8	-311	-438	-581	-510	-614	-607	-1056	-813	367	-897	-341	-45	-172	-486	-211	-119	-358	-147
708.466	-101	-64	-217	-527	-496	-504	-596	-741	-640	-601	207	-722	-93	10	-273	-64	-306	-210	-254	52
709.913	-464	-13	-706	-720	-825	-880	-668	-599	-601	-646	324	-33	-91	-221	-334	-166	-241	-323	42	283
711.36	-451	-406	-569	-536	-783	-406	-1134	-673	-837	-934	144	-910	-295	-355	-98	-130	-661	-514	-709	-48
712.806	-419	-196	-640	-950	-965	-711	-793	-767	-645	-745	-20	-691	-621	-710	-186	-742	-384	-439	-527	-143
714.252	-981	-522	-1198	-1222	-1281	-1040	-1113	-1172	-1006	-902	-322	-1312	-631	-661	-518	-815	-1038	-1155	-886	152
715.698	-374	-101	-803	-871	-522	-598	-707	-596	-749	-946	-264	-908	-337	-324	-480	-466	-282	-390	-423	-141
717.144	-518	-27	-489	-571	-352	-951	-871	-736	-318	-743	236	-654	-482	-382	-197	-454	-19	-366	-178	-159
718.589	-404	-157	-711	-743	-479	-772	-625	-881	-849	-726	133	-429	-225	-258	-387	-435	-466	-576	-418	48
720.034	-558	-594	-748	-832	-1039	-928	-937	-760	-824	-1138	-230	-1172	-358	-393	-769	-313	-562	-321	-507	55
721.478	-872	-242	-633	-789	-551	-836	-1012	-887	-688	-1025	82	-647	-648	-106	-473	-679	-508	-934	-650	-142
722.923	-346	34	-543	-691	-617	-1019	-768	-696	-577	-476	426	-964	-244	-398	-604	-475	-490	-78	-603	-113
724.367	-824	-499	-926	-1231	-1247	-928	-660	-1465	-1089	-1059	-366	-1418	-725	-888	-742	-626	-1260	-551	-1302	-42
725.811	-634	-254	-683	-477	-459	-744	-587	-607	-836	-330	398	-558	-455	-272	-595	-227	-278	-39	-378	-100
727.254	-956	-647	-1074	-986	-825	-893	-808	-1137	-1403	-750	-210	-1022	-394	-444	-495	-819	-767	-618	-811	-44
728.697	-746	-532	-924	-574	-851	-1101	-799	-767	-1157	-545	378	-728	-449	-351	-243	-312	-646	-600	-174	472
730.14	-898	-453	-1000	-838	-963	-1054	-1086	-1083	-1173	-1092	-296	-755	-353	-462	-683	-853	-722	-691	-459	263
731.583	-655	-160	-511	-881	-962	-860	-621	-1234	-1251	-644	-134	-681	-516	-371	-132	-538	-713	-520	-667	46
733.025	-275	301	-332	-251	-520	-589	-99	-431	-472	-551	-25	-160	31	181	-127	129	-176	-268	-159	17
734.467	-778	-539	-514	-752	-615	-707	-748	-762	-1087	-1199	-71	-928	-166	-313	-75	-483	-846	-784	-113	733
735.909	-614	-411	-785	-1042	-1081	-725	-857	-843	-788	-778	124	-1065	-336	-497	-180	-462	-558	-595	-643	-85
737.351	-602	-422	-1087	-1123	-926	-1001	-1114	-1127	-1105	-977	-494	-896	-351	-591	-1092	-1075	-903	-731	-897	6
738.792	-535	-342	-811	-787	-874	-1038	-853	-865	-886	-1083	2	-1091	-403	-362	-504	-601	-545	-643	-431	114
740.233	-582	-245	-435	-463	-828	-1184	-616	-993	-923	-921	47	-934	-108	-331	-538	-426	-723	-150	-640	83
741.673	21	-200	-967	-775	-697	-268	-666	-573	-654	-675	-130	-698	-297	-216	-395	-247	-675	-326	-262	413
743.114	-838	-911	-603	-994	-1062	-793	-821	-1301	-847	-948	-31	-750	-744	-551	-780	-598	-864	-902	-417	447
744.554	-867	-812	-896	-1235	-901	-1040	-950	-1225	-1384	-1250	-324	-862	-754	-368	-688	-762	-1162	-1260	-855	307
745.994	-726	-648	-941	-1049	-1060	-1422	-858	-1417	-1272	-1398	-261	-722	-883	-372	-986	-635	-394	-942	-1203	-809
747.433	-298	-399	-631	-850	-503	-894	-768	-618	-1044	-756	59	-1119	-276	-73	-256	-412	-555	-220	-411	144
748.872	-400	-411	-801	-932	-701	-891	-1199	-952	-900	-1006	-220	-1034	-831	-439	-721	-451	-1060	-832	-616	444
750.311	-1000	-194	-829	-829	-860	-1034	-1013	-1028	-717	-950	-61	-530	-440	-393	-783	-641	-826	-741	-415	411
751.75	-10	282	-850	-393	-682	-589	-398	-660	-539	-706	-155	-659	27	-87	15	-399	-333	-484	-375	-42
753.188	-602	-742	-922	-857	-702	-820	-449	-693	-650	-1222	-52	-1016	-731	-731	-318	-289	-778	-757	-449	329
754.627	-284	267	126	-233	-226	-405	-156	-562	-99	-563	237	-811	-1	-40	156	-94	-120	207	-148	-28
756.064	-928	-591	-806	-932	-939	-1113	-1087	-836	-1017	-1104	-408	-754	-541	-631	-547	-603	-935	-782	-599	336
757.502	-640	-775	-685	-823	-688	-1002	-1086	-982	-1472	-1196	-287	-1076	-695	-623	-580	-571	-709	-702	-616	93
758.939	-785	-987	-1011	-779	-755	-1211	-900	-865	-972	-1257	-375	-1289	-552	-516	-235	-400	-1184	-727	-914	270
760.376	-878	-430	-647	-932	-709	-788	-655	-851	-723	-1285	-18	-1089	-306	-346	-696	-519	-463	-654	-844	-381
761.813	61	-53	-410	-808	-597	-895	-448	-445	-717	-923	136	-640	-306	-343	-15	-291	-397	-593	-538	-141
763.249	-1128	-509	-424	-924	-1354	-1155	-1040	-904	-1008	-1076	-228	-1226	-586	-549	-661	-717	-822	-706	-342	480
764.685	-470	-703	-460	-596	-1116	-774	-969	-898	-1063	-927	-2	-965	-86	-409	-573	-399	-579	-758	-636	-57
766.121	-1006	-654	-1104	-901	-1133	-1127	-1189	-1385	-1399	-1400	-194	-1026	-339	-755	-823	-657	-770	-901	-586	184
767.557	-850	-826	-1319	-1240	-1487	-1463	-882	-1512	-1146	-1274	-323	-1304	-829	-768	-553	-715	-891	-1236	-858	33
768.992	-221	-313	-276	-401	-463	-372	-524	-1020	-614	-599	324	-771	-225	-276	68	-297	-657	-311	-473	184
770.427	-331	-211	-678	-1048	-412	-745	-718	-601	-719	-728	-216	-617	-231	-160	-237	-100	-320	-413	-187	133
771.862	-511	-469	-603	-745	-789	-513	-999	-939	-1192	-1066	-26	-1089	-257	-350	-549	-254	-497	-858	-1062	-565
773.296	-251	-44	-895	-758	-555	-795	-1171	-980	-686	-1068	184	-991	-910	-452	-352	-467	-348	-515	-965	-617
774.73	-913	-723	-935	-1092	-1043	-806	-988	-1212	-1392	-893	-308	-1085	-796	-1009	-685	-703	-859	-1149	-763	96
776.164	-801	-334	-784	-963	-808	-856	-1130	-868	-1047	-1035	-491	-488	-441	-516	-347	-682	-560	-934	-535	25
777.597	-687	-518	-355	-841	-658	-743	-1114	-1012	-1192	-905	-189	-1128	-274	-514	-442	-373	-551	-483	-962	-411
779.031	-365	-281	-1086	-929	-853	-893	-781	-1160	-706	-873	29	-747	-518	-343	-845	-552	-543	-1091	-952	-409
780.464	-510	-410	-627	-850	-907	-954	-798	-1092	-931	-827	-171	-988	-681	-429	-504	-478	-511	-935	-591	-80
781.896	-414	-329	-400	-425	-576	-1104	-426	-569	-402	-673	141	-473	-201	-146	-58	-444	-502	-544	-537	-35
783.329	-331	-339	-440	-632	-858	-749	-919	-801	-485	-985	468	-733	-221	-351	-19	-261	-419	-542	-443	-24
784.761	190	21	-433	-467	-617	-120	-45	-407	-196	-307	324	-174	-164	39	-165	-31	310	-61	-193	-503
786.193	-311	-20	-460	-728	-668	-938	-884	-1069	-572	-907	-217	-360	-533	-447	-492	-369	-1016	-642	-678	338
787.625	-537	-74	-567	-1114	-729	-524	-478	-718	-786	-631	323	-822	-175	-417	-705	-101	-297	-333	-465	-168
789.056	-905	-307	-743	-1074	-883	-1182	-1280	-1032	-1071	-802	-254	-848	-380	-725	-300	-554	-615	-432	-554	61
790.487	-467	-423	-395	-623	-880	-508	-399	-538	-1016	-507	125	-937	-143	-118	-276	-243	-359	-269	-647	-288
791.918	-600	-675	-682	-778	-741	-759	-924	-962	-980	-808	-46	-986	-374	-542	-640	-240	-597	-483	-293	304
793.348	-531	-449	-852	-696	-741	-982	-717	-1101	-838	-713	100	-824	-296	-292	-587	-437	-426	-731	-759	-333
794.778	-29	106	-155	-352	-695	-204	-168	-204	-297	-243	456	-211	153	-47	-262	3	141	37	-91	-232
796.208	-703	-165	-390	-953	-769	-279	-615	-483	-798	-610	-118	-766	-417	-127	-613	-842	-222	-801	-639	-417
797.638	-740	-315	-1031	-865	-994	-814	-1079	-785	-1056	-1265	-71	-894	-8	-556	-422	-811	-570	-815	-1007	-437
799.067	-548	54	-758	-679	-847	-176	-625	-836	-889	-983	-367	-909	-379	-446	-513	-106	-510	-663	-426	84
800.496	-768	-643	-616	-1116	-1148	-316	-961	-974	-971	-998	-273	-802	-336	-284	-376	-319	-622	-383	-978	-356
801.925	-499	-674	-497	-842	-710	43	-617	-789	-684	-714	32	-948	-380	-458	-302	-50	-357	-186	-269	88
803.353	-1012	-800	-996	-1222	-903	-1100	-1177	-1301	-1250	-1296	-236	-821	-591	-769	-765	-881	-756	-884	-765	-9
804.782	-823	-643	-726	-650	-986	-932	-873	-1327	-693	-1338	-419	-716	-90	-535	-528	-226	-628	-793	-997	-369
806.21	190	-281	-318	-153	-95	-352	-96	-377	-504	-464	397	-182	158	609	225	-431	-232	298	-45	187
807.637	-743	-639	-766	-1085	-931	-953	-739	-932	-804	-1495	-116	-1047	-635	-928	-685	-677	-653	-829	-1056	-403
809.065	-486	-179	-916	-1084	-692	-841	-801	-795	-954	-989	-434	-551	-201	-317	-554	-362	-684	-235	-540	144
810.492	-718	-323	-672	-800	-595	-705	-698	-1090	-930	-953	-79	-921	-8	-409	-9	-335	-339	-400	-535	-196
811.918	-947	-553	-782	-1109	-696	-957	-1136	-1096	-1220	-1145	-6	-896	-810	-636	-459	-690	-748	-620	-937	-189
813.345	-487	-221	-625	-932	-1056	-934	-785	-786	-841	-1051	-516	-570	-246	-386	-840	-731	-655	-699	-574	81
814.771	-993	-866	-899	-1181	-963	-1119	-949	-1321	-1232	-1368	-495	-764	-632	-565	-397	-667	-845	-898	-742	103
816.197	-320	145	-308	228	-250	-8	-126	-265	-335	-81	600	-141	126	265	86	509	-92	-317	-65	27
817.623	-508	-174	-232	-568	-668	-234	-489	-294	-280	-838	173	-993	131	-99	-13	-266	-114	-209	-26	88
819.048	-596	-584	-701	-641	-674	-417	-587	-818	-1113	-657	-261	-777	-609	-19	-337	-180	-357	-519	-713	-356
820.473	-437	-377	-805	-910	-1013	-523	-1057	-441	-1130	-702	-273	-1094	-466	-554	-332	-433	-424	-514	-110	314
821.898	-445	-110	-463	-712	-445	-317	-522	-874	-849	-542	289	-660	-276	-401	-304	-80	-361	-287	16	377
823.323	-401	-65	-543	-825	-904	-485	-425	-340	-513	-632	-86	-367	-209	-277	-332	-105	-376	-352	-481	-105
824.747	-342	15	-645	-753	-542	-54	-684	-609	-278	-542	264	-779	-33	28	-235	-392	-271	-533	-341	-70
826.171	-192	-226	-415	-561	-909	-555	-648	-641	-622	-905	-95	-494	-396	-78	-388	-140	-267	-423	-458	-191
827.595	-445	-493	-550	-831	-1070	-1083	-864	-1333	-965	-730	-310	-951	-274	-521	-284	-236	-602	-198	-592	10
829.018	-497	-379	-727	-859	-660	-778	-695	-1096	-792	-922	156	-586	-539	-184	-365	-418	-614	-341	-331	283
830.441	-752	-242	-593	-968	-873	-1121	-1068	-1135	-1126	-1261	-212	-1042	-273	-669	-511	-472	-624	-555	-828	-204
831.864	-74	-234	-196	-681	-710	-409	-521	-490	-760	-262	287	-287	-126	453	198	26	-411	-352	-362	49
833.287	-367	311	-773	-772	-925	-599	-640	-901	-904	-818	221	-729	-403	-209	-320	-385	-417	-531	-434	-17
834.709	-335	-78	-589	-599	-456	-636	-748	-467	-976	-1000	308	-543	-169	107	-140	102	-322	-326	-312	10
836.131	-592	-315	-787	-992	-671	-898	-1223	-1448	-765	-1123	-113	-603	-176	-486	-320	-359	-499	-382	-533	-34
837.553	-173	-226	-456	-496	-569	-636	-1082	-576	-851	-807	-38	-647	-131	-356	-521	-159	-476	-521	-681	-205
838.975	-238	-45	-296	-226	-202	-749	-276	-391	-454	-402	151	-492	340	416	139	374	-210	-83	-411	-201
840.396	-565	-27	-596	-689	-729	-576	-933	-1333	-822	-553	144	-684	-52	-109	-116	-16	-664	-580	-167	497
841.817	-159	-404	-796	-1402	-1114	-976	-1293	-1053	-1393	-895	-382	-1197	-537	-585	-637	-705	-903	-1010	-958	-55
843.237	-857	-790	-1198	-772	-1082	-1282	-909	-1200	-1082	-1381	-169	-976	-646	-826	-909	-374	-944	-398	-865	79
844.658	-160	-276	-521	-613	-332	-543	-679	-501	-615	-856	396	-172	-58	57	-25	-298	-128	-87	-200	-72
846.078	-827	-267	-710	-607	-1284	-751	-847	-1163	-917	-568	-157	-814	-629	-428	-414	-642	-479	-500	-671	-192
847.498	22	-143	-190	-282	-143	-289	-540	-275	-478	-610	374	-338	307	-48	-153	227	256	-422	-239	-495
848.917	-281	-217	-699	-812	-703	-536	-473	-764	-624	-810	146	-1197	-224	-447	-365	-374	-503	-162	-474	29
850.337	-589	65	-541	-656	-346	-755	-588	-630	-199	-741	289	-313	-320	-384	-430	-531	-223	-586	-454	-231
851.756	-450	-93	-725	-815	-936	-868	-791	-1310	-686	-1153	56	-568	-263	-231	-468	-221	-157	-604	-426	-269
853.174	-341	106	-474	-599	-218	-294	-319	-901	-535	-231	623	-689	-12	-475	214	245	-358	-79	-326	32
854.593	-343	-236	-499	-548	-714	-880	-821	-1013	-883	-737	-79	-563	-216	-226	-274	-189	-203	-235	-825	-622
856.011	-983	-505	-1187	-961	-710	-1239	-740	-672	-1168	-978	-156	-1271	-547	-363	-669	-622	-920	-442	-652	268
857.429	-647	-586	-1164	-1339	-1272	-1213	-1454	-1071	-949	-856	-275	-1040	-624	-806	-1028	-611	-1026	-1087	-1016	10
858.846	-820	-482	-585	-527	-714	-864	-1024	-1051	-928	-925	-31	-707	-594	-243	-161	-470	-192	-818	-634	-442
860.264	-431	-219	-381	-538	-907	-630	-371	-945	-512	-984	-279	-824	-85	38	-329	-256	-7	-902	-433	-426
861.681	-57	35	-659	-347	-355	-536	-273	-664	-499	-673	463	-574	8	242	351	-192	-89	22	68	157
863.097	-373	-313	-359	-490	-437	-902	-405	-661	-835	-521	236	-880	-170	-287	-334	82	-123	-691	-257	-134
864.514	-758	-403	-775	-704	-901	-601	-478	-875	-628	-724	-54	-649	-78	-579	-370	10	-761	-454	-569	192
865.93	69	255	-671	-555	-538	-388	-239	-864	-591	-519	497	-821	-42	-408	-154	-132	-237	-313	-67	170
867.346	-673	-626	-818	-1082	-1103	-818	-1367	-1039	-1233	-1022	-188	-1147	-236	-796	-556	-284	-439	-1062	-684	-245
868.762	-561	-415	-1163	-958	-1139	-857	-965	-1064	-1068	-1107	77	-801	-533	-627	-113	-411	-626	-909	-715	-89
870.177	-707	-425	-496	-793	-990	-637	-1165	-860	-997	-1033	-163	-795	-351	-504	-358	-317	-326	-600	-448	-122
871.592	-437	99	-576	-813	-803	-804	-649	-863	-919	-633	-120	-716	-224	-401	-173	32	-672	-226	-580	92
873.007	-585	68	-685	-828	-102	-425	-323	-687	-588	-714	17	-573	-443	-195	-40	-543	-551	-693	-410	141
874.422	-377	-343	-306	-694	-857	-605	-654	-779	-352	-1000	129	-869	-289	-63	-228	-103	-284	-119	-297	-13
875.836	-555	-325	-488	-973	-733	-628	-912	-928	-537	-629	-175	-766	-163	-149	-228	-455	-663	-487	-490	173
877.25	-387	-523	-677	-929	-1243	-862	-1272	-1043	-959	-1073	-111	-1040	-393	-694	-533	-358	-495	-678	-820	-325
878.663	-772	-835	-773	-759	-615	-1049	-897	-962	-953	-717	-19	-909	-693	-382	-769	-633	-986	-853	-676	310
880.077	-995	-446	-740	-1137	-1165	-1071	-996	-977	-1069	-1545	-233	-1193	-223	-616	-922	-640	-905	-748	-791	114
881.49	-205	-560	-1009	-532	-1098	-862	-638	-567	-481	-1292	-5	-806	-381	-475	-201	98	-827	-199	-756	71
882.903	-847	-484	-796	-600	-916	-1002	-512	-973	-965	-1026	162	-760	-528	-346	-366	-392	-853	-505	-912	-59
884.316	-342	-305	-368	-516	-517	-626	-702	-872	-843	-818	5	-724	134	-20	-197	142	-619	-471	-355	264
885.728	-385	-222	-683	-706	-721	-601	-866	-978	-1006	-872	-27	-804	-358	-399	-289	-515	-150	-574	-673	-523
887.14	-477	-324	-750	-886	-1056	-811	-665	-1021	-807	-1063	253	-596	-356	-484	-375	-472	-589	-550	-487	102
888.552	-787	-830	-955	-793	-1115	-876	-825	-1195	-615	-1138	104	-982	-443	-381	-399	-578	-932	-531	-512	420
889.963	-404	-240	-728	-687	-853	-450	-785	-716	-565	-390	-234	-714	28	-320	-353	-146	-161	42	-500	-339
891.374	-773	-480	-1155	-858	-1151	-846	-1112	-1304	-1128	-1045	77	-971	-613	-691	-529	-484	-395	-597	-491	-96
892.785	-439	-708	-1254	-707	-575	-938	-715	-716	-601	-928	215	-1050	-297	-426	-349	-528	-502	-409	-83	419
894.196	-268	-586	-765	-1017	-538	-932	-823	-1035	-885	-920	-99	-691	-621	-399	-185	-281	-603	-393	-197	406
895.606	-1120	-888	-1140	-1243	-746	-1040	-767	-1398	-1215	-1283	-492	-1165	-441	-804	-774	-612	-724	-1096	-669	55
897.017	-477	-178	-463	-674	-868	-605	-679	-1042	-785	-1105	-38	-816	-486	-143	-245	-280	-367	-552	-208	159
898.426	-886	-354	-1106	-1205	-586	-733	-1054	-1230	-916	-1011	229	-566	-663	-633	-958	-295	-891	-672	-687	204
899.836	-672	-506	-922	-815	-719	-592	-721	-964	-833	-1081	-127	-828	-461	-513	-529	-349	-729	-545	-695	34
901.245	-564	-413	-1179	-748	-646	-852	-648	-905	-1127	-708	-149	-1086	-540	-378	-259	-237	-778	-293	-587	191
902.654	-350	-607	-999	-1021	-552	-991	-886	-1386	-1061	-1030	-2	-1020	-602	-601	-232	-378	-312	-761	-373	-61
904.063	-454	-423	-738	-785	-386	-771	-975	-515	-433	-387	269	-731	-704	84	-768	-250	-599	-561	-267	332
905.472	-384	-560	-838	-1148	-1133	-1119	-1118	-1066	-1030	-881	108	-1151	-498	-444	-322	-565	-772	-863	-969	-197
906.88	-649	-431	-700	-1066	-791	-930	-804	-804	-1044	-1277	-38	-1074	-623	-761	-514	-136	-564	-1061	-954	-390
908.288	-150	-116	-654	-319	-14	-125	-466	-638	-553	-608	317	-675	-39	-194	178	255	-425	-206	-182	243
909.695	-362	126	-409	-732	-361	-374	-289	-715	-300	-498	406	-330	-171	157	-248	-236	62	144	-293	-355
911.103	-590	-434	-1148	-737	-1056	-742	-829	-997	-984	-1134	-279	-1063	-363	-151	-453	-423	-749	-560	-635	114
912.51	-389	-236	-573	-346	-536	-727	-754	-932	-746	-910	-304	-847	-175	-354	-503	-249	-383	-371	-469	-86
913.917	-509	-446	-812	-800	-825	-200	-618	-898	-1066	-866	170	-589	-369	-522	-230	-192	-366	-256	-206	160
915.323	-482	-271	-610	-931	-1086	-927	-674	-925	-954	-961	100	-777	-409	-476	-154	-476	-617	-384	-620	-3
916.729	-110	-246	-59	-370	-582	-469	-659	-511	-669	-529	-74	-409	-26	-114	-70	155	-513	101	-252	261
918.135	-239	-299	-767	-820	-606	-639	-737	-868	-488	-687	61	-903	-217	-161	-542	-210	-520	-344	-178	342
919.541	-122	-13	-205	-458	-120	-503	-309	-487	-523	-847	321	-315	-184	146	-114	-66	-26	-164	-217	-191
920.946	-772	-25	-657	-428	-840	-249	-416	-593	-597	-660	193	-884	103	-161	75	-18	-369	-244	-351	18
922.352	-360	-188	-544	-474	-501	-417	-560	-865	-891	-638	379	-456	16	-118	-158	72	-183	-570	-498	-315
923.757	-68	-129	-310	-556	-685	-564	-980	-382	-505	-352	517	-681	-222	27	-156	-433	16	-485	-402	-418
925.161	-934	-253	-754	-955	-972	-803	-847	-750	-1066	-920	49	-935	-293	-622	-424	-794	-452	-479	-450	2
926.566	-548	-351	-1100	-259	-896	-577	-587	-696	-1101	-753	-157	-692	-656	-440	-863	-140	-161	-462	-705	-544
927.97	-691	-657	-908	-781	-684	-653	-948	-941	-995	-720	29	-1027	-137	-165	-79	-372	-159	-656	-706	-547
929.373	-814	-632	-825	-917	-909	-849	-553	-1156	-1054	-782	-249	-948	-336	-504	-348	-361	-621	-712	-432	189
930.777	-242	212	-166	-234	-385	-369	-451	-449	-183	-631	305	-258	274	-168	-44	104	195	-75	-91	-286
932.18	-1177	-29	-1149	-895	-908	-1216	-750	-1365	-1026	-949	-114	-1056	-626	-524	-787	-744	-879	-740	-788	91
933.583	-1060	-493	-1210	-1228	-1364	-1459	-1166	-1171	-1027	-961	-834	-1299	-599	-533	-334	-763	-971	-708	-987	-16
934.986	-700	-503	-492	-337	-1042	-764	-785	-843	-984	-528	69	-880	-269	-404	-430	-297	-461	-596	-350	111
936.388	-52	-7	-313	-956	-576	-481	-420	-432	-1078	-906	223	-548	-62	45	-458	-504	-347	-570	-159	188
937.79	-104	-553	-783	-320	-947	-548	-312	-1142	-431	-519	163	-581	126	-262	-216	-529	20	-268	-180	-200
939.192	-1011	-525	-687	-1065	-1046	-786	-843	-957	-813	-888	-249	-691	-684	-586	-915	-576	-732	-859	-633	99
940.594	-441	-490	-860	-699	-472	-915	-783	-895	-556	-668	113	-831	-264	24	-444	-244	-135	-700	-813	-678
941.995	-667	49	-521	-620	-983	-841	-486	-910	-552	-652	-267	-792	-272	-187	-193	-198	-489	-392	-580	-91
943.396	-500	-324	-805	-997	-541	-672	-1087	-923	-696	-721	379	-590	-374	-246	144	-533	-482	-448	-576	-94
944.797	-575	-65	-747	-810	-653	-1063	-659	-799	-796	-1024	149	-940	-211	-184	-431	-659	-978	-663	-478	500
946.198	-878	-614	-617	-880	-737	-1081	-738	-1312	-670	-1040	-246	-1089	-304	-112	-544	-110	-349	-400	-611	-262
947.598	-346	32	-656	-759	-731	-616	-633	-611	-554	-588	55	-749	-174	-371	-524	-185	-370	-308	-470	-100
948.998	-663	-392	-706	-547	-953	-873	-934	-979	-631	-861	371	-973	-633	-488	-401	-465	-670	-876	-666	4
950.398	-601	-491	-893	-887	-780	-774	-821	-1390	-796	-1228	-142	-1132	-362	-333	-25	-361	-790	-858	-754	36
951.797	-340	-685	-920	-579	-604	-842	-890	-901	-738	-965	165	-1030	-165	-153	-451	-337	-520	-451	-348	172
953.196	-714	-350	-933	-1121	-1059	-990	-957	-1074	-1046	-850	-321	-713	-703	-573	-856	-374	-748	-693	-617	131
954.595	-447	-112	-505	-874	-865	-917	-883	-617	-831	-892	75	-502	-460	-252	-93	-509	-305	-825	-737	-432
955.994	-431	-455	-678	-934	-1164	-952	-999	-739	-944	-1239	-283	-990	-253	-650	-194	-367	-807	-672	-615	192
957.392	-576	-454	-495	-729	-665	-428	-640	-776	-590	-881	165	-937	-61	-312	-131	-165	-618	-274	-427	191
958.79	-55	-456	-327	-263	-633	-580	-546	-749	-397	-713	328	-815	-233	255	-125	-141	-290	-19	80	370
960.188	-611	-396	-943	-876	-1069	-1099	-1272	-1368	-1150	-1257	-577	-935	-352	-148	-571	-479	-627	-604	-818	-191
961.585	-14	-541	-544	-765	-860	-811	-769	-1022	-844	-787	45	-716	-343	-159	-197	-430	-658	-613	-707	-49
962.982	-855	-437	-1062	-964	-1108	-773	-1032	-1407	-878	-1075	-245	-1111	-517	-384	-712	-527	-1066	-1024	-255	811
964.379	-462	-576	-786	-1109	-570	-871	-1046	-1204	-1223	-914	-369	-873	-573	-362	-409	-592	-1002	-559	-1061	-59
965.776	-407	-218	-687	-955	-1037	-725	-990	-552	-801	-703	-154	-1044	-386	-377	-460	-416	-464	-396	-459	5
967.173	-703	-750	-1022	-935	-794	-694	-690	-992	-1387	-1117	-271	-984	-452	-790	-717	-934	-606	-993	-639	-33
968.569	-231	-282	-694	-499	-556	-546	-756	-626	-831	-893	-91	-460	-119	-416	-197	-185	-237	-302	-428	-191
969.965	-372	-695	-631	-795	-837	-858	-708	-785	-878	-1015	-75	-869	-297	-260	-542	-306	-808	-101	-729	79
971.36	-284	-238	-642	-445	-540	-678	-938	-688	-756	-235	0	-530	-140	-111	-320	-110	-599	-656	-316	283
972.756	-516	-206	-423	-977	-838	-766	-755	-661	-926	-615	-103	-1031	-370	-128	-413	-714	-499	-637	-523	-24
974.151	-533	-132	-538	-950	-868	-590	-725	-654	-1112	-497	77	-697	-1	-539	-231	-813	-235	-338	-535	-300
975.545	-409	-90	-452	-712	-651	-1167	-195	-556	-594	-679	269	-1033	-348	-321	-504	-290	-231	-355	-441	-210
976.94	-370	-71	-516	-470	-735	-521	-585	-944	-963	-858	-579	-755	-226	-385	-340	-121	-644	-426	-620	24
978.334	-823	-670	-1098	-1218	-1224	-1314	-1140	-1024	-1170	-1183	-466	-1338	-672	-570	-498	-823	-929	-642	-749	180
979.728	-735	-714	-1310	-869	-1208	-1048	-1103	-1003	-886	-919	-334	-856	-545	-376	-1169	-707	-725	-783	-871	-146
981.122	-782	-449	-1091	-832	-936	-1083	-1023	-990	-1209	-607	91	-1218	-587	-421	-435	-774	-326	-677	-734	-408
982.515	-651	130	-351	-432	-675	-915	-694	-663	-603	-704	-32	-529	-202	103	-315	-157	-520	-530	-279	241
983.909	-293	-589	-813	-743	-949	-636	-394	-600	-449	-824	182	-1134	-231	-167	-181	-222	-492	-445	-535	-43
985.301	-879	-701	-1207	-1181	-1208	-999	-1318	-1281	-1150	-1125	-328	-1208	-526	-546	-563	-946	-720	-898	-969	-249
986.694	-842	-488	-991	-1281	-1062	-1065	-1019	-1239	-931	-1103	-235	-870	-760	-338	-449	-272	-861	-558	-444	417
988.086	-623	-500	-440	-487	-706	-920	-612	-848	-488	-584	-78	-720	25	-65	-214	-158	-181	-393	-500	-319
989.479	-492	-696	-822	-1077	-1008	-893	-1078	-1549	-1338	-714	-487	-1032	-758	-538	-507	-247	-669	-811	-1030	-361
990.87	-294	-472	-612	-680	-728	-681	-530	-879	-807	-524	70	-586	-222	84	-300	-148	-446	-507	-256	190
992.262	-750	-245	-981	-1000	-871	-897	-884	-880	-1113	-1058	-37	-1071	-624	-609	-579	-357	-660	-737	-829	-169
993.653	-661	-468	-673	-494	-595	-710	-485	-908	-684	-669	134	-260	-71	-337	101	-44	-145	-394	-220	-75
995.044	-608	-501	-807	-973	-750	-575	-798	-827	-664	-737	77	-855	-369	-155	-848	-635	-697	-624	-193	504
996.435	163	-102	-376	-196	-697	-430	-215	-198	-449	-401	463	-111	-387	-8	-183	162	-272	-48	-115	157
997.825	-834	-720	-1102	-770	-1058	-1052	-614	-1286	-1247	-1239	-399	-1468	-507	-200	-615	-337	-841	-795	-816	25
999.216	-467	-256	-557	-902	-609	-503	-794	-758	-804	-464	-42	-1049	26	-382	-436	-288	-436	-498	-586	-150
1000.61	-386	-358	-923	-511	-929	-436	-274	-950	-545	-478	-77	-661	-739	-454	-218	-148	-678	-334	-378	300
1002	-539	-613	-339	-1133	-530	-830	-1220	-560	-831	-761	75	-737	-311	-124	-59	-395	-490	-537	-289	201
1003.38	-466	-514	-751	-900	-787	-969	-567	-963	-803	-1029	-312	-1009	-511	-340	-494	-541	-442	-675	-523	-81
1004.77	-731	-498	-470	-1259	-535	-1020	-508	-952	-749	-1102	169	-975	-211	-70	-236	-218	-709	-663	-777	-68
1006.16	-320	-361	-698	-230	-523	-513	-521	-818	-508	-502	227	-518	3	-174	-611	-172	-616	-505	-502	114
1007.55	-718	-1079	-1226	-1252	-1523	-1385	-1123	-1214	-1371	-1235	-537	-1283	-761	-686	-656	-765	-1046	-515	-851	195
1008.94	-480	-536	-462	-351	-489	-826	-449	-399	-661	-941	-90	-999	-349	-228	-559	-163	-640	-664	-585	55
1010.33	-330	-42	-453	-347	-432	-620	-550	-368	-569	-386	708	-584	-234	210	-267	-133	-215	54	-345	-130
1011.72	-684	-627	-654	-788	-697	-851	-713	-914	-553	-1090	188	-789	-447	-325	-578	-418	-269	-431	-427	-158
1013.1	-742	-121	-857	-738	-651	-652	-905	-953	-837	-668	9	-1234	-421	-455	-479	-369	-599	-721	-827	-228
1014.49	-837	-656	-1053	-1034	-615	-977	-941	-916	-1052	-898	-707	-1027	-555	-486	-291	-501	-677	-938	-878	-201
1015.88	21	2	-360	-408	-402	-385	-310	-744	-573	-436	349	-568	90	-14	32	-120	15	148	-447	-462
1017.26	-912	-539	-839	-984	-472	-1040	-811	-1247	-1041	-1068	-474	-885	-615	-545	-519	-720	-890	-661	-495	395
1018.65	-930	-633	-1021	-1041	-838	-1217	-1353	-1102	-1227	-952	-399	-1329	-459	-569	-942	-516	-706	-1193	-845	-139
1020.04	-302	88	-427	-833	-649	-793	-692	-502	-1003	-631	289	-496	-285	-58	-109	154	-242	-602	-636	-394
1021.42	-576	-635	-960	-1069	-526	-902	-1057	-872	-1124	-1027	-128	-1190	-705	-330	-537	-724	-416	-612	-938	-522
1022.81	-507	-704	-702	-754	-530	-537	-545	-1012	-738	-957	88	-750	-86	-350	-200	-174	-633	-359	-785	-152
1024.19	-799	-533	-580	-474	-599	-739	-790	-747	-996	-913	-155	-736	-220	-257	-338	-852	-374	-989	-701	-327
1025.58	-446	-234	-475	-905	-794	-576	-586	-522	-878	-951	-145	-655	-156	-195	-101	-264	-365	-370	-576	-211
1026.96	-126	-402	-396	-511	-599	-605	-429	-577	-408	-496	-28	-289	-193	139	-306	-519	-275	-429	-554	-279
1028.35	-302	-429	-622	-591	-786	-426	-596	-1088	-582	-544	131	-517	-230	-327	-273	-190	-432	-528	-350	82
1029.73	-487	-407	-743	-562	-744	-828	-683	-781	-960	-1039	227	-678	-118	-173	-451	-426	-548	-227	-495	53
1031.12	-654	-267	-883	-881	-810	-676	-920	-688	-641	-606	244	-890	-128	-565	-168	-537	-668	-695	-487	181
1032.5	-367	-456	-938	-1183	-981	-595	-1038	-833	-922	-1005	-67	-957	-405	-291	-512	-708	-488	-298	-590	-102
1033.88	-534	-311	-339	-792	-755	-725	-663	-699	-798	-753	185	-1074	48	41	-478	12	-410	-21	-206	204
1035.27	-772	-881	-1321	-1156	-1397	-1083	-1341	-1249	-1039	-1647	-45	-1155	-985	-771	-1029	-791	-1083	-726	-769	314
1036.65	-850	-630	-695	-808	-478	-947	-1018	-905	-1076	-1315	-284	-651	-350	-308	-171	-651	-344	-625	-881	-537
1038.03	-670	-578	-939	-1208	-777	-690	-821	-875	-944	-783	-241	-882	-173	-257	-739	-426	-756	-836	-459	297
1039.41	-354	-411	-801	-775	-737	-756	-970	-1175	-968	-677	-144	-902	-174	-478	-503	-431	-526	-673	-511	15
1040.8	-1182	-650	-1090	-1205	-1250	-1167	-1007	-1563	-1458	-871	-331	-1380	-731	-436	-763	-736	-719	-953	-1174	-455
1042.18	-910	-556	-760	-1079	-1137	-1172	-887	-1273	-1263	-1408	-152	-1282	-523	-805	-673	-555	-461	-927	-1056	-595
1043.56	-300	-168	-673	-485	-357	-621	-639	-608	-733	-566	208	-821	15	-166	-336	-205	-380	-305	-385	-5
1044.94	-441	-389	-1080	-568	-573	-756	-560	-750	-836	-546	119	-749	-396	-299	-415	-254	-461	-422	-662	-201
1046.32	-1188	-537	-768	-1114	-1183	-756	-1227	-987	-1143	-959	50	-1089	-472	-258	-469	-640	-440	-808	-682	-242
1047.7	-769	-419	-1034	-799	-617	-887	-496	-705	-650	-1024	212	-697	-471	-326	-268	-103	-613	-413	-519	94
1049.08	-914	-473	-696	-648	-957	-775	-677	-938	-1245	-1078	-139	-916	-653	-505	-534	-174	-642	-802	-703	-61
1050.46	-564	-380	-719	-336	-968	-724	-972	-874	-639	-699	-230	-999	-629	-96	-309	-590	-339	-551	-551	-212
1051.84	-673	-838	-766	-1066	-963	-1102	-784	-790	-906	-1178	113	-807	-367	-653	-627	-426	-675	-612	-799	-124
1053.22	-742	-614	-743	-870	-1051	-928	-1057	-1193	-1106	-1064	25	-1112	-298	-720	-506	-128	-1142	-779	-871	271
1054.6	-689	-576	-713	-821	-848	-775	-703	-726	-835	-780	199	-689	-358	-473	-145	-327	-521	-625	-193	328
1055.98	-492	-345	-510	-767	-601	-605	-691	-981	-866	-801	224	-827	-107	-433	-306	-150	-298	-512	-252	46
1057.36	-239	-78	-580	-604	-601	-986	-573	-797	-356	-834	180	-556	-230	16	-161	-107	-455	-281	-332	123
1058.74	-768	-793	-1265	-1142	-719	-799	-934	-1193	-1026	-1072	-243	-1038	-616	-868	-877	-840	-715	-653	-835	-120
1060.12	-743	-248	-718	-741	-807	-1177	-748	-933	-693	-652	4	-567	-452	-279	-756	-470	-586	-451	-311	275
1061.5	-519	-332	-601	-848	-536	-1045	-854	-891	-903	-1049	-146	-554	-479	-177	-328	-435	-145	-334	-309	-164
1062.87	-546	-566	-622	-995	-931	-735	-877	-981	-913	-1108	-42	-923	-333	-136	-359	-352	-710	-605	-301	409
1064.25	-826	-593	-973	-867	-583	-971	-828	-1108	-670	-570	-328	-924	-521	-351	-691	-232	-323	-500	-521	-198
1065.63	-832	-631	-1086	-1235	-947	-1278	-848	-1286	-883	-929	-532	-746	-705	-339	-742	-592	-577	-863	-676	-99
1067.01	-719	-649	-1335	-1209	-943	-1088	-926	-1113	-1028	-965	-230	-873	-801	-941	-275	-481	-673	-713	-881	-208
1068.38	-37	-90	-231	-585	-188	-835	-508	-489	-217	-488	201	-674	94	1	-70	317	93	-267	-614	-707
1069.76	-294	-680	-628	-571	-667	-797	-819	-1065	-843	-825	225	-957	-169	-478	-156	-195	-557	-554	-634	-77
1071.13	-494	-233	-596	-704	-368	-428	-331	-670	-453	-636	486	-517	-436	-68	-278	-249	-326	-272	-542	-216
1072.51	-662	-477	-658	-898	-1060	-854	-909	-1001	-813	-763	-141	-684	-626	-545	-187	-188	-691	-870	-586	105
1073.89	-231	22	-865	-546	-971	-797	-739	-767	-742	-515	-15	-638	-457	-140	-527	-297	-536	-244	-490	46
1075.26	-833	-488	-370	-638	-968	-755	-649	-647	-1134	-1047	-489	-912	-134	-291	-739	-461	-501	-657	-506	-5
1076.64	-98	30	-532	-510	-673	-492	-627	-651	-853	-1120	137	-753	-219	-151	-256	6	-243	-414	-132	111
1078.01	-656	-686	-761	-860	-1017	-811	-848	-1063	-998	-1263	-299	-868	-956	-654	-479	-470	-629	-1068	-706	-77
1079.39	-697	-948	-904	-1114	-1363	-1111	-912	-929	-1134	-1269	-46	-895	-532	-393	-497	-596	-788	-757	-822	-34
1080.76	-542	-458	-451	-580	-304	-666	-366	-593	-594	-923	78	-631	133	-283	-44	-500	-26	-242	-261	-235
1082.13	-530	-677	-1237	-918	-807	-1051	-853	-922	-901	-927	-356	-882	-627	-543	-389	-495	-734	-922	-939	-205
1083.51	-664	-486	-1044	-1106	-1010	-869	-1129	-1145	-1062	-1107	-342	-1078	-618	-845	-528	-672	-929	-754	-714	215
1084.88	-785	-429	-767	-913	-382	-818	-1096	-1194	-815	-1272	-379	-961	-440	-545	-676	-537	-821	-569	-788	33
1086.26	-814	-497	-842	-831	-793	-1203	-1075	-1098	-1092	-844	-215	-837	-469	-246	-830	-321	-625	-775	-762	-137
1087.63	-1037	-780	-1034	-875	-832	-681	-829	-860	-1218	-827	-161	-910	-541	-367	-562	-927	-679	-1001	-872	-193
1089	-703	-624	-803	-936	-1141	-1120	-999	-943	-1241	-795	106	-1094	-752	-174	-546	-553	-727	-743	-859	-132
1090.38	-456	-234	-945	-583	-842	-686	-731	-1016	-674	-854	218	-646	-551	-250	-238	-486	-292	-673	-140	152
1091.75	-564	-94	-971	-637	-641	-772	-710	-535	-874	-735	-194	-794	-335	-386	-345	-332	-481	-495	-682	-201
1093.12	-247	-128	-876	-606	-834	-301	-282	-589	-666	-841	173	-732	-177	-122	-250	-369	-325	-419	-589	-264
1094.49	-609	-573	-859	-500	-796	-781	-313	-811	-753	-1078	-33	-1065	-239	-278	-162	-532	-475	-589	-364	111
1095.86	-764	-193	-732	-998	-928	-566	-1015	-1020	-975	-769	-145	-928	-737	-171	-306	-497	-737	-580	-831	-94
1097.23	-572	-553	-684	-729	-753	-431	-891	-812	-460	-602	322	-793	-190	-247	-695	-491	-442	-535	-361	81
1098.6	43	-231	-548	-703	-700	-347	-546	-669	-1111	-844	-114	-876	-316	-214	-632	-363	-580	40	-546	34
1099.97	-532	-16	-825	-996	-593	-1005	-954	-650	-814	-1160	-144	-635	-471	-453	-287	-71	-425	-334	-575	-150
1101.35	-979	-736	-1278	-1411	-1026	-1296	-1204	-1173	-1075	-1508	-376	-1043	-859	-902	-1088	-1010	-591	-875	-738	-147
1102.71	-547	-325	-834	-620	-605	-466	-764	-1010	-577	-520	-54	-656	-192	-297	-60	114	11	-390	-432	-443
1104.09	-292	-214	-225	-416	-602	-867	-901	-1264	-593	-865	-308	-804	-450	-486	-444	-126	-746	-630	-232	514
1105.45	-447	51	-525	-341	-787	-862	-741	-868	-808	-734	191	-551	-460	-375	-331	-257	-413	-511	-379	34
1106.82	-395	-266	-603	-641	-484	-649	-576	-839	-767	-981	-156	-777	-353	132	-81	-134	-752	-452	-525	227
1108.19	-528	-360	-509	-984	-752	-405	-447	-991	-942	-734	-80	-576	-374	-268	-308	-111	-419	-620	-419	0
1109.56	-223	-314	-413	-480	-852	-733	-673	-1136	-462	-874	54	-751	-240	-67	-386	-512	-443	-668	-423	20
1110.93	-709	-512	-615	-777	-577	-833	-865	-1034	-755	-997	-57	-765	-95	-382	-367	-329	-495	-697	-625	-130
1112.3	-632	-765	-969	-1075	-1133	-1045	-1255	-842	-1415	-1205	-390	-1156	-683	-691	-633	-834	-863	-776	-910	-47
1113.67	-600	-518	-1191	-789	-1013	-702	-928	-1069	-586	-1190	144	-1256	-275	-190	-626	-399	-384	-616	-592	-208
1115.04	-442	-370	-847	-821	-948	-747	-842	-1037	-835	-769	39	-742	-377	-418	-850	-258	-574	-732	-972	-398
1116.4	-321	-104	-861	-660	-622	-688	-762	-976	-698	-577	427	-924	-215	-261	-599	-179	-231	-473	-761	-530
1117.77	-495	-617	-752	-753	-1007	-943	-1082	-1054	-803	-1153	9	-759	-696	-423	-437	-389	-459	-567	-681	-222
1119.14	-334	-487	-534	-436	-558	-672	-672	-548	-818	-906	120	-700	-356	-61	-133	-404	-691	-464	-288	403
1120.5	-573	-769	-914	-877	-766	-1282	-864	-1395	-884	-845	-268	-1041	-331	-378	-516	-537	-166	-616	-723	-557
1121.87	-361	-430	-1018	-489	-758	-761	-860	-900	-1080	-1193	327	-1025	-417	-578	-446	-477	-551	-503	-260	291
1123.24	-535	-450	-1037	-846	-1183	-615	-1144	-1054	-801	-938	-113	-1016	-389	-296	-419	-667	-703	-633	-863	-160
1124.6	-720	-304	-691	-623	-775	-758	-418	-743	-644	-1018	-25	-857	-509	-136	-211	-136	-229	-794	-634	-405
1125.97	-653	-501	-824	-841	-803	-753	-805	-1147	-634	-832	-304	-905	-597	-439	-590	-639	-354	-773	-1051	-697
1127.33	-737	-642	-836	-436	-973	-1049	-893	-979	-842	-1246	-182	-1051	-600	-703	-556	-459	-556	-497	-796	-240
1128.7	-854	62	-397	-519	-891	-761	-452	-754	-498	-674	85	-674	-480	-283	-301	296	-57	-156	-396	-339
1130.06	-514	-513	-830	-589	-1009	-823	-605	-1057	-718	-725	-311	-848	-412	-178	-277	-117	-408	-741	-500	-92
1131.43	-1100	-817	-1266	-1407	-845	-1032	-1339	-952	-1413	-1387	-229	-1192	-348	-427	-862	-1095	-920	-842	-907	13
1132.79	-576	-368	-768	-874	-661	-922	-537	-841	-710	-794	287	-530	-535	-319	-50	-571	-462	-681	-378	84
1134.16	-229	-433	-1026	-481	-797	-673	-458	-963	-910	-1007	229	-623	-287	-189	-787	-433	-297	-555	-378	-81
1135.52	-800	-477	-859	-1247	-1108	-1036	-1014	-1399	-1121	-869	-454	-1046	-555	-525	-731	-540	-696	-779	-959	-263
1136.88	35	-390	-868	-852	-517	-874	-745	-397	-794	-694	345	-247	-53	78	-82	-270	-245	-624	-277	-32
1138.25	-407	-344	-639	-912	-652	-1004	-929	-827	-593	-636	-177	-878	-237	-170	-354	-211	-613	-551	-490	123
1139.61	-560	-806	-723	-745	-582	-681	-812	-1021	-1082	-901	-139	-1067	-225	-354	-432	-435	-352	-805	-672	-320
1140.97	-978	-329	-793	-953	-1132	-959	-1222	-1256	-1427	-1020	-477	-920	-639	-626	-860	-714	-756	-646	-811	-55
1142.34	-1096	-771	-977	-1026	-882	-938	-608	-1384	-1153	-1061	-404	-1350	-610	-1094	-948	-514	-833	-815	-637	196
1143.7	-668	-467	-1153	-1059	-1019	-1183	-1060	-1398	-872	-1311	-388	-1377	-771	-473	-922	-770	-1194	-732	-707	487
1145.06	-450	-8	-286	-316	-473	-170	-619	-880	-313	-686	594	-473	-22	-46	-193	-48	-259	128	-159	100
1146.42	-804	-365	-562	-571	-193	-842	-282	-863	-515	-625	145	-759	33	-271	-40	-260	-134	-317	106	240
1147.78	-668	-622	-803	-1329	-977	-846	-938	-1010	-909	-927	-172	-1110	-509	-484	-630	-843	-667	-587	-931	-264
1149.14	-775	-836	-675	-867	-771	-1116	-1055	-930	-748	-1037	-223	-1217	-627	-408	-644	-812	-473	-747	-1081	-608
1150.5	-210	-555	-63	-371	-680	-572	-538	-545	-720	-668	322	-198	-100	-22	-4	-100	-328	-417	-175	153
1151.87	-583	-381	-1094	-1091	-1240	-792	-1082	-1296	-1080	-1064	-167	-1122	-457	-423	-589	-550	-387	-798	-1007	-620
1153.22	-882	-497	-913	-1021	-946	-1076	-942	-1467	-1074	-1023	-218	-1056	-517	-367	-898	-518	-765	-749	-421	344
1154.59	-595	-495	-1003	-842	-877	-601	-872	-832	-855	-717	-61	-575	-337	-120	-189	-211	-659	-499	-646	13
1155.94	-450	-415	-981	-836	-635	-345	-578	-1121	-936	-1017	-51	-670	-181	-303	-329	-542	-568	-516	-683	-115
1157.31	-605	-502	-884	-842	-1120	-1331	-1006	-892	-964	-1071	-405	-1001	-544	-474	-733	-736	-379	-417	-984	-605
1158.66	-534	-169	-513	-726	-672	-766	-576	-773	-734	-792	186	-338	-330	-181	45	-35	-404	-301	-342	62
1160.02	-940	-602	-730	-631	-828	-1194	-1097	-1182	-1104	-962	-365	-1307	-530	-331	-720	-861	-597	-860	-699	-102
1161.38	-371	-327	-518	-705	-413	-578	-393	-630	-592	-838	-175	-726	22	-64	208	-117	-336	-220	-460	-124
1162.74	-716	-277	-714	-936	-976	-983	-803	-851	-1015	-576	-440	-744	-383	-496	-509	-367	-638	-516	-726	-88
1164.1	66	-307	-569	-531	-872	-713	-505	-1068	-533	-615	-197	-909	-92	-318	-188	-286	-467	-438	-399	68
1165.46	-562	-322	-880	-924	-756	-474	-818	-801	-940	-880	76	-791	-377	-405	-651	-631	-409	-691	-899	-490
1166.82	-973	-899	-1113	-1100	-1033	-1172	-791	-1544	-1162	-937	-458	-914	-615	-842	-893	-694	-678	-798	-666	12
1168.17	-782	-127	-828	-931	-768	-786	-796	-970	-1017	-896	11	-908	-574	-176	-74	-482	-418	-788	-797	-379
1169.53	-743	-56	-647	-763	-763	-934	-445	-933	-582	-1081	-226	-810	33	-178	-383	-405	-374	-322	-546	-172
1170.89	-751	-323	-929	-1184	-1245	-1182	-959	-1001	-1229	-988	-49	-1095	-242	-378	-665	-702	-841	-849	-593	248
1172.24	-626	-257	-794	-1017	-944	-610	-1152	-740	-915	-672	48	-302	-282	-554	-748	-343	-493	-807	-362	131
1173.6	-358	-490	-529	-1076	-699	-777	-894	-1132	-476	-881	-53	-597	-314	-290	-274	-343	-524	-326	-427	97
1174.96	-911	-227	-522	-992	-700	-734	-768	-888	-774	-1190	-36	-962	-415	-612	-800	-491	-747	-494	-838	-91
1176.31	-593	-252	-509	-359	-693	-728	-752	-713	-791	-806	-121	-747	12	-381	-299	-357	-272	-422	-239	33
1177.67	-299	-182	-670	-1019	-731	-693	-726	-969	-940	-870	-178	-724	-164	-392	-363	-375	-451	-809	-874	-423
1179.02	-894	-537	-644	-1010	-1009	-1301	-658	-1227	-1187	-546	124	-998	-320	-357	-753	-859	-451	-549	-664	-213
1180.38	-377	-232	-604	-1021	-974	-987	-613	-1010	-1082	-936	-258	-721	-159	-490	-304	-157	-548	-255	-618	-70
1181.73	-1025	-637	-987	-824	-1086	-1094	-1098	-1230	-1065	-1039	-588	-880	-510	-850	-751	-274	-841	-681	-780	61
1183.09	-606	-794	-1115	-628	-970	-1101	-1297	-1132	-1344	-1031	-41	-930	-490	-540	-292	-905	-962	-614	-769	193
1184.44	-706	-623	-431	-842	-1143	-848	-829	-1068	-882	-650	-324	-856	-386	-357	-532	-281	-485	-701	-807	-322
1185.8	-782	-476	-709	-948	-915	-1050	-932	-1186	-929	-1056	-421	-900	-607	-295	-581	-484	-401	-478	-559	-158
1187.15	-289	-245	-878	-786	-689	-820	-574	-851	-614	-877	-139	-957	-217	-254	-110	-301	-465	-503	-415	50
1188.5	-300	-340	-667	-502	-925	-1043	-1244	-620	-913	-580	-242	-989	-255	-577	-499	-435	-709	-459	-742	-33
1189.86	-272	5	-562	-804	-891	-747	-552	-780	-621	-970	-97	-770	-400	-441	-628	-284	-585	-841	-597	-12
1191.21	-754	-683	-895	-1001	-921	-1290	-1047	-996	-923	-939	-355	-995	-728	-830	-488	-661	-779	-864	-975	-196
1192.56	-403	-667	-833	-635	-936	-630	-558	-931	-789	-911	-183	-930	-47	133	-530	-366	-240	-367	-584	-344
1193.92	-631	-188	-950	-384	-764	-706	-818	-589	-816	-845	-44	-971	-170	-389	-255	-323	-507	-217	-780	-273
1195.27	-533	-496	-656	-924	-824	-809	-770	-979	-656	-1245	233	-786	-460	-266	-336	-288	-697	-428	-627	70
1196.62	11	-50	-516	-832	-354	-385	-260	-289	-217	-340	130	-450	252	-21	-384	-52	-66	-195	-130	-64
1197.97	-693	-251	-307	-393	-626	-435	-426	-676	-482	-898	-235	-719	-158	-459	-254	-188	-793	-351	-594	199
1199.32	-611	-439	-431	-864	-547	-772	-615	-724	-850	-512	41	-1044	-297	-675	-307	-140	-587	-301	-500	87
1200.67	-382	-468	-881	-850	-508	-937	-829	-1017	-702	-972	62	-786	-456	-209	-563	-430	-560	-336	-884	-324
1202.03	-618	-369	-719	-1003	-1040	-816	-648	-850	-890	-791	-381	-1082	-484	-73	-475	-736	-391	-507	-679	-288
1203.38	-256	-267	-294	-584	-534	152	-188	-786	-388	-456	203	-354	331	124	-41	362	-248	-227	-406	-158
1204.73	-874	-856	-1105	-769	-1207	-1093	-1237	-1184	-833	-1143	-305	-769	-333	-491	-532	-615	-594	-369	-507	87
1206.08	-470	-621	-789	-1163	-1002	-1094	-955	-915	-985	-701	-105	-1300	-903	-671	-551	-634	-434	-788	-614	-180
1207.43	-502	-762	-556	-1017	-976	-1136	-784	-1197	-933	-555	21	-1116	-474	-376	-367	-169	-463	-719	-760	-297
1208.78	-857	-820	-827	-1114	-1030	-1115	-824	-984	-1124	-1207	-525	-811	-481	-370	-610	-290	-898	-719	-878	20
1210.13	-377	-345	-405	-503	-564	-653	-765	-878	-764	-537	-8	-758	-57	-169	-300	-506	-150	-355	-432	-282
1211.48	-160	-498	-621	-676	-834	-859	-786	-928	-951	-692	-230	-681	-7	-176	-246	-141	-484	-217	-375	109
1212.83	-449	-751	-1186	-969	-710	-1125	-707	-545	-920	-729	69	-593	-271	-564	-622	-285	-816	-792	-738	78
1214.17	-478	-518	-1231	-1081	-1155	-1097	-1065	-1021	-993	-1099	-417	-969	-136	-623	-457	-621	-635	-668	-753	-118
1215.52	-915	-608	-595	-611	-808	-787	-1048	-1031	-945	-996	-85	-798	-229	-424	-416	-98	-623	-603	-728	-105
1216.87	-664	-833	-636	-929	-1023	-980	-925	-1155	-1222	-1265	-258	-1112	-462	-639	-438	-525	-778	-828	-779	-1
1218.22	-495	-307	-660	-838	-832	-541	-677	-1196	-737	-1072	-174	-661	-474	-308	-368	-255	-813	-478	-554	259
1219.57	-600	-608	-773	-766	-989	-953	-982	-1135	-850	-1150	-98	-820	-756	-377	-696	-702	-897	-206	-722	175
1220.91	-361	-169	-597	-728	-825	-378	-591	-829	-693	-590	72	-788	-501	-215	-520	-155	-440	-40	-301	139
1222.26	-858	-624	-805	-874	-1187	-1070	-780	-1144	-1402	-1302	-354	-928	-688	-662	-683	-790	-454	-765	-641	-187
1223.61	-337	-122	-1035	-692	-714	-574	-647	-841	-672	-784	-121	-476	-258	56	-338	-178	-625	-402	-678	-53
1224.95	-212	-422	-305	-785	-974	-745	-645	-830	-1012	-596	-215	-993	-377	-742	-641	-21	-543	-289	-430	113
1226.3	-101	-88	-696	-840	-908	-806	-747	-943	-646	-1084	13	-649	-142	-87	-486	-318	-546	-488	-444	102
1227.65	-638	-811	-970	-954	-1121	-631	-1102	-855	-857	-1154	30	-1001	-373	-358	-317	-548	-670	-426	-718	-48
1228.99	-594	-521	-942	-973	-949	-1281	-1184	-1020	-1306	-1120	-250	-701	-634	-825	-560	-368	-829	-744	-819	10
1230.34	-56	151	-526	-233	-476	-580	-411	-383	-398	-393	151	-328	-89	343	109	-54	191	49	-243	-434
1231.68	-569	-597	-837	-1517	-1125	-1103	-1046	-922	-977	-1111	-197	-1277	-685	-683	-728	-586	-963	-781	-751	212
1233.03	-517	-383	-810	-750	-500	-714	-973	-724	-591	-952	-4	-704	-268	-207	-549	-222	-367	-445	-552	-185
1234.37	-504	-741	-667	-1005	-954	-825	-559	-1024	-879	-884	32	-767	-288	-222	-770	-438	-289	-381	-435	-146
1235.72	-330	-377	-704	-867	-807	-375	-975	-499	-561	-1027	256	-709	-246	-362	-384	87	-103	-376	-772	-669
1237.06	-320	-159	-521	-306	-84	-282	-470	-845	-392	-612	173	-675	-341	-248	54	-167	-421	-88	-427	-6
1238.4	-556	-387	-818	-889	-681	-634	-856	-1190	-1118	-1138	149	-773	-179	-484	-831	-155	-784	-715	-489	295
1239.75	-626	-360	-607	-782	-862	-1173	-1006	-876	-599	-915	-219	-783	-442	-450	-685	-435	-623	-774	-580	43
1241.09	-695	-284	-532	-626	-628	-670	-723	-955	-930	-939	-228	-1000	-493	-416	-741	-481	-764	-319	-215	549
1242.44	-267	-462	-545	-407	-556	-587	-585	-707	-544	-765	158	-853	-321	1	-306	-124	-775	-355	-451	324
1243.78	-667	-375	-724	-447	-756	-992	-803	-894	-909	-750	95	-620	-329	-473	-313	-276	-422	-560	-333	89
1245.12	-441	-639	-727	-682	-499	-538	-531	-782	-766	-739	181	-839	-147	-68	-594	-446	-599	-342	-562	37
1246.46	-365	-208	-600	-635	-694	-575	-794	-818	-936	-921	107	-399	-223	-273	-332	-348	-316	-406	-303	13
1247.81	-765	-558	-1000	-996	-790	-715	-906	-1160	-729	-1005	-289	-1148	-230	-130	-955	-356	-737	-619	-495	242
1249.15	-980	-369	-795	-1002	-975	-1005	-838	-1469	-1128	-1071	-346	-1024	-938	-566	-880	-501	-939	-1131	-641	298
1250.49	-334	-451	-874	-725	-806	-785	-908	-865	-964	-909	-58	-856	-92	-218	-246	-534	-718	-444	-262	456
1251.83	-548	-468	-777	-973	-964	-866	-946	-1009	-1129	-1168	-311	-1066	-515	-451	-590	-534	-290	-654	-912	-622
1253.17	-761	-760	-760	-1371	-775	-1190	-980	-1125	-1111	-1030	-344	-1006	-632	-591	-917	-513	-658	-440	-1026	-368
1254.51	-723	-293	-777	-804	-823	-716	-613	-855	-806	-820	42	-790	-208	-317	-532	-282	-914	-500	-522	392
1255.86	-260	-431	-583	-1125	-1165	-820	-571	-1137	-904	-873	-377	-1001	-559	-366	-487	-737	-513	-396	-917	-404
1257.19	-677	-501	-631	-980	-1333	-705	-652	-899	-1345	-971	-28	-944	-702	-144	-614	-551	-193	-664	-454	-261
1258.54	-389	-282	-569	-947	-535	-1089	-910	-1048	-1133	-900	-274	-1110	-254	-466	-24	-808	-508	-543	-559	-51
1259.88	-294	-436	-1041	-926	-747	-869	-842	-1167	-934	-844	36	-735	-368	-219	-345	-432	-572	-508	-501	71
1261.21	-1059	-944	-1202	-1055	-1323	-1333	-1324	-1188	-1514	-1117	-629	-1197	-609	-672	-629	-947	-616	-853	-1097	-481
1262.55	-530	157	-560	-796	-733	-641	-627	-718	-988	-740	6	-719	-394	107	-324	-117	-192	-312	-212	-20
1263.89	-695	-503	-1189	-1143	-1093	-728	-1020	-964	-1130	-1163	-93	-1036	-623	-458	-463	-603	-445	-700	-655	-210
1265.23	-718	-603	-899	-929	-1046	-835	-1077	-1039	-1176	-1199	-160	-1092	-415	-442	-417	-653	-574	-982	-782	-208
1266.57	-788	-235	-903	-1193	-1075	-1187	-785	-1404	-1265	-1215	-513	-1180	-475	-800	-397	-429	-643	-860	-652	-9
1267.91	-455	-370	-857	-724	-496	-721	-908	-866	-862	-768	13	-577	-520	-620	-382	-405	-412	-612	-687	-275
1269.25	-544	-453	-462	-817	-740	-805	-716	-809	-671	-819	-98	-906	-335	-491	-222	-382	-940	-635	-447	493
1270.59	-291	-291	-626	-691	-600	-707	-399	-898	-994	-643	129	-715	-215	-270	136	-268	-236	-505	-680	-444
1271.92	-421	-531	-1024	-453	-588	-861	-532	-1157	-870	-623	-239	-715	-316	-599	-513	-377	-295	-353	-495	-200
1273.26	-599	-669	-979	-875	-969	-504	-897	-956	-787	-795	-327	-841	-481	-404	-473	-385	-501	-623	-316	185
1274.6	-480	-483	-761	-414	-721	-554	-694	-1223	-600	-946	11	-708	-317	-298	-211	-305	-327	-123	-723	-396
1275.93	-680	-610	-500	-508	-880	-587	-811	-576	-616	-842	3	-757	-363	-281	-290	-312	-476	-248	-580	-104
1277.27	-663	-622	-885	-1189	-1104	-623	-838	-828	-872	-1114	-97	-928	-442	-278	-361	-863	-610	-461	-463	147
1278.61	-694	-308	-836	-734	-1175	-848	-1141	-1039	-873	-1074	-113	-682	-566	-474	-482	-475	-857	-1037	-571	286
1279.94	-525	-737	-933	-812	-1077	-1251	-922	-910	-913	-797	-327	-1164	-413	-397	-643	-568	-545	-657	-1003	-458
1281.28	-695	-646	-736	-821	-922	-673	-969	-1030	-983	-1053	-228	-755	-566	-463	-590	-675	-549	-861	-857	-308
1282.62	-434	-587	-946	-915	-779	-1226	-732	-718	-810	-760	-7	-1055	-409	-463	-673	-55	-517	-685	-690	-173
1283.95	-803	-628	-1007	-1240	-1146	-1075	-1109	-1252	-947	-1040	-445	-1157	-608	-840	-512	-483	-917	-717	-1059	-142
1285.29	-712	-465	-981	-1064	-1294	-830	-1116	-1266	-1158	-1220	-264	-1137	-936	-836	-799	-989	-739	-816	-677	62
1286.62	-785	-334	-865	-508	-980	-975	-962	-1057	-952	-798	-159	-1092	-449	-335	-136	-601	-718	-495	-658	60
1287.95	-667	-350	-859	-899	-819	-990	-826	-822	-840	-1099	-107	-574	-338	-310	-374	-172	-771	-444	-519	252
1289.29	-279	-263	-465	-516	-352	-475	-722	-756	-767	-664	18	-889	-354	53	-160	-382	-267	-205	-487	-220
1290.62	-1196	-572	-768	-1308	-1176	-1206	-903	-1394	-1082	-1137	-208	-920	-954	-681	-716	-689	-964	-817	-1026	-62
1291.96	-784	-375	-782	-1088	-1061	-893	-771	-889	-843	-969	-212	-998	-795	-299	-513	-357	-480	-646	-632	-152
1293.29	-555	-531	-891	-910	-578	-1122	-1106	-1083	-888	-1243	-414	-883	-431	-633	-318	-330	-579	-712	-763	-184
1294.62	-501	-727	-447	-929	-741	-743	-679	-962	-985	-885	-7	-1157	-677	-503	-232	-217	-488	-709	-588	-100
1295.96	-777	-499	-969	-577	-893	-785	-765	-1115	-769	-1016	-45	-806	-973	-492	-375	-562	-637	-860	-823	-186
1297.29	-726	-904	-1175	-895	-844	-1057	-1029	-1124	-1090	-1394	-70	-932	-499	-563	-484	-604	-1015	-1119	-569	446
1298.62	-523	-267	-585	-843	-1110	-577	-851	-844	-647	-545	-114	-685	-526	-583	-418	-469	-800	-432	-339	461
1299.95	-586	-243	-801	-793	-701	-389	-774	-964	-565	-836	25	-460	-488	-247	-158	-224	-300	-186	-407	-107
1301.29	-978	-500	-1228	-1105	-1152	-1043	-1091	-1110	-1109	-945	-5	-775	-460	-695	-608	-258	-608	-658	-547	61
1302.62	-428	-577	-643	-682	-652	-552	-663	-1050	-959	-915	-115	-742	-472	-456	-275	-662	-332	-345	-728	-396
1303.95	-642	-511	-1288	-731	-1020	-954	-1033	-1071	-1238	-1024	-398	-889	-525	-855	-660	-529	-650	-895	-887	-237
1305.28	-460	-425	-855	-666	-420	-861	-835	-791	-955	-939	-92	-691	-344	-464	-259	-106	-469	-384	-258	211
1306.61	-260	-70	-189	-210	-552	-476	-216	-473	-619	-758	-202	-547	11	-28	130	-133	-183	-7	-354	-171
1307.94	-303	-610	-836	-494	-693	-813	-590	-646	-482	-891	-344	-993	-130	-563	-387	-70	-509	-622	-434	75
1309.27	-262	-671	-831	-687	-907	-1056	-714	-1035	-1159	-1209	-379	-914	-810	-420	-548	-489	-197	-881	-537	-340
1310.6	-746	-688	-843	-1174	-979	-1034	-1123	-1210	-979	-938	-369	-1205	-503	-612	-457	-628	-615	-1111	-618	-3
1311.93	-858	-644	-567	-714	-867	-744	-962	-967	-637	-706	-162	-829	-774	-576	-619	-598	-632	-560	-573	59
1313.26	-634	-689	-1074	-1323	-1163	-1155	-880	-1123	-1281	-1428	-316	-1338	-508	-893	-770	-1062	-547	-774	-900	-353
1314.59	-552	-627	-434	-586	-848	-522	-867	-852	-1103	-800	-433	-610	-454	-747	-575	-221	-467	-654	-624	-157
1315.92	-921	-517	-457	-941	-882	-823	-994	-1033	-1141	-1013	-273	-903	-305	-492	-431	-463	-773	-748	-799	-26
1317.25	-205	-296	-628	-814	-537	-843	-607	-871	-935	-847	222	-598	-402	-421	-417	-653	-701	-734	-438	263
1318.58	-684	-567	-731	-1115	-1070	-1042	-864	-1214	-830	-809	-57	-864	-580	-588	-786	-334	-956	-886	-873	83
1319.91	-766	-706	-1088	-948	-963	-715	-914	-1051	-888	-761	-237	-887	-508	-334	-706	-543	-661	-355	-612	49
1321.24	-594	-827	-698	-738	-1019	-1108	-781	-1221	-971	-887	-240	-1088	-595	-742	-510	-764	-557	-473	-610	-53
1322.56	-705	-726	-687	-1149	-830	-796	-1188	-1169	-1154	-1068	-361	-1128	-380	-706	-779	-452	-459	-389	-867	-408
1323.89	-487	-620	-851	-714	-875	-709	-950	-1131	-1089	-1017	-340	-919	-389	-427	-470	-925	-807	-685	-645	162
1325.22	-389	-405	-903	-1097	-1002	-811	-1054	-995	-1103	-726	-285	-946	-458	-267	-728	-572	-515	-654	-690	-175
1326.55	-1002	-519	-911	-801	-744	-738	-983	-1098	-800	-749	2	-1169	-511	-663	-753	-513	-801	-579	-488	313
1327.87	-925	-648	-994	-815	-1107	-1263	-1122	-943	-1604	-1088	-657	-1131	-905	-784	-838	-292	-949	-904	-976	-27
1329.2	-736	-413	-761	-1376	-1113	-940	-815	-1147	-768	-749	-321	-696	-397	-357	-513	-747	-755	-692	-584	171
1330.53	-524	-365	-723	-431	-748	-307	-595	-962	-572	-629	-34	-1069	-298	-26	-39	-289	-268	-356	-512	-244
1331.85	-1031	-744	-1167	-1045	-1209	-1106	-1093	-1221	-1030	-1368	-416	-1085	-680	-218	-696	-618	-825	-1253	-1040	-215
1333.18	-767	-916	-952	-830	-1165	-1125	-986	-1081	-1254	-1436	-302	-1437	-812	-551	-691	-652	-626	-656	-829	-203
1334.51	-568	-746	-507	-946	-827	-663	-972	-1009	-959	-657	-144	-736	-463	-530	-575	-564	-336	-775	-677	-341
1335.83	-534	-166	-622	-522	-665	-782	-588	-416	-690	-827	-98	-716	-97	-160	-195	-354	-408	-331	-520	-112
1337.15	-607	-712	-1244	-1037	-1095	-992	-993	-1014	-884	-1067	-271	-1054	-675	-534	-920	-511	-565	-762	-641	-76
1338.48	-611	-713	-849	-761	-788	-901	-796	-928	-993	-1090	-35	-1028	-316	-90	-191	-508	-520	-271	-760	-240
1339.81	-396	-546	-760	-1256	-1052	-797	-845	-1134	-916	-1003	-395	-992	-331	-760	-699	-427	-685	-383	-698	-13
1341.13	-681	-234	-883	-986	-961	-558	-760	-945	-575	-652	-154	-1058	-380	-603	-558	-648	-539	-510	-541	-2
1342.45	-589	-278	-511	-506	-644	-910	-717	-1085	-790	-1040	-230	-989	-315	-88	-433	-268	-316	-538	-592	-276
1343.78	-579	-420	-641	-1039	-954	-880	-980	-896	-1022	-726	-241	-541	-447	-388	-515	-227	-699	-639	-771	-72
1345.1	-715	-183	-944	-956	-1156	-807	-752	-1019	-828	-1307	92	-1169	-294	-592	-241	-436	-290	-652	-783	-493
1346.42	-814	-513	-967	-836	-946	-784	-950	-1113	-837	-990	29	-1055	-493	-775	-749	-529	-1045	-850	-734	311
1347.75	-420	-329	-504	-444	-523	-806	-579	-961	-1029	-815	-156	-825	-646	-328	-385	-69	-518	-550	-319	199
1349.07	-328	-411	-592	-1018	-822	-1000	-773	-879	-794	-856	-121	-472	-429	-223	-550	-512	-298	-303	-572	-274
1350.39	-702	-245	-372	-780	-1073	-391	-1191	-834	-1154	-773	-78	-944	-268	-132	-509	-447	-673	-407	-643	30
1351.72	-680	-586	-526	-789	-702	-898	-603	-922	-501	-524	-370	-767	-267	-145	-116	-67	-665	-473	-272	393
1353.04	-519	-404	-425	-830	-926	-615	-769	-999	-913	-603	-283	-667	-798	-432	-237	-421	-908	-640	-599	309
1354.36	-785	-378	-1034	-1145	-1265	-791	-1113	-1474	-990	-1409	-192	-1065	-875	-667	-616	-267	-948	-873	-518	430
1355.68	-457	-352	-765	-580	-639	-712	-878	-1014	-988	-1139	101	-868	-267	-566	-363	-451	-424	-532	-735	-311
1357	-921	-50	-666	-697	-918	-777	-765	-978	-906	-1239	-278	-634	-592	-274	-612	-783	-556	-975	-698	-142
1358.32	-275	121	-292	-601	-858	-484	-426	-771	-557	-601	-3	-493	-4	-100	-102	-174	-51	-312	-470	-419
1359.64	-588	-503	-1011	-672	-921	-851	-722	-1120	-793	-1066	-240	-1191	-140	-197	-497	-288	-926	-440	-581	345
1360.97	-826	-226	-854	-982	-997	-1043	-716	-891	-963	-776	-580	-1030	-717	-649	-519	-638	-625	-622	-558	67
1362.29	-724	-190	-902	-342	-677	-665	-525	-687	-572	-706	13	-575	-530	-242	-221	-380	-568	-88	-435	133
1363.61	-492	-520	-802	-888	-791	-751	-706	-792	-764	-766	-383	-623	-222	-256	-530	-242	-407	-537	-587	-180
1364.93	-450	-749	-629	-397	-391	-938	-733	-965	-861	-882	-506	-1052	68	-241	-54	-289	-278	-361	-616	-338
1366.25	-137	-59	-680	-524	-539	-732	-514	-633	-230	-698	77	-572	-277	-127	31	-54	-225	-20	-342	-117
1367.57	-811	-808	-1162	-932	-944	-719	-1368	-1094	-1327	-1020	-311	-985	-591	-487	-547	-752	-941	-690	-643	298
1368.88	-612	-444	-778	-654	-429	-727	-752	-1079	-1130	-918	-55	-858	-518	-426	-466	-332	-584	-631	-434	150
1370.2	-293	-79	-747	-790	-628	-574	-731	-626	-411	-925	-22	-684	-453	-358	-254	-521	-447	-390	-603	-156
1371.52	-270	-332	-442	-534	-925	-757	-675	-844	-854	-524	48	-843	-57	-47	-6	-397	-545	-370	-329	216
1372.84	-374	-791	-586	-956	-1066	-1288	-1042	-1130	-1033	-824	-154	-955	-744	-697	-362	-256	-658	-373	-517	141
1374.16	-635	-936	-905	-1007	-1024	-1065	-1192	-1303	-1129	-1416	-432	-1050	-545	-677	-1088	-909	-1154	-1076	-669	485
1375.48	-789	-1065	-788	-1171	-1375	-1401	-1208	-1357	-1281	-1239	-465	-1365	-672	-794	-683	-697	-790	-1033	-898	-108
1376.79	-833	-551	-1100	-1020	-1119	-1062	-990	-1470	-1244	-1282	-482	-1364	-780	-641	-1051	-908	-736	-769	-744	-8
1378.11	-632	-586	-776	-968	-1200	-738	-1153	-1333	-942	-811	-368	-966	-444	-333	-383	-553	-546	-806	-490	56
1379.43	-627	-70	-590	-708	-658	-668	-688	-1027	-514	-715	-136	-399	-338	-467	-357	-275	-571	-303	-543	28
1380.75	-692	-635	-603	-928	-1019	-748	-478	-497	-742	-696	190	-731	-480	-237	-415	-253	-385	-469	-353	32
1382.06	-525	-386	-953	-942	-1004	-556	-1181	-917	-894	-1106	-124	-1078	-449	-510	-507	-660	-684	-654	-700	-16
1383.38	-799	-941	-1143	-878	-1039	-940	-1016	-1110	-1099	-1085	-265	-996	-610	-642	-913	-648	-910	-1053	-658	252
1384.69	-299	-628	-557	-635	-842	-714	-936	-916	-789	-1096	-141	-1162	-491	-819	-557	-443	-433	-359	-427	6
1386.01	-352	-160	-49	-413	-250	-700	-678	-857	-380	-377	228	-628	0	-241	-4	-332	-500	-124	-357	143
1387.33	-604	-298	-893	-1019	-941	-652	-796	-1008	-838	-913	-222	-539	-366	-261	-666	-489	-956	-635	-586	370
1388.64	-1055	-744	-1121	-973	-1116	-1065	-715	-1179	-945	-1073	-877	-1428	-371	-485	-865	-635	-491	-416	-890	-399
1389.96	-339	-660	-870	-1004	-1128	-904	-917	-1157	-1170	-1052	-198	-941	-514	-1046	-658	-806	-745	-309	-669	76
1391.27	-577	-552	-750	-883	-425	-808	-926	-1165	-803	-1025	-441	-1331	-217	-755	-323	-288	-758	-720	-233	525
1392.59	-92	-2	-376	-367	-283	-356	-39	-615	-544	-465	-85	-594	-250	55	-159	-292	-5	79	-323	-318
1393.9	-646	-848	-1066	-993	-1074	-1115	-965	-1140	-883	-1302	-156	-968	-333	-481	-598	-990	-959	-793	-789	170
1395.21	-432	-451	-775	-647	-629	-926	-658	-1023	-536	-897	300	-875	-348	-223	-407	-56	-132	-484	-695	-563
1396.53	-831	-629	-1051	-918	-673	-711	-652	-1276	-783	-1031	-224	-1192	-499	-858	-408	-194	-310	-675	-411	-101
1397.84	-622	-195	-849	-833	-706	-1029	-811	-999	-797	-1006	193	-651	-426	-284	-221	-330	-627	-496	-515	112
1399.16	-472	-724	-676	-735	-625	-608	-951	-699	-907	-822	74	-797	-438	-154	-596	-381	-488	-603	-422	66
1400.47	-718	-863	-1021	-909	-797	-954	-1021	-1339	-973	-1184	-141	-950	-497	-556	-621	-366	-711	-685	-588	123
1401.78	-533	-272	-501	-974	-665	-947	-637	-917	-887	-729	-111	-861	-603	-761	-451	-640	-688	-638	-965	-277
1403.1	-257	-310	-868	-846	-742	-475	-829	-1271	-897	-675	4	-855	-358	-453	-436	-272	-474	-282	-456	18
1404.41	-240	-214	-474	-756	-605	-802	-800	-864	-1031	-786	-222	-448	-153	-292	-525	-274	-472	-437	-847	-375
1405.72	-835	-870	-1199	-949	-1080	-1124	-1152	-1357	-1094	-1292	-187	-949	-603	-967	-1031	-775	-899	-729	-939	-40
1407.03	-266	-204	-492	-685	-872	-506	-595	-917	-791	-448	-17	-675	-253	-238	-600	-342	-303	-255	-314	-11
1408.34	-717	-561	-811	-1067	-888	-1122	-979	-922	-1120	-1143	-142	-959	-376	-324	-358	-592	-564	-804	-722	-158
1409.65	-694	-655	-665	-1202	-849	-1078	-771	-1119	-1377	-1486	-332	-1010	-758	-818	-540	-540	-842	-922	-747	95
1410.97	-402	-637	-452	-595	-602	-527	-515	-859	-749	-754	-87	-838	-439	-153	-51	55	-439	-346	-349	90
1412.28	-154	-347	-602	-424	-354	-523	-592	-676	-591	-630	260	-588	146	-357	-445	-466	-113	-250	-268	-155
1413.59	-872	-588	-967	-996	-1017	-762	-642	-1099	-1005	-950	35	-1054	-82	-309	-498	-405	-519	-922	-460	59
1414.9	-648	-188	-736	-766	-716	-521	-878	-569	-560	-895	-34	-1229	-191	-576	-221	-705	-85	-350	-739	-654
1416.21	-678	-447	-549	-640	-596	-1116	-1042	-1183	-872	-792	-192	-866	-711	-648	-352	-465	-736	-742	-750	-14
1417.52	-718	-704	-1227	-1109	-1294	-1239	-1138	-1554	-1454	-1399	-373	-1211	-599	-612	-642	-595	-999	-1042	-906	93
1418.83	-646	-351	-453	-756	-590	-644	-937	-920	-790	-922	143	-780	-376	-310	-633	-106	-379	-326	-614	-235
1420.14	-508	-496	-1052	-846	-996	-1033	-1222	-1084	-1302	-1018	-437	-964	-657	-962	-773	-624	-890	-760	-1126	-236
1421.45	-629	-964	-1022	-1108	-933	-934	-1207	-1200	-1074	-1341	-393	-1165	-634	-358	-638	-701	-988	-962	-861	127
1422.76	-1247	-772	-1086	-1225	-982	-1141	-1039	-1321	-1270	-1073	-333	-1132	-451	-512	-929	-670	-584	-623	-454	130
1424.06	-841	-542	-412	-1068	-896	-751	-660	-786	-826	-984	-4	-854	-401	-554	-416	-138	-652	-737	-663	-11
1425.37	-881	-906	-1035	-1342	-1181	-900	-1024	-1141	-1203	-1313	-237	-1142	-765	-673	-659	-613	-749	-779	-923	-174
1426.68	-804	-468	-709	-843	-863	-607	-968	-1159	-847	-928	-274	-1147	-453	-307	-152	-455	-498	-663	-725	-227
1427.99	-398	-634	-813	-543	-634	-473	-917	-765	-1191	-786	-189	-950	-78	-529	-377	-82	-419	-468	-226	193
1429.3	-610	-503	-925	-1024	-1117	-957	-848	-1066	-1125	-926	13	-941	-583	-314	-771	-552	-635	-682	-604	31
1430.6	-798	-639	-919	-939	-1047	-1155	-1124	-1176	-1002	-1040	-284	-1101	-822	-347	-666	-438	-858	-950	-826	32
1431.91	-444	-551	-865	-983	-1335	-1020	-1104	-877	-1334	-1110	-242	-822	-728	-609	-490	-433	-703	-1003	-726	-23
1433.22	-782	-473	-1039	-846	-758	-872	-1067	-839	-952	-1071	-560	-904	-452	-290	-481	-143	-739	-554	-575	164
1434.53	-543	-618	-1044	-1051	-734	-999	-844	-1466	-945	-1115	4	-1010	-591	-535	-545	-426	-556	-443	-734	-178
1435.83	-237	-314	-608	-591	-776	-382	-724	-837	-701	-894	-101	-579	-234	-585	-636	-87	-845	-344	-484	361
1437.14	-609	48	-193	-469	-604	-608	-404	-479	-494	-632	337	-813	-65	-358	-353	-317	-159	-567	-165	-6
1438.44	-762	-602	-641	-1100	-1161	-972	-1017	-928	-1106	-866	-33	-862	-410	-577	-840	-489	-529	-530	-646	-117
1439.75	-484	-200	-713	-754	-759	-601	-707	-854	-643	-939	-132	-652	-326	-115	-187	-421	-4	-308	-488	-484
1441.06	-635	-275	-689	-1071	-479	-634	-541	-1028	-626	-659	-209	-579	14	-285	-508	-203	-566	-300	-774	-208
1442.36	-495	-477	-591	-630	-833	-714	-887	-882	-1028	-1229	-144	-724	-564	-92	-447	-400	-588	-581	-953	-365
1443.66	-1002	-707	-965	-1115	-1027	-1177	-1146	-1360	-1221	-1166	-415	-971	-788	-604	-687	-802	-1155	-844	-903	252
1444.97	-608	-442	-1037	-967	-806	-958	-974	-849	-810	-787	-315	-908	-318	-334	-695	-348	-719	-655	-668	51
1446.27	-551	-102	-890	-1307	-718	-1061	-892	-1044	-1008	-999	171	-1108	-752	-83	-477	-371	-427	-560	-857	-430
1447.58	-796	-732	-962	-956	-966	-1052	-1078	-1021	-1102	-1157	-351	-997	-524	-575	-433	-241	-532	-722	-525	7
1448.88	-789	-306	-755	-696	-815	-805	-515	-1026	-1056	-1121	134	-1017	-437	-277	-309	-446	-455	-650	-615	-160
1450.19	-458	-531	-739	-1168	-748	-893	-867	-1073	-781	-815	-189	-709	-511	-533	-420	-545	-455	-482	-723	-268
1451.49	-657	-435	-790	-918	-783	-841	-1390	-869	-868	-1130	45	-771	-508	-634	-551	-394	-636	-409	-776	-140
1452.79	-530	-205	-617	-693	-460	-691	-905	-630	-765	-584	86	-657	-184	-222	-42	316	-118	-533	-561	-443
1454.1	-778	-984	-999	-1083	-1207	-1190	-1006	-1284	-1447	-1347	-525	-1404	-537	-626	-598	-849	-978	-881	-910	68
1455.4	-130	-56	-448	-581	-570	-724	-701	-734	-763	-461	181	-757	-60	-389	-141	15	-10	-332	-633	-623
1456.7	-1020	-1048	-843	-774	-789	-929	-1208	-1050	-953	-935	-228	-1146	-432	-544	-707	-700	-985	-688	-842	143
1458	-518	-802	-994	-719	-1008	-860	-966	-838	-1221	-1177	134	-1022	-446	-648	-591	-389	-765	-654	-511	254
1459.31	-236	-441	-641	-969	-481	-465	-630	-909	-325	-823	111	-643	-325	-362	-247	-170	-554	-682	-606	-52
1460.61	-792	-703	-816	-973	-1064	-775	-945	-1286	-937	-1094	-282	-950	-509	-320	-440	-486	-750	-516	-666	84
1461.91	-257	-42	-371	-721	-560	-646	-611	-529	-830	-561	42	-310	-62	-201	-182	-70	-86	-449	-258	-172
1463.21	-511	-326	-363	-464	-534	-358	-833	-523	-558	-1022	78	-500	-154	-139	-152	-747	-414	-281	-56	358
1464.51	-208	-705	-630	-723	-600	-769	-1013	-686	-686	-698	162	-806	30	-81	-526	-285	-490	-747	-488	2
1465.81	-737	-910	-779	-941	-1147	-764	-1044	-1513	-1172	-1221	-278	-1040	-770	-688	-814	-343	-918	-786	-462	456
1467.11	-927	-456	-268	-683	-1004	-622	-490	-1197	-951	-688	-211	-743	78	-207	-460	-146	-323	-451	-484	-161
1468.41	-310	-306	-634	-691	-872	-503	-611	-710	-1084	-975	164	-835	-403	-171	-119	-256	-595	-431	-282	313
1469.71	-673	-541	-725	-839	-823	-802	-891	-1172	-836	-1107	-106	-1214	-695	-203	-242	-459	-662	-624	-703	-41
1471.01	-524	-608	-977	-1312	-931	-956	-994	-865	-1131	-1028	-269	-1205	-248	-421	-450	-660	-548	-438	-779	-231
1472.31	-547	-390	-416	-483	-766	-721	-572	-967	-604	-700	29	-730	-121	-215	-404	-88	-734	-249	-793	-59
1473.61	-25	247	-160	-569	-292	-567	-510	-605	-551	-260	283	-757	85	3	-104	221	-372	-113	-316	56
1474.91	-763	-185	-946	-958	-567	-1078	-957	-1370	-1001	-919	-373	-920	-351	-523	-450	-408	-165	-218	-794	-629
1476.21	-1290	-1022	-1435	-1531	-1332	-1253	-1321	-1621	-1448	-1258	-785	-1331	-1114	-955	-1021	-931	-759	-919	-974	-215
1477.51	-591	-529	-847	-933	-996	-820	-877	-845	-1344	-1067	-251	-893	-285	-362	-618	-486	-933	-901	-874	59
1478.81	-449	-607	-845	-703	-907	-895	-691	-1055	-981	-1061	-251	-606	-361	-629	-820	-387	-383	-670	-741	-358
1480.11	-682	-477	-960	-1062	-725	-741	-544	-1318	-907	-943	-112	-1119	-582	-214	-553	-424	-525	-634	-680	-155
1481.4	-407	-643	-817	-852	-428	-853	-694	-796	-703	-754	3	-1036	-623	-558	-492	-497	-629	-366	-605	24
1482.7	-921	-590	-831	-1101	-815	-1236	-975	-1336	-1067	-1525	-387	-1341	-734	-613	-765	-733	-719	-983	-936	-217
1484	-884	-760	-1197	-1119	-1161	-1057	-835	-1383	-1159	-1404	-525	-1465	-700	-732	-1018	-605	-745	-832	-1008	-263
1485.3	-684	-515	-811	-709	-1102	-1222	-999	-1083	-1073	-1066	-192	-920	-572	-617	-729	15	-623	-730	-660	-37
1486.59	-323	-235	-374	-241	-551	-589	-531	-608	-654	-380	108	-619	159	-270	-172	-108	-54	-16	-432	-378
1487.89	-998	-997	-821	-892	-832	-1235	-967	-971	-1188	-1098	-123	-1251	-732	-653	-682	-221	-1005	-418	-1010	-5
1489.18	-688	-697	-1094	-711	-745	-735	-779	-1125	-656	-835	-340	-1265	-794	-664	-902	-1071	-608	-842	-721	-113
1490.48	-335	-274	-335	-405	-586	-778	-754	-823	-642	-850	115	-584	-163	-209	-422	-297	-383	-585	-522	-139
1491.78	-710	-662	-742	-905	-1078	-958	-957	-983	-1138	-1079	-427	-612	-470	-301	-586	-594	-593	-863	-887	-294
1493.07	-547	-530	-507	-684	-783	-966	-882	-1299	-727	-699	-321	-719	-376	-384	-621	-301	-363	-564	-168	195
1494.37	-492	-520	-1219	-1249	-1281	-823	-1020	-1013	-1096	-991	117	-714	-291	-71	-660	-470	-872	-816	-707	165
1495.66	-332	-304	-828	-877	-611	-698	-779	-922	-663	-1183	-287	-827	-408	-12	-603	-367	-548	-346	-633	-85
1496.96	-967	-552	-498	-826	-862	-997	-990	-1019	-783	-852	-565	-1073	-452	-614	-681	-584	-702	-704	-794	-92
1498.25	-354	-469	-972	-891	-692	-1110	-944	-1101	-1051	-1292	-520	-846	-502	-338	-643	-416	-447	-505	-602	-155
1499.55	-722	-599	-723	-833	-1068	-975	-1110	-1051	-1378	-1138	-292	-896	-402	-695	-657	-558	-722	-662	-1080	-358
1500.84	-1028	-760	-1206	-848	-1021	-960	-1207	-1169	-1403	-1291	-395	-1103	-780	-508	-554	-1053	-1060	-935	-883	177
1502.13	-741	-488	-922	-1205	-774	-915	-1150	-1265	-1039	-1035	-27	-885	-867	-540	-334	-678	-488	-723	-689	-201
1503.43	-645	-383	-978	-1106	-1022	-1064	-1058	-1148	-1144	-1079	-331	-1447	-839	-568	-801	-342	-886	-552	-779	107
1504.72	-877	-886	-761	-1065	-922	-1109	-1030	-1383	-1155	-1291	-137	-1232	-318	-208	-726	-397	-531	-398	-507	24
1506.02	-977	-1045	-800	-1273	-1203	-1295	-1256	-1029	-1148	-1377	-663	-1113	-682	-803	-599	-725	-819	-928	-956	-137
1507.31	-1074	-594	-1208	-1116	-733	-1094	-970	-1058	-1149	-1164	-340	-1217	-809	-606	-771	-295	-610	-568	-543	67
1508.6	-560	-111	-958	-798	-616	-523	-757	-1044	-873	-1020	3	-799	-196	-320	-516	-501	-489	-348	-702	-213
1509.89	-616	-881	-785	-983	-1368	-1121	-1065	-1348	-793	-1117	-291	-1025	-285	-487	-762	-697	-748	-598	-560	188
1511.19	-636	-357	-400	-524	-1031	-472	-628	-810	-924	-773	-175	-1141	-269	-389	-266	-147	-236	-400	-210	26
1512.48	-580	-33	-614	-482	-719	-660	-1096	-831	-774	-720	324	-809	-190	-239	-433	-242	-218	-656	-325	-107
1513.77	-691	-901	-825	-1040	-841	-925	-1165	-1233	-1182	-1599	-301	-618	-612	-495	-497	-714	-941	-1036	-868	73
1515.06	-587	-429	-560	-847	-720	-817	-870	-910	-500	-1183	-307	-579	-268	-356	-583	-234	-91	-723	-532	-441
1516.35	-870	-496	-749	-1009	-997	-1062	-636	-1301	-1148	-1263	-192	-1125	-803	-420	-809	-516	-516	-495	-1101	-585
1517.64	-381	-362	-574	-654	-688	-701	-852	-651	-335	-686	186	-839	-257	-217	-320	-55	-200	-240	-579	-379
1518.93	-639	-406	-552	-418	-701	-861	-621	-770	-1229	-996	96	-782	-327	-548	-434	-319	-307	-618	-232	75
1520.22	-667	-477	-810	-746	-912	-586	-697	-1019	-1096	-1199	29	-926	-307	-351	-414	-178	-510	-554	-993	-483
1521.52	-745	-388	-704	-989	-992	-834	-924	-1012	-879	-950	-243	-1008	-422	-241	-589	-585	-609	-703	-164	445
1522.81	-678	-405	-652	-757	-1075	-622	-977	-990	-975	-758	294	-988	-435	-444	-411	-321	-815	-713	-682	133
1524.1	-445	-322	-951	-597	-978	-1047	-1144	-630	-762	-881	-415	-907	-227	-431	-457	-659	-564	-795	-914	-350
1525.38	-480	-490	-668	-721	-779	-689	-780	-738	-1073	-817	-156	-859	-197	-399	-177	-530	-604	-529	-512	92
1526.67	-71	-184	-380	-801	-678	-745	-780	-1015	-661	-672	381	-670	-381	-361	-207	-488	-554	-621	-523	31
1527.96	-716	-188	-616	-966	-722	-707	-923	-829	-846	-1314	4	-825	-60	-329	-487	-664	-604	-608	-658	-54
1529.25	-329	-278	-825	-642	-693	-846	-634	-615	-376	-852	274	-691	-104	-332	-437	-79	-197	-700	-314	-117
1530.54	-724	-679	-957	-752	-747	-803	-796	-937	-853	-876	161	-888	-216	-521	-248	-533	-530	-372	-649	-119
1531.83	-677	-662	-1064	-947	-1072	-877	-782	-708	-921	-690	-260	-654	-386	-350	-810	-566	-670	-425	-661	9
1533.12	-1436	-642	-901	-1529	-1345	-1138	-797	-1203	-1210	-1481	-616	-1266	-1109	-754	-755	-834	-1082	-945	-820	262
1534.4	-140	20	-444	-932	-537	-658	-643	-844	-701	-698	263	-834	-456	-196	-180	-253	-208	-363	-529	-321
1535.69	-548	-465	-582	-1032	-439	-438	-875	-959	-752	-1044	138	-975	-1014	-643	-555	-671	-378	-426	-717	-339
1536.98	-500	-250	-559	-657	-920	-565	-299	-1044	-526	-990	67	-641	-239	-434	-648	-276	-792	-493	-578	214
1538.27	-758	-927	-1235	-1084	-1003	-1281	-769	-1229	-980	-1196	-460	-1237	-555	-688	-847	-439	-1083	-697	-1102	-19
1539.55	-412	-423	-559	-384	-498	-438	-333	-747	-395	-916	244	-565	-114	-60	-276	31	-334	-167	-287	47
1540.84	-772	-469	-731	-563	-1053	-1022	-712	-1036	-989	-979	-198	-965	-621	-424	-806	-154	-222	-519	-732	-510
1542.13	-822	-535	-893	-547	-1056	-1078	-846	-899	-936	-1026	-154	-814	-325	-602	-546	-527	-936	-989	-401	535
1543.41	-570	-730	-935	-1258	-1079	-1147	-897	-1173	-921	-1064	-295	-1089	-390	-394	-361	-613	-769	-735	-812	-43
1544.7	-833	-469	-718	-1026	-1261	-897	-793	-1062	-967	-939	-256	-833	-567	-333	-464	-276	-942	-884	-539	403
1545.98	-696	-354	-1017	-722	-1141	-977	-960	-1006	-929	-1344	-196	-920	-411	-616	-523	-505	-541	-584	-654	-113
1547.27	-567	-448	-583	-738	-1071	-650	-732	-991	-922	-578	124	-1021	-51	-689	-548	-285	-756	-156	-746	10
1548.56	-392	-312	-563	-615	-756	-498	-664	-935	-830	-912	293	-843	-300	-373	-228	-391	-380	-740	-520	-140
1549.84	-759	-405	-699	-1055	-1500	-562	-885	-748	-650	-994	81	-1187	-329	-165	-458	-374	-118	-246	-157	-39
1551.13	-425	-164	-702	-486	-812	-698	-650	-750	-528	-697	104	-943	-332	-136	78	18	-30	-201	-284	-254
1552.41	-379	-288	-314	-640	-674	-621	-460	-781	-899	-773	-53	-639	-315	-638	92	-265	-248	-547	-561	-313
1553.69	-1135	-1069	-1203	-1232	-1249	-1041	-1021	-898	-1442	-1366	-443	-1432	-916	-537	-896	-695	-1038	-1130	-893	145
1554.98	-760	-342	-726	-491	-793	-985	-966	-1110	-722	-846	-80	-1089	-462	-309	-422	-460	-699	-765	-522	177
1556.26	-639	-259	-345	-759	-1047	-477	-674	-984	-407	-707	-263	-773	-304	-409	-713	-351	-600	-228	-307	293
1557.55	-948	-711	-1377	-1242	-1192	-1055	-1032	-1142	-1147	-1478	-309	-1122	-696	-297	-1022	-847	-809	-634	-1337	-528
1558.83	-807	-760	-1309	-1018	-1039	-1145	-864	-1236	-1374	-928	-477	-1364	-799	-321	-558	-586	-684	-1043	-964	-280
1560.11	-568	-386	-915	-808	-1146	-884	-1069	-1164	-1261	-844	-72	-1035	-801	-359	-403	-745	-516	-784	-655	-139
1561.39	-1117	-837	-1268	-1015	-1254	-1097	-1184	-1239	-1292	-1255	-355	-1330	-418	-307	-597	-475	-850	-856	-795	55
1562.68	-123	-484	-646	-561	-745	-849	-691	-545	-820	-326	214	-344	38	-84	-405	-545	-507	-545	-441	66
1563.96	-666	-656	-816	-873	-970	-881	-1064	-1089	-1191	-1086	-158	-917	-695	-551	-748	-507	-851	-952	-465	386
1565.24	-293	-442	-570	-477	-321	-832	-692	-632	-668	-730	245	-632	-78	103	-332	-35	-509	-607	-533	-24
1566.52	-327	-357	-708	-465	-766	-547	-889	-981	-682	-980	-143	-850	-151	-176	-325	-241	-439	-686	-167	272
1567.81	-99	269	-324	-579	-710	-416	-492	-792	-664	-445	194	-769	-310	129	-179	-285	-403	-463	-211	192
1569.09	-385	-351	-567	-836	-749	-581	-551	-743	-737	-1002	169	-934	42	-128	-436	-668	-164	-632	-616	-452
1570.37	-364	-372	-613	-871	-622	-688	-537	-758	-847	-783	-232	-947	-771	-541	-876	-347	-525	-892	-746	-221
1571.65	-200	-29	-350	-594	-532	-740	-788	-754	-617	-797	-68	-641	-136	-322	-337	-303	-102	-866	-395	-293
1572.93	-455	-953	-899	-844	-1290	-1026	-1142	-886	-627	-1309	-63	-711	-265	-239	-814	-830	-549	-613	-799	-250
1574.21	-226	-428	-759	-830	-787	-1010	-584	-1160	-917	-1078	-51	-902	-405	-269	-656	-299	-349	-510	-643	-294
1575.49	-511	-699	-1201	-728	-735	-1161	-733	-1221	-1131	-1302	-465	-883	-757	-737	-993	-574	-1172	-886	-565	607
1576.77	-529	-264	-931	-868	-857	-1114	-629	-1167	-889	-1038	-570	-768	-304	-328	-425	-360	-664	-580	-449	215
1578.05	-868	-265	-737	-963	-771	-802	-628	-1267	-763	-828	-488	-930	-350	-264	-655	-481	-629	-671	-612	17
1579.33	-201	-490	-502	-323	-419	-735	-507	-692	-485	-753	-187	-428	-181	35	-133	-33	-245	-624	-373	-128
1580.61	-319	-648	-897	-1188	-907	-988	-850	-952	-1095	-1124	-109	-640	-579	-764	-893	-663	-685	-887	-679	6
1581.89	-961	-778	-873	-1039	-1361	-1001	-1222	-1211	-1449	-1194	-598	-1316	-601	-469	-268	-558	-956	-1087	-868	88
1583.17	-868	-115	-657	-805	-592	-807	-857	-613	-954	-737	39	-648	-188	-299	-223	-224	-415	-471	-211	204
1584.44	-464	-543	-940	-885	-747	-443	-989	-681	-989	-1040	32	-834	-610	-337	-339	-293	-454	-732	-551	-97
1585.72	-748	-530	-585	-799	-1195	-1058	-1218	-1264	-1026	-733	-13	-1229	-160	-754	-640	-216	-760	-664	-943	-183
1587	-945	-174	-743	-458	-1028	-920	-1162	-1013	-848	-717	-86	-721	43	-297	-491	-221	-373	-578	-163	210
1588.28	-425	-385	-1018	-785	-994	-848	-531	-755	-788	-972	-166	-1020	-808	-250	-426	-71	-338	-625	-955	-617
1589.56	-407	-55	-705	-445	-579	-665	-802	-763	-666	-746	-100	-552	-138	-419	78	-547	-559	-460	-549	10
1590.83	-978	-253	-1037	-1379	-724	-1262	-1258	-1483	-1075	-1135	-160	-960	-870	-225	-682	-655	-428	-910	-873	-445
1592.11	-601	-771	-806	-930	-1137	-1165	-863	-943	-1208	-1177	-335	-1249	-425	-766	-737	-523	-865	-848	-880	-15
1593.39	-950	-403	-1193	-884	-912	-875	-1209	-1010	-776	-1113	-258	-920	-277	-416	-816	-532	-712	-367	-668	44
1594.66	-92	273	-516	-383	-353	-307	-388	-483	-628	-553	256	-243	127	125	-33	-49	-390	-264	-244	146
1595.94	-665	-316	-764	-737	-980	-975	-757	-670	-1259	-1359	50	-994	-273	-376	-530	-132	-538	-594	-399	139
1597.22	-867	-565	-926	-1167	-817	-1038	-1021	-1010	-745	-900	-193	-1111	-777	-419	-393	-677	-574	-824	-718	-144
1598.49	-805	-438	-702	-1070	-785	-774	-1017	-854	-1041	-999	-223	-935	-695	-459	-533	-336	-535	-472	-485	50
1599.77	-587	-445	-747	-901	-878	-443	-824	-846	-726	-879	-117	-817	-163	-259	-65	-139	-646	-619	-516	130
1601.04	-591	-603	-492	-1011	-896	-368	-815	-753	-962	-900	-97	-809	-455	-195	-746	-399	-286	-628	-623	-337
1602.32	-214	-385	-843	-684	-632	-756	-623	-706	-861	-730	-472	-770	-272	-109	-735	-822	-503	-495	-606	-103
1603.59	-485	-483	-852	-616	-685	-997	-835	-1092	-957	-1079	-85	-1111	-277	-157	-394	-474	-573	-437	-632	-59
1604.87	-349	-237	-394	-335	-208	-166	-417	-344	-502	-587	208	-340	-82	-108	139	-30	193	-569	-151	-344
1606.14	-850	-130	-655	-747	-651	-722	-929	-683	-1057	-865	9	-1080	-405	-342	-266	-297	-644	-714	-279	365
1607.42	-1195	-845	-1251	-1192	-1617	-821	-1105	-1369	-1220	-1686	-581	-1087	-712	-864	-901	-830	-891	-790	-980	-89
1608.69	-369	-696	-981	-1165	-833	-895	-941	-999	-1180	-913	-519	-1024	-599	-609	-571	-729	-964	-538	-1026	-62
1609.96	-686	-415	-1004	-1010	-1069	-764	-1086	-1271	-1002	-910	-244	-1270	-341	-757	-606	-774	-867	-978	-974	-107
1611.24	-964	-700	-1125	-990	-1280	-1006	-1337	-1301	-939	-1092	-252	-1226	-196	-577	-562	-612	-668	-844	-749	-81
1612.51	-451	-190	-626	-745	-803	-857	-1053	-1021	-1029	-1133	-195	-1333	-254	-535	-676	-183	-630	-613	-473	157
1613.78	-707	-696	-1024	-535	-831	-1104	-899	-1093	-944	-958	-291	-934	-374	-342	-628	-795	-683	-822	-613	70
1615.06	-385	-20	-413	-420	-276	-462	-450	-848	-465	-474	73	-874	141	-189	140	-195	-488	-379	-250	238
1616.33	-718	-310	-604	-957	-1151	-916	-1018	-895	-736	-1072	-330	-1072	-324	-1015	-666	-516	-818	-814	-1030	-212
1617.6	-427	8	-524	-715	-862	-847	-798	-995	-895	-908	-104	-1122	-530	-322	-347	-247	-541	-584	-496	45
1618.87	-530	-635	-656	-657	-658	-987	-745	-772	-857	-1069	-12	-782	-238	-237	-230	-69	-387	-453	-792	-405
1620.14	-899	-669	-1193	-1121	-1273	-1072	-675	-1086	-939	-1066	-225	-1067	-384	-626	-453	-364	-1008	-1151	-733	275
1621.42	-925	-521	-539	-862	-859	-923	-1122	-907	-1106	-1262	-405	-1234	-460	-674	-606	-501	-344	-405	-888	-544
1622.69	-925	-1196	-973	-1325	-1246	-1168	-1393	-1071	-1036	-1213	-410	-1123	-922	-893	-941	-899	-835	-738	-846	-11
1623.96	-565	-165	-705	-799	-549	-742	-777	-815	-692	-960	20	-545	-439	-578	-341	-196	-496	-216	-632	-136
1625.23	-1090	-1108	-1085	-1645	-1122	-1338	-1079	-1246	-1609	-1259	-584	-1115	-915	-795	-865	-861	-868	-1025	-932	-64
1626.5	-747	-3	-598	-1105	-549	-637	-1049	-771	-1349	-1075	-337	-1084	-555	-584	-442	-316	-324	-724	-653	-329
1627.77	-417	-150	-336	-732	-649	-776	-373	-845	-748	-819	51	-679	-37	-275	-217	-377	-419	-326	-140	279
1629.04	-547	-433	-385	-767	-567	-929	-659	-669	-774	-551	-276	-1004	-428	-540	-698	-838	-405	-449	-783	-378
1630.31	-736	-346	-867	-1114	-569	-848	-567	-915	-824	-681	-27	-887	-331	-600	-631	-509	-616	-572	-660	-44
1631.58	-651	-787	-975	-673	-1038	-1240	-1127	-1152	-956	-1065	-472	-1341	-672	-710	-334	-454	-870	-774	-758	112
1632.85	-958	-615	-641	-897	-585	-770	-819	-691	-755	-621	292	-826	-562	-145	-456	-259	-263	-506	-227	36
1634.12	-564	-490	-770	-385	-890	-940	-958	-1028	-739	-944	-370	-698	-398	-302	-210	-96	-481	-682	-578	-97
1635.39	-349	-372	-628	-784	-912	-927	-1013	-935	-699	-870	20	-1099	-619	-149	-318	-548	-509	-672	-311	198
1636.66	-596	71	-244	-720	-833	-686	-687	-907	-911	-726	53	-923	-496	-241	-341	-130	-143	-302	-359	-216
1637.93	-1032	-412	-714	-403	-553	-757	-992	-1024	-782	-551	-191	-809	-193	-303	-544	-395	-706	-855	-244	462
1639.19	-376	-206	-673	-451	-841	-454	-31	-689	-477	-714	87	-508	-431	-286	-157	-13	82	-645	-309	-391
1640.46	-527	-713	-725	-849	-926	-809	-984	-777	-1058	-862	-323	-839	-532	-386	-631	-503	-616	-740	-503	113
1641.73	-389	-203	-672	-786	-594	-279	-597	-818	-588	-958	-194	-700	-235	-387	-432	-337	-437	-728	-506	-69
1643	-739	-639	-736	-700	-857	-977	-836	-1302	-891	-628	25	-709	-237	-500	-159	-476	-367	-463	-578	-211
1644.27	-1015	-607	-1161	-847	-853	-997	-1105	-1085	-1137	-936	-429	-1359	-865	-287	-599	-464	-470	-635	-1022	-552
1645.53	-328	-648	-935	-898	-663	-893	-662	-1198	-1022	-561	-111	-1021	-308	-11	-177	-505	-797	-555	-611	186
1646.8	-738	-541	-816	-1078	-1311	-928	-429	-800	-1000	-693	-224	-862	-677	-362	-443	-469	-912	-571	-725	187
1648.07	-760	-487	-604	-981	-654	-747	-438	-905	-788	-617	-13	-353	33	-332	-478	-377	-425	-238	-312	113
1649.33	-602	-623	-968	-1102	-1032	-1201	-1338	-921	-1122	-993	-257	-1030	-229	-505	-718	-188	-772	-382	-770	2
1650.6	-231	-481	-387	-119	-621	-636	-354	-543	-546	-1270	111	-652	47	8	3	-580	-420	-177	-282	138
1651.86	-972	-739	-1165	-1186	-1379	-1320	-982	-1184	-1025	-1622	-586	-1295	-882	-953	-635	-867	-1113	-1002	-1220	-107
1653.13	-702	-550	-1035	-1301	-974	-1406	-1453	-961	-1225	-955	-211	-1677	-729	-805	-674	-573	-657	-963	-858	-201
1654.39	-834	-578	-1143	-1339	-1188	-1065	-1162	-1341	-1136	-1273	-388	-1030	-916	-814	-657	-402	-766	-1082	-820	-54
1655.66	-571	-389	-603	-761	-1100	-904	-623	-1089	-716	-1329	-151	-886	-411	-328	-472	-241	-740	-446	-613	127
1656.92	-750	-283	-1097	-853	-736	-471	-743	-668	-1123	-1168	69	-780	-421	-303	-136	-430	-655	-495	-814	-159
1658.19	-214	-641	-835	-931	-761	-728	-987	-901	-983	-811	-155	-950	-509	-183	-633	-796	-469	-105	-588	-119
1659.45	-936	-743	-1010	-1394	-898	-673	-718	-1331	-1248	-1544	-365	-1028	-123	-466	-971	-444	-768	-388	-694	74
1660.72	-298	-251	-444	-566	-465	-623	-1095	-604	-771	-634	248	-614	-209	-115	-203	-435	-399	-455	-288	111
1661.98	-369	-119	-494	-498	-282	-490	-163	-549	-719	-522	-120	-264	302	558	215	7	-194	-292	-156	38
1663.25	-691	-815	-968	-1061	-914	-950	-738	-1014	-824	-881	-432	-1113	-154	-446	-629	-547	-1042	-623	-368	674
1664.51	-518	-343	-517	-808	-932	-629	-581	-816	-1006	-931	-62	-654	-319	-316	-225	-611	-291	-491	-640	-349
1665.77	-887	-1264	-504	-940	-870	-1331	-1295	-1235	-1068	-855	-330	-1052	-653	-541	-867	-658	-836	-548	-873	-37
1667.04	-513	-312	-586	-740	-448	-979	-766	-909	-493	-675	42	-681	-511	21	-603	-316	-696	-542	-58	638
1668.3	-797	-444	-722	-933	-998	-903	-980	-1159	-1139	-997	-122	-721	-452	-269	-159	-398	-1016	-762	-680	336
1669.56	-181	-335	-520	-675	-577	-313	-617	-982	-824	-659	43	-767	-36	-592	-128	-146	-365	-299	-609	-244
1670.82	-528	-514	-874	-742	-884	-754	-657	-1050	-765	-892	91	-755	-507	-345	-399	-462	-403	-322	-58	345
1672.09	-926	-483	-1012	-552	-866	-1272	-915	-1357	-936	-699	-72	-1002	-315	-615	-756	-605	-743	-1073	-442	301
1673.35	-510	-364	-228	-677	-475	-649	-288	-871	-734	-441	-131	-698	-55	-231	-191	-428	-436	-270	-209	227
1674.61	-804	-675	-746	-598	-604	-553	-533	-945	-510	-738	-193	-613	-449	-610	-445	-144	-723	-739	-614	109
1675.87	-708	-516	-786	-862	-900	-997	-566	-799	-606	-1052	120	-775	-218	-210	-467	-350	-693	-621	-477	216
1677.13	-587	-615	-798	-696	-818	-917	-906	-1159	-703	-832	165	-989	-391	-432	-706	-573	-386	-845	-660	-274
1678.39	-883	-850	-992	-929	-1099	-752	-1111	-1203	-987	-851	-598	-874	-492	-386	-292	-301	-711	-398	-798	-87
1679.65	-463	-403	-672	-821	-713	-930	-689	-1200	-808	-1020	-141	-1097	-554	-216	-356	-386	-612	54	-447	165
1680.91	-487	-398	-387	-706	-747	-771	-665	-865	-1067	-729	54	-963	-336	-191	-287	-422	-624	-731	-512	112
1682.17	-484	-681	-997	-1035	-982	-998	-1333	-1122	-1263	-1090	-282	-918	-746	-373	-504	-768	-645	-889	-1048	-403
1683.43	-632	-631	-857	-859	-703	-921	-787	-895	-735	-1294	-75	-903	-293	-661	-269	-571	-469	-386	-629	-160
1684.69	-506	-344	-739	-917	-1003	-646	-473	-1047	-779	-964	306	-789	-355	-232	-289	-177	-501	-515	-528	-27
1685.95	-376	92	-398	-551	-743	-384	-494	-363	-285	-579	574	-576	40	95	10	-171	-336	-157	-387	-51
1687.21	-281	226	-603	-440	-513	-601	-114	-456	-587	-322	471	-610	-24	270	-23	221	-7	-354	-283	-276
1688.47	-667	-435	-863	-842	-606	-862	-686	-957	-677	-1138	-319	-1035	-449	-819	-623	-24	-311	-634	-932	-621
1689.73	-611	-587	-1043	-1056	-785	-552	-703	-1123	-905	-1011	-69	-1210	-624	-319	-636	-289	-530	-673	-485	45
1690.99	-917	-828	-1215	-1248	-1094	-1145	-1216	-1165	-1090	-1230	-235	-1129	-547	-807	-576	-1005	-885	-1299	-1160	-275
1692.25	-302	-278	-558	-724	-632	-426	-521	-582	-780	-627	134	-594	-32	-351	-453	-126	-252	-448	-301	-49
1693.51	-405	-717	-1144	-1321	-816	-846	-438	-1143	-641	-1002	-170	-948	-306	-347	-579	-542	-502	-931	-954	-452
1694.76	-414	-334	-520	-592	-613	-930	-552	-1250	-712	-696	163	-764	-230	-111	-282	-407	-273	-608	-475	-202
1696.02	-428	-207	-864	-741	-469	-487	-835	-897	-926	-676	95	-918	-351	-425	-11	-638	-286	-485	-723	-437
1697.28	-502	-622	-648	-1132	-1356	-846	-581	-1193	-853	-1155	-183	-1302	-174	-407	-509	-262	-456	-395	-469	-13
1698.54	-451	-208	-532	-598	-1108	-521	-920	-1122	-680	-772	-164	-742	-273	144	-578	-241	-509	-656	-868	-359
1699.79	-609	-633	-1029	-1077	-943	-1068	-1002	-1171	-1203	-956	-89	-873	-513	-840	-790	-506	-797	-859	-886	-89
1701.05	-773	-511	-415	-904	-1094	-754	-865	-809	-1090	-688	170	-473	-514	-325	-791	-383	-527	-720	-561	-34
1702.31	-781	-578	-650	-529	-764	-881	-903	-489	-687	-1201	-138	-459	-85	-100	-336	-166	-454	-656	-552	-98
1703.56	-610	-582	-650	-917	-775	-1011	-759	-1147	-899	-800	-18	-1103	-527	-270	-632	-886	-866	-574	-552	314
1704.82	-244	-279	-843	-892	-897	-859	-933	-799	-1046	-1211	-155	-1018	-463	-239	-359	-491	-679	-584	-841	-162
1706.08	-368	-116	-554	-430	-754	-671	-321	-716	-674	-839	-140	-505	-531	-16	-333	-275	-431	-244	-244	187
1707.33	-240	-517	-1092	-877	-419	-229	-662	-691	-537	-994	157	-780	415	-350	-424	-143	-348	-440	-504	-156
1708.59	-748	-917	-1016	-1158	-1609	-955	-943	-1455	-1146	-1366	-621	-1201	-1041	-586	-634	-768	-806	-1136	-858	-52
1709.84	-654	-450	-1017	-1071	-1070	-1025	-766	-1236	-1006	-998	71	-907	-629	-581	-475	-477	-760	-615	-568	192
1711.1	-517	-131	-458	-705	-630	-836	-779	-909	-778	-725	270	-652	-99	-210	-259	-655	-350	-709	-372	-22
1712.35	-374	-102	-248	-1047	-734	-419	-460	-991	-677	-651	-62	-588	-158	-159	-117	-638	-202	-150	-337	-135
1713.6	-532	-416	-897	-832	-875	-702	-988	-940	-1079	-976	-242	-575	-276	-669	-517	-91	-327	-567	-834	-507
1714.86	-403	-44	-463	-298	-436	-256	-355	-562	-335	-554	529	-260	-48	32	-120	112	-240	80	-230	10
1716.11	-349	-101	-447	-532	-572	-651	-487	-488	-542	-442	215	-830	-80	-123	-180	1	-255	-110	-246	9
1717.37	-813	-212	-777	-969	-904	-1014	-814	-854	-1044	-1108	35	-644	-242	-600	-464	-723	-590	-650	-621	-31
1718.62	-754	-644	-866	-1069	-971	-959	-1040	-1191	-1216	-729	-183	-668	-357	-748	-606	-614	-612	-880	-1052	-440
1719.87	-606	-768	-757	-623	-953	-1158	-1041	-1049	-1138	-769	54	-1139	-449	-546	-618	-785	-850	-749	-975	-125
1721.13	-663	-812	-994	-586	-1065	-904	-1085	-1185	-766	-912	-75	-922	-489	-489	-780	-434	-486	-826	-763	-277
1722.38	-644	-439	-722	-910	-949	-794	-778	-1021	-957	-1007	162	-1161	-432	-440	-610	-784	-971	-694	-685	286
1723.63	-330	-597	-654	-851	-521	-368	-851	-1136	-676	-998	-124	-919	-401	-377	-431	-452	-289	-666	-679	-390
1724.88	-302	-230	-419	-686	-762	-732	-654	-740	-1183	-745	188	-998	-346	-560	-325	-369	-437	-422	-412	25
1726.14	-878	-729	-1031	-1066	-1117	-867	-1123	-1296	-1421	-1307	-343	-1235	-510	-922	-699	-892	-807	-842	-1151	-344
1727.39	-772	-467	-729	-797	-638	-785	-813	-805	-1088	-1056	-125	-910	-376	-469	-175	-517	-571	-658	-802	-231
1728.64	-729	-625	-608	-850	-819	-693	-788	-816	-904	-799	-68	-875	-394	-161	-56	-412	-232	-399	-787	-555
1729.89	-721	-351	-708	-496	-785	-639	-894	-707	-631	-912	-186	-724	-416	-340	-592	-513	-446	-262	-502	-56
1731.14	-499	-239	-505	-386	-892	-711	-689	-618	-574	-332	-373	-825	-357	-2	-9	-35	49	-243	-312	-361
1732.39	-512	-42	-1024	-697	-519	-987	-1044	-983	-877	-1159	-430	-647	-298	-344	-679	-419	-461	-695	-613	-152
1733.64	-937	-551	-817	-903	-806	-827	-810	-1068	-980	-933	-158	-1133	-357	-725	-490	-498	-476	-499	-595	-119
1734.89	-435	-513	-521	-658	-668	-936	-600	-708	-876	-936	22	-948	-120	-600	-506	-228	-513	-410	-523	-10
1736.14	-641	-538	-753	-697	-763	-739	-926	-981	-868	-715	-356	-841	-463	-509	-432	-541	-380	-529	-500	-120
1737.39	-808	-531	-929	-910	-776	-791	-790	-1119	-718	-1117	97	-653	-552	-374	-386	-503	-840	-423	-515	325
1738.64	-698	-398	-684	-851	-1211	-1086	-870	-905	-1021	-777	-263	-800	-695	-458	-759	-662	-283	-616	-600	-317
1739.89	-983	-416	-621	-928	-766	-794	-845	-951	-1017	-581	-185	-1237	-226	-477	-138	-223	-385	-710	-654	-269
1741.14	-739	-908	-958	-762	-980	-992	-864	-892	-1113	-466	-66	-1360	-317	-570	-835	-569	-597	-646	-824	-227
1742.39	-587	-784	-799	-1004	-638	-773	-940	-1082	-819	-867	-402	-609	-363	-611	-643	-338	-648	-555	-594	54
1743.64	-525	-266	-493	-683	-806	-913	-857	-799	-523	-1033	181	-536	-107	-241	-145	-476	-664	-508	-782	-118
1744.89	-539	-763	-895	-1094	-1049	-1107	-699	-1045	-1325	-890	-336	-892	-395	-364	-801	-664	-622	-619	-809	-187
1746.14	-799	-308	-477	-777	-1144	-898	-892	-1289	-691	-966	-303	-1001	-393	-839	-808	-551	-433	-649	-601	-168
1747.38	-666	-201	-844	-819	-986	-1073	-1065	-1136	-1019	-825	-104	-664	-409	-608	-336	-380	-901	-336	-461	440
1748.63	-183	-220	-668	-470	-522	-397	-889	-655	-679	-837	101	-735	-58	-26	-80	-50	-100	-105	-191	-91
1749.88	-739	-280	-503	-868	-639	-656	-1015	-1191	-1216	-940	-4	-1047	-362	-337	-228	-374	-706	-365	-690	16
1751.13	-820	-438	-927	-917	-878	-485	-1048	-1126	-1003	-891	-256	-786	-523	-1198	-576	-625	-579	-464	-690	-111
1752.38	-492	-439	-826	-559	-931	-516	-821	-749	-1066	-749	-260	-800	-305	-254	-474	-13	-752	-634	-648	104
1753.62	-864	-509	-712	-754	-780	-682	-1043	-1094	-1005	-1473	-264	-936	-141	-693	-356	-410	-514	-897	-400	114
1754.87	-1171	-976	-1015	-1412	-1167	-1384	-1605	-1195	-1022	-1392	-593	-1330	-774	-871	-1061	-746	-901	-1160	-786	115
1756.12	-361	-329	-658	-637	-882	-769	-615	-668	-839	-853	100	-886	-505	-98	-493	-580	-468	-544	-628	-160
1757.36	-953	-831	-727	-1012	-826	-1124	-803	-876	-806	-1048	-117	-1020	-630	-407	-496	-406	-605	-491	-432	173
1758.61	-90	-149	-458	-786	-524	-448	-569	-966	-618	-500	63	-475	-211	-219	-276	-292	-256	-491	-252	4
1759.85	-506	-600	-927	-1024	-1017	-1157	-713	-947	-957	-1214	-63	-1070	-623	-584	-396	-486	-977	-623	-696	281
1761.1	-739	-396	-685	-758	-822	-785	-729	-909	-1027	-607	-160	-1118	-311	-401	-441	-402	-681	-688	-839	-158
1762.35	-874	-359	-561	-359	-781	-658	-465	-868	-686	-518	37	-572	158	-371	-129	-404	-261	-440	-766	-505
1763.59	-745	-164	-718	-415	-520	-854	-747	-1025	-836	-748	-446	-1013	-582	18	-764	36	-437	-597	-618	-181
1764.84	-417	-574	-392	-942	-805	-873	-930	-295	-933	-854	-85	-602	-248	-480	-451	-173	-774	-531	-531	243
1766.08	-446	-769	-689	-984	-802	-823	-748	-984	-662	-616	17	-922	-246	-268	-293	-269	-353	-866	-548	-195
1767.32	-956	-678	-787	-1094	-838	-1007	-1123	-1106	-912	-1031	-453	-1091	-871	-372	-325	-607	-817	-863	-546	271
1768.57	-531	-613	-871	-934	-1022	-1114	-889	-1120	-1112	-1133	-120	-829	-410	-519	-722	-414	-368	-531	-668	-300
1769.81	-607	-374	-776	-792	-941	-900	-774	-1080	-987	-724	-241	-671	-292	-302	-507	-317	-613	-616	-807	-194
1771.06	-838	157	-279	-509	-693	-285	-661	-772	-701	-872	114	-738	21	-189	-200	-68	-223	-51	-9	214
1772.3	-784	-720	-902	-885	-907	-1154	-1133	-993	-1218	-1107	-403	-1418	-990	-1033	-664	-631	-1071	-884	-579	492
1773.54	-727	-582	-766	-808	-813	-890	-723	-685	-607	-1002	-63	-999	-229	-347	-300	-427	-436	-643	-839	-403
1774.79	-1020	-744	-964	-1393	-1177	-1045	-1091	-1165	-1144	-1239	-557	-1512	-509	-754	-813	-485	-751	-1055	-743	8
1776.03	-899	-348	-347	-684	-831	-874	-620	-763	-873	-800	164	-672	-249	-370	-395	-325	-787	-426	-425	362
1777.27	-664	-539	-826	-925	-1098	-865	-656	-1115	-780	-1078	-287	-956	-299	-505	-650	-782	-585	-602	-318	267
1778.51	-236	-250	-559	-646	-653	-669	-862	-815	-739	-831	279	-833	-307	-226	-502	-376	-611	-70	-331	280
1779.76	-654	-734	-911	-985	-1022	-945	-735	-1147	-1094	-1212	-635	-1197	-825	-493	-460	-544	-736	-806	-707	29
1781	-774	-743	-468	-1138	-871	-1022	-342	-1394	-1021	-836	-324	-1059	-533	-758	-450	-677	-822	-843	-906	-84
1782.24	-581	-497	-845	-635	-653	-472	-560	-498	-896	-877	241	-827	-59	-213	-302	-175	-615	-280	-492	123
1783.48	-633	-434	-765	-784	-1021	-987	-755	-749	-1221	-1027	-386	-929	-642	-359	-485	-657	-704	-1041	-497	207
1784.72	-432	-740	-1051	-1025	-1066	-979	-928	-987	-1016	-1013	-43	-1029	-520	-455	-390	-699	-741	-533	-1006	-265
1785.96	-592	-308	-821	-962	-994	-562	-941	-929	-699	-991	-161	-1088	-511	-233	-396	-224	-682	-1001	-986	-304
1787.2	-486	-431	-874	-605	-722	-710	-582	-870	-696	-1044	-240	-663	-279	-501	-302	-432	-595	-505	-525	70
1788.44	-174	-179	-645	-540	-441	-474	-857	-525	-714	-788	140	-434	-112	-178	-48	-373	-1	-390	-479	-478
1789.68	-816	-564	-947	-904	-704	-716	-909	-834	-1018	-971	42	-1156	-704	-647	-515	-697	-308	-777	-632	-324
1790.92	-527	-374	-866	-966	-532	-508	-844	-717	-966	-800	-211	-736	-307	-583	-536	-153	-534	-644	-616	-82
1792.16	-576	-652	-587	-1011	-724	-819	-698	-1030	-714	-661	234	-606	-434	-384	-460	-399	-501	-524	-386	115
1793.4	-1049	-679	-829	-906	-918	-851	-1226	-973	-640	-1112	74	-970	-388	-347	-671	-334	-470	-525	-611	-141
1794.64	-459	-197	-270	-661	-1005	-391	-310	-925	-695	-322	223	-539	-68	-193	-368	-45	-117	-327	-524	-407
1795.88	-367	-291	-344	-581	-799	-532	-702	-653	-672	-514	109	-865	-191	-43	-180	-83	-373	-415	-255	118
1797.12	-414	-448	-605	-533	-1005	-588	-1028	-839	-670	-769	-96	-552	-359	18	-617	-435	-638	-348	-495	143
1798.36	-661	-245	-678	-645	-604	-365	-940	-1151	-1173	-659	83	-457	-376	-52	-211	-377	-321	-499	-412	-91
1799.6	-284	-491	-883	-794	-954	-1063	-985	-922	-1023	-824	-593	-891	-543	-422	-447	-427	-527	-691	-820	-293
1800.84	-589	-566	-670	-651	-975	-840	-944	-1090	-1177	-1120	-285	-1141	-754	-837	-922	-619	-628	-725	-812	-184
1802.08	-407	-185	-364	-475	-418	-487	-727	-391	-364	-420	379	-396	-19	79	-56	-99	-280	-474	-309	-29
1803.31	-200	-371	-173	-696	-457	-493	-629	-1081	-712	-799	68	-640	-28	-361	-312	-240	-374	-625	-460	-86
1804.55	-576	-474	-512	-592	-879	-580	-737	-917	-729	-503	75	-538	-15	-405	-588	-451	-615	-637	-671	-56
1805.79	-917	-567	-732	-709	-938	-686	-980	-818	-948	-746	-63	-681	-387	-682	-831	-350	-689	-325	-569	120
1807.02	-711	-420	-693	-712	-768	-629	-594	-880	-659	-863	-209	-575	-430	-150	-115	-413	-657	-496	-804	-147
1808.26	-363	-132	-392	-458	-378	-223	-401	-779	-882	-611	242	-706	82	-310	-32	-496	-142	-328	-466	-324
1809.5	-472	-709	-1072	-575	-726	-606	-748	-844	-924	-1225	-72	-729	-262	-247	-351	-373	-285	-603	-680	-395
1810.73	-945	-603	-812	-1001	-733	-824	-750	-569	-835	-1039	-53	-857	-477	-489	-643	-492	-522	-792	-857	-335
1811.97	-618	-442	-698	-935	-603	-806	-737	-966	-877	-779	-119	-857	-235	-353	-279	-500	-441	-710	-617	-176
1813.21	-597	-305	-556	-353	-552	-639	-589	-732	-823	-624	11	-935	-355	-172	-61	-397	-572	-554	-569	3
1814.44	-524	-476	-639	-796	-772	-802	-561	-1048	-846	-663	-138	-976	-279	-430	-608	-315	-419	-640	-576	-157
1815.68	-577	-360	-671	-754	-809	-764	-632	-946	-811	-745	-13	-915	-395	-370	-476	-288	-625	-612	-673	-48
1816.91	-802	-795	-836	-720	-712	-1170	-852	-903	-974	-606	-220	-1207	-533	-571	-524	-883	-575	-969	-712	-137
1818.15	-736	-239	-1138	-952	-1016	-949	-935	-974	-1290	-1066	-402	-990	-783	-560	-521	-604	-471	-807	-522	-51
1819.38	-841	-729	-833	-952	-1126	-1147	-1049	-1156	-1209	-856	-546	-760	-489	-422	-526	-539	-853	-860	-910	-57
1820.62	-810	-628	-891	-1200	-1004	-739	-756	-1179	-1036	-1077	-308	-993	-640	-498	-607	-860	-941	-515	-648	293
1821.85	-814	-745	-704	-704	-1099	-994	-996	-1156	-876	-1212	-576	-1127	-628	-435	-413	-506	-663	-532	-851	-188
1823.09	-408	-423	-784	-914	-859	-675	-606	-831	-1104	-681	-198	-623	-99	-266	-340	-298	-274	-724	-677	-403
1824.32	-575	-589	-693	-906	-993	-606	-901	-1186	-742	-1114	-227	-1176	-575	-404	-616	-590	-667	-505	-444	223
1825.55	-448	-511	-858	-560	-522	-640	-533	-870	-651	-603	130	-816	-185	-601	-398	-475	-516	-1075	-484	32
1826.79	-380	-459	-597	-795	-468	-896	-427	-1017	-628	-544	-46	-979	-21	-310	-421	-216	-648	-480	-599	49
1828.02	-338	-274	-341	-785	-647	-523	-571	-882	-618	-549	207	-481	-184	-214	-172	-615	-180	-341	-311	-131
1829.25	-789	-375	-709	-815	-911	-886	-841	-938	-1096	-976	-222	-812	-246	-384	-773	-589	-572	-488	-577	-5
1830.49	-306	-536	-698	-769	-781	-577	-334	-685	-582	-823	-144	-1031	-192	-376	-455	-360	-706	-483	-413	293
1831.72	-220	-355	-312	-765	-722	-615	-641	-767	-799	-1040	-339	-849	126	-212	-551	-288	-419	-567	-591	-172
1832.95	-803	-579	-659	-971	-1088	-967	-894	-1197	-1041	-1057	-348	-1307	-106	-404	-730	-501	-688	-662	-563	125
1834.18	-573	-309	-800	-889	-512	-810	-856	-859	-635	-889	494	-652	-452	-368	-147	-495	-77	-575	-993	-916
1835.41	-688	-609	-911	-901	-734	-917	-712	-994	-659	-714	7	-876	-485	-385	-373	-414	-617	-361	-707	-90
1836.65	-536	-441	-566	-654	-838	-352	-495	-438	-573	-387	84	-749	-408	5	-112	-169	-304	-19	-185	119
1837.88	-292	-346	-675	-822	-731	-766	-706	-962	-502	-947	-125	-517	-363	-422	-541	-169	-569	-372	-528	41
1839.11	-355	-326	-362	-538	-741	-681	-970	-569	-573	-1006	175	-869	-214	-244	46	-454	-311	-458	-373	-62
1840.34	-544	-110	-822	-515	-792	-578	-730	-805	-777	-741	84	-1007	-202	-246	-382	-162	-462	-439	-410	52
1841.57	-755	-703	-722	-1092	-976	-904	-727	-831	-1031	-894	-37	-678	-530	-420	-694	-865	-684	-390	-945	-261
1842.8	-214	-423	-449	-707	-713	-460	-373	-728	-790	-788	289	-688	-90	2	-382	-157	-373	-132	-398	-25
1844.03	-593	-362	-947	-996	-903	-652	-700	-938	-802	-932	-339	-858	-275	-628	-278	-304	-662	-703	-454	208
1845.26	-538	-604	-1092	-695	-1045	-797	-696	-880	-993	-1271	-339	-1025	-388	-544	-716	-525	-706	-519	-665	41
1846.49	-730	-366	-764	-659	-799	-760	-895	-815	-900	-1013	-330	-909	-491	-298	-477	-107	-408	-825	-348	60
1847.72	-543	-798	-806	-982	-1009	-996	-1094	-817	-1139	-1010	35	-867	-287	-531	-390	-783	-579	-1046	-892	-313
1848.95	-291	-347	-572	-560	-704	-484	-422	-711	-662	-612	99	-480	-212	-373	28	-424	-360	-1014	-549	-189
1850.18	-636	-549	-819	-1164	-606	-942	-1164	-1213	-1019	-1375	-355	-1389	-920	-635	-672	-827	-686	-989	-655	31
1851.41	-526	-266	-775	-898	-617	-601	-509	-992	-840	-896	-398	-902	-510	-428	-532	-278	-456	-512	-843	-387
1852.64	-743	-607	-646	-806	-943	-1116	-814	-1230	-1036	-831	-334	-1131	-75	-600	-737	-449	-791	-770	-568	223
1853.87	-651	-867	-886	-643	-847	-1018	-775	-1039	-774	-1130	-265	-982	-720	-808	-651	-424	-859	-780	-717	142
1855.09	-117	-216	-519	-466	-693	-275	-377	-527	-864	-444	-23	-742	23	-188	-276	-124	-413	-75	-567	-154
1856.32	-702	-558	-780	-959	-1128	-657	-646	-944	-1074	-1196	-131	-936	-399	-607	-242	-239	-453	-627	-501	-48
1857.55	-553	-156	-239	-557	-909	-930	-898	-770	-838	-770	77	-760	-406	-481	-628	-481	-673	-649	-272	401
1858.78	-554	-262	-604	-656	-840	-608	-929	-650	-559	-436	-224	-1083	-33	-515	-238	-259	-137	-210	-385	-248
1860	-537	-314	-415	-811	-697	-767	-391	-605	-633	-880	27	-923	-336	-388	-446	-399	-544	-310	-614	-70
1861.23	-904	-444	-709	-677	-636	-812	-690	-984	-799	-1133	-200	-801	-478	-373	-430	-829	-602	-925	-672	-70
1862.46	-551	-322	-691	-417	-927	-667	-520	-832	-995	-722	-318	-511	-387	-349	-223	-482	-443	-474	-761	-318
1863.68	-905	-536	-795	-330	-490	-834	-776	-797	-949	-1102	-180	-1269	-353	-306	-477	-426	-388	-370	-620	-232
1864.91	-623	-469	-877	-788	-806	-966	-875	-1133	-758	-1127	-123	-992	-523	-547	-398	-464	-432	-585	-524	-92
1866.14	-333	-361	-851	-860	-965	-850	-902	-811	-988	-950	-233	-736	-137	-458	-391	-347	-728	-649	-508	220
1867.36	-401	-234	-829	-776	-646	-952	-832	-913	-627	-715	-198	-730	-291	-569	-395	-395	-460	-610	-240	220
1868.59	-693	-577	-1041	-852	-722	-1203	-1003	-1452	-930	-824	-283	-938	-741	-264	-1003	-327	-732	-796	-583	149
1869.82	-620	-156	-497	-1020	-949	-581	-713	-696	-721	-639	-258	-838	-500	-180	-463	-243	-393	-555	-743	-350
1871.04	-741	-520	-849	-1071	-885	-873	-914	-1214	-997	-687	-164	-1213	-338	-764	-494	-494	-571	-682	-389	182
1872.27	-332	-613	-424	-831	-680	-621	-609	-639	-740	-969	-8	-812	-408	-296	-430	-206	-499	-400	-480	19
1873.49	-466	-625	-771	-531	-1039	-540	-663	-517	-907	-1035	-16	-558	-345	-164	-267	-143	-348	-249	-484	-136
1874.71	-167	-289	-567	-611	-449	-615	-579	-848	-737	-346	-279	-925	-52	89	-380	-50	-84	-398	-560	-476
1875.94	-480	-574	-728	-655	-748	-470	-834	-732	-962	-881	-338	-740	-116	-406	-460	-390	-667	-487	-349	318
1877.16	-595	-502	-655	-686	-855	-951	-1103	-931	-1015	-772	-307	-933	-340	-708	-608	-544	-349	-633	-813	-464
1878.39	-872	-658	-901	-999	-941	-922	-925	-1092	-1147	-1075	-865	-1047	-756	-424	-696	-698	-927	-533	-551	376
1879.61	-401	-374	-688	-594	-465	-510	-761	-850	-456	-587	187	-645	-366	-207	-331	-256	-671	-132	-392	279
1880.83	-700	-400	-561	-880	-935	-748	-812	-994	-784	-855	-184	-908	-341	-605	-191	-336	-543	-528	-560	-17
1882.06	-940	-948	-1104	-1034	-988	-1013	-1113	-1081	-1238	-929	-486	-1312	-636	-946	-365	-552	-931	-529	-1056	-125
1883.28	-210	-10	-556	-784	-425	-369	-454	-686	-285	-908	271	-382	-82	20	-8	-59	-356	101	-456	-100
1884.5	-818	-603	-618	-1086	-783	-936	-837	-980	-1023	-762	-184	-773	-775	-546	-517	-611	-503	-597	-469	34
1885.73	-546	-285	-524	-572	-774	-1040	-848	-1036	-716	-981	10	-612	-213	-185	-412	-706	-939	-816	-637	302
1886.95	-475	-261	-1108	-933	-520	-1020	-747	-681	-849	-1089	-6	-824	-315	-279	-380	-399	-683	-132	-775	-92
1888.17	-628	-369	-957	-893	-751	-733	-1075	-906	-1229	-1057	-41	-1243	-761	-478	-487	-748	-759	-678	-608	151
1889.39	-476	-559	-428	-504	-260	-690	-546	-606	-659	-613	26	-791	-401	-4	-392	-5	-391	-494	-208	183
1890.61	-631	-173	-319	-545	-565	-561	-512	-816	-601	-642	-90	-600	-113	-469	-49	-206	-372	-518	-286	86
1891.84	-1068	-678	-1152	-1039	-1257	-1179	-958	-1413	-1187	-1357	-422	-1172	-707	-742	-956	-625	-882	-752	-644	238
1893.06	-693	-655	-911	-838	-1342	-529	-784	-1095	-1315	-980	-244	-1223	-877	-583	-643	-852	-602	-656	-746	-144
1894.28	-953	-541	-1528	-1178	-1218	-1428	-984	-1009	-1006	-1045	-216	-1043	-531	-579	-442	-549	-677	-536	-701	-24
1895.5	-123	-48	-266	-344	-560	-551	-339	-555	-638	-494	144	-712	-34	-392	-116	-228	-454	-232	-178	276
1896.72	-357	-422	-554	-570	-419	-633	-567	-693	-429	-513	212	-639	-279	-362	-452	-237	-293	-414	-532	-239
1897.94	-656	-742	-831	-757	-474	-907	-669	-922	-1082	-861	-15	-816	-424	-710	-586	-611	-462	-956	-528	-66
1899.16	-663	-331	-722	-889	-516	-720	-768	-594	-884	-797	-183	-543	-469	-219	-454	-494	-359	-166	-394	-35
1900.38	-746	-538	-626	-1291	-1285	-1092	-798	-1217	-845	-1189	-410	-1301	-605	-524	-801	-630	-734	-855	-860	-126
1901.6	-287	-781	-662	-895	-1099	-768	-1010	-853	-857	-787	-388	-838	-552	-921	-459	-518	-429	-173	-550	-121
1902.82	-208	-152	-781	-890	-481	-527	-397	-883	-757	-632	85	-810	220	-228	-405	-435	-483	-515	-725	-242
1904.04	-761	-360	-581	-625	-400	-664	-694	-750	-386	-630	-26	-622	-134	-113	-130	-103	-200	-325	-689	-489
1905.26	-449	-206	-659	-650	-561	-748	-1132	-692	-723	-575	-70	-812	-165	-254	-509	-120	-293	-459	-440	-147
1906.48	-617	-509	-607	-911	-580	-946	-720	-967	-1052	-969	-388	-908	-519	-418	-622	-314	-664	-805	-667	-3
1907.69	-444	-184	-425	-365	-248	-780	-236	-622	-549	-716	148	-737	-95	-257	-371	-154	-327	-434	-520	-193
1908.91	-488	-208	-742	-841	-595	-655	-689	-796	-590	-970	-314	-836	-286	-143	8	-347	-360	-617	-584	-224
1910.13	-612	-375	-571	-649	-627	-994	-823	-597	-649	-894	-115	-322	-111	-373	-348	-281	-111	-469	-174	-63
1911.35	-660	-440	-494	-415	-577	-646	-368	-883	-1001	-917	-287	-1192	-129	-157	-480	-319	-308	-466	-555	-247
1912.57	-1025	-983	-1021	-1181	-1081	-1260	-1169	-1537	-1260	-1319	-712	-1337	-931	-647	-965	-607	-781	-977	-907	-126
1913.78	-466	-474	-544	-836	-656	-347	-708	-642	-872	-969	-46	-675	-153	-76	-125	-165	-579	-318	-393	186
1915	-500	-620	-761	-831	-760	-908	-975	-1249	-1046	-807	-199	-978	-633	-322	-460	-307	-482	-731	-577	-95
1916.22	-379	-401	-546	-872	-809	-1357	-1005	-1073	-935	-1260	-245	-1045	-376	-633	-362	-356	-739	-513	-693	46
1917.43	-458	-173	-715	-659	-531	-459	-657	-504	-814	-387	10	-660	-205	-249	-205	-98	-401	-684	-559	-158
1918.65	-784	-368	-860	-731	-623	-871	-780	-882	-823	-713	-67	-1179	-298	-613	-281	-559	-467	-525	-509	-42
1919.87	-553	-879	-660	-964	-673	-893	-832	-1404	-1314	-1029	-184	-1058	-444	-691	-689	-328	-658	-633	-716	-58
1921.08	-349	-175	-866	-678	-563	-804	-929	-208	-690	-1070	-210	-980	-461	-110	-126	-154	-575	-327	-446	129
1922.3	-479	-466	-715	-417	-831	-468	-695	-780	-779	-793	21	-1045	-400	-628	-271	-520	-331	-624	-705	-374
1923.52	-434	-196	-865	-430	-498	-557	-380	-645	-573	-629	43	-1051	-548	-594	-519	-374	-434	-516	-8	426
1924.73	-689	-650	-938	-1170	-721	-501	-690	-1084	-944	-782	105	-862	-555	-472	-452	-234	-561	-354	-781	-220
1925.95	-663	-312	-729	-574	-623	-841	-325	-1031	-732	-795	-72	-700	-113	-463	-363	-592	-274	-734	-537	-263
1927.16	-570	-578	-791	-431	-825	-452	-654	-573	-854	-952	-205	-644	-295	-206	-505	-306	-569	-239	-270	299
1928.38	-548	-264	-212	-800	-285	-403	-578	-694	-558	-496	34	-498	-18	-73	-192	-4	-593	-477	-435	158
1929.59	-662	-370	-702	-835	-1206	-963	-1330	-1204	-954	-998	-176	-836	-678	-346	-280	-511	-729	-773	-461	268
1930.8	-92	-190	-430	-584	-679	-696	-720	-956	-598	-663	-158	-982	-252	-227	-382	-393	-676	-707	-234	442
1932.02	-622	-314	-795	-686	-398	-606	-748	-934	-557	-895	303	-798	-191	-272	-517	-212	-687	-530	-416	271
1933.23	18	44	-204	-548	-281	-267	-103	-498	-454	-231	162	-391	-329	-19	-97	-49	-137	-306	-365	-228
1934.45	-342	-190	-554	-705	-688	-494	-558	-813	-693	-792	-180	-683	-304	-344	-355	-186	-590	-312	-566	24
1935.66	-559	-556	-457	-841	-685	-731	-902	-922	-505	-804	-19	-1011	-264	-527	-223	-386	-583	-271	-565	18
1936.87	-690	-345	-705	-851	-759	-793	-634	-883	-828	-904	-12	-406	181	-408	-369	13	-465	-500	-459	6
1938.09	-703	-631	-711	-800	-975	-1074	-818	-837	-778	-865	96	-912	-669	-217	-139	-583	-418	-539	-851	-433
1939.3	-27	-420	-584	-753	-466	-632	-74	-765	-474	-628	198	-520	184	-191	-174	-61	-320	-372	-98	222
1940.51	-523	-546	-724	-759	-677	-944	-829	-948	-660	-978	-243	-1059	-77	-551	-446	-500	-125	-522	-648	-523
1941.72	-446	194	-748	-593	-666	-758	-626	-1000	-475	-686	-220	-811	-171	-204	-253	-278	-130	-576	-403	-273
1942.93	-672	-736	-956	-1277	-1321	-927	-1213	-1334	-1166	-1268	-702	-1179	-622	-943	-585	-773	-729	-572	-608	121
1944.15	-285	-545	-464	-774	-661	-547	-464	-575	-985	-549	-115	-626	-154	-423	-626	-245	-693	-559	-501	192
1945.36	-669	-665	-460	-689	-988	-890	-717	-784	-687	-867	4	-736	-193	-420	-130	-312	-636	-590	-831	-195
1946.57	-342	-246	-829	-605	-441	-801	-784	-630	-746	-932	-12	-659	-103	-93	-453	-352	-452	-72	-470	-18
1947.78	-649	-199	-735	-720	-981	-920	-1100	-1020	-1196	-884	-75	-1128	-370	-261	-666	-462	-511	-612	-376	135
1948.99	-498	-306	-720	-568	-430	-550	-458	-473	-671	-972	-14	-527	-268	-317	-319	-167	-344	-512	-615	-271
1950.2	-313	-517	-722	-315	-721	-748	-747	-852	-639	-455	-1	-757	-40	-61	-506	-178	-328	-373	-475	-147
1951.41	-194	-465	-767	-690	-473	-1005	-794	-879	-978	-882	-87	-898	-162	-282	-382	-494	-360	-663	-399	-39
1952.62	-813	-533	-983	-907	-1136	-836	-896	-1155	-1014	-1050	-183	-1031	-580	-349	-476	-817	-622	-540	-808	-186
1953.83	-380	-245	-684	-643	-556	-721	-617	-690	-846	-1109	139	-866	-338	-135	-322	-113	-317	-527	-508	-191
1955.04	-409	-315	-848	-610	-674	-823	-1073	-722	-1023	-824	-154	-987	-237	-628	-698	-645	-534	-625	-676	-142
1956.25	-1080	-407	-834	-1048	-1243	-1293	-1066	-1076	-1233	-1329	-957	-968	-591	-728	-857	-832	-1017	-1078	-1047	-30
1957.46	-446	-137	-485	-465	-827	-782	-557	-516	-226	-622	212	-576	38	-458	-254	-87	-185	-298	-305	-120
1958.67	-217	-433	-487	-333	-399	-740	-699	-804	-467	-956	-20	-500	4	-171	-64	-85	-300	-494	-689	-389
1959.88	-782	-531	-802	-949	-959	-940	-875	-919	-1212	-857	-557	-1193	-373	-440	-846	-308	-634	-633	-666	-32
1961.09	-571	-781	-847	-1248	-670	-1195	-952	-1040	-1219	-823	-578	-1019	-729	-523	-672	-242	-785	-780	-614	171
1962.3	-638	-497	-656	-785	-738	-907	-792	-869	-925	-940	-637	-829	-565	-416	-254	-397	-647	-772	-963	-316
1963.51	-582	-404	-530	-949	-791	-641	-904	-666	-1020	-729	-73	-953	-419	-324	-295	-249	-800	-804	-513	287
1964.71	-802	-596	-1002	-915	-1201	-974	-696	-800	-985	-788	-349	-884	-516	-342	-663	-601	-932	-556	-721	211
1965.92	-529	-277	-453	-682	-659	-515	-791	-703	-703	-752	-18	-516	-432	-412	-297	-365	-681	-438	-379	302
1967.13	-628	-471	-611	-845	-627	-936	-839	-1001	-632	-893	48	-776	-544	-694	-658	-258	-522	-816	-1031	-509
1968.34	-717	-744	-1008	-1084	-857	-391	-909	-1057	-793	-664	-274	-893	-605	-382	-243	-630	-394	-409	-188	206
1969.55	-506	-438	-641	-522	-529	-654	-542	-507	-878	-927	13	-819	-9	170	-107	-162	-596	-543	-172	424
1970.75	-643	-620	-990	-661	-1051	-1175	-1197	-1042	-804	-1249	-287	-1109	-331	-230	-438	-443	-701	-1064	-583	118
1971.96	-653	-346	-660	-759	-885	-940	-709	-754	-821	-906	14	-765	-298	-397	-226	-147	-622	-591	-519	103
1973.17	-396	-274	-552	-1105	-854	-722	-1001	-976	-638	-917	-374	-1158	-190	-503	-378	-490	-602	-400	-306	296
1974.37	-778	-620	-610	-831	-917	-788	-802	-1084	-981	-1067	70	-929	-715	-514	-348	-283	-696	-473	-682	14
1975.58	-254	-491	-386	-661	-829	-602	-745	-530	-986	-656	-15	-794	-529	-171	-295	-251	-289	-533	-380	-91
1976.78	-825	-438	-899	-658	-1119	-800	-928	-649	-829	-1036	-80	-735	-210	-366	-457	-487	-578	-797	-733	-155
1977.99	-397	-399	-479	-838	-1063	-818	-1007	-1051	-865	-856	-98	-779	-540	-331	-272	-419	-448	-584	-751	-303
1979.19	-680	-313	-683	-997	-688	-875	-627	-917	-889	-597	-361	-690	-407	-523	-275	-314	-503	-475	-756	-253
1980.4	-227	-220	-541	-674	-554	-355	-392	-559	-491	-491	-94	-425	121	335	-3	53	-256	-546	-546	-290
1981.61	-946	-442	-765	-532	-651	-760	-843	-1173	-895	-810	-242	-711	-173	-510	-449	-127	-637	-455	-514	123
1982.81	-270	-335	-647	-485	-611	-416	-888	-748	-625	-807	-100	-818	-4	-16	-233	-167	-419	-513	-378	41
1984.02	-587	-216	-744	-914	-779	-1063	-395	-857	-1203	-550	54	-526	-135	-274	-59	-183	-525	-406	-589	-64
1985.22	-961	-429	-815	-685	-374	-708	-731	-837	-617	-1005	-284	-941	-663	-509	-344	-335	-532	-485	-363	169
1986.42	-777	-376	-781	-865	-772	-720	-573	-1011	-1002	-775	-242	-907	-470	-295	-304	-440	-238	-694	-650	-412
1987.63	-553	-351	-664	-531	-611	-573	-632	-322	-841	-622	75	-854	-257	-612	-3	-387	-222	-237	-748	-526
1988.83	-397	-62	-703	-413	-569	-759	-327	-537	-237	-403	137	-524	-366	-168	-96	23	-99	-238	-254	-155
1990.04	-511	-366	-263	-806	-481	-513	-666	-717	-552	-488	-44	-747	-68	28	-563	-556	-492	-211	-332	160
1991.24	-666	-55	-725	-390	-623	-556	-652	-649	-773	-773	34	-634	-493	-100	-326	-505	-676	-499	-297	379
1992.44	-507	-272	-785	-871	-751	-420	-962	-776	-897	-869	-139	-819	-379	-209	-652	-221	-438	-875	-504	-66
1993.64	-266	-98	-372	-498	-401	-430	-633	-693	-735	-561	454	-534	21	-322	-100	-161	-295	-638	-332	-37
1994.85	-833	-395	-942	-1004	-840	-729	-941	-1150	-1026	-1035	-374	-866	-482	-693	-608	-896	-794	-967	-616	178
1996.05	-622	-400	-784	-850	-978	-1083	-986	-886	-1045	-1048	-283	-1037	-402	-477	-181	-502	-426	-609	-705	-279
1997.25	-381	25	-336	-527	-409	-169	-377	-776	-578	-238	225	-441	12	-60	10	133	166	-260	-320	-486
1998.45	-721	-642	-717	-1024	-737	-930	-1008	-1066	-1144	-1001	-333	-860	-351	-531	-443	-935	-823	-547	-638	185
1999.65	-660	-614	-635	-669	-717	-564	-617	-990	-835	-941	-240	-544	-225	-467	-430	-404	-458	-459	-645	-187
2000.86	-557	-32	-208	-540	-632	-576	-184	-460	-205	-573	121	-392	-324	-250	-158	19	-279	-265	-338	-59

## Sheet: Fig.6S c
wavenumber	spec1	spec2	spec3	spec4	spec5	spec6	spec7	spec8	spec9	spec10	spec11	spec12	spec13	spec14	spec15	spec16	spec17	spec18	spec19	spec20
600.594	-2373	-2070	-1533	-1801	1410	-1918	-1290	-2192	-1234	-1622	-2054	-1716	-624	-1550	-1615	-2147	-2202	-1602	-2362	-1912
602.062	-1551	-1290	-1673	-2130	2164	-935	-643	-1495	-1114	-1809	-988	-1455	-26	-535	-1089	-1048	-1735	-1892	-1608	-1010
603.53	-2902	-2283	-1786	-1704	762	-2476	-1738	-2568	-1643	-1843	-2411	-1619	-1301	-1794	-2627	-2077	-2851	-1667	-2764	-2407
604.998	-2506	-2276	-1722	-1846	1319	-1751	-1692	-2243	-2062	-1858	-2092	-1602	-992	-1333	-1982	-1799	-2318	-1483	-2547	-2137
606.465	-2713	-2029	-1452	-1751	1469	-1923	-1533	-2485	-1707	-1530	-2057	-1539	-1016	-1608	-2170	-1965	-2315	-1477	-2353	-1881
607.932	-1626	-1471	-1043	-1781	2254	-1109	-914	-1588	-1283	-1274	-1079	-1422	-130	-762	-1829	-687	-2022	-1214	-1458	-1251
609.399	-2608	-2128	-1423	-2138	1367	-2087	-1387	-2564	-1601	-2043	-1936	-1661	-1084	-1498	-2125	-2180	-2318	-1614	-2269	-2156
610.866	-2783	-2587	-1626	-1846	742	-2150	-1833	-2840	-1792	-1675	-2539	-1566	-815	-1745	-2353	-2182	-2672	-1743	-2619	-2032
612.332	-2636	-2425	-2185	-2150	668	-2276	-1872	-2749	-2012	-2233	-2244	-2115	-960	-1699	-2454	-2182	-2929	-1833	-3009	-2252
613.798	-2734	-2161	-1269	-2067	1540	-1886	-1293	-2265	-1491	-1473	-2032	-1489	-690	-1463	-1752	-1613	-2655	-1472	-2720	-1683
615.264	-2481	-1837	-1514	-1352	1673	-1645	-1417	-2292	-1570	-1678	-2149	-1422	-877	-1421	-1912	-1658	-2364	-1336	-2610	-2439
616.729	-1844	-2210	-1794	-1685	1831	-1239	-1162	-2252	-1223	-1955	-1293	-1741	-347	-1147	-1667	-1309	-1945	-1453	-1888	-1726
618.194	-2383	-2028	-1138	-1498	1410	-1851	-1174	-2235	-1827	-1683	-1973	-1209	-755	-1318	-2027	-1394	-2494	-1184	-2232	-1856
619.659	-2361	-1654	-1378	-1601	1666	-2072	-1039	-2283	-1313	-1440	-1776	-1440	-405	-1389	-2028	-1440	-2412	-1267	-2172	-1521
621.124	-2159	-1471	-1256	-1752	1675	-1301	-1247	-2088	-1092	-1250	-1386	-1142	-130	-572	-1492	-1062	-1892	-1179	-1646	-1021
622.588	-2465	-2100	-1315	-2000	1311	-1669	-1387	-2639	-2076	-1522	-2116	-1514	-783	-1729	-2067	-2084	-2460	-1386	-2444	-1806
624.052	-2051	-1494	-1641	-1830	1963	-1201	-889	-1520	-1151	-1419	-1296	-1735	42	-967	-1549	-1037	-1382	-1410	-1622	-983
625.516	-2876	-2954	-2585	-2374	544	-2175	-2018	-3116	-2211	-2332	-2153	-2137	-1511	-2070	-2507	-2063	-2925	-2266	-2948	-2589
626.979	-3308	-2809	-2075	-2315	480	-2355	-2269	-3239	-2362	-2115	-2655	-2064	-1588	-2476	-2684	-2843	-3198	-1824	-3418	-2556
628.442	-2731	-2715	-2038	-1789	1441	-2123	-1553	-2484	-2004	-1610	-2130	-1897	-1320	-1915	-2213	-1890	-2518	-2648	-2947	-2536
629.905	-2514	-2102	-1856	-1678	1027	-2015	-1451	-2550	-1561	-2030	-1940	-1812	-1117	-1544	-2141	-1906	-2673	-2061	-2646	-2716
631.367	-2402	-2305	-1415	-1517	937	-2136	-1492	-2345	-1672	-1693	-1543	-1563	-947	-1609	-1671	-1795	-2468	-1816	-2910	-2370
632.83	-2658	-2169	-1210	-1717	1264	-2117	-1375	-2896	-1823	-1590	-2022	-1637	-1028	-1570	-1979	-1898	-2428	-1323	-2520	-2475
634.292	-2432	-1876	-1200	-1994	1899	-1915	-1276	-1963	-1473	-1891	-1733	-1656	-601	-1150	-2042	-1572	-2248	-1624	-2187	-2812
635.753	-2072	-1562	-2029	-2166	1949	-1167	-932	-1917	-1081	-2229	-875	-2200	-181	-502	-1305	-1299	-2183	-1642	-1375	-1550
637.215	-2710	-1886	-1956	-1945	1519	-2419	-1766	-2861	-2043	-1881	-2257	-2010	-957	-1626	-2431	-1840	-3002	-2178	-2790	-2294
638.676	-2537	-1891	-1808	-2081	1322	-2240	-1463	-2763	-2004	-1889	-1930	-1986	-1051	-1777	-1851	-1156	-2627	-1921	-2626	-2134
640.136	-2224	-1660	-1121	-1478	1609	-1755	-1221	-2394	-1375	-1240	-1876	-1203	-636	-906	-2102	-1504	-2044	-1336	-2238	-1727
641.597	-2232	-1461	-1527	-1747	1740	-1554	-1218	-2164	-1472	-1739	-1722	-1248	-110	-1140	-1977	-1641	-2290	-1332	-1844	-1976
643.057	-3114	-2433	-1779	-1726	1317	-1484	-1408	-2618	-1736	-1679	-2208	-1473	-828	-1653	-2263	-1762	-2715	-1871	-2724	-2005
644.517	-2673	-2136	-906	-1676	1557	-1329	-1855	-2335	-1866	-1548	-2101	-1195	-830	-1556	-2056	-1995	-2420	-1136	-2260	-2024
645.977	-2808	-2323	-1723	-1904	853	-2133	-1588	-2858	-2139	-1759	-2261	-1644	-1370	-1663	-2613	-1928	-2749	-1814	-2563	-2031
647.436	-2250	-1952	-1727	-1610	1851	-1579	-1395	-2143	-1472	-1472	-1697	-1476	-569	-970	-1706	-1247	-2233	-1502	-2443	-1900
648.895	-2946	-2360	-1749	-2271	1323	-2054	-2036	-2260	-1990	-2025	-2412	-2020	-1329	-1724	-1980	-1947	-2811	-1918	-2460	-2534
650.354	-2260	-1789	-1226	-1427	1084	-1978	-1439	-2449	-1320	-1479	-1765	-1395	-644	-1400	-2336	-1718	-2455	-1387	-2296	-1981
651.812	-2874	-2846	-2038	-1888	895	-2472	-1874	-2827	-2145	-1966	-2411	-2074	-859	-1639	-2436	-2200	-2851	-1728	-3033	-2457
653.27	-2520	-2370	-2010	-1752	1535	-1551	-1814	-2574	-1938	-1708	-1915	-1715	-1119	-1290	-2068	-1598	-2505	-1331	-2624	-2209
654.728	-3035	-2016	-1903	-1934	1175	-2083	-1631	-2612	-1653	-1958	-1921	-1897	-854	-1560	-2536	-1859	-2447	-2077	-2552	-2291
656.186	-2725	-2380	-1648	-2049	1222	-1994	-1380	-2690	-1979	-1865	-2243	-1930	-522	-1440	-2211	-1795	-2843	-1496	-2673	-2749
657.643	-2938	-2210	-1800	-2139	1163	-2277	-1681	-2323	-1873	-1573	-2169	-1644	-1064	-1821	-2259	-1928	-2876	-1699	-3012	-2531
659.1	-2687	-1662	-1344	-1578	1600	-1598	-1106	-2476	-1717	-1599	-1766	-1430	-740	-1449	-2211	-1565	-2406	-1955	-2212	-1894
660.557	-2876	-2644	-1477	-1800	1051	-2057	-1595	-2910	-1911	-1613	-2357	-1933	-1395	-1687	-2471	-1976	-3135	-1934	-2847	-2125
662.013	-2735	-2492	-1498	-1886	1062	-2028	-1731	-2808	-2181	-1328	-2128	-1276	-1092	-1633	-2555	-1963	-2821	-1394	-2907	-2259
663.469	-2433	-1946	-1705	-1844	1407	-1703	-1126	-2364	-1602	-1658	-1746	-1495	-431	-1090	-1982	-1358	-2325	-1279	-1928	-1442
664.925	-2633	-1623	-1779	-1915	1489	-1706	-1116	-2629	-1832	-1387	-1742	-1584	-1020	-905	-2277	-1837	-2679	-2094	-2307	-2118
666.381	-2608	-2532	-1729	-1878	1273	-1917	-1684	-2559	-1697	-1666	-2203	-1612	-1108	-1832	-2020	-1798	-2580	-1621	-2422	-1876
667.836	-3080	-2083	-1575	-1694	1470	-2329	-1731	-3055	-2313	-1469	-2381	-1392	-1221	-1481	-2445	-1887	-3017	-1423	-2347	-1930
669.291	-2797	-2148	-2075	-1672	1555	-1733	-1709	-2345	-1453	-1846	-1777	-1651	-565	-1456	-2161	-1629	-2163	-1791	-2226	-2323
670.746	-2902	-2439	-2013	-2451	1093	-1780	-1995	-2667	-2137	-2193	-2146	-1923	-1096	-1754	-2295	-2088	-2832	-2341	-3240	-2616
672.2	-3231	-2462	-2037	-1878	1351	-2451	-1981	-2949	-2123	-1905	-2402	-2146	-1310	-1928	-2700	-2026	-2846	-1534	-2935	-2139
673.654	-2697	-1869	-954	-1350	1303	-1738	-1207	-2351	-1604	-1218	-1544	-1358	-359	-1032	-1685	-1518	-2569	-1590	-2088	-1644
675.108	-2959	-2157	-1501	-1785	1537	-1862	-1580	-2560	-2001	-1630	-2180	-1652	-896	-1454	-2081	-2072	-2216	-1524	-2628	-2287
676.561	-2854	-2006	-1950	-2216	1128	-2153	-1831	-2669	-1794	-1843	-2277	-1871	-1177	-1908	-2632	-1860	-2475	-2312	-2599	-2284
678.015	-2555	-2137	-1658	-1444	1502	-1673	-1635	-2863	-1812	-1497	-1601	-1351	-1003	-1452	-2326	-1470	-2696	-1636	-3181	-1750
679.468	-2440	-2068	-1175	-1104	1575	-1662	-974	-2585	-1475	-1120	-1778	-1240	-562	-1115	-2121	-1383	-2301	-999	-2086	-1664
680.92	-3049	-2672	-1942	-2176	1248	-2093	-1992	-2937	-1950	-2123	-2153	-1935	-1155	-1764	-2698	-2260	-2674	-1811	-2688	-2574
682.373	-2959	-2756	-1663	-1811	1408	-1989	-1780	-2970	-1768	-1699	-2504	-1440	-941	-1883	-2607	-1870	-2856	-1522	-2679	-2449
683.825	-2526	-1912	-1299	-1631	1647	-1604	-1348	-2248	-1779	-1784	-1912	-1479	-959	-1508	-2346	-1383	-2490	-1100	-2370	-1811
685.277	-2865	-2383	-1727	-1620	1244	-1979	-1485	-2959	-2078	-1849	-2672	-1675	-746	-1551	-2644	-2171	-3024	-1526	-2756	-2181
686.728	-2180	-1420	-1463	-1787	1604	-1417	-937	-2193	-1174	-2096	-1809	-1475	-172	-1213	-1908	-1292	-1935	-1713	-2048	-2249
688.179	-2628	-1837	-2134	-2174	1688	-1463	-1297	-2315	-1519	-2331	-1826	-2030	-789	-1368	-1776	-1436	-2140	-1942	-2142	-2267
689.63	-2607	-1774	-1265	-1484	1936	-1779	-1380	-2449	-2042	-1283	-1864	-1395	-1065	-1360	-2456	-1565	-2403	-1491	-2463	-2186
691.081	-3005	-2089	-1543	-1907	1522	-1662	-1594	-2483	-1748	-1827	-1721	-1912	-733	-1548	-2307	-1922	-2538	-1861	-2589	-2457
692.531	-2492	-2126	-1755	-1854	1734	-1907	-1665	-2582	-1603	-1861	-1555	-1724	-1047	-1341	-2138	-1490	-2475	-1715	-2378	-2433
693.981	-2840	-1941	-2321	-2630	1394	-1923	-1940	-2294	-1938	-2116	-2200	-2426	-1053	-1508	-2020	-1793	-2310	-1997	-2625	-3427
695.431	-2787	-2668	-2109	-2210	1439	-1829	-1838	-2534	-2006	-1885	-2168	-1792	-1358	-1852	-2544	-1649	-2704	-2112	-3111	-2705
696.881	-2103	-1158	-1306	-1820	2295	-1521	-625	-1707	-1185	-1279	-1463	-1837	-229	-791	-1769	-968	-2082	-1377	-1544	-2257
698.33	-2093	-1252	-1772	-2258	2195	-1522	-1027	-1924	-1156	-1824	-1446	-1728	-211	-521	-1551	-1040	-1868	-1753	-2089	-1659
699.779	-2778	-1674	-1598	-1915	1306	-1679	-1236	-2396	-1679	-1409	-2000	-1590	-290	-1306	-1878	-1408	-2161	-1594	-2060	-2259
701.227	-2183	-1832	-990	-1485	1807	-1705	-1298	-2188	-1547	-1404	-1929	-1355	-580	-1332	-2053	-1682	-2212	-911	-2026	-2027
702.676	-2458	-1869	-1541	-1568	1536	-1842	-1762	-2309	-1765	-1609	-1797	-1586	-497	-1516	-2071	-1595	-2165	-1501	-1822	-1795
704.124	-2810	-2803	-1492	-1778	1565	-2356	-1793	-2517	-1853	-1644	-2289	-1375	-773	-1653	-2322	-2096	-2730	-1784	-3007	-2055
705.572	-2635	-1633	-1141	-1031	1984	-2116	-1105	-2547	-2069	-955	-1773	-1156	-519	-1369	-2402	-1532	-2524	-1042	-2136	-2194
707.019	-2948	-2218	-1588	-1616	1493	-2326	-1578	-2571	-2062	-1498	-2347	-1758	-1137	-1652	-2293	-1995	-2759	-1532	-2661	-2306
708.466	-2940	-2145	-1106	-1488	1755	-1954	-1527	-2752	-1845	-1439	-2141	-1303	-891	-1758	-2657	-1978	-2597	-1419	-2338	-2013
709.913	-2834	-2198	-1889	-1662	1433	-2000	-1325	-2759	-1806	-1505	-2103	-1678	-707	-1583	-2325	-1629	-2556	-1654	-2424	-2152
711.36	-2492	-1933	-984	-1771	1752	-1949	-1158	-2871	-2164	-1345	-1683	-1299	-364	-1129	-2659	-1571	-2324	-1134	-2068	-2156
712.806	-2620	-1837	-1288	-1974	1761	-1886	-1278	-2219	-1524	-1759	-2058	-1628	-916	-1351	-2065	-1732	-2607	-1288	-2067	-2289
714.252	-2804	-2098	-1827	-2356	1883	-1888	-1603	-2769	-2141	-1741	-2276	-1891	-1043	-1785	-2438	-1554	-2952	-1668	-2918	-2452
715.698	-2997	-2311	-1774	-2008	1784	-1865	-1795	-3110	-2081	-2046	-2394	-1747	-1217	-1412	-2386	-2068	-3081	-1974	-2125	-2383
717.144	-2920	-1963	-1334	-1903	1531	-1815	-1319	-2683	-1996	-1672	-1874	-1468	-545	-1463	-2270	-1638	-2842	-1408	-2278	-2258
718.589	-2535	-2182	-1069	-1405	1817	-1909	-1096	-2288	-1658	-1219	-2300	-1208	-1058	-1591	-2300	-1848	-2845	-1246	-2390	-2172
720.034	-2432	-2001	-1244	-1457	2212	-1446	-1337	-2065	-1745	-1218	-1957	-1472	-650	-1384	-2052	-1645	-2271	-1512	-1966	-2102
721.478	-2892	-2173	-1725	-1817	1382	-2213	-1583	-2970	-2204	-1826	-2153	-1453	-839	-1766	-2628	-1815	-2741	-1630	-2590	-2204
722.923	-2721	-2104	-1790	-1559	1578	-2026	-1411	-3031	-2015	-1647	-2356	-1592	-1332	-1692	-2433	-1701	-2724	-1961	-2638	-2361
724.367	-2662	-2235	-1100	-1518	2111	-1899	-1359	-2614	-1946	-1350	-1936	-1264	-574	-1435	-1805	-1748	-2644	-1476	-2377	-1966
725.811	-2831	-2006	-1736	-1639	1880	-1568	-1570	-2485	-1731	-1602	-2060	-1655	-800	-1399	-2339	-1930	-2634	-1627	-2652	-2265
727.254	-2889	-2044	-1923	-2101	1754	-1923	-1283	-2979	-1845	-1585	-2081	-1656	-286	-1167	-2311	-2028	-2922	-1836	-2835	-2673
728.697	-2752	-2214	-1560	-1612	1693	-1676	-1756	-2769	-1915	-1556	-2000	-1335	-708	-1630	-2119	-1617	-2745	-1374	-2666	-2811
730.14	-2356	-1190	-1083	-1752	2292	-1467	-1343	-2226	-1353	-1538	-2055	-1257	-96	-863	-1894	-1344	-2155	-1462	-2409	-2277
731.583	-2742	-2042	-2084	-2263	2011	-1918	-1545	-2782	-2006	-2196	-2020	-2015	-1282	-1666	-2447	-1921	-2780	-1736	-2653	-2853
733.025	-2729	-1826	-1517	-2102	1854	-1979	-1743	-2701	-1985	-1490	-1867	-1619	-922	-1437	-2455	-1718	-2471	-1716	-3030	-2474
734.467	-2925	-2325	-1156	-1488	2098	-2258	-1527	-2642	-1992	-1693	-2090	-1449	-1063	-1838	-2284	-1426	-2679	-1555	-2827	-2432
735.909	-3056	-2084	-1439	-1818	1881	-2340	-1513	-2774	-2169	-1696	-1896	-1419	-845	-1518	-2439	-1783	-2728	-1269	-2761	-2230
737.351	-2397	-1929	-848	-1484	2588	-1489	-935	-2344	-1587	-1147	-1875	-1118	-738	-1246	-1741	-1339	-2237	-1092	-2049	-2108
738.792	-2748	-2056	-1395	-1750	1871	-2038	-1489	-3098	-2209	-1536	-1988	-1668	-970	-1412	-1957	-1991	-2438	-1165	-2796	-2326
740.233	-2884	-2061	-1521	-1420	1622	-2227	-1627	-2442	-1901	-1463	-2140	-1177	-624	-1717	-2514	-1623	-2852	-1662	-2233	-2224
741.673	-2595	-2550	-1452	-1950	1603	-1654	-1991	-2630	-1665	-1418	-2095	-1609	-939	-1825	-2409	-1706	-2371	-1688	-2688	-2118
743.114	-2598	-1940	-1272	-1857	2192	-1906	-1569	-2818	-1893	-1410	-1909	-1281	-629	-1575	-2311	-2042	-2891	-1323	-2775	-1570
744.554	-2821	-1970	-1659	-1610	1821	-2013	-1696	-2862	-1977	-1389	-2152	-1575	-647	-1466	-2575	-1926	-2812	-1638	-2535	-1900
745.994	-2586	-2250	-1389	-1251	1879	-1734	-1574	-2752	-2163	-1244	-1707	-1214	-501	-1288	-2236	-1478	-2452	-1694	-2758	-1998
747.433	-2285	-1933	-1718	-1769	2401	-1469	-1357	-2279	-1693	-1488	-1962	-1418	-683	-1561	-2111	-1440	-2174	-1487	-2704	-1373
748.872	-2416	-2250	-1494	-1409	2143	-1702	-1113	-2501	-1552	-1390	-1703	-1600	-812	-1166	-1837	-1212	-2409	-1243	-2139	-1538
750.311	-2600	-1942	-1226	-1787	2155	-1887	-1937	-2488	-1882	-1663	-1592	-1615	-1270	-1619	-2418	-1752	-2406	-1229	-2697	-2388
751.75	-2409	-1779	-1248	-1634	2109	-2150	-1288	-2566	-1931	-1409	-1715	-1465	-870	-1382	-2204	-1695	-2599	-1183	-2226	-2457
753.188	-2042	-1486	-985	-1496	2579	-1399	-1114	-2237	-1584	-1424	-1693	-1101	-336	-819	-2124	-1298	-2128	-1001	-1938	-1830
754.627	-2830	-2005	-1605	-1541	2014	-1958	-2103	-2815	-2130	-1706	-1872	-1399	-1137	-1873	-2410	-1926	-3153	-1470	-2647	-2418
756.064	-2563	-2088	-1631	-1796	2030	-1429	-1701	-2777	-1855	-1937	-1553	-1765	-1474	-1642	-2402	-1740	-2637	-1971	-2164	-2277
757.502	-2584	-1845	-1352	-1518	2077	-1734	-1640	-2386	-1879	-1229	-2124	-1636	-1104	-1749	-2207	-1601	-2598	-1105	-2530	-2099
758.939	-2971	-2542	-1557	-1689	1626	-2055	-1580	-2808	-1977	-1610	-1896	-1580	-997	-1518	-2423	-1427	-2707	-1892	-2605	-2307
760.376	-3035	-2410	-1547	-1621	1705	-1928	-1548	-3078	-2271	-1712	-2322	-1713	-1127	-1897	-2529	-2131	-3195	-1689	-3122	-2503
761.813	-2351	-1668	-810	-1102	2207	-1400	-782	-2176	-1411	-1137	-1435	-866	-575	-1383	-1705	-1165	-2294	-822	-1971	-1773
763.249	-2813	-2032	-1609	-1754	1771	-1637	-1594	-2816	-1805	-1646	-2206	-1769	-819	-1422	-2333	-1715	-2567	-1837	-2503	-2511
764.685	-2589	-2157	-1226	-1502	2341	-1780	-1534	-2477	-1807	-1353	-1896	-1070	-735	-1369	-1982	-1340	-2395	-1319	-2696	-2055
766.121	-2968	-2364	-1285	-1708	1685	-2066	-1730	-2468	-2110	-1339	-2356	-1315	-1101	-1699	-2191	-1811	-2501	-1422	-2854	-2195
767.557	-2811	-2371	-1032	-1265	1785	-1896	-1664	-2440	-1955	-1417	-1959	-1114	-1202	-1314	-2394	-1824	-2780	-1175	-2644	-2398
768.992	-2149	-1942	-1017	-1044	2299	-1133	-1024	-2259	-1274	-1260	-1328	-1209	-242	-1036	-1651	-1236	-2043	-786	-1761	-2080
770.427	-2932	-2514	-1444	-1645	1452	-2036	-1835	-2578	-1824	-1880	-2082	-1323	-724	-1651	-2419	-2040	-2743	-1587	-2422	-2302
771.862	-2549	-1677	-967	-1249	2226	-1757	-1325	-2249	-1688	-822	-1950	-953	-363	-1242	-2198	-1413	-2478	-1073	-1981	-2390
773.296	-2699	-1987	-1451	-1915	1901	-1743	-1282	-2513	-1816	-1689	-1588	-1746	-1080	-1422	-2154	-1411	-2652	-1512	-2808	-2609
774.73	-3066	-2325	-1145	-1356	1942	-1933	-1656	-2847	-1766	-1087	-2116	-1126	-957	-1668	-2398	-1714	-2510	-935	-2688	-2132
776.164	-2643	-2126	-1429	-1459	1699	-1675	-1219	-2667	-1830	-1194	-2217	-1220	-679	-1184	-2274	-1753	-2771	-989	-2484	-2095
777.597	-2495	-2074	-1095	-1788	1922	-1784	-1350	-2591	-2077	-1588	-2077	-1481	-663	-1236	-2289	-1466	-2655	-1433	-2352	-1852
779.031	-2751	-2484	-1215	-1372	1473	-1855	-1742	-2696	-1623	-971	-2139	-1071	-1270	-1757	-2319	-1642	-2566	-1126	-2679	-2124
780.464	-2410	-1983	-878	-1037	2124	-1958	-1352	-2759	-1525	-846	-1888	-988	-920	-1510	-2156	-1533	-2493	-1202	-2293	-1480
781.896	-2410	-2256	-1515	-1881	1969	-1734	-1298	-2596	-1743	-1438	-2061	-1390	-374	-1521	-2050	-1452	-2226	-1344	-2530	-1901
783.329	-2893	-2078	-1353	-1612	1800	-1706	-1445	-2621	-1843	-1455	-2233	-1408	-385	-1299	-2027	-2060	-2580	-1626	-2170	-1835
784.761	-1575	-619	-862	-1156	2815	-602	-493	-1625	-448	-1190	-873	-995	335	-436	-1092	-574	-1270	-741	-1572	-1027
786.193	-2625	-1848	-1429	-1590	1994	-1660	-1266	-2254	-1482	-1209	-1952	-1399	-534	-1395	-2200	-1365	-2607	-1223	-2079	-2208
787.625	-2918	-2204	-1366	-1415	1504	-2045	-1723	-2651	-1801	-1441	-2160	-1187	-1040	-1893	-2406	-1949	-2527	-1302	-2468	-1845
789.056	-2115	-1573	-746	-810	2599	-1185	-915	-1931	-1042	-787	-1601	-480	-358	-883	-1662	-1536	-2088	-541	-1953	-1321
790.487	-2543	-1900	-918	-1641	1917	-1602	-1267	-2618	-1493	-1203	-1679	-1273	-739	-1407	-2174	-1650	-2549	-1076	-2322	-1790
791.918	-2273	-1874	-1203	-1355	1742	-1758	-1446	-2528	-1779	-1109	-2155	-1319	-629	-1227	-2078	-1741	-2479	-980	-2192	-2312
793.348	-2259	-2044	-1459	-1930	2043	-1578	-1173	-2173	-1698	-1387	-1553	-1569	-555	-1552	-2164	-1749	-2331	-1602	-2264	-2040
794.778	-2566	-2054	-1098	-1500	2100	-1519	-1380	-2291	-1379	-1201	-1673	-1016	-771	-1173	-1832	-1612	-2407	-1133	-2690	-1883
796.208	-2576	-1832	-1007	-1300	1942	-1587	-1174	-2134	-1610	-1162	-1650	-990	-855	-1279	-1824	-1550	-2385	-767	-2037	-1554
797.638	-2201	-1897	-1149	-1148	2096	-1323	-1250	-2597	-1396	-822	-1692	-852	-467	-1010	-1830	-1116	-2333	-1020	-1810	-1867
799.067	-2584	-2107	-1361	-1446	1957	-1792	-1665	-2577	-2095	-1211	-2009	-1139	-479	-1593	-2144	-1878	-2602	-1191	-2793	-2061
800.496	-2744	-2416	-1428	-1547	1539	-1738	-1585	-2861	-1804	-1426	-1905	-1570	-838	-1379	-2453	-1645	-2678	-950	-2409	-1722
801.925	-2486	-1768	-1340	-1475	2139	-1391	-1098	-2535	-1244	-1309	-1687	-1260	-702	-1146	-1884	-1546	-2348	-1060	-2407	381
803.353	-2224	-1610	-968	-949	1972	-1575	-968	-2290	-1939	-951	-1621	-672	-93	-969	-1885	-1158	-2308	-780	-2272	-1881
804.782	-2410	-2118	-1590	-1610	1899	-1733	-1665	-2442	-2181	-1346	-2198	-1549	-548	-1268	-2227	-1623	-2414	-1291	-2788	-1115
806.21	-2471	-1777	-1025	-1250	1807	-1512	-1350	-2073	-1553	-1212	-1641	-904	-652	-1329	-1892	-1427	-2369	-1008	-2620	-1962
807.637	-2235	-1605	-793	-1041	2422	-1132	-1056	-1875	-1317	-860	-1255	-614	105	-1212	-1780	-1147	-2124	-356	-1880	-1938
809.065	-2121	-1857	-946	-1234	2342	-1326	-1156	-2182	-1344	-1065	-1034	-1168	-501	-1061	-1701	-993	-1962	-931	-1978	-1846
810.492	-2066	-1700	-468	-1114	2118	-1209	-1203	-2123	-1323	-993	-1305	-828	-738	-862	-1821	-1254	-2035	-607	-2086	-1534
811.918	-2111	-2005	-1083	-933	2238	-1209	-1193	-2311	-1352	-627	-1698	-625	-59	-982	-1856	-1181	-2263	-878	-2392	-1626
813.345	-2374	-1353	-782	-942	2080	-1486	-819	-2224	-1253	-876	-1901	-626	-349	-1141	-1953	-1213	-2292	-675	-1813	-1874
814.771	-2251	-1240	-971	-853	2124	-1276	-1374	-2233	-1373	-842	-1498	-586	-303	-1188	-1909	-1155	-2079	-1029	-2114	-2069
816.197	-1546	-1035	-310	-536	2199	-1182	-931	-1982	-1216	-357	-1139	-300	-223	-1037	-1285	-691	-1653	-464	-1882	-1384
817.623	-2282	-2131	-806	-1360	1870	-1251	-1260	-2090	-1560	-841	-1652	-570	-521	-1219	-2133	-1194	-2131	-750	-2186	-1720
819.048	-2036	-1602	-760	-913	1825	-1519	-1126	-2443	-1356	-986	-1448	-540	-594	-1163	-1810	-1347	-2262	-623	-2304	-1583
820.473	-2345	-1788	-667	-985	2098	-1335	-1404	-2181	-1491	-780	-1474	-414	-519	-963	-1453	-843	-1967	-438	-2221	-1890
821.898	-1856	-1366	-293	-595	2170	-958	-1066	-2236	-1000	-315	-1143	-202	-148	-913	-1446	-991	-1841	-516	-1834	-1559
823.323	-1802	-1224	-97	-232	2201	-881	-1018	-1426	-1067	-280	-970	-454	-17	-544	-1394	-934	-1643	-10	-1664	-1435
824.747	-2194	-1746	-835	-1140	1975	-791	-1015	-2080	-1225	-1270	-1333	-1185	-440	-880	-1649	-1079	-1965	-518	-1822	-2043
826.171	-1855	-1201	-664	-985	2154	-1031	-364	-1575	-771	-789	-1221	-944	-119	-640	-1688	-762	-1796	-495	-2001	-1682
827.595	-2052	-964	-316	-485	2067	-1060	-667	-1763	-866	-927	-642	-762	57	-543	-1318	-883	-1927	-563	-1645	-1976
829.018	-2125	-1698	-813	-1126	2027	-1156	-1171	-2022	-1237	-1060	-1318	-972	-367	-1043	-1617	-1149	-1846	-752	-1892	-2067
830.441	-2346	-1572	-1021	-1294	2307	-1067	-1284	-2219	-1192	-1011	-1299	-612	-349	-703	-1591	-1201	-1762	-1498	-2092	-2383
831.864	-1894	-1263	-661	-750	2040	-1138	-805	-2025	-701	-617	-1185	-308	95	-594	-1360	-824	-2058	-754	-1737	-2114
833.287	-1849	-1290	-954	-1132	1902	-1599	-1458	-1819	-1070	-997	-1447	-1030	-271	-882	-1706	-1052	-2320	-1119	-1866	-2475
834.709	-2340	-2067	-1569	-1592	1940	-1285	-1034	-2598	-1388	-1685	-1416	-1692	-572	-1506	-2140	-1103	-2051	-1720	-2728	-3315
836.131	-2171	-1693	-1214	-1001	1951	-1541	-1070	-1794	-1683	-874	-1509	-1139	-269	-1340	-1820	-1021	-1773	-1038	-1986	-2525
837.553	-1878	-1250	-648	-814	2152	-1175	-1179	-2077	-773	-236	-1266	-861	-304	-766	-1584	-756	-1611	-245	-1981	-2079
838.975	-1818	-1268	-140	-812	2314	-720	-626	-1745	-739	-753	-1199	-339	-132	-955	-1306	-870	-1989	-294	-1590	-1827
840.396	-1852	-1096	-44	-517	2066	-710	-419	-1676	-1137	-321	-1187	-471	485	-552	-1282	-855	-1620	-200	-1573	-1674
841.817	-1271	-921	-78	-472	2508	-360	-732	-1675	-541	-250	-514	-285	247	-470	-1156	-581	-1191	163	-1561	-1685
843.237	-1221	-900	-870	-464	1932	-946	-787	-1608	-853	-661	-898	-559	-216	-739	-1524	-564	-1651	-836	-1534	-1778
844.658	-1823	-944	-161	4	2123	-423	-503	-1290	-889	-182	-1064	-83	-134	-623	-1189	-512	-1536	-317	-1452	-1561
846.078	-2150	-1503	-42	-691	1871	-766	-680	-1572	-674	-421	-1159	-115	179	-593	-1442	-393	-1606	-147	-1706	-1575
847.498	-1328	-548	270	-247	2426	-323	39	-1238	-518	221	-813	-133	526	-126	-885	-82	-1099	276	-820	-988
848.917	-1365	-424	799	191	2677	-33	121	-1128	-65	455	-447	162	720	-365	-185	-308	-851	568	-862	-831
850.337	-1403	-790	752	501	2620	-964	-228	-1073	-376	395	-481	703	233	-655	-942	-69	-827	1096	-1226	-646
851.756	-1439	-961	546	446	2111	-302	-370	-1087	-582	700	-877	426	-123	-367	-1053	-384	-1258	1039	-1146	-592
853.174	-891	-600	1280	1104	2550	-86	86	-554	306	1029	-112	777	891	-358	-498	48	-787	1326	-639	-374
854.593	-546	-32	1212	1353	3235	192	465	-584	18	1178	257	1209	1309	707	-200	286	-591	1442	-240	-416
856.011	-972	-691	620	356	2717	-44	-325	-959	-126	674	-335	746	612	-329	-583	-252	-865	341	-1034	-1100
857.429	-479	206	1219	1506	3441	612	475	-591	732	1221	65	1364	1047	382	98	736	-59	1371	-745	-283
858.846	-14	787	1664	1703	3792	1174	1090	105	891	1836	887	1549	1722	907	396	977	29	1690	-9	-176
860.264	-242	459	1576	1290	3630	1325	845	48	875	1753	402	1582	1600	941	538	1256	438	2021	-94	-89
861.681	573	872	2749	2113	4297	2059	1084	810	1253	1955	1121	1962	2015	1018	1273	1722	834	2791	594	260
863.097	459	780	2982	2912	4519	1896	1220	512	1260	2291	792	2347	2132	1264	1234	1474	874	2844	919	641
864.514	1401	1936	3830	3588	5417	3006	1752	1888	2513	3357	1908	3334	2909	2080	2311	2561	1805	3861	1584	1097
865.93	1747	2016	4358	4112	5282	2774	1480	1966	2738	3791	2436	3681	2696	2134	2552	3016	1910	3965	1376	1103
867.346	2670	2329	5144	5001	6344	3762	2413	2364	3169	4795	3194	4863	2766	2170	2804	3383	2625	5242	1957	1820
868.762	3998	3724	6913	6996	7414	5297	3469	4022	4955	6159	4819	6293	4459	3561	4170	5162	3520	6761	2841	3126
870.177	5328	5005	8609	8374	9309	7045	4433	5467	6005	8039	6162	7425	5982	5090	6041	6367	5505	8445	4190	4095
871.592	6720	5342	9885	10322	10448	8686	5130	6954	7704	9548	7561	9406	6451	5537	7122	7690	7077	10223	4924	4674
873.007	9432	7638	13344	13097	13007	11419	6536	9315	10210	12510	10070	11745	8442	7382	9746	10741	9359	13312	7636	6882
874.422	12134	9818	16803	16776	15372	14781	8726	12422	13219	15646	12868	15120	10683	9069	12721	13708	11955	17166	8910	9038
875.836	16102	13915	20619	20655	19946	18599	11017	15690	16982	20037	17038	18626	14063	12110	16412	17488	15861	20728	12901	12465
877.25	19256	16677	25678	25347	22911	22371	14136	19991	20358	23754	20361	22832	16771	14712	20493	20804	19618	25013	16224	15616
878.663	23555	20593	30511	30350	27356	27438	18230	23786	24910	28171	25085	27943	20301	18820	23999	25342	23275	30337	19950	18882
880.077	27486	24511	34103	33699	31492	30976	20934	26911	28653	32099	28497	31128	23306	22135	27823	29240	27176	33883	24298	22635
881.49	30764	28357	37499	37594	34641	34342	23911	30621	31763	35627	31759	33901	27276	25195	31459	31955	30281	37363	27249	26234
882.903	32467	30258	40551	39907	35701	36899	26106	32864	33988	37902	33561	36544	29238	27397	33406	34409	32114	40817	30036	28282
884.316	33843	32972	41685	42267	37778	37938	27792	33958	35657	39369	34833	37980	30477	28799	34976	35367	33603	42032	31598	30542
885.728	33014	32014	41405	40830	36643	37858	27114	33168	35106	38845	34066	37186	30603	28482	33371	35068	32453	40993	30752	30977
887.14	32964	32524	40842	40532	36038	36440	27653	32446	33738	37926	32709	36973	30310	28653	33100	34669	32093	40727	30828	29846
888.552	30712	30459	38270	37641	34062	34521	25954	31312	32344	36145	31376	34567	28950	27503	31045	32718	30355	38640	30734	29343
889.963	27189	28267	35356	34524	31461	31138	24462	27442	29022	32534	27915	31266	26974	25797	28114	28989	27208	35770	27038	26312
891.374	24223	25650	31365	31064	27812	28044	22060	24459	25323	28883	24986	28338	24904	23041	24758	26422	24272	30984	24732	23760
892.785	21054	22120	26544	26129	24587	23738	19322	20896	22427	24768	21299	23571	21563	20322	21924	22898	20542	26874	21852	20916
894.196	17288	19069	21743	21967	20782	19759	15828	17112	18001	20264	17427	19356	18701	16742	17829	18418	17678	22097	18235	17150
895.606	13860	15048	17771	17446	16984	16214	13492	13556	14845	16617	14016	15397	15218	14042	14428	14565	13847	17565	14863	13937
897.017	11168	13375	15085	14297	14522	13396	10889	11239	11984	14133	11819	13204	13049	11155	11679	12483	11148	14516	12247	11877
898.426	8274	10064	12079	11325	11457	10347	8809	8556	9147	11715	8727	10423	10681	9182	9037	9445	8197	12010	9619	8852
899.836	6411	7726	9708	9063	9632	7991	6831	6287	7712	8305	6893	7821	8220	6894	7058	7509	6666	9541	6921	6592
901.245	4114	5451	6904	6783	7759	5771	4926	4331	5219	6298	4932	6516	6167	4948	4949	5415	4482	7944	5353	4479
902.654	3663	4654	5930	5442	7231	5059	4522	3832	4593	5268	4458	5402	5660	4674	4487	4640	3864	6304	4796	3126
904.063	2548	3489	5002	4698	6331	3940	3489	2508	3422	4717	3139	4110	4463	3556	3161	3109	2813	4522	3189	2381
905.472	1348	2210	3990	3784	4577	2449	2344	1174	2266	3173	1955	3088	3283	2281	1720	2161	1550	3714	1767	1544
906.88	1094	1850	3692	2918	4187	2108	1998	1150	2272	2732	1689	2677	3099	2103	1818	2063	1461	3275	1837	1490
908.288	569	985	2796	2497	3863	1441	1158	891	1145	2493	885	2165	2478	1524	1131	1404	554	2806	955	752
909.695	-202	688	2077	1539	3144	553	866	-129	1050	1864	497	1598	1447	960	383	705	-231	1763	60	-310
911.103	102	1029	1634	1564	3197	904	1372	332	1386	1453	777	1631	2115	1177	682	994	110	1926	746	329
912.51	-159	969	1211	1188	3264	578	1152	40	256	1227	470	1187	1864	971	253	911	-56	1426	122	-115
913.917	-475	1166	1478	1203	2981	981	840	6	520	1706	69	1245	1975	1138	107	748	-259	1537	-201	-64
915.323	-1091	-164	413	806	2491	-245	154	-533	-190	649	-271	433	954	220	-630	-83	-921	573	-457	-1066
916.729	-968	-187	781	627	2515	4	241	-824	-442	537	-569	808	1073	52	-417	-375	-1356	702	-410	-1198
918.135	-1528	-411	1006	725	2348	-265	187	-1024	-157	783	-169	751	1065	279	-646	-170	-1015	557	-385	-727
919.541	-734	240	666	346	2389	-200	259	-1003	1	596	-563	555	1375	84	-659	16	-1013	714	-507	-854
920.946	-1502	-627	-115	13	1216	-767	-135	-1450	-958	-228	-911	-118	606	-324	-1264	-758	-1074	-118	-1410	-1357
922.352	-1081	48	1041	680	2124	-6	61	-1248	-282	725	-224	468	1111	130	-378	286	-728	703	-74	-956
923.757	-1860	-566	448	131	1262	-560	-469	-1531	-920	601	-1068	368	534	-287	-1228	-736	-1431	393	-913	-1264
925.161	-1371	79	762	545	2104	-590	178	-907	-480	438	-306	486	1348	518	-617	-469	-1144	385	-364	-1238
926.566	-1731	-528	99	425	1611	-705	-84	-1292	-474	96	-726	-32	537	177	-1091	-722	-1205	427	-625	-1147
927.97	-2109	-914	50	-584	1025	-1138	-566	-1895	-1216	-379	-1361	-576	170	-233	-1578	-1079	-2006	-109	-1192	-1663
929.373	-1775	-634	694	136	1253	-912	-203	-1605	-891	-111	-813	-130	628	-355	-1331	-480	-2078	495	-758	-1493
930.777	-1412	-115	716	-155	1721	-581	59	-1693	-793	122	-880	53	795	-107	-826	-535	-1371	474	-1108	-1649
932.18	-1427	-240	-62	166	1753	-886	133	-1652	-663	230	-1039	-273	1202	-9	-1282	-694	-1157	209	-742	-1386
933.583	-2056	-974	-538	-664	1930	-762	20	-1700	-1074	-454	-858	-417	938	-48	-1603	-895	-1778	-349	-1040	-1992
934.986	-1941	-916	-579	-518	914	-1454	-807	-1968	-1396	-234	-1363	-582	352	-758	-1816	-1407	-1923	-491	-1447	-1790
936.388	-2021	-874	265	-76	1304	-1023	183	-1938	-1034	-219	-1129	-35	344	69	-1355	-632	-1900	-413	-560	-1946
937.79	-1921	-362	-267	-837	1347	-1422	-64	-1903	-909	-557	-1142	-669	83	-50	-1653	-1000	-1075	-236	-1270	-2186
939.192	-2094	-628	-278	-290	1001	-1327	-312	-1890	-1160	-144	-1515	-375	398	-315	-1456	-1010	-2013	-281	-844	-1479
940.594	-2197	-1005	-666	-538	1060	-1314	-225	-2025	-793	-354	-1183	-356	360	-142	-1619	-996	-1880	-152	-1090	-1784
941.995	-2112	-854	-836	-1416	1001	-1373	-847	-2140	-1372	-1435	-1416	-851	-123	-492	-1999	-1574	-1974	-825	-1897	-2666
943.396	-2294	-487	-210	-1010	1338	-1176	-266	-1871	-1229	-902	-1228	-608	413	-263	-1365	-861	-1762	-432	-1443	-1990
944.797	-1702	-1111	-953	-1107	1039	-1376	-1041	-2031	-1341	-751	-1343	-610	-50	-544	-1467	-1050	-1730	-706	-1906	-2700
946.198	-2238	-1041	-119	-821	1093	-1097	-559	-1949	-1186	-735	-1275	-449	105	-582	-1320	-1202	-1932	-371	-1728	-1947
947.598	-2311	-799	-201	-578	871	-1176	-472	-2214	-1302	-666	-1478	-1004	622	-84	-1510	-987	-1874	-249	-1029	-1972
948.998	-1872	-519	-428	-824	1628	-898	-79	-1853	-831	-433	-1056	-362	650	2	-1004	-913	-1492	-210	-756	-2000
950.398	-1713	-1065	-413	-1219	1013	-959	-583	-1932	-929	-1223	-1529	-1168	13	-424	-1430	-941	-1786	-630	-1587	-2129
951.797	-1922	-667	-159	-394	1261	-1052	-669	-1824	-1210	-515	-1432	-234	672	-611	-1674	-1248	-1741	-593	-1592	-2252
953.196	-2101	-1155	-773	-995	874	-1363	-942	-2386	-1416	-738	-1481	-767	-229	-597	-1465	-1149	-1872	-1134	-1900	-2400
954.595	-1997	-1113	-139	-706	818	-1454	-880	-2065	-1477	-357	-1479	-599	-61	-592	-1710	-1117	-1707	-313	-1196	-1735
955.994	-1958	-813	26	-595	1133	-1300	-373	-2020	-1114	-526	-1257	-200	-117	-696	-1791	-973	-1744	-470	-1269	-2245
957.392	-2280	-1262	-206	-576	1015	-1332	-606	-1994	-1152	-74	-1488	-9	94	-488	-1662	-1113	-1974	-442	-1981	-1819
958.79	-2198	-969	62	-70	780	-1133	-641	-1737	-1253	-270	-1337	55	1	-42	-1475	-831	-1819	-134	-1219	-2108
960.188	-2232	-1704	-843	-731	1010	-1523	-885	-2164	-1393	-688	-1844	-604	85	-974	-1874	-931	-2004	-620	-1699	-2312
961.585	-2253	-1136	25	-308	1305	-990	-960	-2242	-1035	-113	-1666	-459	328	-1125	-1760	-1075	-2117	-336	-1816	-2284
962.982	-2226	-1393	-465	-832	541	-1615	-926	-2140	-1505	-190	-1737	-455	-283	-508	-1882	-1425	-2101	-375	-1928	-2865
964.379	-2172	-1588	-613	-921	851	-1380	-872	-2117	-1301	-669	-1650	-795	-36	-1015	-1854	-1478	-2179	-1096	-2426	-2370
965.776	-2250	-1035	-311	-680	1031	-1307	-466	-1958	-1198	-491	-1578	-727	337	-840	-1638	-1224	-1652	-410	-1795	-1778
967.173	-2397	-1078	-530	-1018	875	-1663	-531	-1824	-1841	-740	-1081	-849	168	-666	-1760	-1119	-2181	-805	-1944	-2486
968.569	-2579	-1479	-469	-1129	565	-1723	-1206	-2431	-1690	-927	-1907	-578	-621	-1008	-1723	-1726	-1954	-975	-2052	-2497
969.965	-2514	-1269	-601	-755	577	-1566	-1183	-2181	-1221	-564	-1638	-530	-206	-757	-1787	-1226	-2336	-620	-1740	-2452
971.36	-2400	-1114	161	-234	1099	-1307	-375	-2040	-1303	-360	-1486	-88	361	-656	-1561	-977	-1607	446	-1345	-2198
972.756	-2301	-1180	-457	-1109	1246	-1110	-744	-2071	-1417	-1108	-1523	-1040	246	-499	-1706	-1053	-1899	-500	-1687	-2368
974.151	-2107	-1082	-410	-894	878	-1102	-802	-1890	-1239	-794	-1487	-206	35	-673	-1854	-978	-1970	-195	-1658	-2458
975.545	-2665	-1857	-407	-895	558	-1681	-1418	-2573	-1526	-809	-1683	-592	-587	-1020	-1823	-1516	-2145	-582	-1958	-2532
976.94	-2178	-1544	-548	-990	895	-1620	-778	-2009	-1643	-645	-1478	-782	-146	-778	-1877	-985	-2017	-587	-1704	-2216
978.334	-2124	-1276	-682	-713	1121	-1329	-688	-1900	-1368	-626	-1640	-853	-159	-865	-2073	-1298	-1977	-1013	-2096	-2255
979.728	-2380	-1698	-1056	-1058	491	-1136	-1091	-2548	-1734	-1149	-1916	-918	-100	-1029	-2069	-1618	-2367	-1257	-2289	-2741
981.122	-2017	-1484	-721	-1009	878	-1274	-1020	-2248	-1500	-937	-1354	-747	-260	-791	-1658	-1233	-1721	-781	-1758	-2612
982.515	-2781	-1420	-402	-876	919	-1296	-1213	-2301	-1412	-631	-1572	-609	-212	-947	-1921	-1279	-2324	-650	-2276	-2724
983.909	-1649	-469	-201	-589	1684	-895	-338	-1610	-581	-344	-1065	-592	309	13	-1335	-689	-1477	-470	-1264	-1601
985.301	-2037	-1501	-231	-432	1079	-1653	-878	-1899	-1211	-634	-1678	-420	-123	-1375	-1668	-728	-1890	-495	-1578	-1915
986.694	-2029	-1056	-440	-279	1051	-1199	-856	-1565	-882	-189	-1208	-376	-37	-336	-1740	-835	-1747	-423	-1302	-1656
988.086	-2133	-1310	-813	-769	940	-1310	-1096	-1837	-1124	-766	-1249	-603	-169	-743	-1528	-1009	-1707	-619	-1452	-1667
989.479	-2118	-1431	-426	-761	1091	-1544	-479	-1738	-1358	-526	-1397	-468	111	-520	-1339	-1280	-2009	-399	-1542	-1911
990.87	-2051	-950	-162	-504	1455	-909	-132	-1339	-980	-149	-1391	-274	463	-418	-1324	-989	-1617	-364	-1186	-1892
992.262	-1903	-1071	-273	-91	740	-1123	-663	-1880	-1399	-131	-1447	-351	-268	-529	-1699	-915	-1777	50	-1528	-1947
993.653	-2032	-1042	139	-536	1163	-1286	-773	-2103	-1239	-70	-1239	-118	232	-767	-1616	-1047	-1888	266	-1905	-1656
995.044	-2068	-1209	-80	-198	1232	-949	-1011	-1973	-1258	-718	-1354	-696	-37	-616	-1833	-1065	-1825	55	-1852	-2063
996.435	-2081	-1224	-345	-323	1013	-1015	-945	-1991	-1365	-210	-1158	-573	184	-740	-1781	-1051	-1682	-115	-1782	-1948
997.825	-1768	-986	-297	-535	1184	-752	-183	-1561	-997	-236	-925	-121	212	-152	-1204	-778	-1346	-516	-1108	-1740
999.216	-1768	-1558	-626	-409	917	-1097	-1024	-1737	-1274	-228	-1318	-502	-332	-557	-1570	-1024	-1740	-445	-1863	-2315
1000.61	-1561	-930	-174	-92	1467	-1133	-389	-1796	-1060	-61	-1189	-8	229	-276	-1099	-322	-1375	-254	-1504	-1715
1002	-2226	-1604	-400	-543	1142	-1260	-747	-1930	-1104	-520	-1284	-400	-46	-848	-1351	-812	-1866	-354	-1840	-2275
1003.38	-2369	-1938	-81	-78	1206	-1460	-1343	-2027	-1386	2	-1731	-116	-509	-1051	-1706	-1148	-2098	182	-2181	-2089
1004.77	-2195	-1501	-60	-407	932	-913	-819	-1879	-1345	-385	-1337	-594	-34	-894	-1362	-1260	-2005	-255	-2454	-2220
1006.16	-2085	-1206	-129	-265	1156	-1009	-869	-2035	-1015	-534	-1133	-188	156	-479	-1441	-929	-1409	-168	-1605	-1446
1007.55	-2015	-824	115	261	1467	-649	-295	-1469	-949	201	-827	274	361	-361	-1313	-927	-1263	355	-1101	-1551
1008.94	-2143	-742	496	339	1370	-838	-144	-1589	-804	263	-1086	582	939	6	-1232	-538	-1443	541	-1335	-1112
1010.33	-1464	-858	332	197	1286	-350	86	-1562	-590	440	-792	209	396	-179	-1251	-669	-1184	555	-1060	-1483
1011.72	-2014	-1262	-405	-601	1050	-1054	-879	-1872	-1294	-130	-1243	-404	-141	-1006	-1119	-807	-1704	-612	-1729	-2340
1013.1	-1852	-1310	-240	-521	985	-1056	-866	-1669	-1249	-593	-1438	-341	20	-441	-1510	-978	-1681	-227	-1797	-2016
1014.49	-1556	-841	333	262	1312	-892	-562	-1272	-711	417	-1262	261	745	-520	-1142	-451	-1530	483	-1168	-1892
1015.88	-1209	-691	292	-55	1593	-641	-438	-1417	-574	9	-812	207	810	-321	-1360	-952	-1330	554	-784	-1560
1017.26	-1489	-867	646	259	1498	-651	-506	-1524	-524	514	-709	447	295	-44	-1316	-536	-1197	581	-1110	-1793
1018.65	-1465	-309	740	168	1706	-643	-216	-1038	-380	621	-919	147	800	-280	-737	-487	-1189	774	-1003	-1975
1020.04	-1117	-97	873	646	1976	-147	281	-573	102	677	-403	695	712	156	-231	-12	-548	1146	-690	-1532
1021.42	-799	-154	1254	634	2567	-166	130	-1030	83	640	-231	892	1446	373	-268	32	-841	1005	-451	-1366
1022.81	-758	-67	1462	1120	2453	-111	217	-887	216	1289	10	1398	1387	479	-54	422	-587	1147	50	-782
1024.19	-605	300	921	1026	2628	-364	219	-604	146	1035	-13	1110	1373	662	-185	414	-455	908	-475	-1619
1025.58	-697	-58	726	889	2653	348	-15	-281	468	833	-184	1151	966	237	-231	84	-610	938	-648	-1642
1026.96	183	732	1276	1162	2810	569	862	23	638	1649	447	1134	1760	621	204	842	240	1232	-26	-1119
1028.35	-43	477	1628	1456	2829	751	630	299	518	1226	485	1278	1881	619	66	622	27	1864	-253	-1110
1029.73	-160	494	2108	1778	3010	970	870	321	1025	1646	439	1675	1527	498	461	796	-180	2200	-152	-991
1031.12	193	1033	2606	2589	3613	1304	1275	633	1770	2409	871	2708	2106	1521	1016	1126	552	2815	700	-354
1032.5	587	1257	3300	3034	3769	1966	1788	846	1532	2738	1523	3106	2571	1254	1336	1861	1055	3253	666	-532
1033.88	1428	1208	3800	3704	4499	2131	1766	830	1966	3484	1723	3215	2546	1909	1523	2004	1330	3790	1153	-57
1035.27	1797	2191	4656	4507	4517	2473	2098	1702	2401	4371	1971	4057	3494	2272	2027	2360	1798	4573	1719	543
1036.65	2205	2634	5212	4900	5432	3633	2438	2232	3653	4696	2650	4844	3529	2571	2747	3157	2447	5323	2140	1151
1038.03	2698	2475	5600	5263	5834	4003	3049	2626	3917	4966	2922	4677	3638	2995	3161	3566	3044	5520	2648	2100
1039.41	3560	3805	6778	6424	6331	4412	3292	3592	4938	6109	3934	6107	4565	3818	3961	4166	3710	6524	3058	2065
1040.8	4723	4843	7911	7643	7555	5534	4161	4618	5810	7350	4999	7121	5406	4603	5347	5529	4783	7591	3874	3285
1042.18	5398	5134	8808	8334	8713	7107	4677	5491	6713	8107	6251	7810	5963	5016	5840	6570	5912	8582	4627	3705
1043.56	5648	5865	9987	9886	9004	7644	5435	5993	7230	9545	6963	9223	6443	5209	6634	7573	6035	9607	5546	4599
1044.94	7279	7149	11727	11256	10363	9244	6492	7223	8239	10476	8383	10163	7304	6582	7869	8828	7139	11943	6342	6429
1046.32	8306	7708	12379	12275	11603	10241	7148	8408	9273	11545	9154	11233	8533	7303	8922	9963	8194	12444	6657	7251
1047.7	8722	8049	12830	12216	11530	10905	7375	8622	9868	11917	10007	11582	8702	7892	9388	10168	8659	12640	7615	7506
1049.08	9448	9404	13690	13446	12960	12559	8407	9475	10523	12921	11241	11835	10250	8958	10290	11592	9662	13299	9321	7868
1050.46	9875	9710	13540	14030	13006	12856	7763	10081	10943	12893	11287	12562	9469	8385	10813	11352	10305	14190	8752	8714
1051.84	10287	10341	14799	14543	13516	13243	8820	10211	11486	14105	11383	13781	10529	9384	11118	12174	10099	14956	9646	9802
1053.22	10313	9748	14300	14149	13440	12962	8968	10518	11134	13430	11335	13181	10158	8916	10646	11914	10037	14830	9669	9409
1054.6	10001	9684	14507	14261	12660	12475	8712	9951	11162	13097	11164	12773	10296	9144	10167	11351	9585	14140	9038	9314
1055.98	9217	9364	13712	13461	12657	11425	8187	9116	10425	12741	10309	12240	10252	9216	9703	10983	9375	13509	9141	8876
1057.36	8549	8942	12477	12662	11563	11061	7434	8586	9454	12109	9630	11880	9500	8521	9094	10149	8531	12608	8172	8072
1058.74	8451	8725	12412	11906	11229	10198	8267	8739	9760	11524	9362	11458	9720	8298	8806	9950	8493	12508	8637	7843
1060.12	7504	8214	11003	10848	10301	9125	6907	7407	8342	10355	8280	9389	8423	7384	7812	8521	7297	11202	7240	6843
1061.5	6331	7041	10133	9743	9907	7997	6286	6591	7335	9114	7313	8852	7730	6464	7062	7673	6725	10647	6560	5892
1062.87	5505	6907	9477	9583	9289	7569	5688	5836	6835	8610	6500	8701	7636	6472	6844	7294	6046	9506	6340	5770
1064.25	4999	6292	8695	8273	8335	6528	5606	5512	6374	8039	5763	7284	6747	6045	5405	6020	5301	8776	5346	4365
1065.63	4857	5676	7848	7792	7543	6187	5109	5425	5609	7452	5185	7186	6158	5731	5531	5769	4726	8139	5095	4160
1067.01	4286	5686	7495	7386	7787	5587	4865	4594	5413	7083	4630	6778	5999	5131	4848	4989	4168	7793	4450	3218
1068.38	4197	4675	7367	7016	7193	5050	4271	4029	4925	6688	4023	6273	5465	4272	4284	4417	4380	7139	4272	3054
1069.76	3915	5042	7582	6938	7431	5082	4359	4348	5375	6849	4970	6313	5590	4614	5086	4706	4630	7127	4383	3268
1071.13	4272	4903	6930	6828	7333	5057	4346	4130	5377	6669	4448	6409	5722	4426	4481	5143	4150	6875	4388	3150
1072.51	4474	5130	7668	7385	7346	5909	4429	4314	5188	6469	4879	6381	5914	4652	4573	5155	4653	7710	4843	2557
1073.89	4218	4866	7857	7215	7371	5181	4058	4369	5059	7028	4725	6893	5262	4234	4955	5053	4369	7783	3902	2646
1075.26	4248	4652	7339	7225	7615	5311	4352	4482	5448	6880	4917	6580	5410	4501	4906	5289	4779	7359	4206	3514
1076.64	4565	4974	8264	7767	7699	6048	4445	4956	5637	7763	4960	7090	5357	4314	5262	5806	4844	7928	4551	3840
1078.01	5322	5812	7987	7984	8521	6659	5138	5163	6085	7599	5492	6905	6028	5335	5755	6197	5086	8070	5127	3663
1079.39	5897	5692	9365	9144	8970	6934	5236	5978	6781	8503	6045	8074	6314	5145	6253	6655	6080	8951	5353	4493
1080.76	5912	5961	10011	9920	9073	7274	5049	6023	6488	9278	6793	8559	6740	5668	6099	6862	5854	9868	5636	4382
1082.13	7049	7357	10955	10917	9672	8308	6645	7245	7965	9973	7526	9641	7572	6997	7732	8161	6909	10975	6691	4748
1083.51	6711	6474	10537	10691	9986	8736	5772	6984	7855	9808	7544	9322	7097	6225	7254	8014	6843	10309	6068	4944
1084.88	7928	8040	12118	11552	11046	9787	7198	8029	8848	11237	8946	10816	8340	7585	8561	9268	7647	12288	7189	6655
1086.26	8546	9253	13208	12774	11640	10735	7559	8709	9784	12080	9495	11813	9487	7990	8779	9958	8612	12537	7956	7340
1087.63	8411	8721	12428	12081	11823	10515	7695	8779	9755	11613	9172	11211	8674	8155	9114	10002	8344	12614	8022	7301
1089	8864	9021	13028	12596	12130	11463	7734	9347	10116	12269	9964	11674	9777	8470	9378	10005	8890	12781	8499	7418
1090.38	9027	9134	12699	13280	11925	11482	8395	9414	10114	12442	9990	11682	9983	8536	9593	10772	9320	13266	9211	7868
1091.75	8801	9505	12691	12163	12509	11255	7963	9259	9940	11626	9799	11025	10006	8879	9509	10397	8930	11921	8272	7314
1093.12	9391	9164	13322	12369	12218	11652	7797	9020	10310	11947	10395	11345	9664	8321	9615	10909	8981	12867	8446	8230
1094.49	8245	9018	12632	12504	11443	10965	7810	8842	9407	11787	9483	11208	8940	8079	9153	10415	8379	12551	8162	8007
1095.86	8060	8007	11870	11457	11073	10404	7384	8025	8709	11382	8837	10410	8904	7551	8888	9529	8321	12012	7144	6663
1097.23	7618	7540	11534	10945	11020	9937	6846	8039	8219	10670	8610	10277	8493	6940	8313	9993	7945	11239	7599	6567
1098.6	6799	7206	10734	10798	9965	9148	6742	6810	7985	10321	7829	9547	8312	6455	7740	8583	7396	11410	7059	6639
1099.97	5771	6732	10343	9794	9210	7966	6114	6068	7049	9387	7030	8475	7146	6321	6901	7755	6161	10152	6674	6420
1101.35	5224	5964	8872	9179	8470	6987	5528	5454	6547	8157	6352	8052	7172	5801	5743	6643	5579	9096	5737	5603
1102.71	4815	5430	7850	7441	8007	6608	5006	5110	6023	7205	5425	6781	6188	5201	5291	5929	5137	7718	4933	4146
1104.09	4026	4971	7223	6968	7311	5423	4410	4101	4998	6540	4887	6012	5856	4699	4700	5294	4235	7065	4414	3897
1105.45	3287	4545	5845	6142	6179	4493	3905	3575	4658	5491	4040	5350	4903	3952	3793	4689	3749	5866	3846	2778
1106.82	2227	3350	5279	4707	5424	3432	2508	2856	3429	5001	3110	4652	3657	3080	2867	3492	2907	5366	2798	1733
1108.19	2298	3519	4730	4942	5239	3490	2789	2642	3663	4531	2735	4380	3712	3379	2995	3693	2404	4899	2433	2183
1109.56	1789	2574	4458	4823	4822	3000	2776	1938	2823	4355	2352	3875	3529	3050	2106	2997	2141	4452	2319	1604
1110.93	1933	3235	4147	4285	4960	2785	2521	2155	2875	3984	2382	3940	3555	2851	2530	2386	1909	4392	2496	1491
1112.3	1243	1945	3436	3186	3799	2235	1824	1328	1564	3282	1703	2868	2847	2376	1195	2372	1246	3180	1296	-116
1113.67	1115	1626	3002	2993	4052	2072	1597	1021	2274	2632	1863	2544	2568	2010	1706	1721	1419	3161	991	357
1115.04	920	1932	3289	3306	4061	1730	1740	1029	1527	2814	1444	2774	2779	1790	1307	1622	919	3066	987	352
1116.4	597	1413	3140	2976	4231	1657	1901	1159	1554	3220	1623	2856	2304	2023	1201	1514	840	3213	1538	359
1117.77	200	954	3111	2813	3624	1401	995	862	1392	3253	1232	2582	2261	1455	835	1318	997	2961	747	-165
1119.14	523	1665	3304	2949	3500	1626	1322	574	1403	2804	1198	2838	2294	1841	1083	1686	818	3014	898	47
1120.5	840	1774	2980	2733	3909	1426	1622	928	1600	2476	1446	2849	2735	1948	1246	1787	1042	3091	1416	-88
1121.87	527	1086	2373	2411	3535	1510	1279	572	1496	2233	1000	2207	2344	1420	1341	1243	732	2582	792	-1
1123.24	674	1191	2894	2757	3896	1607	2073	758	1667	2820	923	2882	2388	1606	1077	1935	803	2965	699	199
1124.6	68	823	3071	2389	2936	1619	1097	421	1089	2573	1117	2430	2216	1410	970	1166	481	2859	472	-51
1125.97	172	715	2736	2451	3331	1210	1160	516	602	2130	967	2083	2266	1204	754	910	36	2712	327	-189
1127.33	324	1144	2558	2658	3130	1567	1154	250	1352	2377	962	2361	2065	1122	649	1270	497	2418	553	400
1128.7	341	810	2502	2473	3268	1313	734	416	746	2307	641	2281	1911	1029	299	1117	-8	2618	572	-389
1130.06	219	1185	2586	2729	3129	1032	1268	160	1119	2441	1241	2395	2249	1220	806	1428	404	2467	538	20
1131.43	172	1084	2252	1701	2917	1071	1448	270	709	2000	975	1956	2527	1489	561	1049	590	2053	694	-51
1132.79	64	349	2108	2449	2729	1046	966	94	496	2300	704	2001	2225	1336	642	1015	-12	1873	392	-64
1134.16	-117	478	1720	1480	2564	941	606	-539	542	1644	563	1289	1644	616	151	857	105	1833	-250	-735
1135.52	-228	390	2141	2267	2849	953	1101	-250	850	2017	636	1448	1413	405	156	790	-146	2192	10	-405
1136.88	-278	580	1748	1472	2867	348	692	-542	220	1425	495	1399	1457	1071	-143	832	-370	1959	-116	-478
1138.25	-752	145	1271	2077	2262	359	376	-854	151	1083	568	1185	1530	542	-447	126	-865	1254	-241	-942
1139.61	-913	-10	1279	1346	2200	257	628	-825	6	1043	288	962	1247	591	-235	50	-904	1069	-636	-1445
1140.97	-663	57	1528	1167	2343	492	626	-530	352	1007	-61	1085	1750	1051	62	319	-549	1294	-531	-753
1142.34	-1126	-373	1583	1312	2124	55	234	-598	-415	1369	-170	1241	1197	342	-363	197	-813	1175	-907	-520
1143.7	-819	156	1256	1177	2275	9	437	-810	-107	1544	-218	1299	1023	555	-320	283	-264	1522	-381	-754
1145.06	-1490	-1165	331	417	1431	-388	-80	-1229	-194	578	-595	650	471	-355	-760	-361	-1139	392	-1233	-1325
1146.42	-1194	-872	774	1033	1680	-279	31	-1496	-626	465	-466	884	871	-141	-722	-112	-1027	784	-1027	-1180
1147.78	-1048	-10	1032	917	2377	299	214	-997	4	1001	199	619	1225	358	-207	297	-842	888	-21	-718
1149.14	-1522	-915	566	221	1715	-695	-441	-1603	-844	562	-936	657	620	-427	-1188	-279	-1218	893	-824	-894
1150.5	-1550	-591	1126	1134	1568	-289	-8	-1110	-335	863	-378	712	754	-105	-1060	6	-1516	863	-934	-905
1151.87	-1630	-734	848	473	1637	-622	-147	-1200	-429	589	-617	603	553	176	-945	-170	-1142	434	-1010	-1738
1153.22	-1900	-1590	-205	-419	1372	-953	-692	-1917	-1224	-313	-761	-361	4	-718	-1443	-467	-1733	51	-1651	-1905
1154.59	-1747	-1166	405	125	937	-808	-697	-1481	-777	166	-712	23	-46	-689	-1528	-875	-1896	569	-1458	-1900
1155.94	-1696	-1106	454	-113	1231	-618	-681	-1622	-786	107	-1111	88	518	-655	-962	-737	-1647	470	-1828	-1484
1157.31	-1786	-870	114	-70	1313	-879	-386	-1949	-964	49	-1155	-125	265	-34	-1274	-644	-1775	88	-1842	-1681
1158.66	-1969	-1365	-345	-367	1092	-781	-921	-1802	-1086	-22	-1179	-118	-427	-719	-1117	-704	-1639	-390	-1948	-2000
1160.02	-1749	-831	-189	-35	1464	-630	-117	-1398	-1074	163	-846	-96	565	-219	-1033	-785	-1445	80	-1347	-1773
1161.38	-1998	-1602	-197	-563	1237	-910	-799	-1823	-1419	-403	-1130	-551	-199	-577	-1413	-599	-1705	12	-1746	-1814
1162.74	-1777	-1195	-319	-129	913	-706	-566	-1848	-967	-130	-1181	4	240	-752	-1473	-500	-1631	-4	-1640	-1908
1164.1	-1956	-1183	-104	-609	1099	-1022	-491	-1621	-809	-285	-903	-177	165	-316	-1321	-868	-1423	-303	-1347	-2107
1165.46	-2105	-561	-189	-545	1839	-771	-256	-1942	-848	-342	-978	-229	574	-369	-1249	-609	-1656	-206	-1398	-1917
1166.82	-2300	-1794	-883	-864	730	-1493	-1140	-2361	-1464	-1066	-1357	-1009	-126	-1153	-1785	-1344	-2218	-1005	-2061	-2382
1168.17	-2258	-1304	-351	-224	629	-1170	-995	-2252	-1425	-372	-1316	-116	-179	-900	-2142	-1234	-2164	-545	-1707	-1960
1169.53	-2140	-1114	-272	-640	1187	-862	-417	-2000	-898	-506	-1214	-365	606	-829	-1369	-707	-1819	-377	-1902	-2701
1170.89	-1891	-1501	-267	-664	955	-1187	-958	-1957	-1426	-498	-1272	-626	132	-724	-1585	-778	-1969	45	-1874	-2051
1172.24	-2211	-1185	-442	-575	658	-1310	-886	-2337	-1361	-383	-1326	-605	-35	-849	-1753	-828	-2380	-518	-1726	-1924
1173.6	-2325	-1345	-650	-681	990	-1158	-1075	-2092	-1439	-516	-1533	-386	38	-534	-1304	-1106	-2057	-680	-2130	-2254
1174.96	-2367	-1066	-621	-520	944	-1112	-858	-2222	-1531	-601	-1307	-375	-47	-621	-1653	-1230	-1942	-444	-1848	-2357
1176.31	-2256	-1592	-952	-767	1054	-1480	-936	-2109	-1247	-724	-1253	-719	-7	-1131	-1587	-898	-1846	-536	-1807	-2659
1177.67	-2519	-2068	-1409	-1204	406	-1709	-1356	-2814	-1754	-1345	-1801	-1215	-320	-1435	-2065	-1408	-2685	-1541	-2388	-2838
1179.02	-2428	-1392	-180	-147	620	-1460	-777	-2250	-1628	-396	-1607	-396	-367	-830	-1890	-1030	-2258	-530	-2046	-2282
1180.38	-2462	-1658	-262	-544	349	-1448	-1054	-2391	-1547	-644	-1358	-665	-83	-1173	-1849	-1336	-2186	-278	-2187	-2581
1181.73	-2485	-1314	-836	-1136	448	-1647	-1023	-2382	-1570	-1067	-1684	-1078	121	-632	-1835	-1246	-2148	-1156	-2150	-2569
1183.09	-2271	-1165	-461	-841	638	-1076	-953	-2317	-1685	-836	-1523	-884	-411	-1063	-1934	-1140	-2254	-734	-1561	-2322
1184.44	-2190	-1318	-348	-701	1050	-909	-578	-2347	-1348	-484	-1439	-468	23	-896	-1729	-925	-2014	-242	-1863	-2456
1185.8	-2966	-1978	-1231	-1491	277	-1888	-1455	-2349	-2107	-1187	-1876	-1126	-339	-1350	-2557	-1821	-2714	-1020	-2482	-2952
1187.15	-2479	-1778	-626	-850	582	-1496	-1509	-2269	-1756	-483	-1813	-675	-621	-1219	-2055	-1346	-2152	-606	-2564	-2746
1188.5	-2475	-1611	-644	-993	726	-1706	-1041	-2397	-1905	-593	-1740	-518	-85	-920	-1769	-1343	-2780	-763	-2101	-2840
1189.86	-2115	-1148	-225	-465	741	-1223	-859	-2136	-1791	-211	-1543	-340	53	-893	-1584	-902	-1929	-103	-2186	-2711
1191.21	-2737	-1874	-533	-906	230	-1971	-1480	-2459	-1892	-706	-1897	-370	-383	-1251	-2332	-1493	-2670	-762	-2420	-2694
1192.56	-2108	-1437	-583	-857	412	-1497	-800	-2374	-1254	-830	-1228	-1043	-561	-937	-1721	-1196	-2120	-272	-1933	-3000
1193.92	-2528	-1718	-488	-651	595	-1652	-1012	-2134	-1506	-473	-1618	-345	-69	-1010	-1996	-1170	-2240	-466	-2344	-2835
1195.27	-2617	-1735	-1023	-988	210	-1690	-1592	-2477	-1604	-820	-1662	-646	-552	-1150	-1956	-1106	-2252	-902	-2427	-2843
1196.62	-2583	-1746	-239	-986	604	-1627	-1526	-2394	-1604	-669	-1742	-697	-600	-1224	-1791	-1429	-2427	-673	-2194	-2795
1197.97	-2538	-2403	-942	-971	336	-1730	-1298	-2662	-1983	-1332	-1746	-1089	-486	-1456	-2189	-1333	-2410	-733	-2247	-2402
1199.32	-2553	-1658	-1195	-1282	500	-1561	-1064	-2347	-1749	-1261	-1937	-1158	-136	-1076	-2144	-1299	-2446	-841	-1950	-2751
1200.67	-2606	-1782	-224	-567	455	-1637	-1402	-1931	-1622	-621	-1348	-665	-536	-1332	-1661	-1315	-2182	-775	-2151	-2738
1202.03	-2568	-2143	-696	-890	602	-1988	-1194	-2508	-1939	-811	-1867	-699	-539	-1203	-2049	-1526	-2437	-1222	-2600	-2875
1203.38	-2622	-1651	-819	-1098	347	-1692	-1162	-2699	-1791	-763	-1894	-523	-540	-1051	-2186	-1098	-2216	-1027	-2848	-2562
1204.73	-2950	-2461	-1284	-1246	318	-1645	-1684	-2501	-1778	-791	-1672	-843	-733	-1641	-2354	-1345	-2727	-1254	-2760	-2118
1206.08	-2651	-1857	-803	-721	396	-1710	-1313	-2448	-1787	-548	-1579	-405	-704	-632	-2144	-1341	-2526	-700	-2354	-2090
1207.43	-2417	-1485	-353	-920	628	-1281	-820	-2258	-1443	-630	-1518	-625	132	-1064	-1516	-1023	-2140	-642	-1912	-2312
1208.78	-2874	-2355	-715	-821	217	-1552	-1349	-2647	-1798	-607	-1762	-852	-480	-1365	-1998	-1388	-2450	-666	-2402	-2243
1210.13	-2828	-1934	-714	-1153	405	-1640	-1112	-2591	-1848	-656	-1756	-616	-606	-1265	-1934	-1389	-2429	-759	-2319	-2849
1211.48	-2355	-1989	-809	-1282	467	-1620	-1097	-2465	-1760	-1121	-1712	-1273	-539	-1120	-2097	-1281	-2390	-943	-2238	-2491
1212.83	-2741	-1917	-913	-978	359	-1562	-972	-2509	-1709	-970	-1800	-772	-159	-1025	-1912	-1111	-2112	-1000	-2336	-2740
1214.17	-2126	-1714	-895	-936	414	-1415	-905	-2163	-1507	-1183	-1692	-636	-155	-1298	-1988	-961	-2639	-1129	-2138	-2277
1215.52	-2942	-2228	-1048	-1035	252	-1774	-1379	-2644	-2135	-990	-1808	-1186	-784	-1320	-2331	-1530	-2652	-1141	-2614	-2888
1216.87	-2214	-1804	-815	-1055	498	-1206	-1249	-2552	-1403	-655	-1459	-762	-226	-1360	-2224	-1195	-2551	-1049	-2251	-2471
1218.22	-2682	-2228	-850	-866	234	-2178	-1366	-2762	-1887	-645	-1899	-801	-800	-1615	-2178	-1752	-2519	-908	-2624	-2386
1219.57	-2922	-2134	-1207	-1271	117	-1937	-1550	-2796	-1850	-861	-1929	-806	-737	-1444	-2413	-1701	-2706	-901	-2170	-2690
1220.91	-2449	-1728	-774	-727	458	-1806	-1324	-2690	-1775	-593	-1306	-649	-567	-1433	-2051	-1404	-2444	-640	-2392	-2422
1222.26	-2656	-1777	-597	-687	523	-1722	-1256	-2634	-1834	-688	-1611	-797	-74	-743	-1961	-1472	-2541	-719	-2025	-2184
1223.61	-2393	-1858	-509	-892	565	-1447	-1168	-2418	-1628	-599	-1694	-486	-165	-1103	-2022	-1231	-2158	-513	-2227	-2432
1224.95	-2584	-1500	-598	-1096	656	-1454	-994	-2558	-1313	-909	-1861	-549	-287	-803	-2022	-1430	-2342	-659	-2131	-2371
1226.3	-2588	-1291	-315	-430	1306	-1237	-665	-2284	-1514	-651	-1266	-313	85	-623	-1916	-855	-2237	-324	-1741	-2179
1227.65	-2663	-1928	-966	-883	998	-1608	-1195	-2416	-1760	-737	-1770	-823	-570	-958	-1947	-1204	-2474	-999	-1960	-2795
1228.99	-2392	-1588	-408	-811	655	-1387	-921	-2196	-1627	-370	-1278	-557	-141	-652	-1824	-1368	-2032	-864	-2056	-2187
1230.34	-2471	-1316	-122	-223	794	-1380	-909	-2011	-1373	-406	-1609	-109	-137	-869	-1958	-1124	-2300	-246	-1970	-2149
1231.68	-2605	-1239	-313	-467	694	-1752	-1288	-2289	-1291	-580	-1663	-478	184	-1211	-2135	-1362	-2220	-121	-2150	-2546
1233.03	-2405	-1422	-261	-842	687	-1436	-855	-2155	-1439	-354	-1455	-326	-126	-1102	-1727	-1129	-2068	-558	-2050	-2574
1234.37	-2726	-1722	-449	-867	779	-1705	-1092	-2483	-1794	-595	-1384	-445	-201	-889	-2248	-413	-2187	-637	-2174	-2559
1235.72	-2363	-1702	-668	-712	748	-1531	-964	-2381	-1339	-690	-1381	-763	-184	-1180	-1961	-1364	-2337	-760	-2173	-2418
1237.06	-2508	-1611	-547	-855	745	-1200	-995	-2091	-1560	-645	-1441	-484	-69	-872	-1734	-625	-2154	-135	-2338	-2697
1238.4	-2311	-1634	-375	-550	696	-1261	-902	-2123	-1416	-457	-1323	-204	-163	-1064	-1905	-1274	-2137	-230	-2007	-2695
1239.75	-2233	-1485	97	-199	824	-1143	-953	-2230	-1259	-227	-1289	0	-211	-1022	-1351	-1112	-2092	153	-2055	-2069
1241.09	-2442	-1338	-115	13	847	-1419	-761	-2083	-1496	-237	-1301	78	72	-560	-1763	-827	-2297	-135	-1980	-2384
1242.44	-2389	-1495	264	216	767	-1201	-984	-2129	-1076	175	-1057	73	-59	-1202	-1551	-822	-2120	-108	-1575	-2034
1243.78	-2388	-1216	-40	144	612	-1147	-678	-2337	-1306	76	-1159	-45	-287	-826	-1864	-1351	-1960	-384	-1813	-1460
1245.12	-2207	-1474	-15	-478	1186	-1127	-902	-1909	-1250	-351	-1232	-253	-119	-578	-1616	-832	-2092	-230	-1568	-2603
1246.46	-2140	-1602	-535	-585	607	-1437	-1269	-2110	-1454	-302	-1635	-383	102	-1119	-1630	-1012	-2217	-513	-1922	-2503
1247.81	-1947	-1111	-230	-412	1095	-697	-688	-1895	-1127	-125	-1055	-274	106	-527	-1421	-887	-1798	-50	-1759	-1972
1249.15	-1823	-1089	233	70	892	-1113	-587	-1757	-1006	32	-1146	-17	517	-513	-1648	-899	-1492	146	-1634	-1918
1250.49	-1859	-397	913	640	1361	-582	-228	-1326	-332	487	-753	695	378	-170	-846	-271	-1221	454	-823	-1484
1251.83	-1790	-770	485	484	1119	-794	-543	-1796	-976	663	-710	395	414	-676	-1625	-694	-1632	578	-1694	-1701
1253.17	-1563	-885	769	667	1528	-665	-190	-1431	-846	745	-680	656	537	-423	-1236	-436	-1301	510	-1311	-1228
1254.51	-2001	-920	-110	-98	1309	-949	-392	-1711	-533	326	-1076	278	414	-556	-1483	-481	-1563	9	-1444	-1290
1255.86	-1421	-709	-229	-97	1288	-382	-507	-1684	-756	-190	-717	-342	806	-214	-1176	-218	-1611	-177	-1539	-1765
1257.19	-1378	-516	314	315	1541	-595	-495	-1738	-800	1029	-632	352	315	-656	-980	-274	-1516	499	-1281	-1530
1258.54	-1596	-823	651	468	1938	-326	-213	-1246	-115	539	-461	756	809	-76	-535	-81	-883	1049	-1060	-1399
1259.88	-1243	-406	1013	530	2257	-97	-200	-909	-386	799	-7	634	938	-134	-401	53	-946	857	-1120	-1355
1261.21	-1343	-658	951	434	2089	-101	-245	-1114	89	904	-344	734	751	-153	-742	48	-1370	707	-928	-1540
1262.55	-985	-96	1400	1198	2128	135	35	-967	257	1220	-290	1488	1421	101	-481	380	-772	1132	-1042	-863
1263.89	-1287	-750	1767	1550	1952	-13	-194	-767	20	1493	40	1451	837	5	-361	372	-742	1762	-840	-947
1265.23	-306	39	2578	1958	2626	238	391	-409	415	1966	396	1876	1353	302	286	751	-663	2157	-123	-586
1266.57	22	622	2914	2489	2965	1218	981	118	895	2184	629	2168	2000	1299	536	1201	349	2429	-10	-127
1267.91	-140	550	2786	2082	3100	1035	564	-54	1080	2303	718	1934	1949	677	585	1157	358	2702	-367	-1199
1269.25	-27	458	2971	2775	2738	1237	802	150	912	2449	706	2817	1815	806	424	1282	185	2866	124	-596
1270.59	494	1017	3409	3039	3786	1481	1170	607	1568	3131	843	3000	2196	1122	959	1660	650	3472	537	-243
1271.92	882	1617	3666	3404	4038	2340	1688	1036	1936	3476	1677	3331	2613	1731	1673	2292	1357	3421	1018	407
1273.26	917	1154	3741	3758	4365	2221	1510	1023	1854	3499	1764	3535	2618	1712	1673	2244	1109	3873	543	501
1274.6	2089	2384	4654	4657	4924	3341	2040	2067	2861	4064	2678	4404	3647	2402	2430	2972	2078	4710	1688	1449
1275.93	1907	2395	5309	4905	4987	3268	2514	1840	2775	4767	3037	4406	3588	2852	2432	3351	2167	5105	2020	1751
1277.27	2294	2810	5840	5379	5332	4199	2357	2180	3098	5183	3052	4815	3615	2556	2960	3946	2741	5578	2301	2557
1278.61	2402	2388	5956	5563	5365	4176	2753	2559	3848	5459	3803	4956	4055	2836	3002	4264	2433	5802	2203	2239
1279.94	2807	3151	6237	5609	5752	4243	2818	3050	3698	5732	3714	5772	4144	3206	3266	4319	2868	6325	2100	2210
1281.28	2898	3270	6185	6265	5674	4844	3021	2832	3908	5459	4036	5580	3899	2944	3153	4963	2955	6256	2084	2489
1282.62	3092	3972	6890	6568	6285	5443	3516	3478	3966	6067	4501	6300	5251	3736	3886	4991	3515	6548	2960	3512
1283.95	2935	3564	5849	5222	6627	4587	3367	3345	4122	5379	4091	5294	4887	3670	3887	4795	3170	5713	2962	2755
1285.29	3015	3093	5384	5199	5949	4857	3016	2554	3623	4848	4172	4960	3934	2880	3365	4409	2389	5225	1892	2378
1286.62	2516	3013	5564	5153	5987	4799	2955	2354	4152	4964	3713	5194	4054	3309	3387	4358	2870	5546	2368	2704
1287.95	2471	3103	5672	5298	5643	4639	2992	2426	3492	5114	3729	4769	3802	3148	3038	4063	2440	5770	2247	2549
1289.29	1802	2500	4888	4585	5096	3347	2356	1455	2733	4802	3263	4215	3375	2915	2083	3445	2134	4886	1858	2026
1290.62	1671	2792	4309	4402	5028	3481	2227	2194	2694	4389	2756	3982	3906	2486	2382	3341	1415	4691	1734	2361
1291.96	1333	2269	3944	4337	4235	2589	2101	1287	2100	3659	2140	3620	2875	2232	1496	2969	1363	4002	1386	1554
1293.29	1614	1881	3775	3735	4455	2643	2376	1012	2358	3413	2413	3667	2971	2327	1659	2650	1604	4044	889	1000
1294.62	622	1502	3356	3370	3420	2363	1227	917	1661	2890	1719	2945	2404	1513	1154	2160	689	3596	544	641
1295.96	268	1203	3253	2998	3528	2125	1468	368	1378	3029	1382	2582	2348	1101	954	1822	369	3223	182	515
1297.29	210	1029	2828	2604	3415	1801	1283	348	1178	2532	1392	2333	2404	1397	1059	1590	624	2848	568	591
1298.62	-87	676	2714	2297	2417	932	1102	385	737	2247	898	2103	2129	1439	431	1139	-169	2563	397	183
1299.95	-279	490	1991	2095	2902	999	820	-358	716	1992	432	1568	1670	1009	266	846	-33	1827	-109	53
1301.29	-392	237	1965	2182	2476	631	860	-464	349	2021	566	1964	1678	762	-183	1061	-423	2028	-169	-186
1302.62	-611	201	1406	1458	2226	315	391	-517	62	1234	289	1474	1651	871	-116	596	-661	1475	-336	-291
1303.95	-912	-405	976	873	2315	-17	429	-653	340	881	-189	895	1511	392	-191	457	-618	1013	-567	-1196
1305.28	-1244	100	1288	1058	1881	121	276	-960	24	1147	38	1066	1301	282	-844	579	-829	1553	-391	-664
1306.61	-1198	-244	1452	1082	2157	248	158	-1205	-115	1152	-320	783	1497	533	-358	249	-946	1047	-652	-724
1307.94	-1275	115	1575	1480	2236	73	370	-1036	-174	1492	-127	1281	1405	81	-773	159	-952	1481	-460	-675
1309.27	-1137	-267	1233	1191	2112	-51	609	-920	-430	1008	-355	1215	1472	369	-741	35	-995	1269	-547	-1380
1310.6	-1113	-70	661	554	1931	10	281	-759	24	634	-185	814	1082	34	-406	63	-1010	499	-522	-1423
1311.93	-1474	-445	715	440	1782	-216	-257	-1191	-823	680	-512	695	788	226	-1080	-136	-1013	529	-1027	-1121
1313.26	-1249	-456	1038	917	1929	-158	159	-1301	-514	1039	-507	767	1347	256	-784	-121	-1313	953	-892	-1047
1314.59	-1368	-270	401	417	1854	-61	209	-1463	-413	620	-461	512	1061	77	-1132	-246	-1092	450	-1114	-1509
1315.92	-1887	-404	412	295	1386	-380	-336	-1666	-776	253	-480	558	904	-399	-899	-585	-1269	643	-1351	-1367
1317.25	-1718	-1186	362	499	1268	-874	-385	-1746	-899	685	-1029	698	514	-532	-961	-384	-1804	606	-1586	-1496
1318.58	-1516	-348	690	469	1784	-222	-370	-1236	-419	439	-523	465	1265	-215	-983	-268	-1408	226	-1104	-1547
1319.91	-1425	-104	867	790	1858	-36	-125	-1107	-218	503	16	587	1223	-156	-618	55	-1024	815	-519	-1287
1321.24	-1539	-650	166	516	1734	-326	-270	-1459	-631	351	-496	342	1179	-153	-850	-206	-1428	407	-1318	-992
1322.56	-1686	-926	643	801	1341	-418	-271	-1456	-597	982	-596	661	974	-218	-1300	-518	-1550	656	-1124	-1118
1323.89	-1754	-668	309	-91	1381	-536	-106	-1526	-743	357	-955	257	881	-61	-1587	-466	-1437	14	-1078	-1711
1325.22	-1294	-502	724	448	1390	-416	10	-1525	-689	558	-623	391	1076	-243	-674	-365	-1250	930	-1339	-1719
1326.55	-1740	-733	661	274	1617	-685	-602	-1611	-739	289	-893	362	476	-491	-1377	-718	-1667	351	-1426	-1669
1327.87	-1749	-1396	-357	-469	1417	-509	-969	-1826	-750	-320	-808	-531	535	-441	-1333	-530	-1663	-730	-1834	-1909
1329.2	-1344	-417	197	132	1578	-789	95	-1470	-701	420	-436	130	1075	-276	-994	-122	-1384	52	-1087	-1339
1330.53	-1451	-662	576	125	1810	-293	-95	-1559	-715	107	-162	151	763	-100	-832	-298	-1196	139	-1179	-1715
1331.85	-1342	-285	1104	704	1438	-217	306	-1475	-691	718	-477	1004	1122	4	-1152	-46	-1438	1010	-1184	-1312
1333.18	-1361	-404	970	843	1707	-409	301	-1243	-403	773	-561	459	1367	237	-935	-103	-1196	967	-1022	-1782
1334.51	-1379	-873	549	-31	1710	-607	-254	-1654	-843	327	-649	-38	563	-271	-1205	-117	-1622	213	-1430	-1548
1335.83	-1490	-595	315	275	2019	-416	92	-1523	-602	595	-601	341	1002	66	-959	-233	-1183	458	-985	-1296
1337.15	-1196	36	354	321	1788	-75	-324	-1193	-236	493	-620	603	1249	-4	-570	-10	-1034	325	-789	-1162
1338.48	-1500	-314	1078	617	1595	-390	-53	-1385	-470	668	-499	706	1068	-100	-770	-460	-1420	719	-1274	-1461
1339.81	-1585	-688	592	843	1343	-690	-206	-1466	-942	673	-599	429	677	-494	-1234	-228	-1256	570	-960	-1195
1341.13	-1743	-466	867	425	1795	-316	-324	-1619	-800	333	-644	351	870	-127	-1441	-362	-1513	585	-1058	-1394
1342.45	-2183	-1287	-142	50	988	-963	-921	-2020	-1091	-246	-902	54	448	-938	-1549	-934	-1926	-167	-1826	-1938
1343.78	-1320	-242	368	-3	1895	-552	64	-1487	-680	266	-547	441	836	71	-1025	-158	-1421	679	-865	-1609
1345.1	-1510	-213	478	432	1339	-602	-307	-1473	-526	495	-329	55	1097	99	-618	-334	-1350	273	-1203	-1474
1346.42	-1735	-1002	619	649	1457	-445	-111	-1621	-850	713	-800	477	644	-568	-1240	-213	-1599	456	-1422	-1493
1347.75	-1656	-494	817	700	1320	-590	-196	-1709	-1109	790	-816	855	915	-438	-987	-298	-1278	829	-1260	-1148
1349.07	-1523	-993	626	206	1428	-372	-122	-1536	-444	582	-681	537	837	-349	-1285	-359	-1720	628	-1675	-1851
1350.39	-1634	-355	569	149	1259	-764	-172	-1190	-579	235	-1079	281	607	-294	-757	-69	-1573	443	-1562	-1255
1351.72	-1607	-690	866	502	1575	-258	98	-1573	-712	622	-800	635	755	16	-1107	-715	-1403	845	-1400	-1519
1353.04	-1212	-240	998	575	1704	-308	-437	-1114	-459	886	-709	544	948	128	-663	-167	-1326	645	-987	-1466
1354.36	-1366	231	635	535	1960	-282	425	-737	-568	618	-147	528	1641	248	-859	153	-845	407	-528	-1590
1355.68	-1742	-830	-290	-304	1437	-965	-801	-1301	-727	-260	-1003	-316	157	-572	-1284	-571	-1524	-254	-1648	-2206
1357	-1395	-748	388	103	1703	-631	-824	-1346	-446	273	-507	157	905	-318	-885	132	-1673	60	-888	-1653
1358.32	-1526	-994	-170	13	1354	-513	-199	-1679	-579	259	-1099	-119	567	-462	-1607	-125	-1335	20	-1562	-1956
1359.64	-1611	-958	262	178	990	-649	-438	-1803	-582	263	-848	220	270	-535	-1365	-636	-1438	159	-1663	-1982
1360.97	-1210	-288	535	582	2043	-461	213	-1403	-221	564	44	741	1212	161	-818	252	-1307	524	-844	-1163
1362.29	-1658	-592	340	114	1403	-410	-491	-1442	-609	107	-607	136	510	-415	-720	-309	-1358	-124	-1129	-1674
1363.61	-1447	-33	918	1151	2031	-159	97	-1158	-281	876	-44	813	1542	322	-720	-76	-1042	1090	-430	-975
1364.93	-1460	-385	627	384	1536	-536	-30	-1511	-493	277	-609	225	601	-170	-1331	-331	-1094	274	-1308	-1480
1366.25	-1330	-188	484	607	1750	-218	-169	-1193	-467	540	-498	671	1162	-22	-789	174	-1393	756	-878	-985
1367.57	-1703	-570	430	721	1732	-374	-245	-1304	-771	685	-584	871	1101	-193	-989	-94	-1283	626	-716	-1059
1368.88	-1096	207	1135	1268	1908	-67	355	-953	-391	985	-298	1159	1303	603	-760	278	-1125	1195	-849	-1264
1370.2	-1311	-763	565	175	1330	-325	-407	-1503	-795	446	-425	378	756	-205	-876	-207	-1354	487	-1258	-1798
1371.52	-1283	91	1311	771	1895	-155	365	-1045	-269	986	-136	1020	1591	519	-660	208	-1059	700	-854	-871
1372.84	-771	600	1275	1057	1978	517	397	-868	24	1331	-69	756	1559	510	-527	296	-586	1399	-294	-637
1374.16	-1355	-158	1260	1108	1569	-200	342	-1250	17	1371	-304	1060	1326	211	-538	140	-938	1005	-711	-1191
1375.48	-819	246	806	1175	2334	251	727	-710	-271	1190	-59	1013	1636	581	-483	316	-854	973	-72	-1067
1376.79	-1017	-216	1035	810	2027	87	642	-916	-101	825	-88	889	1285	279	-341	53	-977	997	-679	-1197
1378.11	-647	554	1406	1104	2409	105	681	-787	206	1703	237	1455	1779	1132	-390	399	-756	1340	-26	-801
1379.43	-626	400	1831	1903	2530	307	430	-329	368	1672	502	1791	1790	624	-311	939	-283	1755	-433	-99
1380.75	-370	524	1923	1844	2647	641	882	-450	272	1895	560	2043	2187	807	362	1061	-115	1893	52	-64
1382.06	-472	528	1426	1588	2596	406	908	-367	442	1807	372	1466	2095	1010	-229	502	-321	1388	20	-842
1383.38	-476	656	1147	1684	2466	818	932	-615	371	1466	545	1416	1650	513	-16	985	-406	979	-196	-1112
1384.69	-732	432	1519	2131	2406	790	735	-438	219	2126	623	2074	1520	779	165	924	30	1834	290	-907
1386.01	-183	632	2394	2028	2894	1015	1081	-37	772	2191	741	2394	2165	1100	455	1263	57	1966	320	-312
1387.33	-59	1298	2658	2495	3075	1255	1580	-289	967	2677	1308	2313	2671	1578	266	1718	280	2628	652	322
1388.64	343	1476	2781	2593	3141	1363	1796	288	1044	2879	1364	2458	2930	1504	906	1597	495	2974	1242	241
1389.96	-170	1420	3052	2768	2893	1644	1598	226	906	2825	712	2557	2589	1840	763	1703	369	2747	915	497
1391.27	100	1879	3096	3189	3403	1909	2230	522	1161	2892	1455	2883	3115	2117	995	1479	451	3080	1836	660
1392.59	640	2263	3562	3196	3462	2029	2204	666	1727	3266	1515	3053	3383	2153	1047	2103	856	3471	1954	691
1393.9	343	1706	3082	3149	3493	1682	1979	622	1565	3047	1405	3002	3047	1815	807	1770	385	3277	1207	623
1395.21	578	1363	2816	2929	3312	1681	1736	-78	1306	2637	1304	2576	2885	1950	151	1453	-30	2453	1153	179
1396.53	850	2032	3198	2988	3793	2012	1903	802	1686	2917	1378	2691	2963	1966	1059	1963	984	3004	1317	256
1397.84	307	1484	2925	2938	3022	1437	2200	380	1194	2851	961	2642	2570	1631	467	1598	547	3088	1274	80
1399.16	154	1731	2798	2865	3437	1592	2062	354	1325	2772	1139	2552	2802	2135	942	1899	509	3172	1342	487
1400.47	-141	1422	1977	1752	3310	1055	1855	249	1104	1971	806	2415	2907	1718	534	1203	114	2016	763	-471
1401.78	230	1780	2825	2898	3205	1653	1793	710	1347	2527	887	2344	3149	1798	723	1439	681	2950	1548	147
1403.1	492	2181	2881	2834	3672	1704	1978	599	1689	2538	1428	2519	3078	2085	940	1776	852	2783	1363	8
1404.41	683	1878	3295	2758	3497	1550	1607	183	1353	3016	818	2664	2964	1792	955	1502	488	3095	1095	453
1405.72	574	2034	3554	2917	3880	1510	1962	599	1570	3506	1007	2938	3076	2192	885	1756	703	3624	1459	615
1407.03	1022	2137	3715	3530	3728	1965	2512	1013	2062	3084	1689	3232	3579	2422	1427	2217	960	3342	1992	954
1408.34	1144	2851	3609	3490	4026	2465	2408	1188	1750	3404	1927	3335	3699	2699	1889	2193	1149	3901	2110	825
1409.65	813	2302	3326	3135	4231	1840	2273	883	1553	3252	1728	3278	3419	2150	1368	1892	954	3291	1369	769
1410.97	482	2606	3340	3561	3933	1663	2193	679	1778	3376	1478	3064	3206	2265	1335	1852	632	3226	1758	365
1412.28	948	2718	3953	3969	4401	2269	2727	1314	2249	3732	1782	3501	3943	2826	1841	2220	1208	3926	2049	1220
1413.59	1165	2604	3593	3535	4488	2545	2533	830	2130	3379	1798	3213	3630	2757	1898	2286	1266	3372	1772	760
1414.9	1285	2415	2988	3326	3908	1972	2251	1115	2133	3337	2034	2895	3281	2253	1431	2602	1355	3128	1897	262
1416.21	1381	2728	3991	3987	4213	2630	2492	1505	2149	3690	2108	3574	3330	2728	1980	2526	1810	3825	1906	640
1417.52	1169	2550	3970	3828	4247	2332	2341	1236	2352	3654	2312	3473	3880	2554	2111	2535	1358	3431	1473	675
1418.83	1430	2756	3733	4032	4810	2947	2558	1706	2883	4175	2543	3953	3529	2556	2155	2716	1692	4077	1926	1199
1420.14	1621	2848	4758	4744	4372	2954	2766	1530	2690	4442	2459	3675	3900	2674	2287	2589	1441	4551	2217	1799
1421.45	1465	2024	5026	5075	4736	3119	2557	1378	2626	4557	2117	4416	3797	2268	2169	2945	1657	5326	1918	1950
1422.76	1916	3285	5385	5993	5324	3326	3202	2439	2990	5094	2849	5025	4874	3381	2868	3478	2098	5443	2886	2277
1424.06	1946	3069	5157	5050	5119	3460	3268	2356	3256	4965	2833	4722	4181	3280	2603	3363	1724	5190	2676	1845
1425.37	2438	2833	5110	5260	5233	3411	2833	2448	3192	5165	2893	5114	4294	3110	2569	3848	2437	5111	2238	2517
1426.68	2110	3561	4969	5155	4982	4165	3172	2125	3561	4756	3431	4933	4506	3756	2568	3451	2364	5160	2851	2523
1427.99	2776	3309	5038	5151	5700	4069	3184	2729	3263	4742	3306	4494	4181	3014	3265	3738	2487	4875	2854	2130
1429.3	3149	3700	5789	5614	5927	4236	3729	2813	3676	5507	3994	5178	4690	3741	3358	4135	3330	5550	3514	2633
1430.6	2852	3805	5578	5919	6099	4225	3446	2680	3914	5662	3663	5295	4186	3914	3363	4280	2629	5556	2990	2839
1431.91	3090	4113	6143	6281	6021	4414	3549	2903	3739	6257	3748	5856	4646	3712	3515	4501	3370	6404	3324	3116
1433.22	2948	3740	6473	5871	6257	4363	3903	3068	3903	6300	4060	5874	5041	4036	3908	4664	3392	6691	3327	3014
1434.53	3336	3598	6598	6424	6358	4783	3631	3216	4293	6004	4079	6057	5232	3875	4131	4486	3333	6441	3080	2636
1435.83	3399	3858	6562	6391	6208	4868	3948	3366	4568	6149	4056	5971	4876	3647	3890	4498	3343	6604	3201	3045
1437.14	3577	4473	6863	6686	6926	5403	3923	3518	4710	5905	4227	5890	5431	4079	4233	5052	3613	6594	3640	2850
1438.44	4122	4854	7522	7255	7190	5673	4721	4040	5109	7079	4569	6982	5980	4097	4384	5449	4569	7471	4105	3157
1439.75	4235	5073	7450	7701	7236	5605	4486	4435	5139	6925	4715	6902	5985	4615	4968	5680	4356	7762	4364	3913
1441.06	4510	5575	8144	8302	7501	6315	4466	4547	5679	7596	5235	7254	6284	4673	4927	5954	4830	7848	4854	3605
1442.36	5269	5619	8868	8732	8068	6408	5026	4994	6301	8601	5678	7846	6441	5195	5660	6413	5228	8709	4905	4227
1443.66	5740	5904	9851	9935	8616	7431	5367	5352	7108	9122	6608	8946	6529	5313	6475	6963	5850	9575	5602	4798
1444.97	6387	6394	10228	10514	9558	7778	5574	6799	7371	10079	6856	9459	7412	6203	7454	7807	6475	10359	6238	5557
1446.27	7690	7622	11650	11774	10349	9002	6693	7690	8482	10930	8117	10800	8201	7133	7941	8757	7354	11400	6877	6293
1447.58	8199	8241	12536	12422	11312	10200	6672	8336	9245	11946	8874	11410	8537	7714	8369	9606	8143	12469	7191	6677
1448.88	9272	8904	14130	14054	12311	11746	7776	9098	10456	13155	9620	12701	8846	8098	10044	10939	9622	14078	8268	7618
1450.19	10763	10444	15564	15682	13494	13073	8807	10897	12170	14749	11555	14115	10425	9350	11228	12247	10269	15985	9740	9013
1451.49	11959	11151	17139	17188	15112	14865	10064	12638	13312	16619	13419	15777	11774	10515	13050	14382	12146	17041	10465	10449
1452.79	13605	12501	19135	18894	16322	16639	11077	13511	14926	17800	14641	17496	12849	11670	13352	15994	13260	18853	11880	11314
1454.1	15535	14532	21287	21042	18835	19184	12454	15293	17030	20191	16503	19268	14578	12842	16168	17833	15296	21389	13401	12968
1455.4	15736	14562	21545	22308	18850	20169	12497	15824	17238	20747	17577	20034	14592	12847	16354	18679	15824	22317	13900	14175
1456.7	17226	16102	23119	23436	20157	21356	13716	17082	18264	22075	19435	21398	15812	14899	17787	20280	16977	23464	15301	15856
1458	17349	17216	23877	23971	20273	21979	14157	17738	18962	22532	19539	21477	16967	15030	17484	20485	17346	23925	16078	16366
1459.31	17626	16819	23815	23823	20673	22439	14538	17865	18932	22414	19999	21742	16703	15264	18442	20773	17303	23725	16084	16654
1460.61	17763	17518	24269	23977	21040	23038	14630	18073	19077	22020	20193	21414	17465	15894	18999	21025	17659	24032	16230	17217
1461.91	17148	17065	23259	22832	20430	22044	14611	17476	18556	21606	19554	20340	16953	15588	17973	20495	17174	23205	16082	16756
1463.21	15746	16285	22216	22233	19273	20372	13669	16238	18058	20575	18678	19724	15884	14651	16939	19479	16089	21696	15367	16672
1464.51	14941	15778	20930	20773	18090	19034	12858	15310	16478	19348	17100	19025	14724	13719	15820	17647	14923	21226	14205	16114
1465.81	13459	14202	19829	19311	16745	17486	12291	14129	14966	18557	15900	17394	14697	12920	14600	16362	13408	20001	13789	14552
1467.11	12185	12669	17534	17389	15485	15336	11545	12586	13836	16826	13614	16021	12933	11497	13002	14605	12087	17770	11925	12515
1468.41	11293	11246	16320	15813	14007	13910	9874	10884	12307	14907	11972	14350	11762	10595	10879	13029	10454	15767	11097	10867
1469.71	10051	10760	14620	14827	12914	12302	9741	10321	10988	13606	11595	12885	11381	10134	10863	11804	9941	14498	10426	10243
1471.01	8760	9495	12792	12726	11631	11027	8768	8950	9923	11793	9832	12016	9848	8907	9106	10348	8639	12684	8736	8833
1472.31	7706	8118	11865	11099	10089	9044	6942	7427	8534	10501	8127	10509	8848	7329	7980	8679	7756	11710	7747	7333
1473.61	6618	8040	10337	10765	9569	8255	6636	6708	7598	10137	7525	9702	8775	7619	7584	7911	6266	11460	7225	6414
1474.91	6106	6700	9724	9679	8797	7690	6043	5671	7111	9466	6155	9104	7392	6343	6898	6838	5867	10070	6283	5253
1476.21	5389	6100	9103	8526	7903	6680	5438	5492	6544	8554	5906	8067	7051	5494	6066	6616	5410	8672	5490	5003
1477.51	4189	5330	7949	7725	7896	5875	4972	4447	5756	7615	5295	7149	6387	5427	5136	5977	4604	7948	4407	3860
1478.81	4791	5156	8851	8729	7879	6127	5141	4919	5551	7720	5373	7941	6839	5136	5497	5950	5324	8485	5137	4262
1480.11	4266	4762	7620	7364	7569	5598	4290	4685	5409	6713	4875	6654	6046	4932	5087	5340	4857	7557	4410	2873
1481.4	5003	5652	7696	7428	7778	6273	5062	5189	5921	7122	5544	6990	6508	5103	5386	6197	4914	7758	4945	3375
1482.7	4486	5388	7966	7851	7591	5957	4314	4717	5616	7535	5367	7066	5952	4729	5206	5891	4705	7775	4518	3370
1484	4511	4862	8259	8060	7635	6343	4314	4722	5728	7698	5594	7329	5920	4582	5017	5831	5076	8201	4094	3928
1485.3	5020	5487	8333	8503	7954	6796	4837	5174	6458	8201	5700	7731	6554	5044	5787	6256	5071	8471	4597	4072
1486.59	4110	4995	7850	7568	7675	6483	4158	4505	5639	7019	5207	6800	5904	4794	5032	5861	4315	7527	4630	3915
1487.89	4831	5157	8395	8314	7796	6769	5056	5384	6265	7921	5947	7622	6738	5403	5507	6514	4881	8851	4602	4733
1489.18	4256	4598	7814	7566	7627	6300	4504	5043	5683	7183	5519	6765	6047	4847	4994	6233	4453	7317	4302	4102
1490.48	4959	5325	8051	8017	7709	6681	4715	4707	5736	8049	5855	7250	5949	5029	5220	6388	4850	8157	4467	3960
1491.78	4549	4584	7654	7014	7272	6253	4395	4065	5267	7053	5450	6778	5771	4524	4988	5543	4524	7672	3618	3778
1493.07	3858	4420	6932	7232	6880	5926	3879	3902	5289	6878	5354	6704	5500	4810	4632	5803	4136	7019	4262	4208
1494.37	3674	4251	6576	6547	6558	5036	3783	3522	4549	6453	4451	5820	5321	4074	3968	5204	3604	6138	3489	3522
1495.66	3431	4276	6819	6704	6471	5275	3952	3904	4527	6407	5037	6275	5295	3912	4005	5265	3760	6613	3632	3583
1496.96	3019	3780	5807	6156	6384	4937	3489	3369	4485	5561	4072	5644	4802	3841	3619	4610	3326	5913	3279	3141
1498.25	2118	2922	5213	5001	5168	3421	2782	2125	3474	5016	3103	4259	3916	3071	2497	3451	2518	5072	2750	2330
1499.55	2164	2589	4604	4406	5348	3616	2530	1623	2977	4368	3105	4086	3854	2826	2288	3503	2164	4529	1989	1862
1500.84	1963	2930	4101	4325	5309	3625	3059	2214	3116	4373	3457	3858	4160	3225	2504	3378	1926	4126	2509	1293
1502.13	1978	2661	3602	3326	4813	2845	2385	1701	2551	3333	2475	3349	3834	2578	2241	2897	1792	3681	1516	1055
1503.43	1137	1848	3111	2970	4178	2265	1442	848	1553	2792	1663	2716	3066	1535	1387	2141	933	2987	630	237
1504.72	942	1700	2833	3020	3840	2077	1743	664	1767	2760	1527	2778	2797	1622	1234	2136	774	3086	724	1084
1506.02	754	1453	2792	2860	4037	2287	2014	994	1925	2788	1521	2872	2917	2025	1388	1928	862	3015	966	778
1507.31	463	1041	2488	2098	3352	1503	1107	472	942	2344	1403	2212	2203	1140	887	1522	131	2399	236	560
1508.6	207	1404	2593	2613	3749	1570	1196	281	1223	2361	1006	2592	2471	1489	967	1721	823	2319	541	458
1509.89	107	853	2160	2541	3099	1194	1123	124	1652	2572	1321	2207	2363	1552	751	1425	195	2365	394	-82
1511.19	-85	550	2454	1960	3111	1013	887	-169	778	1979	809	1836	1778	1151	364	1246	98	2363	442	-1
1512.48	-444	490	1813	1747	2555	1033	439	-279	717	1860	676	1667	1827	1000	469	887	-176	1777	-99	-407
1513.77	-323	343	2337	2014	2835	490	748	-243	295	1712	551	1642	1787	753	-11	909	-136	1880	349	138
1515.06	-565	243	1294	977	2412	620	552	-433	334	1426	335	1143	1591	466	141	748	-129	1175	-27	-807
1516.35	-407	-40	1646	1354	2356	479	227	-761	448	1558	-23	1447	1356	280	89	893	-183	1379	-498	-880
1517.64	-720	-1	1749	1269	2517	302	478	-398	302	1443	94	1265	1773	655	-172	442	-206	1661	-800	-235
1518.93	-935	-370	1704	1752	1860	229	-109	-902	-95	1369	75	1563	904	40	-275	322	-801	1422	-714	-595
1520.22	-567	-62	1717	1143	2308	438	293	-735	528	1239	-55	1364	1124	642	-273	493	-796	1448	-955	-962
1521.52	-1138	309	745	869	2351	568	617	-594	121	529	236	852	1686	710	-468	719	-392	639	-93	-1059
1522.81	-870	-490	193	295	1808	23	-53	-913	-54	482	-136	360	1064	-71	-885	193	-929	619	-1252	-1513
1524.1	-853	90	962	774	2156	143	169	-579	204	992	114	629	1197	158	-421	159	-1073	759	-686	-1195
1525.38	-1262	-693	879	317	1832	-143	7	-1076	-306	653	-663	730	1030	119	-491	167	-933	641	-854	-910
1526.67	-1455	-1039	398	133	1475	-45	-410	-1254	-633	312	-315	333	479	-221	-866	82	-1201	603	-1396	-1138
1527.96	-1620	-639	43	29	1180	-164	-134	-1522	-307	325	-554	559	504	-604	-561	-159	-1492	306	-1375	-1387
1529.25	-1141	-246	689	934	1902	-105	-146	-879	-350	645	-190	423	806	-376	-482	-187	-1094	638	-1053	-1148
1530.54	-1604	-634	546	700	1864	-327	-130	-1186	-237	689	-380	675	838	-277	-1147	-173	-1351	521	-1068	-941
1531.83	-1394	-698	308	267	1392	-277	-419	-1372	-519	-32	-672	42	931	-250	-751	12	-1175	326	-1148	-1614
1533.12	-1417	-877	189	-174	1607	-267	-375	-1543	-352	-33	-655	283	584	-203	-1490	-336	-1451	-112	-1530	-1877
1534.4	-1590	-915	185	111	1579	-476	-447	-1353	-622	-54	-923	227	380	-383	-1325	-435	-1668	403	-1335	-1516
1535.69	-1464	-559	206	-255	1491	107	-191	-1094	-700	-15	-609	83	1126	-155	-1052	91	-1248	-275	-1116	-1631
1536.98	-1195	-517	-170	-283	1566	-332	90	-903	-345	-251	-515	-95	1075	-307	-941	-25	-1214	-454	-1150	-2045
1538.27	-1620	-1390	-346	-368	1533	-757	-840	-1616	-1029	-248	-747	-151	228	-750	-1338	-375	-1476	-260	-2038	-2480
1539.55	-1814	-789	-251	-337	1220	-1040	-158	-1385	-922	-45	-637	14	501	-92	-1189	-324	-1515	-563	-1736	-1715
1540.84	-1830	-1232	114	-328	1435	-796	-590	-1493	-747	-184	-767	219	147	-399	-1323	-407	-1734	-155	-1920	-2095
1542.13	-2036	-1272	-253	-183	1082	-768	-1036	-1785	-671	-345	-1008	-357	-27	-704	-1183	-753	-1582	-52	-1958	-2110
1543.41	-2261	-1194	91	-456	629	-946	-1177	-2027	-1138	-155	-1385	-193	-36	-905	-1833	-888	-2175	-426	-2368	-2069
1544.7	-1867	-956	334	154	981	-662	-696	-1696	-740	53	-946	507	223	-399	-1202	-346	-1448	220	-1351	-1954
1545.98	-2125	-1363	-306	-375	969	-903	-734	-1905	-1208	-141	-962	-204	205	-233	-1261	-504	-1825	-191	-1521	-2242
1547.27	-1613	-861	-727	-583	1392	-848	-381	-1602	-1324	-610	-642	-541	551	-697	-1306	-280	-1902	-709	-2002	-2385
1548.56	-2210	-1681	-1279	-1124	843	-1107	-1184	-1880	-1487	-1058	-1173	-903	-117	-1017	-1985	-803	-1981	-1221	-2534	-2700
1549.84	-1980	-1630	-1057	-1145	949	-1014	-843	-1696	-1315	-727	-1096	-610	-345	-660	-1449	-424	-2052	-1072	-2227	-2386
1551.13	-1866	-992	-137	-440	968	-1016	-910	-2042	-1164	-254	-1138	-459	180	-569	-1509	-619	-1906	-528	-1754	-1838
1552.41	-1715	-1123	224	-414	1082	-922	-721	-2019	-1233	-40	-1089	190	217	-352	-1523	-696	-1724	-353	-1779	-1850
1553.69	-2148	-1323	-46	-446	1231	-983	-954	-1811	-1139	138	-891	34	12	-453	-1117	-707	-1946	-324	-1816	-1473
1554.98	-2579	-1794	-742	-823	417	-1297	-1133	-2135	-1329	-599	-1267	-518	-317	-1710	-1775	-815	-2128	-666	-2374	-2293
1556.26	-2502	-1888	-848	-782	474	-1280	-1448	-2147	-1242	-300	-1530	-376	-96	-1363	-1927	-901	-2463	-723	-2359	-2295
1557.55	-2348	-1570	-404	-662	501	-1138	-1447	-2109	-1467	-329	-1499	-409	-345	-1228	-1997	-1137	-2382	-595	-2445	-2119
1558.83	-2420	-1654	-817	-681	774	-1380	-853	-2163	-1351	-578	-1345	-520	-30	-1218	-1985	-967	-2176	-794	-2193	-2107
1560.11	-2914	-2109	-1355	-1049	263	-1571	-1321	-2752	-1691	-1018	-2031	-1134	-327	-1207	-2144	-1431	-2568	-1227	-2432	-2340
1561.39	-2196	-1828	-706	-468	802	-1119	-930	-2310	-1405	-205	-1588	-518	-7	-1078	-1744	-1206	-2040	-51	-2378	-1717
1562.68	-2064	-1095	-654	-340	912	-1279	-840	-2035	-809	-260	-1321	-598	425	-511	-1580	-775	-1955	-261	-1669	-1446
1563.96	-2674	-2052	-1010	-921	663	-1205	-1455	-2423	-1619	-752	-1631	-772	-528	-995	-1614	-1158	-2260	-1120	-2541	-2120
1565.24	-2272	-1628	-671	-1006	904	-1188	-1153	-2305	-1574	-610	-1393	-820	223	-674	-1894	-1298	-1825	-619	-2130	-1527
1566.52	-2661	-1766	-1216	-1012	363	-1668	-1360	-2537	-1524	-694	-1506	-918	-160	-1338	-2211	-1254	-2416	-1469	-2392	-1863
1567.81	-2548	-1328	-59	-168	753	-1225	-1295	-2395	-1307	-182	-1189	-10	-198	-769	-1866	-737	-1954	-408	-1965	-1340
1569.09	-2386	-1561	-532	-777	799	-1179	-869	-2180	-1340	-270	-1223	-445	-146	-765	-1736	-994	-1971	-591	-2211	-1353
1570.37	-2820	-1591	-1455	-1057	199	-1635	-1394	-2435	-1623	-838	-1659	-855	28	-1253	-2165	-1257	-2663	-922	-2446	-1770
1571.65	-2765	-1760	-877	-1146	392	-1539	-1300	-2586	-1386	-823	-1506	-850	-444	-1744	-2351	-1118	-2703	-1102	-2480	-2340
1572.93	-2728	-2163	-727	-1264	262	-1331	-1186	-2618	-1652	-815	-1621	-866	-225	-1266	-2066	-1129	-2179	-1306	-2570	-2349
1574.21	-2938	-2047	-1101	-1067	659	-1692	-1190	-2252	-1789	-1077	-1535	-769	-90	-1263	-1739	-1045	-2396	-904	-2174	-1749
1575.49	-2765	-1855	-1190	-1355	554	-1405	-1039	-2335	-1513	-810	-1458	-1002	-117	-1243	-2150	-1130	-2386	-1112	-2542	-1878
1576.77	-2598	-1969	-764	-977	439	-1447	-1116	-2345	-1906	-846	-1617	-817	-702	-1107	-2122	-1227	-2287	-843	-2431	-1569
1578.05	-2749	-2318	-1122	-1497	91	-1975	-1399	-2585	-2149	-1255	-1391	-1086	-557	-1362	-2080	-1377	-2861	-1169	-2860	-1851
1579.33	-2535	-2110	-866	-927	908	-1423	-1137	-2465	-1360	-660	-1320	-769	-140	-1394	-1635	-1358	-2118	-1034	-2438	-1887
1580.61	-2590	-1876	-1191	-1104	470	-1175	-1172	-2406	-1611	-911	-1369	-846	-287	-1060	-1789	-899	-2389	-1208	-2322	-2212
1581.89	-2951	-2076	-964	-1042	45	-1548	-1223	-2562	-2014	-937	-1830	-1070	-332	-1297	-2238	-1435	-2407	-1259	-2263	-1905
1583.17	-2965	-2131	-1285	-1132	417	-1733	-1519	-2787	-1762	-1223	-1751	-1050	-660	-1429	-2208	-1224	-2717	-1465	-2460	-2122
1584.44	-3012	-2312	-1096	-1519	151	-1812	-1736	-2812	-1727	-1222	-1444	-1267	-679	-1610	-2117	-1523	-2521	-969	-2870	-2001
1585.72	-3335	-2176	-1540	-1497	154	-1714	-1368	-3007	-1770	-1271	-1333	-866	-436	-1062	-2248	-1284	-2669	-1427	-2390	-2289
1587	-2472	-2242	-892	-953	336	-1706	-1361	-2505	-1914	-1149	-1794	-887	-487	-1379	-2142	-1219	-2581	-1169	-2592	-2042
1588.28	-2660	-1593	-1446	-1250	399	-1769	-1410	-2529	-1924	-898	-1876	-667	-112	-1111	-2286	-1221	-2472	-1242	-2365	-1706
1589.56	-3023	-2452	-1322	-1283	154	-1775	-1571	-2649	-2114	-1394	-2028	-1302	-951	-1475	-2530	-1626	-2674	-1635	-2535	-1998
1590.83	-2849	-2376	-1480	-1417	68	-2456	-1481	-2895	-1746	-1299	-2305	-1291	-83	-1565	-2280	-1738	-2786	-1898	-2587	-2259
1592.11	-2611	-2076	-1592	-1637	1	-1712	-1650	-2973	-2066	-1307	-1832	-1402	-409	-1460	-2087	-1377	-2738	-1796	-2890	-2365
1593.39	-2699	-2157	-1326	-1310	-39	-2066	-1441	-2918	-1664	-1057	-1798	-958	-194	-1460	-2282	-1700	-2516	-1328	-2480	-2261
1594.66	-3325	-2306	-1499	-1724	193	-1898	-1658	-2722	-2069	-1383	-2101	-1343	-462	-1665	-2282	-1890	-3028	-1656	-2656	-2805
1595.94	-2839	-2631	-1863	-1675	-141	-1787	-1705	-2845	-2003	-1709	-2130	-1537	-583	-1815	-2352	-1676	-2999	-1922	-2731	-2217
1597.22	-3113	-2692	-1893	-1854	55	-1754	-1688	-3145	-2117	-1243	-2087	-1272	-1058	-1631	-2462	-1611	-2999	-1740	-3105	-2122
1598.49	-2990	-2089	-1611	-1829	181	-1947	-1208	-2990	-1945	-1224	-2154	-1292	-84	-1317	-2338	-1868	-2795	-1323	-2444	-2226
1599.77	-2677	-1788	-1150	-1338	622	-1673	-1240	-2619	-1348	-1192	-1439	-1142	-353	-1400	-2095	-1117	-2365	-1526	-2683	-2467
1601.04	-2851	-2107	-2032	-1845	201	-1814	-1556	-2957	-1928	-1545	-1718	-1438	-719	-1551	-2499	-1422	-2762	-1907	-2916	-2364
1602.32	-3161	-2674	-1729	-1968	-122	-1935	-1044	-2803	-2181	-1624	-1861	-1429	-980	-1998	-2914	-1778	-2784	-1760	-3616	-2751
1603.59	-3135	-2761	-1962	-1922	-243	-2261	-1246	-3129	-2234	-1633	-2399	-1560	-1148	-1872	-2854	-2104	-3489	-1747	-3188	-2719
1604.87	-3007	-2426	-1527	-1364	-180	-1697	-1715	-2495	-1801	-987	-1831	-1199	-459	-1597	-2369	-1343	-2465	-1520	-2469	-2391
1606.14	-3143	-2386	-1510	-1600	38	-2071	-1701	-2679	-2143	-1586	-2210	-1151	-514	-1861	-2353	-1766	-2811	-2013	-2876	-2388
1607.42	-2982	-2502	-1671	-1897	178	-2147	-1599	-2872	-1905	-1628	-2362	-1236	-793	-1895	-2539	-1642	-2943	-1745	-2944	-2441
1608.69	-2742	-2491	-1203	-1751	-65	-1770	-1502	-2937	-1950	-1634	-2132	-1536	-557	-1659	-2775	-1557	-2592	-1388	-2979	-2598
1609.96	-3135	-2433	-1827	-1948	-17	-2110	-1904	-2841	-2286	-1518	-2055	-1422	-880	-1586	-2619	-1679	-2981	-1938	-2802	-2602
1611.24	-2915	-2944	-2014	-2142	-115	-2053	-2204	-3134	-1997	-1968	-2105	-1580	-814	-1809	-2699	-1773	-2720	-2249	-3453	-3103
1612.51	-3198	-2662	-1715	-2172	-125	-1780	-1840	-2627	-2128	-1570	-2204	-1495	-924	-2020	-2337	-1589	-3036	-2079	-3254	-2920
1613.78	-2553	-2047	-1214	-1189	258	-1856	-1349	-2638	-1709	-944	-1728	-949	-565	-1430	-2176	-1409	-2637	-1367	-2352	-2293
1615.06	-2761	-2312	-1239	-1235	-67	-2054	-1761	-2626	-1952	-1649	-1833	-1591	-1317	-1757	-2376	-1912	-3141	-1750	-2869	-2287
1616.33	-3016	-2206	-1684	-1658	-202	-2301	-1993	-2869	-1909	-1539	-2163	-1366	-928	-1897	-2363	-1338	-2547	-1492	-3219	-2581
1617.6	-2742	-2409	-1727	-1416	-269	-2110	-1633	-2887	-2251	-1195	-2178	-1310	-870	-1706	-2647	-1656	-3094	-1700	-2952	-2683
1618.87	-3241	-2415	-1672	-2055	-27	-2242	-1748	-3282	-1876	-1625	-2091	-1588	-996	-1802	-2242	-1629	-3068	-1365	-3408	-2428
1620.14	-2899	-2408	-1685	-1717	159	-1811	-1565	-2884	-1903	-1663	-2263	-1396	-878	-1515	-2281	-1504	-2854	-1837	-2689	-2291
1621.42	-3080	-2875	-1774	-2333	-126	-2380	-2030	-2881	-2123	-2086	-2118	-1935	-885	-2042	-2791	-1751	-3093	-2132	-3540	-2899
1622.69	-2844	-2883	-2273	-2335	-131	-2000	-2051	-2711	-2032	-1811	-2202	-1592	-904	-2017	-2658	-2025	-2907	-2410	-3308	-2448
1623.96	-2841	-2528	-2193	-2364	-83	-2001	-1957	-2838	-2269	-2211	-2236	-1865	-1157	-1694	-2285	-2078	-3083	-2242	-3076	-2582
1625.23	-3101	-3093	-2190	-2413	-112	-2331	-2191	-3039	-2287	-2021	-2290	-1869	-1241	-2251	-2755	-1636	-2604	-2089	-3325	-2970
1626.5	-2987	-2568	-1703	-1849	51	-2134	-1712	-2473	-2015	-1671	-2003	-1517	-531	-1749	-2221	-1703	-2853	-2016	-3110	-2120
1627.77	-3249	-2664	-1538	-1998	-192	-1969	-2152	-3304	-2099	-1743	-2202	-1426	-952	-2006	-2705	-1769	-2822	-1762	-3036	-2542
1629.04	-3023	-2292	-1991	-2147	217	-2461	-1961	-2775	-2275	-2114	-1967	-1766	-788	-2055	-2638	-2049	-3034	-2201	-3302	-2332
1630.31	-2575	-2064	-2063	-2178	87	-1617	-1660	-2539	-1901	-1490	-1842	-1487	-877	-1404	-2242	-1637	-2559	-1959	-2696	-2058
1631.58	-3373	-2847	-1789	-1689	-188	-2050	-1924	-2623	-1958	-1911	-1695	-1494	-726	-1912	-2415	-1747	-2918	-1841	-3087	-2197
1632.85	-2779	-2326	-2141	-1645	-175	-2184	-1502	-2802	-2030	-1390	-2004	-1394	-925	-1715	-2566	-1694	-2790	-1866	-2917	-2087
1634.12	-3002	-2080	-1787	-1748	110	-1692	-1397	-2615	-2019	-1625	-2003	-1615	-756	-1841	-2307	-1583	-2648	-1925	-2998	-1912
1635.39	-3554	-2755	-2131	-2296	-488	-2227	-1934	-3358	-2632	-1910	-2311	-1943	-1379	-1729	-2864	-1977	-3517	-2327	-3468	-2788
1636.66	-3077	-2542	-2191	-2275	-145	-2043	-1869	-3080	-2134	-1850	-2190	-1757	-1103	-1762	-2122	-1732	-2731	-2398	-3139	-2407
1637.93	-3192	-2770	-1897	-2139	-322	-2163	-2220	-3056	-2332	-1867	-1983	-1698	-1140	-2218	-2430	-1932	-3131	-2168	-2888	-2409
1639.19	-2879	-2684	-1815	-1751	15	-2007	-2011	-2863	-1898	-1975	-2016	-1299	-755	-1828	-2264	-1629	-2859	-1878	-3106	-2303
1640.46	-3168	-2464	-2251	-1946	-326	-2185	-1642	-3087	-1951	-1503	-2099	-1790	-741	-1987	-2348	-1737	-3088	-2230	-3283	-2528
1641.73	-3422	-2736	-2468	-2674	-272	-2281	-2399	-3165	-2382	-2168	-2087	-2162	-1129	-1897	-2640	-2024	-2780	-2441	-3571	-2936
1643	-2586	-2065	-1980	-1813	523	-1763	-1391	-2500	-1969	-1379	-1812	-1270	-942	-1565	-2333	-1713	-2331	-1556	-2838	-1995
1644.27	-2657	-2282	-1551	-1830	244	-1827	-1676	-2588	-2055	-1474	-1968	-1319	-556	-1462	-2441	-1643	-2582	-1690	-2774	-2153
1645.53	-2800	-2770	-1739	-2056	-23	-1958	-1836	-2773	-2149	-1779	-1967	-1746	-994	-1715	-2536	-1774	-2768	-2589	-3078	-2222
1646.8	-3525	-2866	-2795	-2429	-408	-2379	-1939	-2843	-2227	-2309	-2494	-1962	-1250	-2150	-2702	-1974	-3438	-2653	-3619	-2906
1648.07	-3329	-2955	-2548	-2166	-391	-2452	-2436	-3043	-2353	-2162	-2370	-1874	-1260	-2044	-2776	-2542	-2760	-2580	-3705	-3087
1649.33	-3525	-2648	-2062	-2329	-477	-2535	-2109	-3180	-2443	-2176	-2418	-1833	-1863	-1951	-2706	-2015	-3552	-2451	-3696	-2660
1650.6	-3370	-2598	-2080	-2282	-205	-1878	-1665	-2825	-2152	-2321	-2463	-1808	-1162	-1941	-2452	-2074	-3082	-1987	-3445	-2566
1651.86	-2976	-2884	-2266	-2279	-297	-2128	-2207	-3544	-2042	-2283	-2419	-1881	-1475	-2285	-2419	-2080	-3200	-2367	-3330	-2953
1653.13	-2749	-2721	-1898	-2095	250	-2072	-1777	-2975	-2073	-1881	-1933	-1424	-792	-1502	-2415	-1884	-2932	-2064	-2936	-2382
1654.39	-3295	-3019	-2419	-2118	-139	-2205	-2075	-3174	-2358	-1743	-2349	-1584	-1245	-2113	-2756	-1836	-2845	-2290	-3177	-2684
1655.66	-2747	-2311	-1868	-1650	88	-1943	-1608	-2947	-1798	-1874	-2152	-1665	-1093	-1831	-2504	-1658	-2787	-1952	-3050	-1921
1656.92	-3272	-3091	-2239	-2292	-554	-2630	-2143	-3215	-2539	-2039	-2273	-1721	-1446	-2157	-2885	-2225	-3273	-2262	-3422	-2325
1658.19	-2791	-2949	-2163	-1981	-113	-2266	-2058	-2654	-2120	-1694	-2177	-1818	-1116	-2072	-2493	-1964	-2871	-2153	-2821	-2481
1659.45	-3076	-2827	-2237	-1991	-282	-2139	-1816	-2923	-1999	-1585	-2101	-1563	-1080	-1749	-2594	-1652	-3063	-1999	-3121	-2279
1660.72	-3238	-2967	-1970	-2328	-168	-2156	-1705	-2877	-2054	-2112	-1824	-1654	-1006	-1808	-2635	-1878	-2880	-2060	-3036	-2667
1661.98	-2611	-2421	-1960	-2237	-37	-2087	-2080	-2900	-1805	-1868	-2313	-1790	-896	-1702	-2472	-1468	-2997	-2225	-3126	-2398
1663.25	-2700	-2838	-1930	-2368	-80	-1818	-1702	-2897	-2200	-1916	-2329	-1718	-990	-2020	-2608	-1660	-2908	-1689	-3628	-2772
1664.51	-3187	-2946	-1939	-1833	-72	-2154	-2246	-2915	-2404	-1755	-2080	-1668	-1089	-2124	-2806	-1956	-3048	-1906	-3138	-2534
1665.77	-3007	-2254	-2250	-2357	-156	-2147	-1639	-2537	-2181	-1956	-1876	-1799	-871	-1785	-2343	-1539	-2828	-2461	-2908	-2335
1667.04	-3145	-2979	-2172	-2097	-222	-2368	-1613	-3227	-2212	-2063	-2030	-2114	-1513	-2001	-2933	-1813	-2877	-2625	-3100	-2658
1668.3	-3259	-2860	-2604	-2634	-218	-2128	-2104	-3015	-2258	-2335	-2018	-2336	-1291	-2108	-2599	-2035	-3031	-2567	-3355	-3155
1669.56	-2746	-2310	-2267	-2139	-238	-2002	-1999	-2880	-2257	-1891	-1794	-1928	-1134	-1537	-2410	-1705	-2903	-2383	-2943	-2900
1670.82	-2996	-2962	-2183	-2433	201	-1823	-1955	-2763	-2099	-2336	-2054	-1796	-866	-1446	-2470	-1781	-2947	-2281	-2920	-3019
1672.09	-3034	-2817	-1592	-2006	151	-1681	-1593	-2648	-2060	-1567	-1785	-1302	-851	-1764	-2324	-1753	-2942	-1732	-2994	-2403
1673.35	-3204	-2684	-1716	-2091	-139	-2019	-1947	-3181	-2095	-1649	-2377	-1111	-1098	-1998	-2668	-2011	-2889	-1801	-3241	-1940
1674.61	-2986	-2254	-1825	-1541	-366	-2037	-1879	-3146	-1967	-1442	-2222	-1407	-1024	-1746	-2240	-1982	-2914	-2024	-3236	-1808
1675.87	-3434	-2864	-2069	-2238	-510	-2178	-2308	-2941	-2360	-1746	-1951	-1789	-1324	-2280	-2488	-1989	-3132	-2407	-3415	-2828
1677.13	-2710	-2484	-1632	-1592	190	-1437	-1718	-2389	-2037	-1409	-2061	-1332	-1037	-1674	-2456	-1445	-2842	-1850	-2742	-1610
1678.39	-2952	-2488	-1434	-1503	-78	-2045	-1361	-2898	-2060	-1577	-1875	-1422	-972	-2039	-2341	-1616	-2826	-1607	-2881	-2024
1679.65	-2556	-2328	-1544	-1532	-225	-1854	-1717	-3160	-2027	-1367	-1771	-1457	-790	-1449	-2418	-1892	-2673	-1507	-3007	-1844
1680.91	-2929	-2818	-1730	-1359	127	-2068	-1543	-2875	-2145	-1470	-1834	-1163	-1051	-1779	-2384	-1616	-2876	-1977	-2443	-2324
1682.17	-3021	-2342	-1746	-1694	43	-1839	-1360	-2619	-2171	-1411	-2136	-1259	-686	-1702	-2501	-1206	-2604	-1848	-3014	-2041
1683.43	-3363	-3031	-1617	-1650	-299	-2124	-2178	-3514	-2494	-1502	-2362	-1307	-1368	-2037	-2606	-1589	-3233	-1958	-3297	-2580
1684.69	-2763	-2368	-1648	-1630	-38	-1855	-1771	-2828	-1736	-1184	-1453	-1456	-834	-1788	-2377	-1282	-2675	-1622	-3134	-2203
1685.95	-3219	-2982	-2189	-1953	-120	-1895	-2039	-2935	-2150	-1986	-1876	-1533	-1015	-1997	-2580	-1545	-2966	-1983	-3344	-2392
1687.21	-2980	-2379	-1734	-1975	-322	-1788	-2056	-2984	-1986	-1735	-1944	-1277	-1115	-1772	-2484	-1848	-2846	-1968	-3177	-2369
1688.47	-3156	-2863	-1286	-1136	-360	-1876	-1950	-2859	-2495	-985	-2106	-1347	-1058	-1932	-2641	-1858	-2839	-1463	-3258	-2506
1689.73	-2460	-2263	-981	-1142	40	-1836	-1493	-2807	-2028	-1061	-1792	-988	-507	-1409	-2268	-1502	-2418	-1373	-2536	-1923
1690.99	-3100	-2491	-1895	-1799	-480	-2305	-2279	-3096	-2330	-1806	-2169	-1287	-1247	-1893	-2854	-1693	-3121	-1794	-3224	-2246
1692.25	-2960	-2406	-1420	-1144	-127	-2084	-1699	-2803	-1913	-757	-1770	-932	-690	-1801	-2172	-1639	-2864	-1401	-2756	-2164
1693.51	-3193	-2760	-1436	-1335	-576	-1925	-1888	-3137	-2387	-1012	-2256	-878	-1112	-1702	-2459	-1824	-2641	-1396	-3063	-2194
1694.76	-3098	-2271	-1223	-1404	194	-1852	-1546	-2763	-1979	-1323	-2031	-838	-570	-1366	-2523	-1475	-2768	-1365	-2974	-2191
1696.02	-3122	-2806	-1826	-1876	-32	-2124	-1847	-3065	-1981	-1665	-2188	-1212	-1443	-1768	-2722	-1923	-2944	-1403	-3279	-2740
1697.28	-3092	-2324	-1103	-1076	246	-1910	-1687	-2799	-2111	-1153	-1845	-846	-942	-1719	-2157	-1496	-2611	-1218	-2528	-1826
1698.54	-2994	-2431	-1047	-1415	-293	-2057	-1767	-2876	-1792	-1144	-1842	-981	-936	-1376	-2316	-1658	-2279	-1501	-2896	-2155
1699.79	-2631	-2149	-1188	-1433	-96	-1748	-1356	-2665	-1771	-1319	-1909	-1431	-773	-1502	-2516	-1127	-2595	-1553	-2824	-2330
1701.05	-3160	-2083	-1710	-1834	16	-1560	-1755	-2771	-2272	-1368	-1969	-1136	-955	-1767	-2478	-1398	-2571	-1868	-2955	-2304
1702.31	-3385	-2616	-1753	-1749	-586	-2220	-2072	-3157	-2348	-1457	-2199	-1492	-1086	-1876	-2532	-1377	-3119	-1439	-3732	-2568
1703.56	-3059	-2456	-1749	-1766	-387	-1772	-2048	-2529	-2253	-1519	-1945	-1470	-1312	-1618	-2381	-1684	-2975	-1698	-2817	-2332
1704.82	-3023	-2284	-1861	-1680	-208	-2147	-1798	-2899	-1842	-1398	-1611	-1546	-942	-1907	-2444	-1601	-2920	-1880	-3129	-2775
1706.08	-3191	-2682	-1849	-1690	-275	-2338	-2027	-3121	-2051	-1471	-1739	-1433	-1046	-1174	-2530	-1900	-2784	-1843	-2826	-2494
1707.33	-2867	-2599	-1277	-1092	8	-2124	-1613	-3004	-2252	-1125	-2019	-870	-1147	-1758	-2322	-1650	-2390	-1100	-2824	-2773
1708.59	-3029	-2325	-1588	-1728	-625	-2399	-2151	-2970	-2565	-1429	-2115	-923	-1432	-1842	-2774	-1835	-2955	-1885	-3477	-2612
1709.84	-2869	-2617	-1436	-1490	-239	-1899	-1816	-2858	-2094	-1287	-1936	-1277	-920	-1832	-2543	-1830	-2898	-1433	-3295	-2033
1711.1	-3306	-2774	-1854	-1970	-252	-2335	-1926	-3019	-2175	-1429	-2390	-1311	-959	-2068	-2352	-1661	-3253	-1712	-3231	-2639
1712.35	-3355	-2768	-1802	-1692	-503	-2366	-1849	-3205	-2469	-1469	-2365	-1241	-1316	-2483	-3073	-1821	-3032	-1834	-3867	-2846
1713.6	-3296	-2847	-1728	-1503	-715	-2252	-2021	-2919	-2328	-1660	-2138	-1225	-1183	-1765	-2709	-1753	-2983	-1206	-3190	-2752
1714.86	-3006	-3034	-1917	-2147	-332	-2328	-1936	-3277	-2674	-1566	-2497	-1410	-1147	-2209	-2736	-2105	-3215	-2039	-3495	-2732
1716.11	-3212	-2414	-2240	-1928	168	-1938	-1942	-2837	-2204	-1767	-1918	-1785	-1039	-1870	-2593	-1412	-2576	-2029	-3033	-3157
1717.37	-2841	-2731	-1349	-1477	-196	-2027	-2046	-2691	-1893	-1478	-1800	-1147	-1208	-1839	-2603	-1691	-2982	-1442	-3127	-2274
1718.62	-2830	-2552	-1479	-1659	-223	-2245	-2273	-2717	-2284	-925	-1977	-1140	-925	-1790	-2665	-2054	-3179	-1442	-3033	-2559
1719.87	-3375	-2370	-1421	-1504	-375	-1949	-1866	-3504	-2247	-1254	-2230	-1026	-1079	-1789	-2671	-2211	-3141	-1330	-3042	-2554
1721.13	-2824	-2221	-1797	-1514	-305	-2091	-1717	-2972	-2271	-1387	-1903	-1187	-855	-2017	-2250	-1780	-2779	-1862	-2812	-2593
1722.38	-2793	-2050	-1580	-1439	-145	-1865	-1536	-2559	-2173	-1396	-1650	-1161	-917	-1685	-2466	-1874	-2566	-1863	-3416	-2787
1723.63	-3076	-2731	-1566	-1649	-331	-2091	-1974	-3150	-1938	-1464	-2236	-1016	-1031	-2088	-2809	-1631	-2783	-1566	-3336	-2999
1724.88	-2926	-2221	-1481	-1153	18	-1808	-1608	-2805	-2095	-1585	-1970	-1088	-1018	-1863	-2722	-1714	-2905	-1568	-3027	-2481
1726.14	-3354	-2868	-1167	-1408	-331	-2033	-1841	-2826	-2253	-1170	-2050	-1107	-943	-1895	-2602	-1659	-2649	-1179	-2974	-2158
1727.39	-2904	-1886	-1010	-1360	-168	-1686	-1511	-2733	-2256	-1268	-1837	-1035	-862	-1602	-2534	-1893	-2837	-993	-2733	-2660
1728.64	-3120	-2650	-1829	-2053	-311	-2294	-1758	-3439	-2220	-1558	-2086	-1479	-1144	-1848	-2587	-1657	-3015	-1617	-3088	-2752
1729.89	-3117	-2299	-1351	-1428	108	-2102	-1620	-3139	-2208	-1274	-2067	-1105	-920	-1659	-2437	-1681	-2908	-1456	-2512	-2336
1731.14	-2663	-2334	-1384	-1472	54	-1972	-1597	-2897	-1878	-1566	-2154	-1242	-895	-1683	-2307	-1345	-2608	-1451	-2870	-2371
1732.39	-3187	-2432	-1245	-1395	27	-2167	-1620	-3029	-2118	-1164	-2053	-928	-1224	-1634	-2475	-1889	-2822	-1166	-2656	-2518
1733.64	-3058	-2464	-1623	-1388	-328	-2064	-1951	-2734	-2197	-1755	-1984	-1233	-1137	-1683	-2656	-2128	-2811	-1239	-2913	-2237
1734.89	-3186	-2670	-1300	-1520	-370	-2022	-1639	-2998	-2179	-1259	-1960	-1469	-1010	-1883	-2565	-1658	-2580	-1581	-3400	-2246
1736.14	-3508	-2798	-1651	-1721	-286	-2427	-2271	-3358	-2245	-1640	-2477	-1535	-1080	-2151	-2739	-2149	-3072	-1849	-3170	-2220
1737.39	-3448	-2535	-1603	-1727	-403	-2105	-1893	-2944	-2078	-1494	-2121	-1194	-1170	-1953	-2979	-2103	-3419	-1769	-2571	-2424
1738.64	-2984	-2239	-1147	-1559	-53	-1933	-1377	-2847	-2333	-1128	-1927	-897	-847	-1677	-2579	-1444	-2941	-1332	-2673	-2063
1739.89	-2973	-2661	-1737	-1851	-84	-2327	-1961	-2684	-2350	-1510	-2304	-1314	-971	-1617	-2491	-1659	-2918	-1945	-3117	-2864
1741.14	-3229	-2170	-1465	-1492	-167	-2224	-1487	-2731	-2534	-1096	-2062	-1086	-1078	-2098	-2729	-1769	-2898	-1631	-2925	-2513
1742.39	-2902	-2524	-1304	-1694	-209	-2048	-1749	-3079	-2373	-1582	-2172	-1372	-887	-1758	-2463	-1685	-2720	-1504	-2931	-2365
1743.64	-2772	-2167	-1296	-1253	-122	-1918	-1452	-2903	-2128	-922	-2028	-797	-847	-1510	-2316	-1372	-2616	-1685	-2827	-2278
1744.89	-3001	-2574	-1703	-1419	-391	-2058	-1524	-2799	-1918	-1303	-1961	-1224	-683	-1554	-2243	-1644	-2331	-1727	-2679	-2412
1746.14	-3168	-2499	-1352	-1249	-262	-2128	-1959	-2917	-2404	-1380	-2233	-1076	-1014	-1883	-2907	-1853	-2832	-1397	-3082	-2307
1747.38	-3353	-2532	-1449	-2016	-97	-2091	-1994	-3099	-2394	-1466	-1975	-1549	-1210	-1894	-2418	-1761	-2962	-1562	-2709	-3038
1748.63	-3157	-2515	-1730	-1987	-205	-1953	-2099	-3278	-2414	-1599	-2144	-1521	-1038	-1786	-2711	-1628	-2987	-1658	-2847	-2824
1749.88	-3109	-2469	-1678	-1848	-280	-2418	-1558	-2754	-2491	-1518	-2013	-1486	-1071	-1656	-2444	-1694	-2896	-1270	-2955	-2484
1751.13	-3187	-2613	-1707	-2029	-192	-2326	-1963	-3291	-2543	-1637	-2217	-1497	-851	-1990	-3052	-1718	-3337	-1787	-2980	-2773
1752.38	-3344	-2533	-1494	-1524	-766	-2268	-1542	-2939	-2105	-1351	-1921	-1275	-888	-1759	-2684	-1878	-2693	-1841	-3134	-2929
1753.62	-3380	-2841	-1553	-1736	-680	-2550	-2441	-3184	-2373	-1347	-2271	-1554	-1533	-2090	-2687	-2017	-3147	-1839	-3361	-2879
1754.87	-3518	-2637	-1548	-1360	-362	-2546	-2090	-3464	-2591	-1100	-2562	-1038	-1240	-2313	-2733	-1980	-3107	-1344	-2941	-2510
1756.12	-2898	-2070	-1033	-1409	65	-1926	-1427	-3010	-2219	-1003	-1937	-901	-917	-1382	-2353	-1650	-2768	-931	-2916	-2742
1757.36	-3223	-2926	-1554	-1683	-160	-2039	-2255	-3131	-2111	-1184	-1959	-1334	-1317	-1822	-2562	-1504	-2922	-1651	-3250	-2859
1758.61	-3430	-2289	-1246	-1151	-102	-2064	-1883	-3094	-2316	-1041	-1956	-1106	-1163	-1537	-2678	-1997	-2704	-1275	-3068	-2741
1759.85	-2927	-2121	-1362	-1560	-153	-1997	-1508	-2879	-2385	-1191	-1628	-1127	-913	-1482	-2454	-1831	-2406	-1642	-2814	-2932
1761.1	-3195	-2533	-1458	-1721	-199	-1877	-1531	-2805	-2069	-1348	-1728	-1405	-792	-1635	-2537	-1661	-2682	-1842	-3030	-2596
1762.35	-2872	-2371	-1551	-1752	-186	-2115	-1796	-2900	-2310	-1065	-1999	-907	-1039	-1517	-2620	-1767	-2706	-1261	-2779	-2657
1763.59	-3568	-2799	-1690	-1612	-368	-2410	-2092	-3252	-2387	-1432	-2021	-1171	-1116	-2030	-2686	-2107	-2885	-1774	-3134	-2543
1764.84	-2963	-2451	-1277	-1542	-327	-2329	-1561	-2888	-1923	-807	-1979	-863	-610	-1691	-2474	-1398	-2764	-1589	-2634	-2761
1766.08	-3644	-3163	-1921	-1792	-985	-2383	-2012	-3464	-2671	-1847	-2508	-1827	-1146	-1888	-2930	-2094	-3332	-1994	-3494	-3078
1767.32	-3418	-2941	-1685	-1827	-825	-2223	-2387	-3217	-2575	-1293	-2434	-1555	-1552	-2252	-2992	-2150	-3130	-1553	-3214	-2787
1768.57	-3064	-2520	-1443	-1232	-231	-2091	-1627	-3272	-2536	-1048	-2170	-871	-1083	-1627	-2819	-1732	-2690	-1266	-3028	-2064
1769.81	-3352	-2575	-1910	-1797	-674	-2546	-2081	-3297	-2410	-1425	-2508	-1420	-1109	-1986	-3178	-1956	-3131	-1700	-3182	-2518
1771.06	-3259	-2278	-1593	-1938	-416	-1966	-1798	-3065	-2280	-1347	-2201	-1443	-892	-1733	-2596	-1625	-2937	-1760	-2934	-2363
1772.3	-3364	-2414	-1886	-1871	-465	-2438	-1815	-3470	-2121	-1491	-2259	-1172	-1041	-1577	-2796	-1974	-2863	-1714	-3079	-2593
1773.54	-3258	-2887	-1346	-1317	-545	-2072	-1534	-3112	-2491	-1023	-2101	-1152	-754	-1479	-2728	-1927	-2855	-1856	-3088	-2344
1774.79	-3516	-2377	-1880	-1837	-659	-2025	-2095	-3513	-2389	-1592	-2238	-1470	-1150	-1483	-2949	-1780	-2797	-1870	-3080	-2523
1776.03	-2990	-2161	-1505	-1381	-437	-2006	-1658	-2663	-2086	-1300	-2298	-1305	-97	-1466	-2414	-1674	-2832	-1480	-2832	-2272
1777.27	-3142	-2530	-1684	-1634	-313	-2230	-1687	-3331	-2282	-1540	-2171	-1168	-763	-1751	-2607	-1989	-2817	-1700	-3109	-2629
1778.51	-3338	-2241	-939	-1148	-390	-2107	-1450	-2959	-2279	-946	-2336	-921	-712	-1753	-2690	-1606	-3128	-1446	-2617	-2380
1779.76	-3344	-2347	-1213	-1375	-384	-2145	-1803	-3349	-2418	-1143	-1938	-1029	-1163	-1900	-2729	-2127	-2973	-1293	-3157	-2422
1781	-3429	-3169	-1758	-1515	-403	-2213	-2009	-3262	-2264	-1514	-2101	-1478	-1200	-1693	-2818	-1823	-3130	-1513	-2947	-2373
1782.24	-3171	-2413	-1380	-1424	-479	-1856	-1636	-3147	-2444	-1142	-2471	-932	-1097	-1711	-2983	-1605	-3132	-1503	-2637	-2126
1783.48	-2861	-2330	-1356	-1212	-81	-2265	-1715	-2788	-2264	-1241	-2020	-1017	-529	-1509	-2590	-1496	-3049	-1272	-2772	-2620
1784.72	-2920	-2049	-1080	-1449	-125	-1784	-1429	-2675	-1854	-1100	-1774	-1035	-667	-1756	-2226	-1518	-2477	-1499	-2871	-2112
1785.96	-3116	-2242	-1539	-1302	137	-1766	-1520	-2808	-2105	-1039	-2250	-1006	-740	-1673	-2658	-1486	-2846	-1355	-2820	-2280
1787.2	-3241	-2379	-1653	-1853	-499	-2182	-1975	-3051	-2262	-1496	-2352	-1381	-1106	-2095	-2910	-1824	-2975	-1694	-2781	-2622
1788.44	-3281	-2557	-1004	-1523	-675	-2119	-1848	-3129	-2439	-1189	-2387	-981	-1008	-1849	-2625	-2034	-3140	-1511	-3240	-2117
1789.68	-3173	-2150	-1268	-1483	-549	-2159	-1440	-2960	-2275	-1415	-2045	-1107	-655	-1399	-2454	-1575	-2763	-1284	-2780	-2075
1790.92	-3103	-2534	-1566	-1721	-463	-2398	-1813	-3210	-2047	-1506	-2180	-1089	-812	-1685	-2704	-1963	-2856	-1821	-3052	-2584
1792.16	-3433	-2655	-1124	-1469	-769	-2319	-2031	-3433	-2432	-1259	-2581	-1231	-1344	-2260	-2944	-2175	-2904	-1264	-3282	-2273
1793.4	-3040	-2788	-1458	-1824	-582	-2535	-1673	-3304	-2580	-1073	-2360	-1298	-928	-1753	-2873	-1990	-3070	-1721	-3022	-2623
1794.64	-3266	-2454	-1547	-1310	-658	-2607	-2195	-3453	-2574	-1458	-2552	-1090	-1116	-1979	-2785	-1967	-3063	-1755	-3340	-2540
1795.88	-3212	-2883	-1468	-1636	-464	-2126	-1962	-3210	-2143	-1428	-2068	-1324	-1089	-1985	-2548	-2146	-2862	-1344	-3134	-2325
1797.12	-3070	-2368	-1409	-1138	-273	-2204	-1368	-2920	-2120	-1097	-2172	-1106	-617	-1235	-2491	-1809	-2661	-1306	-2928	-2176
1798.36	-3283	-2828	-1678	-1478	-704	-2293	-2021	-3240	-2416	-1394	-2281	-1141	-1302	-1955	-2772	-1593	-3098	-1309	-3490	-2603
1799.6	-3279	-2346	-1626	-1850	-566	-2338	-2038	-3457	-2423	-1337	-2401	-1172	-1219	-1967	-2636	-2049	-3067	-1737	-3300	-2195
1800.84	-3019	-2060	-1215	-1298	-300	-2016	-1567	-2771	-2134	-1027	-1949	-851	-1030	-1493	-2681	-1995	-2888	-1289	-2517	-2446
1802.08	-3402	-3267	-1575	-1712	-836	-2593	-2101	-3433	-2459	-1251	-2660	-1302	-1511	-2081	-3218	-2205	-3205	-1457	-3274	-2581
1803.31	-3769	-2702	-1736	-1685	-891	-2810	-2221	-3608	-2743	-1635	-2473	-1109	-1454	-2008	-3285	-2337	-3366	-1601	-3517	-2883
1804.55	-3310	-2677	-1458	-1631	-310	-2440	-1879	-3098	-2539	-1660	-2394	-1300	-1062	-1741	-2652	-1935	-3068	-1600	-3326	-2768
1805.79	-3336	-2317	-1707	-1455	-723	-2354	-1903	-3161	-2574	-1492	-2076	-1280	-1227	-1669	-2795	-2082	-3004	-1608	-2983	-2578
1807.02	-3323	-2661	-1596	-1745	-466	-2237	-1990	-3074	-2394	-1298	-2215	-1212	-1247	-1837	-2683	-1842	-3079	-1666	-2982	-2623
1808.26	-3397	-2461	-1641	-1662	-480	-2737	-2102	-3428	-2625	-1291	-2421	-1195	-1125	-2132	-2879	-2086	-3073	-1905	-3342	-2923
1809.5	-3473	-2498	-1598	-1400	-690	-2608	-1984	-3428	-2564	-1464	-2655	-1116	-1134	-1906	-2847	-2033	-2905	-1356	-3163	-2836
1810.73	-3429	-3099	-1740	-1552	-748	-2517	-2307	-3502	-2786	-1519	-2593	-1178	-1459	-2294	-2982	-2239	-3712	-1816	-3250	-3012
1811.97	-3331	-2733	-1749	-1649	-356	-2117	-1873	-3354	-2394	-1423	-2489	-1387	-995	-1671	-2820	-1679	-2763	-1665	-3490	-2972
1813.21	-3354	-2713	-1019	-1531	-252	-2281	-1902	-2950	-2490	-1122	-1762	-1195	-959	-1695	-2794	-1476	-2660	-1455	-2906	-2567
1814.44	-3214	-2218	-1071	-1213	-239	-2321	-1870	-3106	-2565	-1115	-2444	-1120	-961	-1593	-2848	-1853	-3153	-1245	-3061	-2650
1815.68	-3324	-2828	-1480	-1548	-517	-2312	-1988	-3240	-2650	-1543	-1897	-841	-1166	-1828	-2534	-1949	-3245	-1314	-3170	-2552
1816.91	-3224	-2800	-1582	-1736	-602	-2408	-2208	-3156	-2804	-1361	-2374	-1332	-1128	-2140	-3060	-1964	-3330	-1904	-3012	-2646
1818.15	-3300	-2073	-1250	-1260	-218	-2179	-1764	-2957	-2146	-1030	-2295	-882	-708	-1645	-2525	-1785	-2786	-1242	-2881	-2406
1819.38	-3329	-3205	-1463	-1448	-503	-2321	-2131	-3357	-2725	-1534	-2553	-1367	-1012	-2030	-2947	-2229	-2991	-1568	-3055	-3001
1820.62	-3432	-2587	-1301	-1627	-266	-2587	-2067	-3433	-2366	-1108	-2262	-882	-1037	-1882	-2958	-2034	-2970	-1119	-3170	-2265
1821.85	-3207	-2250	-760	-761	-47	-2154	-1513	-2989	-2057	-1025	-1949	-509	-939	-1583	-2453	-1444	-2547	-1031	-2503	-1626
1823.09	-3270	-2568	-1655	-1531	-343	-2464	-1716	-3311	-2495	-1335	-2557	-1411	-1025	-2008	-2660	-1967	-3088	-1472	-2985	-2778
1824.32	-2932	-2220	-1619	-1441	-76	-2200	-1518	-3018	-2215	-1096	-1832	-967	-755	-1435	-2703	-1662	-2825	-1467	-2788	-2548
1825.55	-3198	-2378	-1934	-1823	-344	-2026	-1779	-3085	-2139	-1715	-2068	-1314	-1019	-1981	-2784	-2028	-2947	-1837	-2924	-2633
1826.79	-2909	-2266	-962	-1300	-18	-1833	-1541	-2903	-2295	-846	-1848	-1035	-728	-1687	-2071	-1616	-2759	-1344	-2624	-2402
1828.02	-3519	-2818	-1795	-2003	-729	-2621	-2293	-3363	-2810	-1504	-2411	-1556	-1856	-2316	-3055	-2072	-3388	-1896	-3237	-2717
1829.25	-3256	-2194	-1534	-1667	-710	-2525	-1949	-3333	-2324	-1347	-2349	-1224	-970	-1350	-2902	-1814	-2954	-1548	-3153	-2444
1830.49	-3181	-1934	-1677	-1307	-424	-2401	-1559	-3132	-2169	-1072	-2405	-1069	-1041	-1503	-2665	-1825	-2857	-1512	-3120	-2586
1831.72	-3109	-2212	-1323	-1698	-456	-2638	-1434	-2916	-2173	-1237	-1841	-1090	-1072	-1737	-2711	-1924	-2932	-1243	-2886	-2513
1832.95	-3097	-2404	-1553	-1451	-255	-2196	-1613	-2706	-2339	-1327	-2260	-1350	-724	-1329	-2565	-1978	-2506	-1480	-2649	-2481
1834.18	-3368	-2707	-1464	-1444	-846	-2617	-1765	-3539	-2197	-1539	-2394	-1277	-914	-1879	-2994	-2277	-2915	-1566	-3144	-2517
1835.41	-3488	-2944	-1723	-1757	-541	-2871	-2190	-3262	-2733	-1497	-2639	-1467	-1507	-2039	-3111	-2198	-3498	-1648	-3236	-2840
1836.65	-3573	-2532	-1558	-1724	-624	-2399	-1906	-3332	-2361	-1331	-2326	-1263	-1404	-2021	-2773	-1832	-3120	-1930	-3274	-3064
1837.88	-3231	-2774	-1667	-1675	-591	-2464	-2048	-3176	-2349	-1245	-2268	-1171	-1045	-1960	-3008	-1866	-3078	-1779	-3002	-2543
1839.11	-3285	-2972	-1682	-1699	-642	-2241	-1877	-3102	-2650	-1530	-2385	-1204	-1096	-1794	-3007	-2086	-3130	-1658	-3146	-2491
1840.34	-3366	-2283	-1635	-1777	-485	-2721	-1875	-3353	-2753	-1655	-2352	-1225	-778	-1770	-2981	-2407	-3238	-1732	-3079	-2900
1841.57	-3340	-2613	-1763	-1572	-514	-2625	-1915	-3222	-2645	-1361	-2386	-1347	-1294	-2319	-2852	-2076	-3289	-1542	-2871	-2481
1842.8	-3171	-2277	-1341	-1141	-199	-2136	-1467	-2704	-2257	-914	-2144	-809	-896	-1360	-2743	-1777	-2569	-1348	-2917	-2304
1844.03	-3295	-2362	-1370	-1749	-79	-2327	-1735	-3074	-2485	-1407	-2392	-1431	-788	-1435	-2774	-2032	-2940	-1776	-2994	-2652
1845.26	-3517	-2829	-1831	-2093	-716	-2518	-1930	-3468	-2739	-1706	-2572	-1423	-1603	-2030	-3172	-2120	-2950	-1885	-3663	-3137
1846.49	-3381	-2617	-1607	-1706	-90	-2115	-1790	-2811	-2319	-1482	-1983	-1045	-990	-1569	-2516	-1876	-2966	-1736	-2911	-2340
1847.72	-3511	-2709	-1788	-1503	-442	-2422	-2374	-3603	-2476	-1363	-2357	-1420	-1304	-1776	-3044	-1965	-3269	-1783	-3421	-2776
1848.95	-3109	-2044	-1439	-1297	-91	-1915	-1335	-2833	-2060	-1179	-2201	-1063	-871	-1611	-2411	-1687	-2733	-1329	-3036	-2216
1850.18	-3282	-2278	-1279	-1547	-436	-2256	-1609	-3164	-2416	-1103	-2368	-864	-1003	-1719	-2707	-1923	-2821	-1579	-3009	-2498
1851.41	-3398	-2805	-1492	-1951	-751	-2573	-2290	-3616	-2933	-1749	-2373	-1704	-1600	-2198	-3074	-2140	-3437	-1746	-3554	-2701
1852.64	-3489	-2762	-1577	-2080	-524	-2378	-2266	-3177	-2168	-1472	-2337	-1212	-1030	-1905	-2587	-2018	-3271	-1855	-3175	-2865
1853.87	-3486	-2943	-1490	-1630	-389	-2652	-2018	-3219	-2440	-1371	-2266	-802	-1013	-1558	-2656	-1988	-3017	-1477	-2972	-2372
1855.09	-3086	-2871	-1162	-968	-51	-2133	-1697	-2729	-2031	-869	-2259	-923	-789	-1755	-2461	-1734	-2662	-1357	-3226	-2542
1856.32	-3253	-2283	-1066	-1252	-474	-2038	-1630	-3000	-2191	-732	-1976	-744	-720	-1491	-2360	-1683	-2610	-1477	-2673	-2303
1857.55	-3431	-2518	-1876	-1912	-390	-2313	-1890	-3323	-2420	-1634	-2264	-1635	-1172	-1793	-2832	-1916	-3045	-1858	-3031	-3016
1858.78	-3299	-2572	-1952	-1485	-497	-2368	-1790	-3126	-2442	-1461	-2295	-1176	-986	-1664	-2793	-1981	-2954	-1917	-3096	-2988
1860	-3397	-2584	-1352	-1531	-854	-2354	-1963	-3200	-2526	-1068	-2454	-934	-1329	-1936	-2619	-2013	-3023	-1187	-2914	-2516
1861.23	-3250	-2595	-1244	-1639	-719	-2477	-1911	-2831	-2384	-1141	-2245	-1170	-1207	-1783	-3033	-1977	-2984	-1727	-2812	-2600
1862.46	-2977	-2368	-1783	-1766	-482	-2328	-1804	-3070	-2389	-1463	-2080	-1066	-1085	-1632	-2586	-1628	-2563	-1909	-2956	-2297
1863.68	-3074	-2497	-1543	-1727	-547	-2025	-1545	-3249	-2264	-1455	-2023	-1293	-831	-1614	-2866	-2110	-3032	-1789	-3172	-2502
1864.91	-3500	-2938	-1616	-1601	-857	-2446	-2195	-3342	-2900	-1429	-2554	-1106	-1465	-2044	-2980	-2001	-3294	-1602	-3327	-2744
1866.14	-3361	-2649	-1407	-1499	-545	-2180	-1751	-3245	-2601	-1225	-2316	-1295	-1331	-1765	-2997	-1974	-2894	-1105	-2810	-2274
1867.36	-3426	-2766	-1185	-1634	-676	-2430	-1873	-3234	-2533	-1253	-2315	-971	-1481	-2001	-2939	-2297	-2955	-1756	-3115	-2698
1868.59	-3277	-2665	-1706	-1630	-838	-2530	-1831	-3234	-2404	-1664	-2216	-1395	-1394	-2145	-2883	-1971	-2981	-1887	-3357	-2913
1869.82	-3301	-2701	-1458	-1506	-554	-2573	-1929	-3186	-2495	-1214	-2464	-1206	-1329	-1872	-3021	-2107	-3018	-1718	-3243	-2722
1871.04	-3218	-2233	-1067	-1183	-122	-2134	-1594	-3299	-2519	-1055	-2135	-810	-750	-1313	-2589	-1681	-2970	-1276	-2701	-2219
1872.27	-3333	-3042	-1550	-1572	-817	-2612	-1997	-3335	-2447	-1480	-2390	-1343	-1136	-2142	-3085	-2256	-3316	-1498	-3331	-2773
1873.49	-2913	-2143	-968	-884	-186	-2446	-1738	-3150	-2356	-673	-2169	-666	-908	-1363	-2518	-1500	-2707	-960	-2961	-2355
1874.71	-3236	-2221	-1271	-1265	-673	-2376	-1982	-3075	-2166	-1006	-2140	-1071	-840	-1617	-2557	-1777	-2712	-1424	-3160	-2516
1875.94	-3295	-2293	-1694	-1623	-598	-2264	-1771	-2946	-2375	-1307	-1837	-1206	-1034	-1359	-2871	-2046	-2862	-1759	-2832	-2952
1877.16	-3375	-2457	-1396	-1654	-483	-2453	-1972	-3044	-2379	-1302	-2396	-1350	-1254	-1850	-3064	-1988	-3027	-1602	-3354	-2709
1878.39	-3342	-2913	-1748	-1722	-720	-2535	-1883	-3226	-2484	-1799	-2299	-1537	-1454	-2200	-2933	-2024	-3031	-1743	-3268	-2709
1879.61	-3510	-2736	-1565	-1723	-537	-2497	-1898	-3685	-2663	-1299	-2610	-1380	-1390	-2127	-2807	-2209	-3275	-1587	-3500	-2839
1880.83	-3424	-3000	-1495	-1594	-592	-2547	-2161	-3241	-2610	-1629	-2287	-1404	-1598	-2077	-2866	-2416	-3031	-1435	-3063	-2760
1882.06	-3687	-2773	-1622	-1622	-781	-2721	-2039	-3562	-2913	-1374	-2684	-1460	-1172	-2135	-3178	-1960	-3128	-1551	-3204	-2386
1883.28	-3435	-2378	-1250	-1386	-572	-2575	-1691	-2660	-2397	-756	-2438	-1030	-730	-1705	-2847	-1709	-2981	-1291	-2568	-2140
1884.5	-3239	-2671	-1446	-1662	-369	-2585	-1631	-3095	-2668	-1260	-2566	-1232	-1472	-1807	-3053	-2153	-2864	-1566	-3158	-2540
1885.73	-3368	-2568	-1699	-1555	-415	-2358	-2078	-3128	-2617	-1471	-2336	-1388	-1281	-2193	-2991	-1774	-2982	-1574	-3484	-2780
1886.95	-3305	-2206	-1187	-1246	-733	-2186	-1701	-3264	-2369	-1111	-2172	-1060	-1092	-1838	-2818	-2084	-3137	-1229	-2715	-2492
1888.17	-3035	-2515	-1174	-1572	-542	-1987	-1910	-2897	-2202	-1105	-2122	-1077	-1035	-1781	-2396	-1523	-2672	-1374	-2816	-2477
1889.39	-3280	-2587	-1465	-1463	-431	-2504	-1945	-3262	-1970	-1217	-2209	-999	-994	-1711	-2792	-1907	-3073	-1677	-3061	-2664
1890.61	-2786	-2323	-1244	-1019	-371	-2202	-1956	-3124	-2069	-937	-2284	-947	-788	-1602	-2705	-1994	-2848	-941	-2835	-2332
1891.84	-3266	-2874	-1289	-1313	-539	-2369	-1901	-3280	-2387	-995	-2220	-933	-1226	-1830	-2726	-2020	-2883	-1495	-3272	-2373
1893.06	-3219	-2606	-1235	-1257	-519	-2170	-1828	-3064	-2373	-1148	-2264	-933	-983	-1709	-2653	-2059	-3138	-1095	-3204	-2258
1894.28	-3347	-2372	-1098	-1407	-538	-2300	-1634	-2976	-2366	-1120	-2231	-1097	-1342	-2031	-2841	-1842	-3034	-1624	-2923	-2475
1895.5	-3108	-2379	-1570	-1547	-292	-2070	-1787	-3130	-2527	-1336	-2337	-1176	-1184	-1838	-2829	-1899	-2851	-1252	-3171	-2562
1896.72	-3274	-2286	-959	-1131	-323	-2492	-1692	-3175	-2367	-843	-2159	-702	-694	-1639	-2681	-1705	-2905	-945	-3075	-2514
1897.94	-3192	-1898	-1251	-1446	-671	-2366	-1725	-3091	-2130	-958	-2172	-631	-922	-1881	-2521	-1867	-2683	-1229	-3057	-2450
1899.16	-3519	-2655	-1428	-1866	-588	-2403	-1794	-3429	-2377	-1391	-2327	-1550	-1232	-1997	-2708	-1828	-2995	-1519	-3162	-2652
1900.38	-3574	-2620	-1541	-1811	-712	-2590	-2169	-3429	-2326	-1429	-2516	-1161	-1238	-2114	-2988	-2010	-3020	-1525	-3290	-2875
1901.6	-3449	-2740	-1411	-1338	-202	-2379	-1777	-3120	-2436	-1325	-2387	-1186	-1084	-2139	-2939	-1687	-3047	-1383	-3301	-2643
1902.82	-3670	-2830	-1874	-1895	-678	-2729	-1881	-3257	-2534	-1732	-2542	-1630	-1089	-1771	-2942	-2133	-2938	-1958	-3147	-3018
1904.04	-2962	-2641	-1627	-1330	-305	-2281	-1903	-2831	-2238	-1394	-2309	-1094	-1221	-2043	-2425	-1974	-2957	-1429	-2797	-2539
1905.26	-3070	-2344	-1359	-1165	-329	-2099	-1810	-3053	-2166	-1304	-2400	-914	-829	-1459	-2431	-1733	-2805	-1148	-2830	-2251
1906.48	-2835	-2391	-1519	-1433	-356	-2249	-1628	-2778	-2052	-1128	-2100	-1084	-977	-1470	-2339	-1738	-3023	-1265	-2811	-2410
1907.69	-3231	-2769	-1729	-1493	-262	-2213	-1810	-2826	-2515	-1472	-2116	-1394	-1073	-1796	-2516	-1879	-2726	-1576	-3135	-2602
1908.91	-2935	-2517	-1751	-1587	-450	-2159	-1753	-2930	-2466	-1322	-2303	-1241	-485	-1827	-2558	-2200	-2788	-1911	-2910	-2675
1910.13	-3216	-2467	-1646	-1720	-646	-2337	-1851	-3184	-2617	-1550	-2230	-1215	-1240	-1890	-2973	-1906	-3065	-1762	-3036	-2517
1911.35	-3438	-2522	-1266	-1197	-536	-2461	-1493	-3135	-2274	-1210	-2369	-1205	-729	-1598	-2833	-1768	-2941	-1624	-2877	-2179
1912.57	-3122	-2828	-1690	-1700	-554	-2485	-1999	-3048	-2206	-1427	-2159	-1447	-970	-2052	-2642	-1935	-2788	-1763	-2876	-2664
1913.78	-3309	-2989	-1504	-1571	-843	-2554	-1986	-3228	-2426	-1206	-2601	-1037	-1006	-2174	-3056	-1966	-2917	-1499	-3294	-2782
1915	-3279	-2562	-1357	-1421	-699	-2362	-1795	-3284	-2497	-1265	-2573	-1187	-1354	-1999	-2961	-1986	-3043	-1738	-3507	-2495
1916.22	-3513	-3140	-2055	-1897	-664	-2331	-2038	-3650	-2695	-2090	-2656	-1854	-1488	-2252	-2959	-2292	-3112	-2241	-3571	-3142
1917.43	-3268	-2380	-1449	-1644	-415	-2509	-1922	-2903	-2433	-1286	-2203	-1008	-1097	-1943	-2711	-1728	-2768	-1597	-3118	-2785
1918.65	-3500	-2650	-1596	-1512	-712	-2312	-1658	-3318	-2276	-1495	-2329	-1178	-1192	-1915	-2922	-1926	-2971	-1212	-2979	-2812
1919.87	-3190	-2426	-1394	-1341	-263	-2458	-1876	-3130	-2090	-1270	-2085	-1162	-985	-1782	-2806	-1783	-2697	-1538	-3027	-2453
1921.08	-3171	-2582	-1272	-1653	-681	-2651	-1908	-3046	-2157	-1246	-2172	-1080	-1280	-1734	-2702	-1924	-2997	-1438	-3022	-2242
1922.3	-2919	-2264	-1263	-1445	-504	-2351	-1522	-2790	-2036	-927	-1997	-997	-903	-1577	-2580	-1973	-2939	-1325	-2731	-2319
1923.52	-3020	-2534	-1316	-1285	-228	-2204	-1268	-3210	-2387	-1145	-2157	-1047	-771	-1495	-2675	-1841	-2678	-1516	-2794	-2352
1924.73	-3260	-2730	-1355	-1323	-307	-2225	-2013	-2947	-2396	-1114	-2118	-846	-789	-1804	-2781	-1830	-2580	-957	-2858	-2377
1925.95	-3344	-2611	-1515	-1532	-620	-2273	-2008	-3594	-2466	-1218	-2550	-1017	-1559	-1843	-2836	-2071	-3231	-1670	-3171	-2442
1927.16	-2665	-1606	-615	-1179	-6	-1811	-1213	-2566	-1959	-803	-1687	-604	-145	-1393	-2188	-1237	-2235	-788	-2582	-2223
1928.38	-3255	-2532	-1043	-1059	-490	-2239	-1691	-3282	-2241	-932	-2137	-733	-1351	-1909	-2615	-1674	-2847	-1165	-3014	-2798
1929.59	-3504	-3112	-1764	-1893	-886	-2510	-2178	-3310	-2638	-1815	-2460	-1415	-1376	-2227	-2786	-2218	-3198	-1717	-3457	-3113
1930.8	-3044	-2542	-1284	-1853	-422	-2406	-1588	-3246	-2205	-1222	-2193	-1229	-734	-1653	-2719	-1766	-2708	-1626	-2715	-2584
1932.02	-3742	-3301	-1845	-1978	-722	-2633	-2434	-3578	-2909	-1709	-2963	-1644	-1755	-2485	-2976	-2420	-2948	-1840	-3645	-2931
1933.23	-2915	-2245	-770	-1248	-343	-1905	-1475	-3052	-2167	-940	-2104	-768	-591	-1520	-2372	-1916	-2653	-1156	-2709	-2160
1934.45	-3168	-2535	-1347	-1327	-469	-2298	-1707	-3048	-2054	-1267	-2068	-1271	-1228	-1510	-2668	-1559	-2859	-1750	-3164	-2614
1935.66	-3378	-2637	-1689	-1428	-705	-2539	-1976	-3296	-2387	-1571	-2410	-1156	-972	-1829	-2769	-1997	-3233	-1494	-2828	-2639
1936.87	-2834	-2173	-1413	-1770	-153	-2282	-1626	-2821	-2313	-1690	-2344	-1591	-899	-1937	-2552	-1727	-2510	-1569	-2889	-2479
1938.09	-3158	-2730	-1788	-1849	-902	-2577	-2113	-3179	-2327	-1673	-2368	-1386	-1164	-2137	-2975	-2002	-3105	-1873	-3390	-2600
1939.3	-3487	-2599	-1371	-1772	-534	-2532	-1923	-3367	-2536	-1492	-2295	-1192	-1285	-2055	-2999	-2128	-3010	-1803	-2826	-2764
1940.51	-3426	-2571	-1206	-1625	-355	-2474	-1681	-2953	-2349	-1300	-2448	-1188	-1133	-2056	-2797	-2226	-2671	-1514	-2920	-2586
1941.72	-3332	-2779	-1721	-1573	-872	-2550	-1860	-3238	-2335	-1373	-2604	-1397	-1295	-2270	-2871	-2157	-2926	-1497	-3339	-2660
1942.93	-3194	-2758	-1571	-1598	-712	-2646	-2178	-3265	-2435	-1271	-2512	-1377	-1084	-2165	-2909	-1922	-3062	-1575	-3028	-2563
1944.15	-3018	-2358	-1557	-1443	-503	-2373	-1736	-2868	-1972	-1292	-1996	-1293	-845	-1846	-2584	-1625	-2448	-1499	-2940	-2464
1945.36	-2860	-2462	-1120	-1144	5	-2070	-1522	-2857	-2120	-912	-2059	-783	-932	-1711	-2442	-1641	-2699	-1267	-3014	-1894
1946.57	-3103	-2824	-1618	-1614	-353	-2430	-1987	-2927	-2133	-1325	-2792	-801	-1021	-1665	-2651	-2007	-2970	-1762	-3121	-2655
1947.78	-3074	-2811	-1724	-1681	18	-2159	-1690	-3059	-2281	-1382	-2078	-1175	-854	-1739	-2614	-1867	-2624	-1796	-3073	-2666
1948.99	-3097	-2547	-1747	-1842	-572	-2577	-1914	-2880	-2520	-1453	-2222	-1217	-958	-1615	-2887	-2131	-2955	-1652	-3050	-2887
1950.2	-3460	-2612	-1505	-1869	-776	-2507	-1874	-3177	-2479	-1662	-2514	-1487	-1015	-1985	-3118	-2370	-3030	-1688	-2845	-2990
1951.41	-3219	-2786	-1489	-1883	-405	-2487	-1905	-3030	-2352	-1664	-2141	-1258	-1020	-1846	-2746	-2175	-2811	-1344	-3331	-2690
1952.62	-3328	-2294	-1265	-1696	-428	-2419	-1746	-3093	-2570	-1362	-2466	-1118	-1177	-1775	-2605	-2175	-2807	-1520	-2916	-2501
1953.83	-3097	-2482	-998	-1176	-258	-2170	-1567	-2987	-2183	-1010	-2243	-675	-767	-1334	-2409	-1720	-3070	-855	-2814	-2010
1955.04	-3530	-2289	-1273	-1031	-398	-2502	-2050	-3395	-2559	-1174	-2356	-1146	-1430	-1765	-2820	-2040	-2849	-1833	-3178	-2651
1956.25	-3481	-2806	-1823	-1887	-299	-2392	-2055	-3563	-2560	-1375	-2427	-1333	-1413	-2032	-2880	-1942	-3271	-1642	-3254	-3120
1957.46	-3303	-2314	-1680	-1434	-674	-2454	-1992	-3247	-2384	-1740	-2219	-1075	-1282	-1881	-2502	-2156	-3112	-1674	-2976	-2681
1958.67	-3383	-2868	-1824	-1752	-411	-2421	-1802	-3038	-2563	-1474	-2060	-1859	-1338	-1801	-2705	-2188	-3207	-1708	-3304	-3168
1959.88	-3143	-2422	-2149	-2217	-522	-2330	-1922	-3127	-2290	-1777	-2197	-1676	-653	-1783	-2604	-2009	-2700	-2335	-2629	-2921
1961.09	-3449	-2512	-2192	-2073	-449	-2224	-1999	-2892	-2478	-1817	-2160	-1737	-1239	-1614	-2832	-1761	-2883	-1936	-3160	-3139
1962.3	-3444	-2522	-1062	-1477	-454	-2337	-1831	-3155	-2190	-1232	-2298	-1100	-1477	-1933	-2667	-2226	-3050	-1294	-2838	-2421
1963.51	-3400	-2354	-1155	-1690	-503	-2136	-1733	-2925	-2191	-1069	-2335	-1119	-864	-1623	-2854	-2147	-2938	-1479	-2984	-2128
1964.71	-3375	-2666	-1497	-1362	-512	-2470	-1936	-3179	-2165	-1416	-2292	-970	-1230	-1680	-2820	-1896	-2644	-1696	-3080	-2458
1965.92	-3151	-2322	-1449	-1546	-447	-2037	-1477	-2727	-2475	-1460	-2343	-1260	-544	-1284	-2704	-1861	-2754	-1527	-2928	-2628
1967.13	-2988	-2648	-1239	-1581	-404	-2302	-1701	-2820	-2327	-1185	-2000	-1167	-772	-1872	-2441	-1615	-3048	-1206	-2766	-2504
1968.34	-2925	-2332	-1207	-1653	-659	-2172	-1507	-2844	-2267	-1128	-1994	-1318	-855	-1483	-2479	-1472	-2617	-1357	-2797	-2778
1969.55	-3562	-2773	-1363	-1489	-542	-2508	-2311	-3603	-2811	-1393	-2865	-1269	-1371	-2042	-3241	-2245	-3165	-1539	-3525	-2931
1970.75	-2977	-2119	-643	-520	-516	-2094	-1519	-2938	-1839	-519	-2222	-494	-487	-1544	-2540	-1868	-2294	-600	-2827	-2016
1971.96	-3185	-2380	-1474	-1781	-342	-2405	-1874	-3028	-2426	-1040	-2293	-1068	-1234	-1660	-2758	-1809	-2922	-1408	-2916	-2811
1973.17	-2945	-2673	-1769	-1644	-225	-2498	-1809	-3044	-2170	-1311	-2309	-1152	-1122	-1713	-2670	-1842	-3032	-1777	-3135	-2580
1974.37	-3413	-2685	-1724	-1535	-862	-2415	-1727	-2947	-2345	-1535	-2446	-1514	-1345	-1965	-2862	-2108	-2995	-1508	-3294	-2514
1975.58	-3127	-2529	-1421	-1249	-230	-2215	-1825	-2974	-2226	-1083	-1948	-1119	-792	-1796	-2839	-1871	-2846	-1303	-2937	-2405
1976.78	-3167	-2488	-1194	-1459	-509	-2182	-1806	-3068	-2338	-1202	-2292	-901	-964	-1515	-2636	-1842	-2787	-1208	-2721	-2146
1977.99	-3424	-2898	-1495	-1620	-407	-2400	-1996	-3117	-2655	-1408	-2360	-1158	-1018	-2073	-3077	-1925	-2930	-1856	-3446	-2689
1979.19	-3455	-2701	-1763	-1832	-483	-2274	-1663	-3027	-2502	-1551	-2410	-1524	-1043	-1774	-2956	-1895	-2655	-2109	-3006	-2951
1980.4	-3247	-2142	-1596	-1499	-384	-1968	-1790	-2983	-2416	-1474	-2019	-1506	-722	-1558	-2592	-2032	-2950	-1690	-2683	-3069
1981.61	-3234	-2196	-1557	-1830	-422	-2106	-1735	-2968	-2142	-1228	-2197	-1152	-904	-1979	-2500	-1873	-3029	-1624	-2889	-2430
1982.81	-2924	-2468	-1969	-1967	-557	-2560	-1916	-2888	-2244	-1660	-2524	-1390	-1295	-1680	-2602	-1851	-2817	-1901	-3070	-2681
1984.02	-3423	-2247	-1653	-1706	-579	-2533	-2077	-3278	-2479	-1461	-2356	-1432	-1221	-1694	-2574	-2287	-2956	-1825	-2803	-2714
1985.22	-3354	-2605	-1767	-2225	-857	-2363	-2054	-3413	-2663	-1908	-2569	-1533	-1643	-1909	-2902	-2123	-3208	-2016	-3446	-3053
1986.42	-3135	-2462	-1380	-1523	-477	-2161	-1827	-3331	-2590	-1209	-2250	-1498	-946	-1533	-2769	-2051	-2887	-1598	-2982	-2890
1987.63	-2723	-1891	-820	-992	-390	-2213	-1479	-2759	-2216	-1092	-2187	-816	-1032	-1437	-2471	-1959	-2938	-1244	-2710	-2272
1988.83	-3046	-2262	-797	-836	35	-2261	-1447	-2743	-2102	-833	-2106	-567	-464	-1564	-2369	-1839	-2664	-689	-2524	-1980
1990.04	-3187	-2556	-1398	-1550	-592	-2267	-1958	-3235	-2519	-1605	-2174	-1184	-903	-1760	-2732	-2142	-2877	-1653	-3073	-2708
1991.24	-3085	-2673	-889	-1319	-480	-2284	-1784	-3125	-2194	-952	-2122	-779	-832	-1520	-2775	-1893	-2413	-1194	-3002	-2467
1992.44	-2771	-2281	-1474	-1535	-266	-2131	-1596	-2906	-1991	-1109	-2259	-1293	-683	-1441	-2643	-1746	-2497	-1222	-2604	-2404
1993.64	-3198	-2331	-1206	-1480	-454	-2164	-1699	-2909	-1993	-1365	-2106	-1273	-911	-1605	-2525	-2099	-2593	-1448	-2704	-2410
1994.85	-3305	-2560	-1208	-1360	-654	-2493	-1990	-3340	-2399	-1201	-2262	-1041	-1149	-1766	-2730	-1936	-2965	-1418	-3051	-2388
1996.05	-3135	-2436	-749	-1360	-465	-2324	-1502	-2896	-2139	-1165	-2136	-849	-837	-1588	-2422	-1910	-2949	-1347	-2764	-2617
1997.25	-3085	-2833	-1601	-1787	-795	-2576	-2019	-3054	-2160	-1635	-2174	-1384	-1204	-2100	-2688	-2323	-2902	-1745	-3267	-2860
1998.45	-3250	-2226	-1243	-1577	-227	-2121	-1633	-2699	-2363	-1360	-2017	-1170	-1260	-1769	-2654	-1580	-2628	-1319	-3210	-2416
1999.65	-3206	-2796	-2047	-1960	-418	-2364	-1981	-3299	-2105	-1616	-2285	-1399	-1326	-1925	-2804	-2213	-2694	-1560	-3084	-2382
2000.86	-3054	-2532	-1584	-1223	-345	-2211	-1732	-2978	-2146	-1524	-2230	-1127	-1073	-1780	-2584	-1763	-2475	-1333	-2749	-2434

## Sheet: Fig.6S d
wavenumber	spec1	spec2	spec3	spec4	spec5	spec6	spec7	spec8	spec9	spec10	spec11	spec12	spec13	spec14	spec15	spec16	spec17	spec18	spec19	spec20
600.594	-325	-378	-592	-504	-511	-675	-738	-590	-530	-873	-118	-519	-133	70	-567	-299	-283	-524	-477	-194
602.062	-580	-398	-766	-491	-880	-1001	-609	-928	-601	-680	83	-869	-190	-556	-195	-30	-683	-158	-723	-40
603.53	-601	-416	-733	-960	-837	-843	-516	-541	-815	-666	155	-683	-286	-282	-212	-166	-699	-662	-778	-79
604.998	-837	-830	-646	-520	-638	-877	-884	-1121	-600	-1244	-88	-601	-311	-359	-473	-220	-601	-639	-352	249
606.465	-612	34	-765	-541	-980	-989	-771	-912	-700	-1229	342	-1269	-437	-243	-758	-112	-558	-414	-256	302
607.932	-376	-446	-677	-893	-635	-768	-972	-896	-1143	-870	-109	-397	-500	-690	-459	-447	-717	-693	-825	-108
609.399	-435	-584	-772	-950	-1014	-496	-921	-553	-920	-789	98	-1220	-356	-102	-322	-224	-663	-529	-954	-291
610.866	-502	-241	-541	-413	-771	-1099	-1040	-680	-641	-1124	-253	-877	-355	-338	-315	-281	-820	-471	-384	436
612.332	-377	-84	-387	-849	-801	-334	-527	-479	-777	-783	221	-606	-139	-193	-347	82	-438	-606	-134	304
613.798	-490	-383	-192	-398	-800	-994	-683	-722	-943	-623	-324	-617	-304	-84	-338	-593	-319	-701	-598	-279
615.264	-669	-340	-549	-848	-795	-940	-953	-830	-503	-603	-105	-731	-89	-333	-601	-661	-447	-553	-612	-165
616.729	-1032	-831	-1110	-1048	-929	-1286	-1384	-1063	-765	-682	-202	-1357	-850	-478	-850	-717	-957	-811	-1065	-108
618.194	-461	-349	-716	-708	-661	-649	-213	-740	-905	-344	61	-378	-324	-81	-812	192	13	-661	90	77
619.659	-693	-637	-892	-741	-1160	-1023	-841	-1285	-1011	-857	-56	-1076	-424	-345	-657	-752	-472	-721	-794	-322
621.124	-492	-238	-563	-756	-828	-1146	-900	-1022	-663	-981	-11	-586	-494	-239	-797	-498	-556	-407	-707	-151
622.588	-424	-398	-785	-575	-361	-573	-470	-733	-873	-873	227	-275	-307	-299	-297	-438	-189	-443	-418	-229
624.052	-369	-560	-214	-843	-638	350	-880	-1277	-977	-895	450	-921	-610	-184	-767	-39	-856	-739	-481	375
625.516	-299	-262	-568	-596	-930	-204	-732	-456	-684	-782	30	-686	-206	-529	-403	76	-154	-173	-415	-261
626.979	92	12	-290	-225	-139	-363	-244	-419	-353	-309	338	-954	121	388	-474	229	21	-191	105	84
628.442	-732	-90	-273	-677	-639	-794	-625	-624	-612	-646	299	-834	-84	-288	-593	-31	-195	-396	-302	-107
629.905	-139	33	-501	-709	-640	-883	-556	-742	-853	-468	95	-611	-392	-90	-291	-443	-168	-555	-641	-473
631.367	-626	-250	-635	-643	-726	-487	-763	-1089	-465	-784	-109	-943	-217	-484	-404	-335	-371	-958	-591	-220
632.83	12	-16	-676	-604	-769	-493	-460	-550	-585	-625	225	-985	-102	-388	12	36	-355	-541	-182	173
634.292	-445	-98	-599	-1029	-411	-496	-759	-508	-773	-385	191	-593	-12	-71	-408	-215	-3	-270	-284	-281
635.753	-792	-666	-954	-1077	-641	-1013	-899	-1306	-876	-1090	-80	-660	-782	-601	-319	-98	-787	-356	-710	77
637.215	-215	-72	-366	-635	-39	-526	-779	-574	-249	-527	213	-271	74	157	-312	-88	-88	-376	-314	-226
638.676	-521	6	-367	-716	-840	-533	-699	-1022	-396	-557	716	-855	-112	-349	-47	-214	-405	-382	-446	-41
640.136	-357	-311	-754	-921	-839	-799	-729	-746	-703	-819	-98	-578	-75	-628	-732	-220	-520	-561	-570	-50
641.597	-811	-547	-1114	-794	-1101	-1426	-874	-815	-1038	-1165	-270	-1262	-457	-738	-317	-533	-451	-927	-643	-192
643.057	-890	-193	-409	-957	-933	-896	-1006	-878	-909	-1113	-76	-834	-402	-550	-694	-180	-240	-1025	-539	-299
644.517	-514	-238	-699	-1122	-476	-888	-718	-835	-1047	-464	157	-952	-331	-220	-500	-196	-304	-675	-542	-238
645.977	-695	-755	-496	-955	-862	-1101	-1289	-1091	-932	-1224	92	-655	-508	-192	-737	-815	-922	-720	-898	24
647.436	-456	-49	-390	-574	-249	-651	-931	-370	-242	-745	124	-500	-397	-655	-154	-401	-366	-30	-241	125
648.895	215	278	-279	-506	162	-95	-5	-257	-127	-605	3	-304	264	152	142	194	-210	1	-220	-10
650.354	-634	-381	-637	-807	-949	-1270	-874	-661	-1207	-1118	-39	-1298	-466	-672	-485	-369	-278	-728	-772	-494
651.812	-846	-330	-720	-877	-748	-988	-1056	-571	-856	-1217	-129	-702	-408	-239	-618	-759	-580	-843	-717	-137
653.27	-613	-391	-690	-830	-270	-799	-696	-972	-1103	-980	160	-797	-283	-513	-482	-397	-287	-465	-665	-378
654.728	-209	-194	-814	-1083	-1151	-988	-930	-1084	-926	-867	-346	-797	-399	-301	-616	-544	-302	-794	-328	-26
656.186	-241	-52	-508	-370	-880	-662	-568	-905	-636	-831	266	-854	-374	-389	-217	-140	-298	-529	-301	-3
657.643	-172	60	-505	-334	-790	-731	-678	-822	-853	-844	-37	-529	-148	35	-166	-46	-474	-871	-822	-348
659.1	-390	-84	-260	-908	-527	-894	-855	-437	-440	-404	-275	-598	46	-288	-246	14	99	-288	-181	-280
660.557	-137	-168	-747	-640	-510	-459	-832	-837	-589	-907	358	-971	-600	-310	-445	-418	-369	-470	-272	97
662.013	-796	-810	-1062	-967	-835	-1209	-1243	-1293	-1275	-975	-661	-1030	-693	-327	-585	-492	-976	-1066	-872	104
663.469	-785	-520	-503	-1051	-555	-988	-765	-1117	-1137	-860	99	-719	-794	-414	-173	-176	-569	-408	-699	-130
664.925	-323	-531	-191	-766	-302	-650	-479	-586	-505	-657	137	-318	-158	-411	-235	-103	-45	-145	-314	-269
666.381	-452	-404	-546	-687	-412	-793	-551	-786	-801	-771	249	-796	-91	-399	-368	-204	-328	-194	-143	185
667.836	23	308	-778	-560	-510	-660	-277	-555	-414	-710	117	-703	81	121	235	221	104	55	-121	-225
669.291	-342	-34	-635	-776	-496	-1029	-448	-933	-804	-793	290	-1013	-526	-554	-422	-186	-815	-332	-374	441
670.746	-857	-304	-877	-694	-699	-508	-631	-736	-812	-932	88	-1120	-418	-413	-315	-187	-630	-273	-597	33
672.2	-354	-258	-745	-729	-1131	-661	-466	-655	-1159	-980	172	-597	-492	-357	-656	-267	-745	-729	-754	-9
673.654	-695	-634	-856	-747	-767	-1168	-941	-564	-458	-588	185	-448	-541	-511	-47	-434	-529	-923	-594	-65
675.108	-665	-441	-715	-532	-697	-1197	-1044	-888	-825	-955	164	-955	-322	-529	-123	-522	-371	-697	-417	-46
676.561	-751	-283	-460	-735	-674	-980	-428	-1231	-596	-862	372	-376	-332	-168	-470	-267	-370	-382	-312	58
678.015	-706	-298	-686	-976	-898	-777	-935	-1107	-583	-1044	-98	-1005	-355	-273	-332	-385	-352	-385	-1070	-718
679.468	-451	-397	-678	-978	-458	-504	-104	-1015	-923	-610	54	-593	159	-95	-580	-527	-402	-691	-933	-531
680.92	-1208	-888	-922	-1260	-1092	-1287	-1543	-1087	-1343	-1390	-314	-1236	-688	-740	-663	-765	-850	-660	-1295	-445
682.373	-837	-288	-527	-878	-649	-912	-796	-592	-889	-892	-373	-1131	-82	-480	-117	-849	-598	-609	-328	270
683.825	-794	-379	-902	-791	-942	-643	-514	-872	-1138	-1248	171	-1033	-300	-287	-257	-475	-611	-780	-509	102
685.277	-143	-229	-162	-594	-169	-283	-420	-505	-412	-366	198	-364	-24	-140	-660	18	102	-87	-258	-360
686.728	-605	-141	-925	-900	-690	-605	-680	-1110	-800	-669	-8	-613	-454	-459	-454	-491	-228	-724	-823	-595
688.179	-587	-251	-412	-656	-453	-834	-270	-513	-839	-674	249	-1029	-200	-289	-104	-253	-262	-630	-570	-308
689.63	-734	-573	-714	-833	-792	-870	-1150	-910	-998	-1114	-115	-696	-491	-530	-419	-610	-749	-588	-603	146
691.081	-1232	-230	-1083	-1231	-1028	-1373	-708	-1615	-1123	-1353	-235	-991	-1131	-630	-366	-633	-849	-851	-794	55
692.531	-509	-112	-448	-206	-607	-439	-905	-1218	-334	-922	-91	-838	-343	-32	-48	-121	-462	-222	-549	-87
693.981	-811	-461	-567	-824	-811	-831	-756	-955	-707	-956	-38	-893	-407	-431	-581	-210	-856	-190	-485	371
695.431	-154	-145	-905	-873	-648	-709	-697	-794	-742	-507	408	-628	4	-140	4	-279	-531	-330	-371	160
696.881	111	-368	-275	-968	-610	-396	-622	-869	-653	-623	172	-649	-486	-36	-110	-237	-452	-354	-385	67
698.33	-401	38	-641	-876	-473	-1009	-719	-732	-310	-708	305	-786	-328	-187	-511	-375	-656	-562	-280	376
699.779	-759	-908	-1056	-1047	-726	-1352	-822	-1315	-1060	-1145	-501	-1147	-254	-921	-649	-602	-638	-707	-836	-198
701.227	-294	-206	-585	-758	-524	-178	-478	-510	-560	-617	-123	-580	-117	-378	-367	-176	-265	-437	-386	-121
702.676	-164	-38	-408	-1011	-497	-777	-558	-831	-559	-590	-126	-413	-578	34	-352	-162	-295	-451	-615	-320
704.124	-767	-386	-479	-1003	-814	-889	-528	-1165	-939	-1079	-282	-754	-621	-198	-554	-661	-675	-599	-566	109
705.572	-972	-379	-988	-935	-904	-1251	-868	-1253	-964	-929	-110	-903	-500	-623	-568	-499	-934	-715	-489	445
707.019	-313	8	-311	-438	-581	-510	-614	-607	-1056	-813	367	-897	-341	-45	-172	-486	-211	-119	-358	-147
708.466	-101	-64	-217	-527	-496	-504	-596	-741	-640	-601	207	-722	-93	10	-273	-64	-306	-210	-254	52
709.913	-464	-13	-706	-720	-825	-880	-668	-599	-601	-646	324	-33	-91	-221	-334	-166	-241	-323	42	283
711.36	-451	-406	-569	-536	-783	-406	-1134	-673	-837	-934	144	-910	-295	-355	-98	-130	-661	-514	-709	-48
712.806	-419	-196	-640	-950	-965	-711	-793	-767	-645	-745	-20	-691	-621	-710	-186	-742	-384	-439	-527	-143
714.252	-981	-522	-1198	-1222	-1281	-1040	-1113	-1172	-1006	-902	-322	-1312	-631	-661	-518	-815	-1038	-1155	-886	152
715.698	-374	-101	-803	-871	-522	-598	-707	-596	-749	-946	-264	-908	-337	-324	-480	-466	-282	-390	-423	-141
717.144	-518	-27	-489	-571	-352	-951	-871	-736	-318	-743	236	-654	-482	-382	-197	-454	-19	-366	-178	-159
718.589	-404	-157	-711	-743	-479	-772	-625	-881	-849	-726	133	-429	-225	-258	-387	-435	-466	-576	-418	48
720.034	-558	-594	-748	-832	-1039	-928	-937	-760	-824	-1138	-230	-1172	-358	-393	-769	-313	-562	-321	-507	55
721.478	-872	-242	-633	-789	-551	-836	-1012	-887	-688	-1025	82	-647	-648	-106	-473	-679	-508	-934	-650	-142
722.923	-346	34	-543	-691	-617	-1019	-768	-696	-577	-476	426	-964	-244	-398	-604	-475	-490	-78	-603	-113
724.367	-824	-499	-926	-1231	-1247	-928	-660	-1465	-1089	-1059	-366	-1418	-725	-888	-742	-626	-1260	-551	-1302	-42
725.811	-634	-254	-683	-477	-459	-744	-587	-607	-836	-330	398	-558	-455	-272	-595	-227	-278	-39	-378	-100
727.254	-956	-647	-1074	-986	-825	-893	-808	-1137	-1403	-750	-210	-1022	-394	-444	-495	-819	-767	-618	-811	-44
728.697	-746	-532	-924	-574	-851	-1101	-799	-767	-1157	-545	378	-728	-449	-351	-243	-312	-646	-600	-174	472
730.14	-898	-453	-1000	-838	-963	-1054	-1086	-1083	-1173	-1092	-296	-755	-353	-462	-683	-853	-722	-691	-459	263
731.583	-655	-160	-511	-881	-962	-860	-621	-1234	-1251	-644	-134	-681	-516	-371	-132	-538	-713	-520	-667	46
733.025	-275	301	-332	-251	-520	-589	-99	-431	-472	-551	-25	-160	31	181	-127	129	-176	-268	-159	17
734.467	-778	-539	-514	-752	-615	-707	-748	-762	-1087	-1199	-71	-928	-166	-313	-75	-483	-846	-784	-113	733
735.909	-614	-411	-785	-1042	-1081	-725	-857	-843	-788	-778	124	-1065	-336	-497	-180	-462	-558	-595	-643	-85
737.351	-602	-422	-1087	-1123	-926	-1001	-1114	-1127	-1105	-977	-494	-896	-351	-591	-1092	-1075	-903	-731	-897	6
738.792	-535	-342	-811	-787	-874	-1038	-853	-865	-886	-1083	2	-1091	-403	-362	-504	-601	-545	-643	-431	114
740.233	-582	-245	-435	-463	-828	-1184	-616	-993	-923	-921	47	-934	-108	-331	-538	-426	-723	-150	-640	83
741.673	21	-200	-967	-775	-697	-268	-666	-573	-654	-675	-130	-698	-297	-216	-395	-247	-675	-326	-262	413
743.114	-838	-911	-603	-994	-1062	-793	-821	-1301	-847	-948	-31	-750	-744	-551	-780	-598	-864	-902	-417	447
744.554	-867	-812	-896	-1235	-901	-1040	-950	-1225	-1384	-1250	-324	-862	-754	-368	-688	-762	-1162	-1260	-855	307
745.994	-726	-648	-941	-1049	-1060	-1422	-858	-1417	-1272	-1398	-261	-722	-883	-372	-986	-635	-394	-942	-1203	-809
747.433	-298	-399	-631	-850	-503	-894	-768	-618	-1044	-756	59	-1119	-276	-73	-256	-412	-555	-220	-411	144
748.872	-400	-411	-801	-932	-701	-891	-1199	-952	-900	-1006	-220	-1034	-831	-439	-721	-451	-1060	-832	-616	444
750.311	-1000	-194	-829	-829	-860	-1034	-1013	-1028	-717	-950	-61	-530	-440	-393	-783	-641	-826	-741	-415	411
751.75	-10	282	-850	-393	-682	-589	-398	-660	-539	-706	-155	-659	27	-87	15	-399	-333	-484	-375	-42
753.188	-602	-742	-922	-857	-702	-820	-449	-693	-650	-1222	-52	-1016	-731	-731	-318	-289	-778	-757	-449	329
754.627	-284	267	126	-233	-226	-405	-156	-562	-99	-563	237	-811	-1	-40	156	-94	-120	207	-148	-28
756.064	-928	-591	-806	-932	-939	-1113	-1087	-836	-1017	-1104	-408	-754	-541	-631	-547	-603	-935	-782	-599	336
757.502	-640	-775	-685	-823	-688	-1002	-1086	-982	-1472	-1196	-287	-1076	-695	-623	-580	-571	-709	-702	-616	93
758.939	-785	-987	-1011	-779	-755	-1211	-900	-865	-972	-1257	-375	-1289	-552	-516	-235	-400	-1184	-727	-914	270
760.376	-878	-430	-647	-932	-709	-788	-655	-851	-723	-1285	-18	-1089	-306	-346	-696	-519	-463	-654	-844	-381
761.813	61	-53	-410	-808	-597	-895	-448	-445	-717	-923	136	-640	-306	-343	-15	-291	-397	-593	-538	-141
763.249	-1128	-509	-424	-924	-1354	-1155	-1040	-904	-1008	-1076	-228	-1226	-586	-549	-661	-717	-822	-706	-342	480
764.685	-470	-703	-460	-596	-1116	-774	-969	-898	-1063	-927	-2	-965	-86	-409	-573	-399	-579	-758	-636	-57
766.121	-1006	-654	-1104	-901	-1133	-1127	-1189	-1385	-1399	-1400	-194	-1026	-339	-755	-823	-657	-770	-901	-586	184
767.557	-850	-826	-1319	-1240	-1487	-1463	-882	-1512	-1146	-1274	-323	-1304	-829	-768	-553	-715	-891	-1236	-858	33
768.992	-221	-313	-276	-401	-463	-372	-524	-1020	-614	-599	324	-771	-225	-276	68	-297	-657	-311	-473	184
770.427	-331	-211	-678	-1048	-412	-745	-718	-601	-719	-728	-216	-617	-231	-160	-237	-100	-320	-413	-187	133
771.862	-511	-469	-603	-745	-789	-513	-999	-939	-1192	-1066	-26	-1089	-257	-350	-549	-254	-497	-858	-1062	-565
773.296	-251	-44	-895	-758	-555	-795	-1171	-980	-686	-1068	184	-991	-910	-452	-352	-467	-348	-515	-965	-617
774.73	-913	-723	-935	-1092	-1043	-806	-988	-1212	-1392	-893	-308	-1085	-796	-1009	-685	-703	-859	-1149	-763	96
776.164	-801	-334	-784	-963	-808	-856	-1130	-868	-1047	-1035	-491	-488	-441	-516	-347	-682	-560	-934	-535	25
777.597	-687	-518	-355	-841	-658	-743	-1114	-1012	-1192	-905	-189	-1128	-274	-514	-442	-373	-551	-483	-962	-411
779.031	-365	-281	-1086	-929	-853	-893	-781	-1160	-706	-873	29	-747	-518	-343	-845	-552	-543	-1091	-952	-409
780.464	-510	-410	-627	-850	-907	-954	-798	-1092	-931	-827	-171	-988	-681	-429	-504	-478	-511	-935	-591	-80
781.896	-414	-329	-400	-425	-576	-1104	-426	-569	-402	-673	141	-473	-201	-146	-58	-444	-502	-544	-537	-35
783.329	-331	-339	-440	-632	-858	-749	-919	-801	-485	-985	468	-733	-221	-351	-19	-261	-419	-542	-443	-24
784.761	190	21	-433	-467	-617	-120	-45	-407	-196	-307	324	-174	-164	39	-165	-31	310	-61	-193	-503
786.193	-311	-20	-460	-728	-668	-938	-884	-1069	-572	-907	-217	-360	-533	-447	-492	-369	-1016	-642	-678	338
787.625	-537	-74	-567	-1114	-729	-524	-478	-718	-786	-631	323	-822	-175	-417	-705	-101	-297	-333	-465	-168
789.056	-905	-307	-743	-1074	-883	-1182	-1280	-1032	-1071	-802	-254	-848	-380	-725	-300	-554	-615	-432	-554	61
790.487	-467	-423	-395	-623	-880	-508	-399	-538	-1016	-507	125	-937	-143	-118	-276	-243	-359	-269	-647	-288
791.918	-600	-675	-682	-778	-741	-759	-924	-962	-980	-808	-46	-986	-374	-542	-640	-240	-597	-483	-293	304
793.348	-531	-449	-852	-696	-741	-982	-717	-1101	-838	-713	100	-824	-296	-292	-587	-437	-426	-731	-759	-333
794.778	-29	106	-155	-352	-695	-204	-168	-204	-297	-243	456	-211	153	-47	-262	3	141	37	-91	-232
796.208	-703	-165	-390	-953	-769	-279	-615	-483	-798	-610	-118	-766	-417	-127	-613	-842	-222	-801	-639	-417
797.638	-740	-315	-1031	-865	-994	-814	-1079	-785	-1056	-1265	-71	-894	-8	-556	-422	-811	-570	-815	-1007	-437
799.067	-548	54	-758	-679	-847	-176	-625	-836	-889	-983	-367	-909	-379	-446	-513	-106	-510	-663	-426	84
800.496	-768	-643	-616	-1116	-1148	-316	-961	-974	-971	-998	-273	-802	-336	-284	-376	-319	-622	-383	-978	-356
801.925	-499	-674	-497	-842	-710	43	-617	-789	-684	-714	32	-948	-380	-458	-302	-50	-357	-186	-269	88
803.353	-1012	-800	-996	-1222	-903	-1100	-1177	-1301	-1250	-1296	-236	-821	-591	-769	-765	-881	-756	-884	-765	-9
804.782	-823	-643	-726	-650	-986	-932	-873	-1327	-693	-1338	-419	-716	-90	-535	-528	-226	-628	-793	-997	-369
806.21	190	-281	-318	-153	-95	-352	-96	-377	-504	-464	397	-182	158	609	225	-431	-232	298	-45	187
807.637	-743	-639	-766	-1085	-931	-953	-739	-932	-804	-1495	-116	-1047	-635	-928	-685	-677	-653	-829	-1056	-403
809.065	-486	-179	-916	-1084	-692	-841	-801	-795	-954	-989	-434	-551	-201	-317	-554	-362	-684	-235	-540	144
810.492	-718	-323	-672	-800	-595	-705	-698	-1090	-930	-953	-79	-921	-8	-409	-9	-335	-339	-400	-535	-196
811.918	-947	-553	-782	-1109	-696	-957	-1136	-1096	-1220	-1145	-6	-896	-810	-636	-459	-690	-748	-620	-937	-189
813.345	-487	-221	-625	-932	-1056	-934	-785	-786	-841	-1051	-516	-570	-246	-386	-840	-731	-655	-699	-574	81
814.771	-993	-866	-899	-1181	-963	-1119	-949	-1321	-1232	-1368	-495	-764	-632	-565	-397	-667	-845	-898	-742	103
816.197	-320	145	-308	228	-250	-8	-126	-265	-335	-81	600	-141	126	265	86	509	-92	-317	-65	27
817.623	-508	-174	-232	-568	-668	-234	-489	-294	-280	-838	173	-993	131	-99	-13	-266	-114	-209	-26	88
819.048	-596	-584	-701	-641	-674	-417	-587	-818	-1113	-657	-261	-777	-609	-19	-337	-180	-357	-519	-713	-356
820.473	-437	-377	-805	-910	-1013	-523	-1057	-441	-1130	-702	-273	-1094	-466	-554	-332	-433	-424	-514	-110	314
821.898	-445	-110	-463	-712	-445	-317	-522	-874	-849	-542	289	-660	-276	-401	-304	-80	-361	-287	16	377
823.323	-401	-65	-543	-825	-904	-485	-425	-340	-513	-632	-86	-367	-209	-277	-332	-105	-376	-352	-481	-105
824.747	-342	15	-645	-753	-542	-54	-684	-609	-278	-542	264	-779	-33	28	-235	-392	-271	-533	-341	-70
826.171	-192	-226	-415	-561	-909	-555	-648	-641	-622	-905	-95	-494	-396	-78	-388	-140	-267	-423	-458	-191
827.595	-445	-493	-550	-831	-1070	-1083	-864	-1333	-965	-730	-310	-951	-274	-521	-284	-236	-602	-198	-592	10
829.018	-497	-379	-727	-859	-660	-778	-695	-1096	-792	-922	156	-586	-539	-184	-365	-418	-614	-341	-331	283
830.441	-752	-242	-593	-968	-873	-1121	-1068	-1135	-1126	-1261	-212	-1042	-273	-669	-511	-472	-624	-555	-828	-204
831.864	-74	-234	-196	-681	-710	-409	-521	-490	-760	-262	287	-287	-126	453	198	26	-411	-352	-362	49
833.287	-367	311	-773	-772	-925	-599	-640	-901	-904	-818	221	-729	-403	-209	-320	-385	-417	-531	-434	-17
834.709	-335	-78	-589	-599	-456	-636	-748	-467	-976	-1000	308	-543	-169	107	-140	102	-322	-326	-312	10
836.131	-592	-315	-787	-992	-671	-898	-1223	-1448	-765	-1123	-113	-603	-176	-486	-320	-359	-499	-382	-533	-34
837.553	-173	-226	-456	-496	-569	-636	-1082	-576	-851	-807	-38	-647	-131	-356	-521	-159	-476	-521	-681	-205
838.975	-238	-45	-296	-226	-202	-749	-276	-391	-454	-402	151	-492	340	416	139	374	-210	-83	-411	-201
840.396	-565	-27	-596	-689	-729	-576	-933	-1333	-822	-553	144	-684	-52	-109	-116	-16	-664	-580	-167	497
841.817	-159	-404	-796	-1402	-1114	-976	-1293	-1053	-1393	-895	-382	-1197	-537	-585	-637	-705	-903	-1010	-958	-55
843.237	-857	-790	-1198	-772	-1082	-1282	-909	-1200	-1082	-1381	-169	-976	-646	-826	-909	-374	-944	-398	-865	79
844.658	-160	-276	-521	-613	-332	-543	-679	-501	-615	-856	396	-172	-58	57	-25	-298	-128	-87	-200	-72
846.078	-827	-267	-710	-607	-1284	-751	-847	-1163	-917	-568	-157	-814	-629	-428	-414	-642	-479	-500	-671	-192
847.498	22	-143	-190	-282	-143	-289	-540	-275	-478	-610	374	-338	307	-48	-153	227	256	-422	-239	-495
848.917	-281	-217	-699	-812	-703	-536	-473	-764	-624	-810	146	-1197	-224	-447	-365	-374	-503	-162	-474	29
850.337	-589	65	-541	-656	-346	-755	-588	-630	-199	-741	289	-313	-320	-384	-430	-531	-223	-586	-454	-231
851.756	-450	-93	-725	-815	-936	-868	-791	-1310	-686	-1153	56	-568	-263	-231	-468	-221	-157	-604	-426	-269
853.174	-341	106	-474	-599	-218	-294	-319	-901	-535	-231	623	-689	-12	-475	214	245	-358	-79	-326	32
854.593	-343	-236	-499	-548	-714	-880	-821	-1013	-883	-737	-79	-563	-216	-226	-274	-189	-203	-235	-825	-622
856.011	-983	-505	-1187	-961	-710	-1239	-740	-672	-1168	-978	-156	-1271	-547	-363	-669	-622	-920	-442	-652	268
857.429	-647	-586	-1164	-1339	-1272	-1213	-1454	-1071	-949	-856	-275	-1040	-624	-806	-1028	-611	-1026	-1087	-1016	10
858.846	-820	-482	-585	-527	-714	-864	-1024	-1051	-928	-925	-31	-707	-594	-243	-161	-470	-192	-818	-634	-442
860.264	-431	-219	-381	-538	-907	-630	-371	-945	-512	-984	-279	-824	-85	38	-329	-256	-7	-902	-433	-426
861.681	-57	35	-659	-347	-355	-536	-273	-664	-499	-673	463	-574	8	242	351	-192	-89	22	68	157
863.097	-373	-313	-359	-490	-437	-902	-405	-661	-835	-521	236	-880	-170	-287	-334	82	-123	-691	-257	-134
864.514	-758	-403	-775	-704	-901	-601	-478	-875	-628	-724	-54	-649	-78	-579	-370	10	-761	-454	-569	192
865.93	69	255	-671	-555	-538	-388	-239	-864	-591	-519	497	-821	-42	-408	-154	-132	-237	-313	-67	170
867.346	-673	-626	-818	-1082	-1103	-818	-1367	-1039	-1233	-1022	-188	-1147	-236	-796	-556	-284	-439	-1062	-684	-245
868.762	-561	-415	-1163	-958	-1139	-857	-965	-1064	-1068	-1107	77	-801	-533	-627	-113	-411	-626	-909	-715	-89
870.177	-707	-425	-496	-793	-990	-637	-1165	-860	-997	-1033	-163	-795	-351	-504	-358	-317	-326	-600	-448	-122
871.592	-437	99	-576	-813	-803	-804	-649	-863	-919	-633	-120	-716	-224	-401	-173	32	-672	-226	-580	92
873.007	-585	68	-685	-828	-102	-425	-323	-687	-588	-714	17	-573	-443	-195	-40	-543	-551	-693	-410	141
874.422	-377	-343	-306	-694	-857	-605	-654	-779	-352	-1000	129	-869	-289	-63	-228	-103	-284	-119	-297	-13
875.836	-555	-325	-488	-973	-733	-628	-912	-928	-537	-629	-175	-766	-163	-149	-228	-455	-663	-487	-490	173
877.25	-387	-523	-677	-929	-1243	-862	-1272	-1043	-959	-1073	-111	-1040	-393	-694	-533	-358	-495	-678	-820	-325
878.663	-772	-835	-773	-759	-615	-1049	-897	-962	-953	-717	-19	-909	-693	-382	-769	-633	-986	-853	-676	310
880.077	-995	-446	-740	-1137	-1165	-1071	-996	-977	-1069	-1545	-233	-1193	-223	-616	-922	-640	-905	-748	-791	114
881.49	-205	-560	-1009	-532	-1098	-862	-638	-567	-481	-1292	-5	-806	-381	-475	-201	98	-827	-199	-756	71
882.903	-847	-484	-796	-600	-916	-1002	-512	-973	-965	-1026	162	-760	-528	-346	-366	-392	-853	-505	-912	-59
884.316	-342	-305	-368	-516	-517	-626	-702	-872	-843	-818	5	-724	134	-20	-197	142	-619	-471	-355	264
885.728	-385	-222	-683	-706	-721	-601	-866	-978	-1006	-872	-27	-804	-358	-399	-289	-515	-150	-574	-673	-523
887.14	-477	-324	-750	-886	-1056	-811	-665	-1021	-807	-1063	253	-596	-356	-484	-375	-472	-589	-550	-487	102
888.552	-787	-830	-955	-793	-1115	-876	-825	-1195	-615	-1138	104	-982	-443	-381	-399	-578	-932	-531	-512	420
889.963	-404	-240	-728	-687	-853	-450	-785	-716	-565	-390	-234	-714	28	-320	-353	-146	-161	42	-500	-339
891.374	-773	-480	-1155	-858	-1151	-846	-1112	-1304	-1128	-1045	77	-971	-613	-691	-529	-484	-395	-597	-491	-96
892.785	-439	-708	-1254	-707	-575	-938	-715	-716	-601	-928	215	-1050	-297	-426	-349	-528	-502	-409	-83	419
894.196	-268	-586	-765	-1017	-538	-932	-823	-1035	-885	-920	-99	-691	-621	-399	-185	-281	-603	-393	-197	406
895.606	-1120	-888	-1140	-1243	-746	-1040	-767	-1398	-1215	-1283	-492	-1165	-441	-804	-774	-612	-724	-1096	-669	55
897.017	-477	-178	-463	-674	-868	-605	-679	-1042	-785	-1105	-38	-816	-486	-143	-245	-280	-367	-552	-208	159
898.426	-886	-354	-1106	-1205	-586	-733	-1054	-1230	-916	-1011	229	-566	-663	-633	-958	-295	-891	-672	-687	204
899.836	-672	-506	-922	-815	-719	-592	-721	-964	-833	-1081	-127	-828	-461	-513	-529	-349	-729	-545	-695	34
901.245	-564	-413	-1179	-748	-646	-852	-648	-905	-1127	-708	-149	-1086	-540	-378	-259	-237	-778	-293	-587	191
902.654	-350	-607	-999	-1021	-552	-991	-886	-1386	-1061	-1030	-2	-1020	-602	-601	-232	-378	-312	-761	-373	-61
904.063	-454	-423	-738	-785	-386	-771	-975	-515	-433	-387	269	-731	-704	84	-768	-250	-599	-561	-267	332
905.472	-384	-560	-838	-1148	-1133	-1119	-1118	-1066	-1030	-881	108	-1151	-498	-444	-322	-565	-772	-863	-969	-197
906.88	-649	-431	-700	-1066	-791	-930	-804	-804	-1044	-1277	-38	-1074	-623	-761	-514	-136	-564	-1061	-954	-390
908.288	-150	-116	-654	-319	-14	-125	-466	-638	-553	-608	317	-675	-39	-194	178	255	-425	-206	-182	243
909.695	-362	126	-409	-732	-361	-374	-289	-715	-300	-498	406	-330	-171	157	-248	-236	62	144	-293	-355
911.103	-590	-434	-1148	-737	-1056	-742	-829	-997	-984	-1134	-279	-1063	-363	-151	-453	-423	-749	-560	-635	114
912.51	-389	-236	-573	-346	-536	-727	-754	-932	-746	-910	-304	-847	-175	-354	-503	-249	-383	-371	-469	-86
913.917	-509	-446	-812	-800	-825	-200	-618	-898	-1066	-866	170	-589	-369	-522	-230	-192	-366	-256	-206	160
915.323	-482	-271	-610	-931	-1086	-927	-674	-925	-954	-961	100	-777	-409	-476	-154	-476	-617	-384	-620	-3
916.729	-110	-246	-59	-370	-582	-469	-659	-511	-669	-529	-74	-409	-26	-114	-70	155	-513	101	-252	261
918.135	-239	-299	-767	-820	-606	-639	-737	-868	-488	-687	61	-903	-217	-161	-542	-210	-520	-344	-178	342
919.541	-122	-13	-205	-458	-120	-503	-309	-487	-523	-847	321	-315	-184	146	-114	-66	-26	-164	-217	-191
920.946	-772	-25	-657	-428	-840	-249	-416	-593	-597	-660	193	-884	103	-161	75	-18	-369	-244	-351	18
922.352	-360	-188	-544	-474	-501	-417	-560	-865	-891	-638	379	-456	16	-118	-158	72	-183	-570	-498	-315
923.757	-68	-129	-310	-556	-685	-564	-980	-382	-505	-352	517	-681	-222	27	-156	-433	16	-485	-402	-418
925.161	-934	-253	-754	-955	-972	-803	-847	-750	-1066	-920	49	-935	-293	-622	-424	-794	-452	-479	-450	2
926.566	-548	-351	-1100	-259	-896	-577	-587	-696	-1101	-753	-157	-692	-656	-440	-863	-140	-161	-462	-705	-544
927.97	-691	-657	-908	-781	-684	-653	-948	-941	-995	-720	29	-1027	-137	-165	-79	-372	-159	-656	-706	-547
929.373	-814	-632	-825	-917	-909	-849	-553	-1156	-1054	-782	-249	-948	-336	-504	-348	-361	-621	-712	-432	189
930.777	-242	212	-166	-234	-385	-369	-451	-449	-183	-631	305	-258	274	-168	-44	104	195	-75	-91	-286
932.18	-1177	-29	-1149	-895	-908	-1216	-750	-1365	-1026	-949	-114	-1056	-626	-524	-787	-744	-879	-740	-788	91
933.583	-1060	-493	-1210	-1228	-1364	-1459	-1166	-1171	-1027	-961	-834	-1299	-599	-533	-334	-763	-971	-708	-987	-16
934.986	-700	-503	-492	-337	-1042	-764	-785	-843	-984	-528	69	-880	-269	-404	-430	-297	-461	-596	-350	111
936.388	-52	-7	-313	-956	-576	-481	-420	-432	-1078	-906	223	-548	-62	45	-458	-504	-347	-570	-159	188
937.79	-104	-553	-783	-320	-947	-548	-312	-1142	-431	-519	163	-581	126	-262	-216	-529	20	-268	-180	-200
939.192	-1011	-525	-687	-1065	-1046	-786	-843	-957	-813	-888	-249	-691	-684	-586	-915	-576	-732	-859	-633	99
940.594	-441	-490	-860	-699	-472	-915	-783	-895	-556	-668	113	-831	-264	24	-444	-244	-135	-700	-813	-678
941.995	-667	49	-521	-620	-983	-841	-486	-910	-552	-652	-267	-792	-272	-187	-193	-198	-489	-392	-580	-91
943.396	-500	-324	-805	-997	-541	-672	-1087	-923	-696	-721	379	-590	-374	-246	144	-533	-482	-448	-576	-94
944.797	-575	-65	-747	-810	-653	-1063	-659	-799	-796	-1024	149	-940	-211	-184	-431	-659	-978	-663	-478	500
946.198	-878	-614	-617	-880	-737	-1081	-738	-1312	-670	-1040	-246	-1089	-304	-112	-544	-110	-349	-400	-611	-262
947.598	-346	32	-656	-759	-731	-616	-633	-611	-554	-588	55	-749	-174	-371	-524	-185	-370	-308	-470	-100
948.998	-663	-392	-706	-547	-953	-873	-934	-979	-631	-861	371	-973	-633	-488	-401	-465	-670	-876	-666	4
950.398	-601	-491	-893	-887	-780	-774	-821	-1390	-796	-1228	-142	-1132	-362	-333	-25	-361	-790	-858	-754	36
951.797	-340	-685	-920	-579	-604	-842	-890	-901	-738	-965	165	-1030	-165	-153	-451	-337	-520	-451	-348	172
953.196	-714	-350	-933	-1121	-1059	-990	-957	-1074	-1046	-850	-321	-713	-703	-573	-856	-374	-748	-693	-617	131
954.595	-447	-112	-505	-874	-865	-917	-883	-617	-831	-892	75	-502	-460	-252	-93	-509	-305	-825	-737	-432
955.994	-431	-455	-678	-934	-1164	-952	-999	-739	-944	-1239	-283	-990	-253	-650	-194	-367	-807	-672	-615	192
957.392	-576	-454	-495	-729	-665	-428	-640	-776	-590	-881	165	-937	-61	-312	-131	-165	-618	-274	-427	191
958.79	-55	-456	-327	-263	-633	-580	-546	-749	-397	-713	328	-815	-233	255	-125	-141	-290	-19	80	370
960.188	-611	-396	-943	-876	-1069	-1099	-1272	-1368	-1150	-1257	-577	-935	-352	-148	-571	-479	-627	-604	-818	-191
961.585	-14	-541	-544	-765	-860	-811	-769	-1022	-844	-787	45	-716	-343	-159	-197	-430	-658	-613	-707	-49
962.982	-855	-437	-1062	-964	-1108	-773	-1032	-1407	-878	-1075	-245	-1111	-517	-384	-712	-527	-1066	-1024	-255	811
964.379	-462	-576	-786	-1109	-570	-871	-1046	-1204	-1223	-914	-369	-873	-573	-362	-409	-592	-1002	-559	-1061	-59
965.776	-407	-218	-687	-955	-1037	-725	-990	-552	-801	-703	-154	-1044	-386	-377	-460	-416	-464	-396	-459	5
967.173	-703	-750	-1022	-935	-794	-694	-690	-992	-1387	-1117	-271	-984	-452	-790	-717	-934	-606	-993	-639	-33
968.569	-231	-282	-694	-499	-556	-546	-756	-626	-831	-893	-91	-460	-119	-416	-197	-185	-237	-302	-428	-191
969.965	-372	-695	-631	-795	-837	-858	-708	-785	-878	-1015	-75	-869	-297	-260	-542	-306	-808	-101	-729	79
971.36	-284	-238	-642	-445	-540	-678	-938	-688	-756	-235	0	-530	-140	-111	-320	-110	-599	-656	-316	283
972.756	-516	-206	-423	-977	-838	-766	-755	-661	-926	-615	-103	-1031	-370	-128	-413	-714	-499	-637	-523	-24
974.151	-533	-132	-538	-950	-868	-590	-725	-654	-1112	-497	77	-697	-1	-539	-231	-813	-235	-338	-535	-300
975.545	-409	-90	-452	-712	-651	-1167	-195	-556	-594	-679	269	-1033	-348	-321	-504	-290	-231	-355	-441	-210
976.94	-370	-71	-516	-470	-735	-521	-585	-944	-963	-858	-579	-755	-226	-385	-340	-121	-644	-426	-620	24
978.334	-823	-670	-1098	-1218	-1224	-1314	-1140	-1024	-1170	-1183	-466	-1338	-672	-570	-498	-823	-929	-642	-749	180
979.728	-735	-714	-1310	-869	-1208	-1048	-1103	-1003	-886	-919	-334	-856	-545	-376	-1169	-707	-725	-783	-871	-146
981.122	-782	-449	-1091	-832	-936	-1083	-1023	-990	-1209	-607	91	-1218	-587	-421	-435	-774	-326	-677	-734	-408
982.515	-651	130	-351	-432	-675	-915	-694	-663	-603	-704	-32	-529	-202	103	-315	-157	-520	-530	-279	241
983.909	-293	-589	-813	-743	-949	-636	-394	-600	-449	-824	182	-1134	-231	-167	-181	-222	-492	-445	-535	-43
985.301	-879	-701	-1207	-1181	-1208	-999	-1318	-1281	-1150	-1125	-328	-1208	-526	-546	-563	-946	-720	-898	-969	-249
986.694	-842	-488	-991	-1281	-1062	-1065	-1019	-1239	-931	-1103	-235	-870	-760	-338	-449	-272	-861	-558	-444	417
988.086	-623	-500	-440	-487	-706	-920	-612	-848	-488	-584	-78	-720	25	-65	-214	-158	-181	-393	-500	-319
989.479	-492	-696	-822	-1077	-1008	-893	-1078	-1549	-1338	-714	-487	-1032	-758	-538	-507	-247	-669	-811	-1030	-361
990.87	-294	-472	-612	-680	-728	-681	-530	-879	-807	-524	70	-586	-222	84	-300	-148	-446	-507	-256	190
992.262	-750	-245	-981	-1000	-871	-897	-884	-880	-1113	-1058	-37	-1071	-624	-609	-579	-357	-660	-737	-829	-169
993.653	-661	-468	-673	-494	-595	-710	-485	-908	-684	-669	134	-260	-71	-337	101	-44	-145	-394	-220	-75
995.044	-608	-501	-807	-973	-750	-575	-798	-827	-664	-737	77	-855	-369	-155	-848	-635	-697	-624	-193	504
996.435	163	-102	-376	-196	-697	-430	-215	-198	-449	-401	463	-111	-387	-8	-183	162	-272	-48	-115	157
997.825	-834	-720	-1102	-770	-1058	-1052	-614	-1286	-1247	-1239	-399	-1468	-507	-200	-615	-337	-841	-795	-816	25
999.216	-467	-256	-557	-902	-609	-503	-794	-758	-804	-464	-42	-1049	26	-382	-436	-288	-436	-498	-586	-150
1000.61	-386	-358	-923	-511	-929	-436	-274	-950	-545	-478	-77	-661	-739	-454	-218	-148	-678	-334	-378	300
1002	-539	-613	-339	-1133	-530	-830	-1220	-560	-831	-761	75	-737	-311	-124	-59	-395	-490	-537	-289	201
1003.38	-466	-514	-751	-900	-787	-969	-567	-963	-803	-1029	-312	-1009	-511	-340	-494	-541	-442	-675	-523	-81
1004.77	-731	-498	-470	-1259	-535	-1020	-508	-952	-749	-1102	169	-975	-211	-70	-236	-218	-709	-663	-777	-68
1006.16	-320	-361	-698	-230	-523	-513	-521	-818	-508	-502	227	-518	3	-174	-611	-172	-616	-505	-502	114
1007.55	-718	-1079	-1226	-1252	-1523	-1385	-1123	-1214	-1371	-1235	-537	-1283	-761	-686	-656	-765	-1046	-515	-851	195
1008.94	-480	-536	-462	-351	-489	-826	-449	-399	-661	-941	-90	-999	-349	-228	-559	-163	-640	-664	-585	55
1010.33	-330	-42	-453	-347	-432	-620	-550	-368	-569	-386	708	-584	-234	210	-267	-133	-215	54	-345	-130
1011.72	-684	-627	-654	-788	-697	-851	-713	-914	-553	-1090	188	-789	-447	-325	-578	-418	-269	-431	-427	-158
1013.1	-742	-121	-857	-738	-651	-652	-905	-953	-837	-668	9	-1234	-421	-455	-479	-369	-599	-721	-827	-228
1014.49	-837	-656	-1053	-1034	-615	-977	-941	-916	-1052	-898	-707	-1027	-555	-486	-291	-501	-677	-938	-878	-201
1015.88	21	2	-360	-408	-402	-385	-310	-744	-573	-436	349	-568	90	-14	32	-120	15	148	-447	-462
1017.26	-912	-539	-839	-984	-472	-1040	-811	-1247	-1041	-1068	-474	-885	-615	-545	-519	-720	-890	-661	-495	395
1018.65	-930	-633	-1021	-1041	-838	-1217	-1353	-1102	-1227	-952	-399	-1329	-459	-569	-942	-516	-706	-1193	-845	-139
1020.04	-302	88	-427	-833	-649	-793	-692	-502	-1003	-631	289	-496	-285	-58	-109	154	-242	-602	-636	-394
1021.42	-576	-635	-960	-1069	-526	-902	-1057	-872	-1124	-1027	-128	-1190	-705	-330	-537	-724	-416	-612	-938	-522
1022.81	-507	-704	-702	-754	-530	-537	-545	-1012	-738	-957	88	-750	-86	-350	-200	-174	-633	-359	-785	-152
1024.19	-799	-533	-580	-474	-599	-739	-790	-747	-996	-913	-155	-736	-220	-257	-338	-852	-374	-989	-701	-327
1025.58	-446	-234	-475	-905	-794	-576	-586	-522	-878	-951	-145	-655	-156	-195	-101	-264	-365	-370	-576	-211
1026.96	-126	-402	-396	-511	-599	-605	-429	-577	-408	-496	-28	-289	-193	139	-306	-519	-275	-429	-554	-279
1028.35	-302	-429	-622	-591	-786	-426	-596	-1088	-582	-544	131	-517	-230	-327	-273	-190	-432	-528	-350	82
1029.73	-487	-407	-743	-562	-744	-828	-683	-781	-960	-1039	227	-678	-118	-173	-451	-426	-548	-227	-495	53
1031.12	-654	-267	-883	-881	-810	-676	-920	-688	-641	-606	244	-890	-128	-565	-168	-537	-668	-695	-487	181
1032.5	-367	-456	-938	-1183	-981	-595	-1038	-833	-922	-1005	-67	-957	-405	-291	-512	-708	-488	-298	-590	-102
1033.88	-534	-311	-339	-792	-755	-725	-663	-699	-798	-753	185	-1074	48	41	-478	12	-410	-21	-206	204
1035.27	-772	-881	-1321	-1156	-1397	-1083	-1341	-1249	-1039	-1647	-45	-1155	-985	-771	-1029	-791	-1083	-726	-769	314
1036.65	-850	-630	-695	-808	-478	-947	-1018	-905	-1076	-1315	-284	-651	-350	-308	-171	-651	-344	-625	-881	-537
1038.03	-670	-578	-939	-1208	-777	-690	-821	-875	-944	-783	-241	-882	-173	-257	-739	-426	-756	-836	-459	297
1039.41	-354	-411	-801	-775	-737	-756	-970	-1175	-968	-677	-144	-902	-174	-478	-503	-431	-526	-673	-511	15
1040.8	-1182	-650	-1090	-1205	-1250	-1167	-1007	-1563	-1458	-871	-331	-1380	-731	-436	-763	-736	-719	-953	-1174	-455
1042.18	-910	-556	-760	-1079	-1137	-1172	-887	-1273	-1263	-1408	-152	-1282	-523	-805	-673	-555	-461	-927	-1056	-595
1043.56	-300	-168	-673	-485	-357	-621	-639	-608	-733	-566	208	-821	15	-166	-336	-205	-380	-305	-385	-5
1044.94	-441	-389	-1080	-568	-573	-756	-560	-750	-836	-546	119	-749	-396	-299	-415	-254	-461	-422	-662	-201
1046.32	-1188	-537	-768	-1114	-1183	-756	-1227	-987	-1143	-959	50	-1089	-472	-258	-469	-640	-440	-808	-682	-242
1047.7	-769	-419	-1034	-799	-617	-887	-496	-705	-650	-1024	212	-697	-471	-326	-268	-103	-613	-413	-519	94
1049.08	-914	-473	-696	-648	-957	-775	-677	-938	-1245	-1078	-139	-916	-653	-505	-534	-174	-642	-802	-703	-61
1050.46	-564	-380	-719	-336	-968	-724	-972	-874	-639	-699	-230	-999	-629	-96	-309	-590	-339	-551	-551	-212
1051.84	-673	-838	-766	-1066	-963	-1102	-784	-790	-906	-1178	113	-807	-367	-653	-627	-426	-675	-612	-799	-124
1053.22	-742	-614	-743	-870	-1051	-928	-1057	-1193	-1106	-1064	25	-1112	-298	-720	-506	-128	-1142	-779	-871	271
1054.6	-689	-576	-713	-821	-848	-775	-703	-726	-835	-780	199	-689	-358	-473	-145	-327	-521	-625	-193	328
1055.98	-492	-345	-510	-767	-601	-605	-691	-981	-866	-801	224	-827	-107	-433	-306	-150	-298	-512	-252	46
1057.36	-239	-78	-580	-604	-601	-986	-573	-797	-356	-834	180	-556	-230	16	-161	-107	-455	-281	-332	123
1058.74	-768	-793	-1265	-1142	-719	-799	-934	-1193	-1026	-1072	-243	-1038	-616	-868	-877	-840	-715	-653	-835	-120
1060.12	-743	-248	-718	-741	-807	-1177	-748	-933	-693	-652	4	-567	-452	-279	-756	-470	-586	-451	-311	275
1061.5	-519	-332	-601	-848	-536	-1045	-854	-891	-903	-1049	-146	-554	-479	-177	-328	-435	-145	-334	-309	-164
1062.87	-546	-566	-622	-995	-931	-735	-877	-981	-913	-1108	-42	-923	-333	-136	-359	-352	-710	-605	-301	409
1064.25	-826	-593	-973	-867	-583	-971	-828	-1108	-670	-570	-328	-924	-521	-351	-691	-232	-323	-500	-521	-198
1065.63	-832	-631	-1086	-1235	-947	-1278	-848	-1286	-883	-929	-532	-746	-705	-339	-742	-592	-577	-863	-676	-99
1067.01	-719	-649	-1335	-1209	-943	-1088	-926	-1113	-1028	-965	-230	-873	-801	-941	-275	-481	-673	-713	-881	-208
1068.38	-37	-90	-231	-585	-188	-835	-508	-489	-217	-488	201	-674	94	1	-70	317	93	-267	-614	-707
1069.76	-294	-680	-628	-571	-667	-797	-819	-1065	-843	-825	225	-957	-169	-478	-156	-195	-557	-554	-634	-77
1071.13	-494	-233	-596	-704	-368	-428	-331	-670	-453	-636	486	-517	-436	-68	-278	-249	-326	-272	-542	-216
1072.51	-662	-477	-658	-898	-1060	-854	-909	-1001	-813	-763	-141	-684	-626	-545	-187	-188	-691	-870	-586	105
1073.89	-231	22	-865	-546	-971	-797	-739	-767	-742	-515	-15	-638	-457	-140	-527	-297	-536	-244	-490	46
1075.26	-833	-488	-370	-638	-968	-755	-649	-647	-1134	-1047	-489	-912	-134	-291	-739	-461	-501	-657	-506	-5
1076.64	-98	30	-532	-510	-673	-492	-627	-651	-853	-1120	137	-753	-219	-151	-256	6	-243	-414	-132	111
1078.01	-656	-686	-761	-860	-1017	-811	-848	-1063	-998	-1263	-299	-868	-956	-654	-479	-470	-629	-1068	-706	-77
1079.39	-697	-948	-904	-1114	-1363	-1111	-912	-929	-1134	-1269	-46	-895	-532	-393	-497	-596	-788	-757	-822	-34
1080.76	-542	-458	-451	-580	-304	-666	-366	-593	-594	-923	78	-631	133	-283	-44	-500	-26	-242	-261	-235
1082.13	-530	-677	-1237	-918	-807	-1051	-853	-922	-901	-927	-356	-882	-627	-543	-389	-495	-734	-922	-939	-205
1083.51	-664	-486	-1044	-1106	-1010	-869	-1129	-1145	-1062	-1107	-342	-1078	-618	-845	-528	-672	-929	-754	-714	215
1084.88	-785	-429	-767	-913	-382	-818	-1096	-1194	-815	-1272	-379	-961	-440	-545	-676	-537	-821	-569	-788	33
1086.26	-814	-497	-842	-831	-793	-1203	-1075	-1098	-1092	-844	-215	-837	-469	-246	-830	-321	-625	-775	-762	-137
1087.63	-1037	-780	-1034	-875	-832	-681	-829	-860	-1218	-827	-161	-910	-541	-367	-562	-927	-679	-1001	-872	-193
1089	-703	-624	-803	-936	-1141	-1120	-999	-943	-1241	-795	106	-1094	-752	-174	-546	-553	-727	-743	-859	-132
1090.38	-456	-234	-945	-583	-842	-686	-731	-1016	-674	-854	218	-646	-551	-250	-238	-486	-292	-673	-140	152
1091.75	-564	-94	-971	-637	-641	-772	-710	-535	-874	-735	-194	-794	-335	-386	-345	-332	-481	-495	-682	-201
1093.12	-247	-128	-876	-606	-834	-301	-282	-589	-666	-841	173	-732	-177	-122	-250	-369	-325	-419	-589	-264
1094.49	-609	-573	-859	-500	-796	-781	-313	-811	-753	-1078	-33	-1065	-239	-278	-162	-532	-475	-589	-364	111
1095.86	-764	-193	-732	-998	-928	-566	-1015	-1020	-975	-769	-145	-928	-737	-171	-306	-497	-737	-580	-831	-94
1097.23	-572	-553	-684	-729	-753	-431	-891	-812	-460	-602	322	-793	-190	-247	-695	-491	-442	-535	-361	81
1098.6	43	-231	-548	-703	-700	-347	-546	-669	-1111	-844	-114	-876	-316	-214	-632	-363	-580	40	-546	34
1099.97	-532	-16	-825	-996	-593	-1005	-954	-650	-814	-1160	-144	-635	-471	-453	-287	-71	-425	-334	-575	-150
1101.35	-979	-736	-1278	-1411	-1026	-1296	-1204	-1173	-1075	-1508	-376	-1043	-859	-902	-1088	-1010	-591	-875	-738	-147
1102.71	-547	-325	-834	-620	-605	-466	-764	-1010	-577	-520	-54	-656	-192	-297	-60	114	11	-390	-432	-443
1104.09	-292	-214	-225	-416	-602	-867	-901	-1264	-593	-865	-308	-804	-450	-486	-444	-126	-746	-630	-232	514
1105.45	-447	51	-525	-341	-787	-862	-741	-868	-808	-734	191	-551	-460	-375	-331	-257	-413	-511	-379	34
1106.82	-395	-266	-603	-641	-484	-649	-576	-839	-767	-981	-156	-777	-353	132	-81	-134	-752	-452	-525	227
1108.19	-528	-360	-509	-984	-752	-405	-447	-991	-942	-734	-80	-576	-374	-268	-308	-111	-419	-620	-419	0
1109.56	-223	-314	-413	-480	-852	-733	-673	-1136	-462	-874	54	-751	-240	-67	-386	-512	-443	-668	-423	20
1110.93	-709	-512	-615	-777	-577	-833	-865	-1034	-755	-997	-57	-765	-95	-382	-367	-329	-495	-697	-625	-130
1112.3	-632	-765	-969	-1075	-1133	-1045	-1255	-842	-1415	-1205	-390	-1156	-683	-691	-633	-834	-863	-776	-910	-47
1113.67	-600	-518	-1191	-789	-1013	-702	-928	-1069	-586	-1190	144	-1256	-275	-190	-626	-399	-384	-616	-592	-208
1115.04	-442	-370	-847	-821	-948	-747	-842	-1037	-835	-769	39	-742	-377	-418	-850	-258	-574	-732	-972	-398
1116.4	-321	-104	-861	-660	-622	-688	-762	-976	-698	-577	427	-924	-215	-261	-599	-179	-231	-473	-761	-530
1117.77	-495	-617	-752	-753	-1007	-943	-1082	-1054	-803	-1153	9	-759	-696	-423	-437	-389	-459	-567	-681	-222
1119.14	-334	-487	-534	-436	-558	-672	-672	-548	-818	-906	120	-700	-356	-61	-133	-404	-691	-464	-288	403
1120.5	-573	-769	-914	-877	-766	-1282	-864	-1395	-884	-845	-268	-1041	-331	-378	-516	-537	-166	-616	-723	-557
1121.87	-361	-430	-1018	-489	-758	-761	-860	-900	-1080	-1193	327	-1025	-417	-578	-446	-477	-551	-503	-260	291
1123.24	-535	-450	-1037	-846	-1183	-615	-1144	-1054	-801	-938	-113	-1016	-389	-296	-419	-667	-703	-633	-863	-160
1124.6	-720	-304	-691	-623	-775	-758	-418	-743	-644	-1018	-25	-857	-509	-136	-211	-136	-229	-794	-634	-405
1125.97	-653	-501	-824	-841	-803	-753	-805	-1147	-634	-832	-304	-905	-597	-439	-590	-639	-354	-773	-1051	-697
1127.33	-737	-642	-836	-436	-973	-1049	-893	-979	-842	-1246	-182	-1051	-600	-703	-556	-459	-556	-497	-796	-240
1128.7	-854	62	-397	-519	-891	-761	-452	-754	-498	-674	85	-674	-480	-283	-301	296	-57	-156	-396	-339
1130.06	-514	-513	-830	-589	-1009	-823	-605	-1057	-718	-725	-311	-848	-412	-178	-277	-117	-408	-741	-500	-92
1131.43	-1100	-817	-1266	-1407	-845	-1032	-1339	-952	-1413	-1387	-229	-1192	-348	-427	-862	-1095	-920	-842	-907	13
1132.79	-576	-368	-768	-874	-661	-922	-537	-841	-710	-794	287	-530	-535	-319	-50	-571	-462	-681	-378	84
1134.16	-229	-433	-1026	-481	-797	-673	-458	-963	-910	-1007	229	-623	-287	-189	-787	-433	-297	-555	-378	-81
1135.52	-800	-477	-859	-1247	-1108	-1036	-1014	-1399	-1121	-869	-454	-1046	-555	-525	-731	-540	-696	-779	-959	-263
1136.88	35	-390	-868	-852	-517	-874	-745	-397	-794	-694	345	-247	-53	78	-82	-270	-245	-624	-277	-32
1138.25	-407	-344	-639	-912	-652	-1004	-929	-827	-593	-636	-177	-878	-237	-170	-354	-211	-613	-551	-490	123
1139.61	-560	-806	-723	-745	-582	-681	-812	-1021	-1082	-901	-139	-1067	-225	-354	-432	-435	-352	-805	-672	-320
1140.97	-978	-329	-793	-953	-1132	-959	-1222	-1256	-1427	-1020	-477	-920	-639	-626	-860	-714	-756	-646	-811	-55
1142.34	-1096	-771	-977	-1026	-882	-938	-608	-1384	-1153	-1061	-404	-1350	-610	-1094	-948	-514	-833	-815	-637	196
1143.7	-668	-467	-1153	-1059	-1019	-1183	-1060	-1398	-872	-1311	-388	-1377	-771	-473	-922	-770	-1194	-732	-707	487
1145.06	-450	-8	-286	-316	-473	-170	-619	-880	-313	-686	594	-473	-22	-46	-193	-48	-259	128	-159	100
1146.42	-804	-365	-562	-571	-193	-842	-282	-863	-515	-625	145	-759	33	-271	-40	-260	-134	-317	106	240
1147.78	-668	-622	-803	-1329	-977	-846	-938	-1010	-909	-927	-172	-1110	-509	-484	-630	-843	-667	-587	-931	-264
1149.14	-775	-836	-675	-867	-771	-1116	-1055	-930	-748	-1037	-223	-1217	-627	-408	-644	-812	-473	-747	-1081	-608
1150.5	-210	-555	-63	-371	-680	-572	-538	-545	-720	-668	322	-198	-100	-22	-4	-100	-328	-417	-175	153
1151.87	-583	-381	-1094	-1091	-1240	-792	-1082	-1296	-1080	-1064	-167	-1122	-457	-423	-589	-550	-387	-798	-1007	-620
1153.22	-882	-497	-913	-1021	-946	-1076	-942	-1467	-1074	-1023	-218	-1056	-517	-367	-898	-518	-765	-749	-421	344
1154.59	-595	-495	-1003	-842	-877	-601	-872	-832	-855	-717	-61	-575	-337	-120	-189	-211	-659	-499	-646	13
1155.94	-450	-415	-981	-836	-635	-345	-578	-1121	-936	-1017	-51	-670	-181	-303	-329	-542	-568	-516	-683	-115
1157.31	-605	-502	-884	-842	-1120	-1331	-1006	-892	-964	-1071	-405	-1001	-544	-474	-733	-736	-379	-417	-984	-605
1158.66	-534	-169	-513	-726	-672	-766	-576	-773	-734	-792	186	-338	-330	-181	45	-35	-404	-301	-342	62
1160.02	-940	-602	-730	-631	-828	-1194	-1097	-1182	-1104	-962	-365	-1307	-530	-331	-720	-861	-597	-860	-699	-102
1161.38	-371	-327	-518	-705	-413	-578	-393	-630	-592	-838	-175	-726	22	-64	208	-117	-336	-220	-460	-124
1162.74	-716	-277	-714	-936	-976	-983	-803	-851	-1015	-576	-440	-744	-383	-496	-509	-367	-638	-516	-726	-88
1164.1	66	-307	-569	-531	-872	-713	-505	-1068	-533	-615	-197	-909	-92	-318	-188	-286	-467	-438	-399	68
1165.46	-562	-322	-880	-924	-756	-474	-818	-801	-940	-880	76	-791	-377	-405	-651	-631	-409	-691	-899	-490
1166.82	-973	-899	-1113	-1100	-1033	-1172	-791	-1544	-1162	-937	-458	-914	-615	-842	-893	-694	-678	-798	-666	12
1168.17	-782	-127	-828	-931	-768	-786	-796	-970	-1017	-896	11	-908	-574	-176	-74	-482	-418	-788	-797	-379
1169.53	-743	-56	-647	-763	-763	-934	-445	-933	-582	-1081	-226	-810	33	-178	-383	-405	-374	-322	-546	-172
1170.89	-751	-323	-929	-1184	-1245	-1182	-959	-1001	-1229	-988	-49	-1095	-242	-378	-665	-702	-841	-849	-593	248
1172.24	-626	-257	-794	-1017	-944	-610	-1152	-740	-915	-672	48	-302	-282	-554	-748	-343	-493	-807	-362	131
1173.6	-358	-490	-529	-1076	-699	-777	-894	-1132	-476	-881	-53	-597	-314	-290	-274	-343	-524	-326	-427	97
1174.96	-911	-227	-522	-992	-700	-734	-768	-888	-774	-1190	-36	-962	-415	-612	-800	-491	-747	-494	-838	-91
1176.31	-593	-252	-509	-359	-693	-728	-752	-713	-791	-806	-121	-747	12	-381	-299	-357	-272	-422	-239	33
1177.67	-299	-182	-670	-1019	-731	-693	-726	-969	-940	-870	-178	-724	-164	-392	-363	-375	-451	-809	-874	-423
1179.02	-894	-537	-644	-1010	-1009	-1301	-658	-1227	-1187	-546	124	-998	-320	-357	-753	-859	-451	-549	-664	-213
1180.38	-377	-232	-604	-1021	-974	-987	-613	-1010	-1082	-936	-258	-721	-159	-490	-304	-157	-548	-255	-618	-70
1181.73	-1025	-637	-987	-824	-1086	-1094	-1098	-1230	-1065	-1039	-588	-880	-510	-850	-751	-274	-841	-681	-780	61
1183.09	-606	-794	-1115	-628	-970	-1101	-1297	-1132	-1344	-1031	-41	-930	-490	-540	-292	-905	-962	-614	-769	193
1184.44	-706	-623	-431	-842	-1143	-848	-829	-1068	-882	-650	-324	-856	-386	-357	-532	-281	-485	-701	-807	-322
1185.8	-782	-476	-709	-948	-915	-1050	-932	-1186	-929	-1056	-421	-900	-607	-295	-581	-484	-401	-478	-559	-158
1187.15	-289	-245	-878	-786	-689	-820	-574	-851	-614	-877	-139	-957	-217	-254	-110	-301	-465	-503	-415	50
1188.5	-300	-340	-667	-502	-925	-1043	-1244	-620	-913	-580	-242	-989	-255	-577	-499	-435	-709	-459	-742	-33
1189.86	-272	5	-562	-804	-891	-747	-552	-780	-621	-970	-97	-770	-400	-441	-628	-284	-585	-841	-597	-12
1191.21	-754	-683	-895	-1001	-921	-1290	-1047	-996	-923	-939	-355	-995	-728	-830	-488	-661	-779	-864	-975	-196
1192.56	-403	-667	-833	-635	-936	-630	-558	-931	-789	-911	-183	-930	-47	133	-530	-366	-240	-367	-584	-344
1193.92	-631	-188	-950	-384	-764	-706	-818	-589	-816	-845	-44	-971	-170	-389	-255	-323	-507	-217	-780	-273
1195.27	-533	-496	-656	-924	-824	-809	-770	-979	-656	-1245	233	-786	-460	-266	-336	-288	-697	-428	-627	70
1196.62	11	-50	-516	-832	-354	-385	-260	-289	-217	-340	130	-450	252	-21	-384	-52	-66	-195	-130	-64
1197.97	-693	-251	-307	-393	-626	-435	-426	-676	-482	-898	-235	-719	-158	-459	-254	-188	-793	-351	-594	199
1199.32	-611	-439	-431	-864	-547	-772	-615	-724	-850	-512	41	-1044	-297	-675	-307	-140	-587	-301	-500	87
1200.67	-382	-468	-881	-850	-508	-937	-829	-1017	-702	-972	62	-786	-456	-209	-563	-430	-560	-336	-884	-324
1202.03	-618	-369	-719	-1003	-1040	-816	-648	-850	-890	-791	-381	-1082	-484	-73	-475	-736	-391	-507	-679	-288
1203.38	-256	-267	-294	-584	-534	152	-188	-786	-388	-456	203	-354	331	124	-41	362	-248	-227	-406	-158
1204.73	-874	-856	-1105	-769	-1207	-1093	-1237	-1184	-833	-1143	-305	-769	-333	-491	-532	-615	-594	-369	-507	87
1206.08	-470	-621	-789	-1163	-1002	-1094	-955	-915	-985	-701	-105	-1300	-903	-671	-551	-634	-434	-788	-614	-180
1207.43	-502	-762	-556	-1017	-976	-1136	-784	-1197	-933	-555	21	-1116	-474	-376	-367	-169	-463	-719	-760	-297
1208.78	-857	-820	-827	-1114	-1030	-1115	-824	-984	-1124	-1207	-525	-811	-481	-370	-610	-290	-898	-719	-878	20
1210.13	-377	-345	-405	-503	-564	-653	-765	-878	-764	-537	-8	-758	-57	-169	-300	-506	-150	-355	-432	-282
1211.48	-160	-498	-621	-676	-834	-859	-786	-928	-951	-692	-230	-681	-7	-176	-246	-141	-484	-217	-375	109
1212.83	-449	-751	-1186	-969	-710	-1125	-707	-545	-920	-729	69	-593	-271	-564	-622	-285	-816	-792	-738	78
1214.17	-478	-518	-1231	-1081	-1155	-1097	-1065	-1021	-993	-1099	-417	-969	-136	-623	-457	-621	-635	-668	-753	-118
1215.52	-915	-608	-595	-611	-808	-787	-1048	-1031	-945	-996	-85	-798	-229	-424	-416	-98	-623	-603	-728	-105
1216.87	-664	-833	-636	-929	-1023	-980	-925	-1155	-1222	-1265	-258	-1112	-462	-639	-438	-525	-778	-828	-779	-1
1218.22	-495	-307	-660	-838	-832	-541	-677	-1196	-737	-1072	-174	-661	-474	-308	-368	-255	-813	-478	-554	259
1219.57	-600	-608	-773	-766	-989	-953	-982	-1135	-850	-1150	-98	-820	-756	-377	-696	-702	-897	-206	-722	175
1220.91	-361	-169	-597	-728	-825	-378	-591	-829	-693	-590	72	-788	-501	-215	-520	-155	-440	-40	-301	139
1222.26	-858	-624	-805	-874	-1187	-1070	-780	-1144	-1402	-1302	-354	-928	-688	-662	-683	-790	-454	-765	-641	-187
1223.61	-337	-122	-1035	-692	-714	-574	-647	-841	-672	-784	-121	-476	-258	56	-338	-178	-625	-402	-678	-53
1224.95	-212	-422	-305	-785	-974	-745	-645	-830	-1012	-596	-215	-993	-377	-742	-641	-21	-543	-289	-430	113
1226.3	-101	-88	-696	-840	-908	-806	-747	-943	-646	-1084	13	-649	-142	-87	-486	-318	-546	-488	-444	102
1227.65	-638	-811	-970	-954	-1121	-631	-1102	-855	-857	-1154	30	-1001	-373	-358	-317	-548	-670	-426	-718	-48
1228.99	-594	-521	-942	-973	-949	-1281	-1184	-1020	-1306	-1120	-250	-701	-634	-825	-560	-368	-829	-744	-819	10
1230.34	-56	151	-526	-233	-476	-580	-411	-383	-398	-393	151	-328	-89	343	109	-54	191	49	-243	-434
1231.68	-569	-597	-837	-1517	-1125	-1103	-1046	-922	-977	-1111	-197	-1277	-685	-683	-728	-586	-963	-781	-751	212
1233.03	-517	-383	-810	-750	-500	-714	-973	-724	-591	-952	-4	-704	-268	-207	-549	-222	-367	-445	-552	-185
1234.37	-504	-741	-667	-1005	-954	-825	-559	-1024	-879	-884	32	-767	-288	-222	-770	-438	-289	-381	-435	-146
1235.72	-330	-377	-704	-867	-807	-375	-975	-499	-561	-1027	256	-709	-246	-362	-384	87	-103	-376	-772	-669
1237.06	-320	-159	-521	-306	-84	-282	-470	-845	-392	-612	173	-675	-341	-248	54	-167	-421	-88	-427	-6
1238.4	-556	-387	-818	-889	-681	-634	-856	-1190	-1118	-1138	149	-773	-179	-484	-831	-155	-784	-715	-489	295
1239.75	-626	-360	-607	-782	-862	-1173	-1006	-876	-599	-915	-219	-783	-442	-450	-685	-435	-623	-774	-580	43
1241.09	-695	-284	-532	-626	-628	-670	-723	-955	-930	-939	-228	-1000	-493	-416	-741	-481	-764	-319	-215	549
1242.44	-267	-462	-545	-407	-556	-587	-585	-707	-544	-765	158	-853	-321	1	-306	-124	-775	-355	-451	324
1243.78	-667	-375	-724	-447	-756	-992	-803	-894	-909	-750	95	-620	-329	-473	-313	-276	-422	-560	-333	89
1245.12	-441	-639	-727	-682	-499	-538	-531	-782	-766	-739	181	-839	-147	-68	-594	-446	-599	-342	-562	37
1246.46	-365	-208	-600	-635	-694	-575	-794	-818	-936	-921	107	-399	-223	-273	-332	-348	-316	-406	-303	13
1247.81	-765	-558	-1000	-996	-790	-715	-906	-1160	-729	-1005	-289	-1148	-230	-130	-955	-356	-737	-619	-495	242
1249.15	-980	-369	-795	-1002	-975	-1005	-838	-1469	-1128	-1071	-346	-1024	-938	-566	-880	-501	-939	-1131	-641	298
1250.49	-334	-451	-874	-725	-806	-785	-908	-865	-964	-909	-58	-856	-92	-218	-246	-534	-718	-444	-262	456
1251.83	-548	-468	-777	-973	-964	-866	-946	-1009	-1129	-1168	-311	-1066	-515	-451	-590	-534	-290	-654	-912	-622
1253.17	-761	-760	-760	-1371	-775	-1190	-980	-1125	-1111	-1030	-344	-1006	-632	-591	-917	-513	-658	-440	-1026	-368
1254.51	-723	-293	-777	-804	-823	-716	-613	-855	-806	-820	42	-790	-208	-317	-532	-282	-914	-500	-522	392
1255.86	-260	-431	-583	-1125	-1165	-820	-571	-1137	-904	-873	-377	-1001	-559	-366	-487	-737	-513	-396	-917	-404
1257.19	-677	-501	-631	-980	-1333	-705	-652	-899	-1345	-971	-28	-944	-702	-144	-614	-551	-193	-664	-454	-261
1258.54	-389	-282	-569	-947	-535	-1089	-910	-1048	-1133	-900	-274	-1110	-254	-466	-24	-808	-508	-543	-559	-51
1259.88	-294	-436	-1041	-926	-747	-869	-842	-1167	-934	-844	36	-735	-368	-219	-345	-432	-572	-508	-501	71
1261.21	-1059	-944	-1202	-1055	-1323	-1333	-1324	-1188	-1514	-1117	-629	-1197	-609	-672	-629	-947	-616	-853	-1097	-481
1262.55	-530	157	-560	-796	-733	-641	-627	-718	-988	-740	6	-719	-394	107	-324	-117	-192	-312	-212	-20
1263.89	-695	-503	-1189	-1143	-1093	-728	-1020	-964	-1130	-1163	-93	-1036	-623	-458	-463	-603	-445	-700	-655	-210
1265.23	-718	-603	-899	-929	-1046	-835	-1077	-1039	-1176	-1199	-160	-1092	-415	-442	-417	-653	-574	-982	-782	-208
1266.57	-788	-235	-903	-1193	-1075	-1187	-785	-1404	-1265	-1215	-513	-1180	-475	-800	-397	-429	-643	-860	-652	-9
1267.91	-455	-370	-857	-724	-496	-721	-908	-866	-862	-768	13	-577	-520	-620	-382	-405	-412	-612	-687	-275
1269.25	-544	-453	-462	-817	-740	-805	-716	-809	-671	-819	-98	-906	-335	-491	-222	-382	-940	-635	-447	493
1270.59	-291	-291	-626	-691	-600	-707	-399	-898	-994	-643	129	-715	-215	-270	136	-268	-236	-505	-680	-444
1271.92	-421	-531	-1024	-453	-588	-861	-532	-1157	-870	-623	-239	-715	-316	-599	-513	-377	-295	-353	-495	-200
1273.26	-599	-669	-979	-875	-969	-504	-897	-956	-787	-795	-327	-841	-481	-404	-473	-385	-501	-623	-316	185
1274.6	-480	-483	-761	-414	-721	-554	-694	-1223	-600	-946	11	-708	-317	-298	-211	-305	-327	-123	-723	-396
1275.93	-680	-610	-500	-508	-880	-587	-811	-576	-616	-842	3	-757	-363	-281	-290	-312	-476	-248	-580	-104
1277.27	-663	-622	-885	-1189	-1104	-623	-838	-828	-872	-1114	-97	-928	-442	-278	-361	-863	-610	-461	-463	147
1278.61	-694	-308	-836	-734	-1175	-848	-1141	-1039	-873	-1074	-113	-682	-566	-474	-482	-475	-857	-1037	-571	286
1279.94	-525	-737	-933	-812	-1077	-1251	-922	-910	-913	-797	-327	-1164	-413	-397	-643	-568	-545	-657	-1003	-458
1281.28	-695	-646	-736	-821	-922	-673	-969	-1030	-983	-1053	-228	-755	-566	-463	-590	-675	-549	-861	-857	-308
1282.62	-434	-587	-946	-915	-779	-1226	-732	-718	-810	-760	-7	-1055	-409	-463	-673	-55	-517	-685	-690	-173
1283.95	-803	-628	-1007	-1240	-1146	-1075	-1109	-1252	-947	-1040	-445	-1157	-608	-840	-512	-483	-917	-717	-1059	-142
1285.29	-712	-465	-981	-1064	-1294	-830	-1116	-1266	-1158	-1220	-264	-1137	-936	-836	-799	-989	-739	-816	-677	62
1286.62	-785	-334	-865	-508	-980	-975	-962	-1057	-952	-798	-159	-1092	-449	-335	-136	-601	-718	-495	-658	60
1287.95	-667	-350	-859	-899	-819	-990	-826	-822	-840	-1099	-107	-574	-338	-310	-374	-172	-771	-444	-519	252
1289.29	-279	-263	-465	-516	-352	-475	-722	-756	-767	-664	18	-889	-354	53	-160	-382	-267	-205	-487	-220
1290.62	-1196	-572	-768	-1308	-1176	-1206	-903	-1394	-1082	-1137	-208	-920	-954	-681	-716	-689	-964	-817	-1026	-62
1291.96	-784	-375	-782	-1088	-1061	-893	-771	-889	-843	-969	-212	-998	-795	-299	-513	-357	-480	-646	-632	-152
1293.29	-555	-531	-891	-910	-578	-1122	-1106	-1083	-888	-1243	-414	-883	-431	-633	-318	-330	-579	-712	-763	-184
1294.62	-501	-727	-447	-929	-741	-743	-679	-962	-985	-885	-7	-1157	-677	-503	-232	-217	-488	-709	-588	-100
1295.96	-777	-499	-969	-577	-893	-785	-765	-1115	-769	-1016	-45	-806	-973	-492	-375	-562	-637	-860	-823	-186
1297.29	-726	-904	-1175	-895	-844	-1057	-1029	-1124	-1090	-1394	-70	-932	-499	-563	-484	-604	-1015	-1119	-569	446
1298.62	-523	-267	-585	-843	-1110	-577	-851	-844	-647	-545	-114	-685	-526	-583	-418	-469	-800	-432	-339	461
1299.95	-586	-243	-801	-793	-701	-389	-774	-964	-565	-836	25	-460	-488	-247	-158	-224	-300	-186	-407	-107
1301.29	-978	-500	-1228	-1105	-1152	-1043	-1091	-1110	-1109	-945	-5	-775	-460	-695	-608	-258	-608	-658	-547	61
1302.62	-428	-577	-643	-682	-652	-552	-663	-1050	-959	-915	-115	-742	-472	-456	-275	-662	-332	-345	-728	-396
1303.95	-642	-511	-1288	-731	-1020	-954	-1033	-1071	-1238	-1024	-398	-889	-525	-855	-660	-529	-650	-895	-887	-237
1305.28	-460	-425	-855	-666	-420	-861	-835	-791	-955	-939	-92	-691	-344	-464	-259	-106	-469	-384	-258	211
1306.61	-260	-70	-189	-210	-552	-476	-216	-473	-619	-758	-202	-547	11	-28	130	-133	-183	-7	-354	-171
1307.94	-303	-610	-836	-494	-693	-813	-590	-646	-482	-891	-344	-993	-130	-563	-387	-70	-509	-622	-434	75
1309.27	-262	-671	-831	-687	-907	-1056	-714	-1035	-1159	-1209	-379	-914	-810	-420	-548	-489	-197	-881	-537	-340
1310.6	-746	-688	-843	-1174	-979	-1034	-1123	-1210	-979	-938	-369	-1205	-503	-612	-457	-628	-615	-1111	-618	-3
1311.93	-858	-644	-567	-714	-867	-744	-962	-967	-637	-706	-162	-829	-774	-576	-619	-598	-632	-560	-573	59
1313.26	-634	-689	-1074	-1323	-1163	-1155	-880	-1123	-1281	-1428	-316	-1338	-508	-893	-770	-1062	-547	-774	-900	-353
1314.59	-552	-627	-434	-586	-848	-522	-867	-852	-1103	-800	-433	-610	-454	-747	-575	-221	-467	-654	-624	-157
1315.92	-921	-517	-457	-941	-882	-823	-994	-1033	-1141	-1013	-273	-903	-305	-492	-431	-463	-773	-748	-799	-26
1317.25	-205	-296	-628	-814	-537	-843	-607	-871	-935	-847	222	-598	-402	-421	-417	-653	-701	-734	-438	263
1318.58	-684	-567	-731	-1115	-1070	-1042	-864	-1214	-830	-809	-57	-864	-580	-588	-786	-334	-956	-886	-873	83
1319.91	-766	-706	-1088	-948	-963	-715	-914	-1051	-888	-761	-237	-887	-508	-334	-706	-543	-661	-355	-612	49
1321.24	-594	-827	-698	-738	-1019	-1108	-781	-1221	-971	-887	-240	-1088	-595	-742	-510	-764	-557	-473	-610	-53
1322.56	-705	-726	-687	-1149	-830	-796	-1188	-1169	-1154	-1068	-361	-1128	-380	-706	-779	-452	-459	-389	-867	-408
1323.89	-487	-620	-851	-714	-875	-709	-950	-1131	-1089	-1017	-340	-919	-389	-427	-470	-925	-807	-685	-645	162
1325.22	-389	-405	-903	-1097	-1002	-811	-1054	-995	-1103	-726	-285	-946	-458	-267	-728	-572	-515	-654	-690	-175
1326.55	-1002	-519	-911	-801	-744	-738	-983	-1098	-800	-749	2	-1169	-511	-663	-753	-513	-801	-579	-488	313
1327.87	-925	-648	-994	-815	-1107	-1263	-1122	-943	-1604	-1088	-657	-1131	-905	-784	-838	-292	-949	-904	-976	-27
1329.2	-736	-413	-761	-1376	-1113	-940	-815	-1147	-768	-749	-321	-696	-397	-357	-513	-747	-755	-692	-584	171
1330.53	-524	-365	-723	-431	-748	-307	-595	-962	-572	-629	-34	-1069	-298	-26	-39	-289	-268	-356	-512	-244
1331.85	-1031	-744	-1167	-1045	-1209	-1106	-1093	-1221	-1030	-1368	-416	-1085	-680	-218	-696	-618	-825	-1253	-1040	-215
1333.18	-767	-916	-952	-830	-1165	-1125	-986	-1081	-1254	-1436	-302	-1437	-812	-551	-691	-652	-626	-656	-829	-203
1334.51	-568	-746	-507	-946	-827	-663	-972	-1009	-959	-657	-144	-736	-463	-530	-575	-564	-336	-775	-677	-341
1335.83	-534	-166	-622	-522	-665	-782	-588	-416	-690	-827	-98	-716	-97	-160	-195	-354	-408	-331	-520	-112
1337.15	-607	-712	-1244	-1037	-1095	-992	-993	-1014	-884	-1067	-271	-1054	-675	-534	-920	-511	-565	-762	-641	-76
1338.48	-611	-713	-849	-761	-788	-901	-796	-928	-993	-1090	-35	-1028	-316	-90	-191	-508	-520	-271	-760	-240
1339.81	-396	-546	-760	-1256	-1052	-797	-845	-1134	-916	-1003	-395	-992	-331	-760	-699	-427	-685	-383	-698	-13
1341.13	-681	-234	-883	-986	-961	-558	-760	-945	-575	-652	-154	-1058	-380	-603	-558	-648	-539	-510	-541	-2
1342.45	-589	-278	-511	-506	-644	-910	-717	-1085	-790	-1040	-230	-989	-315	-88	-433	-268	-316	-538	-592	-276
1343.78	-579	-420	-641	-1039	-954	-880	-980	-896	-1022	-726	-241	-541	-447	-388	-515	-227	-699	-639	-771	-72
1345.1	-715	-183	-944	-956	-1156	-807	-752	-1019	-828	-1307	92	-1169	-294	-592	-241	-436	-290	-652	-783	-493
1346.42	-814	-513	-967	-836	-946	-784	-950	-1113	-837	-990	29	-1055	-493	-775	-749	-529	-1045	-850	-734	311
1347.75	-420	-329	-504	-444	-523	-806	-579	-961	-1029	-815	-156	-825	-646	-328	-385	-69	-518	-550	-319	199
1349.07	-328	-411	-592	-1018	-822	-1000	-773	-879	-794	-856	-121	-472	-429	-223	-550	-512	-298	-303	-572	-274
1350.39	-702	-245	-372	-780	-1073	-391	-1191	-834	-1154	-773	-78	-944	-268	-132	-509	-447	-673	-407	-643	30
1351.72	-680	-586	-526	-789	-702	-898	-603	-922	-501	-524	-370	-767	-267	-145	-116	-67	-665	-473	-272	393
1353.04	-519	-404	-425	-830	-926	-615	-769	-999	-913	-603	-283	-667	-798	-432	-237	-421	-908	-640	-599	309
1354.36	-785	-378	-1034	-1145	-1265	-791	-1113	-1474	-990	-1409	-192	-1065	-875	-667	-616	-267	-948	-873	-518	430
1355.68	-457	-352	-765	-580	-639	-712	-878	-1014	-988	-1139	101	-868	-267	-566	-363	-451	-424	-532	-735	-311
1357	-921	-50	-666	-697	-918	-777	-765	-978	-906	-1239	-278	-634	-592	-274	-612	-783	-556	-975	-698	-142
1358.32	-275	121	-292	-601	-858	-484	-426	-771	-557	-601	-3	-493	-4	-100	-102	-174	-51	-312	-470	-419
1359.64	-588	-503	-1011	-672	-921	-851	-722	-1120	-793	-1066	-240	-1191	-140	-197	-497	-288	-926	-440	-581	345
1360.97	-826	-226	-854	-982	-997	-1043	-716	-891	-963	-776	-580	-1030	-717	-649	-519	-638	-625	-622	-558	67
1362.29	-724	-190	-902	-342	-677	-665	-525	-687	-572	-706	13	-575	-530	-242	-221	-380	-568	-88	-435	133
1363.61	-492	-520	-802	-888	-791	-751	-706	-792	-764	-766	-383	-623	-222	-256	-530	-242	-407	-537	-587	-180
1364.93	-450	-749	-629	-397	-391	-938	-733	-965	-861	-882	-506	-1052	68	-241	-54	-289	-278	-361	-616	-338
1366.25	-137	-59	-680	-524	-539	-732	-514	-633	-230	-698	77	-572	-277	-127	31	-54	-225	-20	-342	-117
1367.57	-811	-808	-1162	-932	-944	-719	-1368	-1094	-1327	-1020	-311	-985	-591	-487	-547	-752	-941	-690	-643	298
1368.88	-612	-444	-778	-654	-429	-727	-752	-1079	-1130	-918	-55	-858	-518	-426	-466	-332	-584	-631	-434	150
1370.2	-293	-79	-747	-790	-628	-574	-731	-626	-411	-925	-22	-684	-453	-358	-254	-521	-447	-390	-603	-156
1371.52	-270	-332	-442	-534	-925	-757	-675	-844	-854	-524	48	-843	-57	-47	-6	-397	-545	-370	-329	216
1372.84	-374	-791	-586	-956	-1066	-1288	-1042	-1130	-1033	-824	-154	-955	-744	-697	-362	-256	-658	-373	-517	141
1374.16	-635	-936	-905	-1007	-1024	-1065	-1192	-1303	-1129	-1416	-432	-1050	-545	-677	-1088	-909	-1154	-1076	-669	485
1375.48	-789	-1065	-788	-1171	-1375	-1401	-1208	-1357	-1281	-1239	-465	-1365	-672	-794	-683	-697	-790	-1033	-898	-108
1376.79	-833	-551	-1100	-1020	-1119	-1062	-990	-1470	-1244	-1282	-482	-1364	-780	-641	-1051	-908	-736	-769	-744	-8
1378.11	-632	-586	-776	-968	-1200	-738	-1153	-1333	-942	-811	-368	-966	-444	-333	-383	-553	-546	-806	-490	56
1379.43	-627	-70	-590	-708	-658	-668	-688	-1027	-514	-715	-136	-399	-338	-467	-357	-275	-571	-303	-543	28
1380.75	-692	-635	-603	-928	-1019	-748	-478	-497	-742	-696	190	-731	-480	-237	-415	-253	-385	-469	-353	32
1382.06	-525	-386	-953	-942	-1004	-556	-1181	-917	-894	-1106	-124	-1078	-449	-510	-507	-660	-684	-654	-700	-16
1383.38	-799	-941	-1143	-878	-1039	-940	-1016	-1110	-1099	-1085	-265	-996	-610	-642	-913	-648	-910	-1053	-658	252
1384.69	-299	-628	-557	-635	-842	-714	-936	-916	-789	-1096	-141	-1162	-491	-819	-557	-443	-433	-359	-427	6
1386.01	-352	-160	-49	-413	-250	-700	-678	-857	-380	-377	228	-628	0	-241	-4	-332	-500	-124	-357	143
1387.33	-604	-298	-893	-1019	-941	-652	-796	-1008	-838	-913	-222	-539	-366	-261	-666	-489	-956	-635	-586	370
1388.64	-1055	-744	-1121	-973	-1116	-1065	-715	-1179	-945	-1073	-877	-1428	-371	-485	-865	-635	-491	-416	-890	-399
1389.96	-339	-660	-870	-1004	-1128	-904	-917	-1157	-1170	-1052	-198	-941	-514	-1046	-658	-806	-745	-309	-669	76
1391.27	-577	-552	-750	-883	-425	-808	-926	-1165	-803	-1025	-441	-1331	-217	-755	-323	-288	-758	-720	-233	525
1392.59	-92	-2	-376	-367	-283	-356	-39	-615	-544	-465	-85	-594	-250	55	-159	-292	-5	79	-323	-318
1393.9	-646	-848	-1066	-993	-1074	-1115	-965	-1140	-883	-1302	-156	-968	-333	-481	-598	-990	-959	-793	-789	170
1395.21	-432	-451	-775	-647	-629	-926	-658	-1023	-536	-897	300	-875	-348	-223	-407	-56	-132	-484	-695	-563
1396.53	-831	-629	-1051	-918	-673	-711	-652	-1276	-783	-1031	-224	-1192	-499	-858	-408	-194	-310	-675	-411	-101
1397.84	-622	-195	-849	-833	-706	-1029	-811	-999	-797	-1006	193	-651	-426	-284	-221	-330	-627	-496	-515	112
1399.16	-472	-724	-676	-735	-625	-608	-951	-699	-907	-822	74	-797	-438	-154	-596	-381	-488	-603	-422	66
1400.47	-718	-863	-1021	-909	-797	-954	-1021	-1339	-973	-1184	-141	-950	-497	-556	-621	-366	-711	-685	-588	123
1401.78	-533	-272	-501	-974	-665	-947	-637	-917	-887	-729	-111	-861	-603	-761	-451	-640	-688	-638	-965	-277
1403.1	-257	-310	-868	-846	-742	-475	-829	-1271	-897	-675	4	-855	-358	-453	-436	-272	-474	-282	-456	18
1404.41	-240	-214	-474	-756	-605	-802	-800	-864	-1031	-786	-222	-448	-153	-292	-525	-274	-472	-437	-847	-375
1405.72	-835	-870	-1199	-949	-1080	-1124	-1152	-1357	-1094	-1292	-187	-949	-603	-967	-1031	-775	-899	-729	-939	-40
1407.03	-266	-204	-492	-685	-872	-506	-595	-917	-791	-448	-17	-675	-253	-238	-600	-342	-303	-255	-314	-11
1408.34	-717	-561	-811	-1067	-888	-1122	-979	-922	-1120	-1143	-142	-959	-376	-324	-358	-592	-564	-804	-722	-158
1409.65	-694	-655	-665	-1202	-849	-1078	-771	-1119	-1377	-1486	-332	-1010	-758	-818	-540	-540	-842	-922	-747	95
1410.97	-402	-637	-452	-595	-602	-527	-515	-859	-749	-754	-87	-838	-439	-153	-51	55	-439	-346	-349	90
1412.28	-154	-347	-602	-424	-354	-523	-592	-676	-591	-630	260	-588	146	-357	-445	-466	-113	-250	-268	-155
1413.59	-872	-588	-967	-996	-1017	-762	-642	-1099	-1005	-950	35	-1054	-82	-309	-498	-405	-519	-922	-460	59
1414.9	-648	-188	-736	-766	-716	-521	-878	-569	-560	-895	-34	-1229	-191	-576	-221	-705	-85	-350	-739	-654
1416.21	-678	-447	-549	-640	-596	-1116	-1042	-1183	-872	-792	-192	-866	-711	-648	-352	-465	-736	-742	-750	-14
1417.52	-718	-704	-1227	-1109	-1294	-1239	-1138	-1554	-1454	-1399	-373	-1211	-599	-612	-642	-595	-999	-1042	-906	93
1418.83	-646	-351	-453	-756	-590	-644	-937	-920	-790	-922	143	-780	-376	-310	-633	-106	-379	-326	-614	-235
1420.14	-508	-496	-1052	-846	-996	-1033	-1222	-1084	-1302	-1018	-437	-964	-657	-962	-773	-624	-890	-760	-1126	-236
1421.45	-629	-964	-1022	-1108	-933	-934	-1207	-1200	-1074	-1341	-393	-1165	-634	-358	-638	-701	-988	-962	-861	127
1422.76	-1247	-772	-1086	-1225	-982	-1141	-1039	-1321	-1270	-1073	-333	-1132	-451	-512	-929	-670	-584	-623	-454	130
1424.06	-841	-542	-412	-1068	-896	-751	-660	-786	-826	-984	-4	-854	-401	-554	-416	-138	-652	-737	-663	-11
1425.37	-881	-906	-1035	-1342	-1181	-900	-1024	-1141	-1203	-1313	-237	-1142	-765	-673	-659	-613	-749	-779	-923	-174
1426.68	-804	-468	-709	-843	-863	-607	-968	-1159	-847	-928	-274	-1147	-453	-307	-152	-455	-498	-663	-725	-227
1427.99	-398	-634	-813	-543	-634	-473	-917	-765	-1191	-786	-189	-950	-78	-529	-377	-82	-419	-468	-226	193
1429.3	-610	-503	-925	-1024	-1117	-957	-848	-1066	-1125	-926	13	-941	-583	-314	-771	-552	-635	-682	-604	31
1430.6	-798	-639	-919	-939	-1047	-1155	-1124	-1176	-1002	-1040	-284	-1101	-822	-347	-666	-438	-858	-950	-826	32
1431.91	-444	-551	-865	-983	-1335	-1020	-1104	-877	-1334	-1110	-242	-822	-728	-609	-490	-433	-703	-1003	-726	-23
1433.22	-782	-473	-1039	-846	-758	-872	-1067	-839	-952	-1071	-560	-904	-452	-290	-481	-143	-739	-554	-575	164
1434.53	-543	-618	-1044	-1051	-734	-999	-844	-1466	-945	-1115	4	-1010	-591	-535	-545	-426	-556	-443	-734	-178
1435.83	-237	-314	-608	-591	-776	-382	-724	-837	-701	-894	-101	-579	-234	-585	-636	-87	-845	-344	-484	361
1437.14	-609	48	-193	-469	-604	-608	-404	-479	-494	-632	337	-813	-65	-358	-353	-317	-159	-567	-165	-6
1438.44	-762	-602	-641	-1100	-1161	-972	-1017	-928	-1106	-866	-33	-862	-410	-577	-840	-489	-529	-530	-646	-117
1439.75	-484	-200	-713	-754	-759	-601	-707	-854	-643	-939	-132	-652	-326	-115	-187	-421	-4	-308	-488	-484
1441.06	-635	-275	-689	-1071	-479	-634	-541	-1028	-626	-659	-209	-579	14	-285	-508	-203	-566	-300	-774	-208
1442.36	-495	-477	-591	-630	-833	-714	-887	-882	-1028	-1229	-144	-724	-564	-92	-447	-400	-588	-581	-953	-365
1443.66	-1002	-707	-965	-1115	-1027	-1177	-1146	-1360	-1221	-1166	-415	-971	-788	-604	-687	-802	-1155	-844	-903	252
1444.97	-608	-442	-1037	-967	-806	-958	-974	-849	-810	-787	-315	-908	-318	-334	-695	-348	-719	-655	-668	51
1446.27	-551	-102	-890	-1307	-718	-1061	-892	-1044	-1008	-999	171	-1108	-752	-83	-477	-371	-427	-560	-857	-430
1447.58	-796	-732	-962	-956	-966	-1052	-1078	-1021	-1102	-1157	-351	-997	-524	-575	-433	-241	-532	-722	-525	7
1448.88	-789	-306	-755	-696	-815	-805	-515	-1026	-1056	-1121	134	-1017	-437	-277	-309	-446	-455	-650	-615	-160
1450.19	-458	-531	-739	-1168	-748	-893	-867	-1073	-781	-815	-189	-709	-511	-533	-420	-545	-455	-482	-723	-268
1451.49	-657	-435	-790	-918	-783	-841	-1390	-869	-868	-1130	45	-771	-508	-634	-551	-394	-636	-409	-776	-140
1452.79	-530	-205	-617	-693	-460	-691	-905	-630	-765	-584	86	-657	-184	-222	-42	316	-118	-533	-561	-443
1454.1	-778	-984	-999	-1083	-1207	-1190	-1006	-1284	-1447	-1347	-525	-1404	-537	-626	-598	-849	-978	-881	-910	68
1455.4	-130	-56	-448	-581	-570	-724	-701	-734	-763	-461	181	-757	-60	-389	-141	15	-10	-332	-633	-623
1456.7	-1020	-1048	-843	-774	-789	-929	-1208	-1050	-953	-935	-228	-1146	-432	-544	-707	-700	-985	-688	-842	143
1458	-518	-802	-994	-719	-1008	-860	-966	-838	-1221	-1177	134	-1022	-446	-648	-591	-389	-765	-654	-511	254
1459.31	-236	-441	-641	-969	-481	-465	-630	-909	-325	-823	111	-643	-325	-362	-247	-170	-554	-682	-606	-52
1460.61	-792	-703	-816	-973	-1064	-775	-945	-1286	-937	-1094	-282	-950	-509	-320	-440	-486	-750	-516	-666	84
1461.91	-257	-42	-371	-721	-560	-646	-611	-529	-830	-561	42	-310	-62	-201	-182	-70	-86	-449	-258	-172
1463.21	-511	-326	-363	-464	-534	-358	-833	-523	-558	-1022	78	-500	-154	-139	-152	-747	-414	-281	-56	358
1464.51	-208	-705	-630	-723	-600	-769	-1013	-686	-686	-698	162	-806	30	-81	-526	-285	-490	-747	-488	2
1465.81	-737	-910	-779	-941	-1147	-764	-1044	-1513	-1172	-1221	-278	-1040	-770	-688	-814	-343	-918	-786	-462	456
1467.11	-927	-456	-268	-683	-1004	-622	-490	-1197	-951	-688	-211	-743	78	-207	-460	-146	-323	-451	-484	-161
1468.41	-310	-306	-634	-691	-872	-503	-611	-710	-1084	-975	164	-835	-403	-171	-119	-256	-595	-431	-282	313
1469.71	-673	-541	-725	-839	-823	-802	-891	-1172	-836	-1107	-106	-1214	-695	-203	-242	-459	-662	-624	-703	-41
1471.01	-524	-608	-977	-1312	-931	-956	-994	-865	-1131	-1028	-269	-1205	-248	-421	-450	-660	-548	-438	-779	-231
1472.31	-547	-390	-416	-483	-766	-721	-572	-967	-604	-700	29	-730	-121	-215	-404	-88	-734	-249	-793	-59
1473.61	-25	247	-160	-569	-292	-567	-510	-605	-551	-260	283	-757	85	3	-104	221	-372	-113	-316	56
1474.91	-763	-185	-946	-958	-567	-1078	-957	-1370	-1001	-919	-373	-920	-351	-523	-450	-408	-165	-218	-794	-629
1476.21	-1290	-1022	-1435	-1531	-1332	-1253	-1321	-1621	-1448	-1258	-785	-1331	-1114	-955	-1021	-931	-759	-919	-974	-215
1477.51	-591	-529	-847	-933	-996	-820	-877	-845	-1344	-1067	-251	-893	-285	-362	-618	-486	-933	-901	-874	59
1478.81	-449	-607	-845	-703	-907	-895	-691	-1055	-981	-1061	-251	-606	-361	-629	-820	-387	-383	-670	-741	-358
1480.11	-682	-477	-960	-1062	-725	-741	-544	-1318	-907	-943	-112	-1119	-582	-214	-553	-424	-525	-634	-680	-155
1481.4	-407	-643	-817	-852	-428	-853	-694	-796	-703	-754	3	-1036	-623	-558	-492	-497	-629	-366	-605	24
1482.7	-921	-590	-831	-1101	-815	-1236	-975	-1336	-1067	-1525	-387	-1341	-734	-613	-765	-733	-719	-983	-936	-217
1484	-884	-760	-1197	-1119	-1161	-1057	-835	-1383	-1159	-1404	-525	-1465	-700	-732	-1018	-605	-745	-832	-1008	-263
1485.3	-684	-515	-811	-709	-1102	-1222	-999	-1083	-1073	-1066	-192	-920	-572	-617	-729	15	-623	-730	-660	-37
1486.59	-323	-235	-374	-241	-551	-589	-531	-608	-654	-380	108	-619	159	-270	-172	-108	-54	-16	-432	-378
1487.89	-998	-997	-821	-892	-832	-1235	-967	-971	-1188	-1098	-123	-1251	-732	-653	-682	-221	-1005	-418	-1010	-5
1489.18	-688	-697	-1094	-711	-745	-735	-779	-1125	-656	-835	-340	-1265	-794	-664	-902	-1071	-608	-842	-721	-113
1490.48	-335	-274	-335	-405	-586	-778	-754	-823	-642	-850	115	-584	-163	-209	-422	-297	-383	-585	-522	-139
1491.78	-710	-662	-742	-905	-1078	-958	-957	-983	-1138	-1079	-427	-612	-470	-301	-586	-594	-593	-863	-887	-294
1493.07	-547	-530	-507	-684	-783	-966	-882	-1299	-727	-699	-321	-719	-376	-384	-621	-301	-363	-564	-168	195
1494.37	-492	-520	-1219	-1249	-1281	-823	-1020	-1013	-1096	-991	117	-714	-291	-71	-660	-470	-872	-816	-707	165
1495.66	-332	-304	-828	-877	-611	-698	-779	-922	-663	-1183	-287	-827	-408	-12	-603	-367	-548	-346	-633	-85
1496.96	-967	-552	-498	-826	-862	-997	-990	-1019	-783	-852	-565	-1073	-452	-614	-681	-584	-702	-704	-794	-92
1498.25	-354	-469	-972	-891	-692	-1110	-944	-1101	-1051	-1292	-520	-846	-502	-338	-643	-416	-447	-505	-602	-155
1499.55	-722	-599	-723	-833	-1068	-975	-1110	-1051	-1378	-1138	-292	-896	-402	-695	-657	-558	-722	-662	-1080	-358
1500.84	-1028	-760	-1206	-848	-1021	-960	-1207	-1169	-1403	-1291	-395	-1103	-780	-508	-554	-1053	-1060	-935	-883	177
1502.13	-741	-488	-922	-1205	-774	-915	-1150	-1265	-1039	-1035	-27	-885	-867	-540	-334	-678	-488	-723	-689	-201
1503.43	-645	-383	-978	-1106	-1022	-1064	-1058	-1148	-1144	-1079	-331	-1447	-839	-568	-801	-342	-886	-552	-779	107
1504.72	-877	-886	-761	-1065	-922	-1109	-1030	-1383	-1155	-1291	-137	-1232	-318	-208	-726	-397	-531	-398	-507	24
1506.02	-977	-1045	-800	-1273	-1203	-1295	-1256	-1029	-1148	-1377	-663	-1113	-682	-803	-599	-725	-819	-928	-956	-137
1507.31	-1074	-594	-1208	-1116	-733	-1094	-970	-1058	-1149	-1164	-340	-1217	-809	-606	-771	-295	-610	-568	-543	67
1508.6	-560	-111	-958	-798	-616	-523	-757	-1044	-873	-1020	3	-799	-196	-320	-516	-501	-489	-348	-702	-213
1509.89	-616	-881	-785	-983	-1368	-1121	-1065	-1348	-793	-1117	-291	-1025	-285	-487	-762	-697	-748	-598	-560	188
1511.19	-636	-357	-400	-524	-1031	-472	-628	-810	-924	-773	-175	-1141	-269	-389	-266	-147	-236	-400	-210	26
1512.48	-580	-33	-614	-482	-719	-660	-1096	-831	-774	-720	324	-809	-190	-239	-433	-242	-218	-656	-325	-107
1513.77	-691	-901	-825	-1040	-841	-925	-1165	-1233	-1182	-1599	-301	-618	-612	-495	-497	-714	-941	-1036	-868	73
1515.06	-587	-429	-560	-847	-720	-817	-870	-910	-500	-1183	-307	-579	-268	-356	-583	-234	-91	-723	-532	-441
1516.35	-870	-496	-749	-1009	-997	-1062	-636	-1301	-1148	-1263	-192	-1125	-803	-420	-809	-516	-516	-495	-1101	-585
1517.64	-381	-362	-574	-654	-688	-701	-852	-651	-335	-686	186	-839	-257	-217	-320	-55	-200	-240	-579	-379
1518.93	-639	-406	-552	-418	-701	-861	-621	-770	-1229	-996	96	-782	-327	-548	-434	-319	-307	-618	-232	75
1520.22	-667	-477	-810	-746	-912	-586	-697	-1019	-1096	-1199	29	-926	-307	-351	-414	-178	-510	-554	-993	-483
1521.52	-745	-388	-704	-989	-992	-834	-924	-1012	-879	-950	-243	-1008	-422	-241	-589	-585	-609	-703	-164	445
1522.81	-678	-405	-652	-757	-1075	-622	-977	-990	-975	-758	294	-988	-435	-444	-411	-321	-815	-713	-682	133
1524.1	-445	-322	-951	-597	-978	-1047	-1144	-630	-762	-881	-415	-907	-227	-431	-457	-659	-564	-795	-914	-350
1525.38	-480	-490	-668	-721	-779	-689	-780	-738	-1073	-817	-156	-859	-197	-399	-177	-530	-604	-529	-512	92
1526.67	-71	-184	-380	-801	-678	-745	-780	-1015	-661	-672	381	-670	-381	-361	-207	-488	-554	-621	-523	31
1527.96	-716	-188	-616	-966	-722	-707	-923	-829	-846	-1314	4	-825	-60	-329	-487	-664	-604	-608	-658	-54
1529.25	-329	-278	-825	-642	-693	-846	-634	-615	-376	-852	274	-691	-104	-332	-437	-79	-197	-700	-314	-117
1530.54	-724	-679	-957	-752	-747	-803	-796	-937	-853	-876	161	-888	-216	-521	-248	-533	-530	-372	-649	-119
1531.83	-677	-662	-1064	-947	-1072	-877	-782	-708	-921	-690	-260	-654	-386	-350	-810	-566	-670	-425	-661	9
1533.12	-1436	-642	-901	-1529	-1345	-1138	-797	-1203	-1210	-1481	-616	-1266	-1109	-754	-755	-834	-1082	-945	-820	262
1534.4	-140	20	-444	-932	-537	-658	-643	-844	-701	-698	263	-834	-456	-196	-180	-253	-208	-363	-529	-321
1535.69	-548	-465	-582	-1032	-439	-438	-875	-959	-752	-1044	138	-975	-1014	-643	-555	-671	-378	-426	-717	-339
1536.98	-500	-250	-559	-657	-920	-565	-299	-1044	-526	-990	67	-641	-239	-434	-648	-276	-792	-493	-578	214
1538.27	-758	-927	-1235	-1084	-1003	-1281	-769	-1229	-980	-1196	-460	-1237	-555	-688	-847	-439	-1083	-697	-1102	-19
1539.55	-412	-423	-559	-384	-498	-438	-333	-747	-395	-916	244	-565	-114	-60	-276	31	-334	-167	-287	47
1540.84	-772	-469	-731	-563	-1053	-1022	-712	-1036	-989	-979	-198	-965	-621	-424	-806	-154	-222	-519	-732	-510
1542.13	-822	-535	-893	-547	-1056	-1078	-846	-899	-936	-1026	-154	-814	-325	-602	-546	-527	-936	-989	-401	535
1543.41	-570	-730	-935	-1258	-1079	-1147	-897	-1173	-921	-1064	-295	-1089	-390	-394	-361	-613	-769	-735	-812	-43
1544.7	-833	-469	-718	-1026	-1261	-897	-793	-1062	-967	-939	-256	-833	-567	-333	-464	-276	-942	-884	-539	403
1545.98	-696	-354	-1017	-722	-1141	-977	-960	-1006	-929	-1344	-196	-920	-411	-616	-523	-505	-541	-584	-654	-113
1547.27	-567	-448	-583	-738	-1071	-650	-732	-991	-922	-578	124	-1021	-51	-689	-548	-285	-756	-156	-746	10
1548.56	-392	-312	-563	-615	-756	-498	-664	-935	-830	-912	293	-843	-300	-373	-228	-391	-380	-740	-520	-140
1549.84	-759	-405	-699	-1055	-1500	-562	-885	-748	-650	-994	81	-1187	-329	-165	-458	-374	-118	-246	-157	-39
1551.13	-425	-164	-702	-486	-812	-698	-650	-750	-528	-697	104	-943	-332	-136	78	18	-30	-201	-284	-254
1552.41	-379	-288	-314	-640	-674	-621	-460	-781	-899	-773	-53	-639	-315	-638	92	-265	-248	-547	-561	-313
1553.69	-1135	-1069	-1203	-1232	-1249	-1041	-1021	-898	-1442	-1366	-443	-1432	-916	-537	-896	-695	-1038	-1130	-893	145
1554.98	-760	-342	-726	-491	-793	-985	-966	-1110	-722	-846	-80	-1089	-462	-309	-422	-460	-699	-765	-522	177
1556.26	-639	-259	-345	-759	-1047	-477	-674	-984	-407	-707	-263	-773	-304	-409	-713	-351	-600	-228	-307	293
1557.55	-948	-711	-1377	-1242	-1192	-1055	-1032	-1142	-1147	-1478	-309	-1122	-696	-297	-1022	-847	-809	-634	-1337	-528
1558.83	-807	-760	-1309	-1018	-1039	-1145	-864	-1236	-1374	-928	-477	-1364	-799	-321	-558	-586	-684	-1043	-964	-280
1560.11	-568	-386	-915	-808	-1146	-884	-1069	-1164	-1261	-844	-72	-1035	-801	-359	-403	-745	-516	-784	-655	-139
1561.39	-1117	-837	-1268	-1015	-1254	-1097	-1184	-1239	-1292	-1255	-355	-1330	-418	-307	-597	-475	-850	-856	-795	55
1562.68	-123	-484	-646	-561	-745	-849	-691	-545	-820	-326	214	-344	38	-84	-405	-545	-507	-545	-441	66
1563.96	-666	-656	-816	-873	-970	-881	-1064	-1089	-1191	-1086	-158	-917	-695	-551	-748	-507	-851	-952	-465	386
1565.24	-293	-442	-570	-477	-321	-832	-692	-632	-668	-730	245	-632	-78	103	-332	-35	-509	-607	-533	-24
1566.52	-327	-357	-708	-465	-766	-547	-889	-981	-682	-980	-143	-850	-151	-176	-325	-241	-439	-686	-167	272
1567.81	-99	269	-324	-579	-710	-416	-492	-792	-664	-445	194	-769	-310	129	-179	-285	-403	-463	-211	192
1569.09	-385	-351	-567	-836	-749	-581	-551	-743	-737	-1002	169	-934	42	-128	-436	-668	-164	-632	-616	-452
1570.37	-364	-372	-613	-871	-622	-688	-537	-758	-847	-783	-232	-947	-771	-541	-876	-347	-525	-892	-746	-221
1571.65	-200	-29	-350	-594	-532	-740	-788	-754	-617	-797	-68	-641	-136	-322	-337	-303	-102	-866	-395	-293
1572.93	-455	-953	-899	-844	-1290	-1026	-1142	-886	-627	-1309	-63	-711	-265	-239	-814	-830	-549	-613	-799	-250
1574.21	-226	-428	-759	-830	-787	-1010	-584	-1160	-917	-1078	-51	-902	-405	-269	-656	-299	-349	-510	-643	-294
1575.49	-511	-699	-1201	-728	-735	-1161	-733	-1221	-1131	-1302	-465	-883	-757	-737	-993	-574	-1172	-886	-565	607
1576.77	-529	-264	-931	-868	-857	-1114	-629	-1167	-889	-1038	-570	-768	-304	-328	-425	-360	-664	-580	-449	215
1578.05	-868	-265	-737	-963	-771	-802	-628	-1267	-763	-828	-488	-930	-350	-264	-655	-481	-629	-671	-612	17
1579.33	-201	-490	-502	-323	-419	-735	-507	-692	-485	-753	-187	-428	-181	35	-133	-33	-245	-624	-373	-128
1580.61	-319	-648	-897	-1188	-907	-988	-850	-952	-1095	-1124	-109	-640	-579	-764	-893	-663	-685	-887	-679	6
1581.89	-961	-778	-873	-1039	-1361	-1001	-1222	-1211	-1449	-1194	-598	-1316	-601	-469	-268	-558	-956	-1087	-868	88
1583.17	-868	-115	-657	-805	-592	-807	-857	-613	-954	-737	39	-648	-188	-299	-223	-224	-415	-471	-211	204
1584.44	-464	-543	-940	-885	-747	-443	-989	-681	-989	-1040	32	-834	-610	-337	-339	-293	-454	-732	-551	-97
1585.72	-748	-530	-585	-799	-1195	-1058	-1218	-1264	-1026	-733	-13	-1229	-160	-754	-640	-216	-760	-664	-943	-183
1587	-945	-174	-743	-458	-1028	-920	-1162	-1013	-848	-717	-86	-721	43	-297	-491	-221	-373	-578	-163	210
1588.28	-425	-385	-1018	-785	-994	-848	-531	-755	-788	-972	-166	-1020	-808	-250	-426	-71	-338	-625	-955	-617
1589.56	-407	-55	-705	-445	-579	-665	-802	-763	-666	-746	-100	-552	-138	-419	78	-547	-559	-460	-549	10
1590.83	-978	-253	-1037	-1379	-724	-1262	-1258	-1483	-1075	-1135	-160	-960	-870	-225	-682	-655	-428	-910	-873	-445
1592.11	-601	-771	-806	-930	-1137	-1165	-863	-943	-1208	-1177	-335	-1249	-425	-766	-737	-523	-865	-848	-880	-15
1593.39	-950	-403	-1193	-884	-912	-875	-1209	-1010	-776	-1113	-258	-920	-277	-416	-816	-532	-712	-367	-668	44
1594.66	-92	273	-516	-383	-353	-307	-388	-483	-628	-553	256	-243	127	125	-33	-49	-390	-264	-244	146
1595.94	-665	-316	-764	-737	-980	-975	-757	-670	-1259	-1359	50	-994	-273	-376	-530	-132	-538	-594	-399	139
1597.22	-867	-565	-926	-1167	-817	-1038	-1021	-1010	-745	-900	-193	-1111	-777	-419	-393	-677	-574	-824	-718	-144
1598.49	-805	-438	-702	-1070	-785	-774	-1017	-854	-1041	-999	-223	-935	-695	-459	-533	-336	-535	-472	-485	50
1599.77	-587	-445	-747	-901	-878	-443	-824	-846	-726	-879	-117	-817	-163	-259	-65	-139	-646	-619	-516	130
1601.04	-591	-603	-492	-1011	-896	-368	-815	-753	-962	-900	-97	-809	-455	-195	-746	-399	-286	-628	-623	-337
1602.32	-214	-385	-843	-684	-632	-756	-623	-706	-861	-730	-472	-770	-272	-109	-735	-822	-503	-495	-606	-103
1603.59	-485	-483	-852	-616	-685	-997	-835	-1092	-957	-1079	-85	-1111	-277	-157	-394	-474	-573	-437	-632	-59
1604.87	-349	-237	-394	-335	-208	-166	-417	-344	-502	-587	208	-340	-82	-108	139	-30	193	-569	-151	-344
1606.14	-850	-130	-655	-747	-651	-722	-929	-683	-1057	-865	9	-1080	-405	-342	-266	-297	-644	-714	-279	365
1607.42	-1195	-845	-1251	-1192	-1617	-821	-1105	-1369	-1220	-1686	-581	-1087	-712	-864	-901	-830	-891	-790	-980	-89
1608.69	-369	-696	-981	-1165	-833	-895	-941	-999	-1180	-913	-519	-1024	-599	-609	-571	-729	-964	-538	-1026	-62
1609.96	-686	-415	-1004	-1010	-1069	-764	-1086	-1271	-1002	-910	-244	-1270	-341	-757	-606	-774	-867	-978	-974	-107
1611.24	-964	-700	-1125	-990	-1280	-1006	-1337	-1301	-939	-1092	-252	-1226	-196	-577	-562	-612	-668	-844	-749	-81
1612.51	-451	-190	-626	-745	-803	-857	-1053	-1021	-1029	-1133	-195	-1333	-254	-535	-676	-183	-630	-613	-473	157
1613.78	-707	-696	-1024	-535	-831	-1104	-899	-1093	-944	-958	-291	-934	-374	-342	-628	-795	-683	-822	-613	70
1615.06	-385	-20	-413	-420	-276	-462	-450	-848	-465	-474	73	-874	141	-189	140	-195	-488	-379	-250	238
1616.33	-718	-310	-604	-957	-1151	-916	-1018	-895	-736	-1072	-330	-1072	-324	-1015	-666	-516	-818	-814	-1030	-212
1617.6	-427	8	-524	-715	-862	-847	-798	-995	-895	-908	-104	-1122	-530	-322	-347	-247	-541	-584	-496	45
1618.87	-530	-635	-656	-657	-658	-987	-745	-772	-857	-1069	-12	-782	-238	-237	-230	-69	-387	-453	-792	-405
1620.14	-899	-669	-1193	-1121	-1273	-1072	-675	-1086	-939	-1066	-225	-1067	-384	-626	-453	-364	-1008	-1151	-733	275
1621.42	-925	-521	-539	-862	-859	-923	-1122	-907	-1106	-1262	-405	-1234	-460	-674	-606	-501	-344	-405	-888	-544
1622.69	-925	-1196	-973	-1325	-1246	-1168	-1393	-1071	-1036	-1213	-410	-1123	-922	-893	-941	-899	-835	-738	-846	-11
1623.96	-565	-165	-705	-799	-549	-742	-777	-815	-692	-960	20	-545	-439	-578	-341	-196	-496	-216	-632	-136
1625.23	-1090	-1108	-1085	-1645	-1122	-1338	-1079	-1246	-1609	-1259	-584	-1115	-915	-795	-865	-861	-868	-1025	-932	-64
1626.5	-747	-3	-598	-1105	-549	-637	-1049	-771	-1349	-1075	-337	-1084	-555	-584	-442	-316	-324	-724	-653	-329
1627.77	-417	-150	-336	-732	-649	-776	-373	-845	-748	-819	51	-679	-37	-275	-217	-377	-419	-326	-140	279
1629.04	-547	-433	-385	-767	-567	-929	-659	-669	-774	-551	-276	-1004	-428	-540	-698	-838	-405	-449	-783	-378
1630.31	-736	-346	-867	-1114	-569	-848	-567	-915	-824	-681	-27	-887	-331	-600	-631	-509	-616	-572	-660	-44
1631.58	-651	-787	-975	-673	-1038	-1240	-1127	-1152	-956	-1065	-472	-1341	-672	-710	-334	-454	-870	-774	-758	112
1632.85	-958	-615	-641	-897	-585	-770	-819	-691	-755	-621	292	-826	-562	-145	-456	-259	-263	-506	-227	36
1634.12	-564	-490	-770	-385	-890	-940	-958	-1028	-739	-944	-370	-698	-398	-302	-210	-96	-481	-682	-578	-97
1635.39	-349	-372	-628	-784	-912	-927	-1013	-935	-699	-870	20	-1099	-619	-149	-318	-548	-509	-672	-311	198
1636.66	-596	71	-244	-720	-833	-686	-687	-907	-911	-726	53	-923	-496	-241	-341	-130	-143	-302	-359	-216
1637.93	-1032	-412	-714	-403	-553	-757	-992	-1024	-782	-551	-191	-809	-193	-303	-544	-395	-706	-855	-244	462
1639.19	-376	-206	-673	-451	-841	-454	-31	-689	-477	-714	87	-508	-431	-286	-157	-13	82	-645	-309	-391
1640.46	-527	-713	-725	-849	-926	-809	-984	-777	-1058	-862	-323	-839	-532	-386	-631	-503	-616	-740	-503	113
1641.73	-389	-203	-672	-786	-594	-279	-597	-818	-588	-958	-194	-700	-235	-387	-432	-337	-437	-728	-506	-69
1643	-739	-639	-736	-700	-857	-977	-836	-1302	-891	-628	25	-709	-237	-500	-159	-476	-367	-463	-578	-211
1644.27	-1015	-607	-1161	-847	-853	-997	-1105	-1085	-1137	-936	-429	-1359	-865	-287	-599	-464	-470	-635	-1022	-552
1645.53	-328	-648	-935	-898	-663	-893	-662	-1198	-1022	-561	-111	-1021	-308	-11	-177	-505	-797	-555	-611	186
1646.8	-738	-541	-816	-1078	-1311	-928	-429	-800	-1000	-693	-224	-862	-677	-362	-443	-469	-912	-571	-725	187
1648.07	-760	-487	-604	-981	-654	-747	-438	-905	-788	-617	-13	-353	33	-332	-478	-377	-425	-238	-312	113
1649.33	-602	-623	-968	-1102	-1032	-1201	-1338	-921	-1122	-993	-257	-1030	-229	-505	-718	-188	-772	-382	-770	2
1650.6	-231	-481	-387	-119	-621	-636	-354	-543	-546	-1270	111	-652	47	8	3	-580	-420	-177	-282	138
1651.86	-972	-739	-1165	-1186	-1379	-1320	-982	-1184	-1025	-1622	-586	-1295	-882	-953	-635	-867	-1113	-1002	-1220	-107
1653.13	-702	-550	-1035	-1301	-974	-1406	-1453	-961	-1225	-955	-211	-1677	-729	-805	-674	-573	-657	-963	-858	-201
1654.39	-834	-578	-1143	-1339	-1188	-1065	-1162	-1341	-1136	-1273	-388	-1030	-916	-814	-657	-402	-766	-1082	-820	-54
1655.66	-571	-389	-603	-761	-1100	-904	-623	-1089	-716	-1329	-151	-886	-411	-328	-472	-241	-740	-446	-613	127
1656.92	-750	-283	-1097	-853	-736	-471	-743	-668	-1123	-1168	69	-780	-421	-303	-136	-430	-655	-495	-814	-159
1658.19	-214	-641	-835	-931	-761	-728	-987	-901	-983	-811	-155	-950	-509	-183	-633	-796	-469	-105	-588	-119
1659.45	-936	-743	-1010	-1394	-898	-673	-718	-1331	-1248	-1544	-365	-1028	-123	-466	-971	-444	-768	-388	-694	74
1660.72	-298	-251	-444	-566	-465	-623	-1095	-604	-771	-634	248	-614	-209	-115	-203	-435	-399	-455	-288	111
1661.98	-369	-119	-494	-498	-282	-490	-163	-549	-719	-522	-120	-264	302	558	215	7	-194	-292	-156	38
1663.25	-691	-815	-968	-1061	-914	-950	-738	-1014	-824	-881	-432	-1113	-154	-446	-629	-547	-1042	-623	-368	674
1664.51	-518	-343	-517	-808	-932	-629	-581	-816	-1006	-931	-62	-654	-319	-316	-225	-611	-291	-491	-640	-349
1665.77	-887	-1264	-504	-940	-870	-1331	-1295	-1235	-1068	-855	-330	-1052	-653	-541	-867	-658	-836	-548	-873	-37
1667.04	-513	-312	-586	-740	-448	-979	-766	-909	-493	-675	42	-681	-511	21	-603	-316	-696	-542	-58	638
1668.3	-797	-444	-722	-933	-998	-903	-980	-1159	-1139	-997	-122	-721	-452	-269	-159	-398	-1016	-762	-680	336
1669.56	-181	-335	-520	-675	-577	-313	-617	-982	-824	-659	43	-767	-36	-592	-128	-146	-365	-299	-609	-244
1670.82	-528	-514	-874	-742	-884	-754	-657	-1050	-765	-892	91	-755	-507	-345	-399	-462	-403	-322	-58	345
1672.09	-926	-483	-1012	-552	-866	-1272	-915	-1357	-936	-699	-72	-1002	-315	-615	-756	-605	-743	-1073	-442	301
1673.35	-510	-364	-228	-677	-475	-649	-288	-871	-734	-441	-131	-698	-55	-231	-191	-428	-436	-270	-209	227
1674.61	-804	-675	-746	-598	-604	-553	-533	-945	-510	-738	-193	-613	-449	-610	-445	-144	-723	-739	-614	109
1675.87	-708	-516	-786	-862	-900	-997	-566	-799	-606	-1052	120	-775	-218	-210	-467	-350	-693	-621	-477	216
1677.13	-587	-615	-798	-696	-818	-917	-906	-1159	-703	-832	165	-989	-391	-432	-706	-573	-386	-845	-660	-274
1678.39	-883	-850	-992	-929	-1099	-752	-1111	-1203	-987	-851	-598	-874	-492	-386	-292	-301	-711	-398	-798	-87
1679.65	-463	-403	-672	-821	-713	-930	-689	-1200	-808	-1020	-141	-1097	-554	-216	-356	-386	-612	54	-447	165
1680.91	-487	-398	-387	-706	-747	-771	-665	-865	-1067	-729	54	-963	-336	-191	-287	-422	-624	-731	-512	112
1682.17	-484	-681	-997	-1035	-982	-998	-1333	-1122	-1263	-1090	-282	-918	-746	-373	-504	-768	-645	-889	-1048	-403
1683.43	-632	-631	-857	-859	-703	-921	-787	-895	-735	-1294	-75	-903	-293	-661	-269	-571	-469	-386	-629	-160
1684.69	-506	-344	-739	-917	-1003	-646	-473	-1047	-779	-964	306	-789	-355	-232	-289	-177	-501	-515	-528	-27
1685.95	-376	92	-398	-551	-743	-384	-494	-363	-285	-579	574	-576	40	95	10	-171	-336	-157	-387	-51
1687.21	-281	226	-603	-440	-513	-601	-114	-456	-587	-322	471	-610	-24	270	-23	221	-7	-354	-283	-276
1688.47	-667	-435	-863	-842	-606	-862	-686	-957	-677	-1138	-319	-1035	-449	-819	-623	-24	-311	-634	-932	-621
1689.73	-611	-587	-1043	-1056	-785	-552	-703	-1123	-905	-1011	-69	-1210	-624	-319	-636	-289	-530	-673	-485	45
1690.99	-917	-828	-1215	-1248	-1094	-1145	-1216	-1165	-1090	-1230	-235	-1129	-547	-807	-576	-1005	-885	-1299	-1160	-275
1692.25	-302	-278	-558	-724	-632	-426	-521	-582	-780	-627	134	-594	-32	-351	-453	-126	-252	-448	-301	-49
1693.51	-405	-717	-1144	-1321	-816	-846	-438	-1143	-641	-1002	-170	-948	-306	-347	-579	-542	-502	-931	-954	-452
1694.76	-414	-334	-520	-592	-613	-930	-552	-1250	-712	-696	163	-764	-230	-111	-282	-407	-273	-608	-475	-202
1696.02	-428	-207	-864	-741	-469	-487	-835	-897	-926	-676	95	-918	-351	-425	-11	-638	-286	-485	-723	-437
1697.28	-502	-622	-648	-1132	-1356	-846	-581	-1193	-853	-1155	-183	-1302	-174	-407	-509	-262	-456	-395	-469	-13
1698.54	-451	-208	-532	-598	-1108	-521	-920	-1122	-680	-772	-164	-742	-273	144	-578	-241	-509	-656	-868	-359
1699.79	-609	-633	-1029	-1077	-943	-1068	-1002	-1171	-1203	-956	-89	-873	-513	-840	-790	-506	-797	-859	-886	-89
1701.05	-773	-511	-415	-904	-1094	-754	-865	-809	-1090	-688	170	-473	-514	-325	-791	-383	-527	-720	-561	-34
1702.31	-781	-578	-650	-529	-764	-881	-903	-489	-687	-1201	-138	-459	-85	-100	-336	-166	-454	-656	-552	-98
1703.56	-610	-582	-650	-917	-775	-1011	-759	-1147	-899	-800	-18	-1103	-527	-270	-632	-886	-866	-574	-552	314
1704.82	-244	-279	-843	-892	-897	-859	-933	-799	-1046	-1211	-155	-1018	-463	-239	-359	-491	-679	-584	-841	-162
1706.08	-368	-116	-554	-430	-754	-671	-321	-716	-674	-839	-140	-505	-531	-16	-333	-275	-431	-244	-244	187
1707.33	-240	-517	-1092	-877	-419	-229	-662	-691	-537	-994	157	-780	415	-350	-424	-143	-348	-440	-504	-156
1708.59	-748	-917	-1016	-1158	-1609	-955	-943	-1455	-1146	-1366	-621	-1201	-1041	-586	-634	-768	-806	-1136	-858	-52
1709.84	-654	-450	-1017	-1071	-1070	-1025	-766	-1236	-1006	-998	71	-907	-629	-581	-475	-477	-760	-615	-568	192
1711.1	-517	-131	-458	-705	-630	-836	-779	-909	-778	-725	270	-652	-99	-210	-259	-655	-350	-709	-372	-22
1712.35	-374	-102	-248	-1047	-734	-419	-460	-991	-677	-651	-62	-588	-158	-159	-117	-638	-202	-150	-337	-135
1713.6	-532	-416	-897	-832	-875	-702	-988	-940	-1079	-976	-242	-575	-276	-669	-517	-91	-327	-567	-834	-507
1714.86	-403	-44	-463	-298	-436	-256	-355	-562	-335	-554	529	-260	-48	32	-120	112	-240	80	-230	10
1716.11	-349	-101	-447	-532	-572	-651	-487	-488	-542	-442	215	-830	-80	-123	-180	1	-255	-110	-246	9
1717.37	-813	-212	-777	-969	-904	-1014	-814	-854	-1044	-1108	35	-644	-242	-600	-464	-723	-590	-650	-621	-31
1718.62	-754	-644	-866	-1069	-971	-959	-1040	-1191	-1216	-729	-183	-668	-357	-748	-606	-614	-612	-880	-1052	-440
1719.87	-606	-768	-757	-623	-953	-1158	-1041	-1049	-1138	-769	54	-1139	-449	-546	-618	-785	-850	-749	-975	-125
1721.13	-663	-812	-994	-586	-1065	-904	-1085	-1185	-766	-912	-75	-922	-489	-489	-780	-434	-486	-826	-763	-277
1722.38	-644	-439	-722	-910	-949	-794	-778	-1021	-957	-1007	162	-1161	-432	-440	-610	-784	-971	-694	-685	286
1723.63	-330	-597	-654	-851	-521	-368	-851	-1136	-676	-998	-124	-919	-401	-377	-431	-452	-289	-666	-679	-390
1724.88	-302	-230	-419	-686	-762	-732	-654	-740	-1183	-745	188	-998	-346	-560	-325	-369	-437	-422	-412	25
1726.14	-878	-729	-1031	-1066	-1117	-867	-1123	-1296	-1421	-1307	-343	-1235	-510	-922	-699	-892	-807	-842	-1151	-344
1727.39	-772	-467	-729	-797	-638	-785	-813	-805	-1088	-1056	-125	-910	-376	-469	-175	-517	-571	-658	-802	-231
1728.64	-729	-625	-608	-850	-819	-693	-788	-816	-904	-799	-68	-875	-394	-161	-56	-412	-232	-399	-787	-555
1729.89	-721	-351	-708	-496	-785	-639	-894	-707	-631	-912	-186	-724	-416	-340	-592	-513	-446	-262	-502	-56
1731.14	-499	-239	-505	-386	-892	-711	-689	-618	-574	-332	-373	-825	-357	-2	-9	-35	49	-243	-312	-361
1732.39	-512	-42	-1024	-697	-519	-987	-1044	-983	-877	-1159	-430	-647	-298	-344	-679	-419	-461	-695	-613	-152
1733.64	-937	-551	-817	-903	-806	-827	-810	-1068	-980	-933	-158	-1133	-357	-725	-490	-498	-476	-499	-595	-119
1734.89	-435	-513	-521	-658	-668	-936	-600	-708	-876	-936	22	-948	-120	-600	-506	-228	-513	-410	-523	-10
1736.14	-641	-538	-753	-697	-763	-739	-926	-981	-868	-715	-356	-841	-463	-509	-432	-541	-380	-529	-500	-120
1737.39	-808	-531	-929	-910	-776	-791	-790	-1119	-718	-1117	97	-653	-552	-374	-386	-503	-840	-423	-515	325
1738.64	-698	-398	-684	-851	-1211	-1086	-870	-905	-1021	-777	-263	-800	-695	-458	-759	-662	-283	-616	-600	-317
1739.89	-983	-416	-621	-928	-766	-794	-845	-951	-1017	-581	-185	-1237	-226	-477	-138	-223	-385	-710	-654	-269
1741.14	-739	-908	-958	-762	-980	-992	-864	-892	-1113	-466	-66	-1360	-317	-570	-835	-569	-597	-646	-824	-227
1742.39	-587	-784	-799	-1004	-638	-773	-940	-1082	-819	-867	-402	-609	-363	-611	-643	-338	-648	-555	-594	54
1743.64	-525	-266	-493	-683	-806	-913	-857	-799	-523	-1033	181	-536	-107	-241	-145	-476	-664	-508	-782	-118
1744.89	-539	-763	-895	-1094	-1049	-1107	-699	-1045	-1325	-890	-336	-892	-395	-364	-801	-664	-622	-619	-809	-187
1746.14	-799	-308	-477	-777	-1144	-898	-892	-1289	-691	-966	-303	-1001	-393	-839	-808	-551	-433	-649	-601	-168
1747.38	-666	-201	-844	-819	-986	-1073	-1065	-1136	-1019	-825	-104	-664	-409	-608	-336	-380	-901	-336	-461	440
1748.63	-183	-220	-668	-470	-522	-397	-889	-655	-679	-837	101	-735	-58	-26	-80	-50	-100	-105	-191	-91
1749.88	-739	-280	-503	-868	-639	-656	-1015	-1191	-1216	-940	-4	-1047	-362	-337	-228	-374	-706	-365	-690	16
1751.13	-820	-438	-927	-917	-878	-485	-1048	-1126	-1003	-891	-256	-786	-523	-1198	-576	-625	-579	-464	-690	-111
1752.38	-492	-439	-826	-559	-931	-516	-821	-749	-1066	-749	-260	-800	-305	-254	-474	-13	-752	-634	-648	104
1753.62	-864	-509	-712	-754	-780	-682	-1043	-1094	-1005	-1473	-264	-936	-141	-693	-356	-410	-514	-897	-400	114
1754.87	-1171	-976	-1015	-1412	-1167	-1384	-1605	-1195	-1022	-1392	-593	-1330	-774	-871	-1061	-746	-901	-1160	-786	115
1756.12	-361	-329	-658	-637	-882	-769	-615	-668	-839	-853	100	-886	-505	-98	-493	-580	-468	-544	-628	-160
1757.36	-953	-831	-727	-1012	-826	-1124	-803	-876	-806	-1048	-117	-1020	-630	-407	-496	-406	-605	-491	-432	173
1758.61	-90	-149	-458	-786	-524	-448	-569	-966	-618	-500	63	-475	-211	-219	-276	-292	-256	-491	-252	4
1759.85	-506	-600	-927	-1024	-1017	-1157	-713	-947	-957	-1214	-63	-1070	-623	-584	-396	-486	-977	-623	-696	281
1761.1	-739	-396	-685	-758	-822	-785	-729	-909	-1027	-607	-160	-1118	-311	-401	-441	-402	-681	-688	-839	-158
1762.35	-874	-359	-561	-359	-781	-658	-465	-868	-686	-518	37	-572	158	-371	-129	-404	-261	-440	-766	-505
1763.59	-745	-164	-718	-415	-520	-854	-747	-1025	-836	-748	-446	-1013	-582	18	-764	36	-437	-597	-618	-181
1764.84	-417	-574	-392	-942	-805	-873	-930	-295	-933	-854	-85	-602	-248	-480	-451	-173	-774	-531	-531	243
1766.08	-446	-769	-689	-984	-802	-823	-748	-984	-662	-616	17	-922	-246	-268	-293	-269	-353	-866	-548	-195
1767.32	-956	-678	-787	-1094	-838	-1007	-1123	-1106	-912	-1031	-453	-1091	-871	-372	-325	-607	-817	-863	-546	271
1768.57	-531	-613	-871	-934	-1022	-1114	-889	-1120	-1112	-1133	-120	-829	-410	-519	-722	-414	-368	-531	-668	-300
1769.81	-607	-374	-776	-792	-941	-900	-774	-1080	-987	-724	-241	-671	-292	-302	-507	-317	-613	-616	-807	-194
1771.06	-838	157	-279	-509	-693	-285	-661	-772	-701	-872	114	-738	21	-189	-200	-68	-223	-51	-9	214
1772.3	-784	-720	-902	-885	-907	-1154	-1133	-993	-1218	-1107	-403	-1418	-990	-1033	-664	-631	-1071	-884	-579	492
1773.54	-727	-582	-766	-808	-813	-890	-723	-685	-607	-1002	-63	-999	-229	-347	-300	-427	-436	-643	-839	-403
1774.79	-1020	-744	-964	-1393	-1177	-1045	-1091	-1165	-1144	-1239	-557	-1512	-509	-754	-813	-485	-751	-1055	-743	8
1776.03	-899	-348	-347	-684	-831	-874	-620	-763	-873	-800	164	-672	-249	-370	-395	-325	-787	-426	-425	362
1777.27	-664	-539	-826	-925	-1098	-865	-656	-1115	-780	-1078	-287	-956	-299	-505	-650	-782	-585	-602	-318	267
1778.51	-236	-250	-559	-646	-653	-669	-862	-815	-739	-831	279	-833	-307	-226	-502	-376	-611	-70	-331	280
1779.76	-654	-734	-911	-985	-1022	-945	-735	-1147	-1094	-1212	-635	-1197	-825	-493	-460	-544	-736	-806	-707	29
1781	-774	-743	-468	-1138	-871	-1022	-342	-1394	-1021	-836	-324	-1059	-533	-758	-450	-677	-822	-843	-906	-84
1782.24	-581	-497	-845	-635	-653	-472	-560	-498	-896	-877	241	-827	-59	-213	-302	-175	-615	-280	-492	123
1783.48	-633	-434	-765	-784	-1021	-987	-755	-749	-1221	-1027	-386	-929	-642	-359	-485	-657	-704	-1041	-497	207
1784.72	-432	-740	-1051	-1025	-1066	-979	-928	-987	-1016	-1013	-43	-1029	-520	-455	-390	-699	-741	-533	-1006	-265
1785.96	-592	-308	-821	-962	-994	-562	-941	-929	-699	-991	-161	-1088	-511	-233	-396	-224	-682	-1001	-986	-304
1787.2	-486	-431	-874	-605	-722	-710	-582	-870	-696	-1044	-240	-663	-279	-501	-302	-432	-595	-505	-525	70
1788.44	-174	-179	-645	-540	-441	-474	-857	-525	-714	-788	140	-434	-112	-178	-48	-373	-1	-390	-479	-478
1789.68	-816	-564	-947	-904	-704	-716	-909	-834	-1018	-971	42	-1156	-704	-647	-515	-697	-308	-777	-632	-324
1790.92	-527	-374	-866	-966	-532	-508	-844	-717	-966	-800	-211	-736	-307	-583	-536	-153	-534	-644	-616	-82
1792.16	-576	-652	-587	-1011	-724	-819	-698	-1030	-714	-661	234	-606	-434	-384	-460	-399	-501	-524	-386	115
1793.4	-1049	-679	-829	-906	-918	-851	-1226	-973	-640	-1112	74	-970	-388	-347	-671	-334	-470	-525	-611	-141
1794.64	-459	-197	-270	-661	-1005	-391	-310	-925	-695	-322	223	-539	-68	-193	-368	-45	-117	-327	-524	-407
1795.88	-367	-291	-344	-581	-799	-532	-702	-653	-672	-514	109	-865	-191	-43	-180	-83	-373	-415	-255	118
1797.12	-414	-448	-605	-533	-1005	-588	-1028	-839	-670	-769	-96	-552	-359	18	-617	-435	-638	-348	-495	143
1798.36	-661	-245	-678	-645	-604	-365	-940	-1151	-1173	-659	83	-457	-376	-52	-211	-377	-321	-499	-412	-91
1799.6	-284	-491	-883	-794	-954	-1063	-985	-922	-1023	-824	-593	-891	-543	-422	-447	-427	-527	-691	-820	-293
1800.84	-589	-566	-670	-651	-975	-840	-944	-1090	-1177	-1120	-285	-1141	-754	-837	-922	-619	-628	-725	-812	-184
1802.08	-407	-185	-364	-475	-418	-487	-727	-391	-364	-420	379	-396	-19	79	-56	-99	-280	-474	-309	-29
1803.31	-200	-371	-173	-696	-457	-493	-629	-1081	-712	-799	68	-640	-28	-361	-312	-240	-374	-625	-460	-86
1804.55	-576	-474	-512	-592	-879	-580	-737	-917	-729	-503	75	-538	-15	-405	-588	-451	-615	-637	-671	-56
1805.79	-917	-567	-732	-709	-938	-686	-980	-818	-948	-746	-63	-681	-387	-682	-831	-350	-689	-325	-569	120
1807.02	-711	-420	-693	-712	-768	-629	-594	-880	-659	-863	-209	-575	-430	-150	-115	-413	-657	-496	-804	-147
1808.26	-363	-132	-392	-458	-378	-223	-401	-779	-882	-611	242	-706	82	-310	-32	-496	-142	-328	-466	-324
1809.5	-472	-709	-1072	-575	-726	-606	-748	-844	-924	-1225	-72	-729	-262	-247	-351	-373	-285	-603	-680	-395
1810.73	-945	-603	-812	-1001	-733	-824	-750	-569	-835	-1039	-53	-857	-477	-489	-643	-492	-522	-792	-857	-335
1811.97	-618	-442	-698	-935	-603	-806	-737	-966	-877	-779	-119	-857	-235	-353	-279	-500	-441	-710	-617	-176
1813.21	-597	-305	-556	-353	-552	-639	-589	-732	-823	-624	11	-935	-355	-172	-61	-397	-572	-554	-569	3
1814.44	-524	-476	-639	-796	-772	-802	-561	-1048	-846	-663	-138	-976	-279	-430	-608	-315	-419	-640	-576	-157
1815.68	-577	-360	-671	-754	-809	-764	-632	-946	-811	-745	-13	-915	-395	-370	-476	-288	-625	-612	-673	-48
1816.91	-802	-795	-836	-720	-712	-1170	-852	-903	-974	-606	-220	-1207	-533	-571	-524	-883	-575	-969	-712	-137
1818.15	-736	-239	-1138	-952	-1016	-949	-935	-974	-1290	-1066	-402	-990	-783	-560	-521	-604	-471	-807	-522	-51
1819.38	-841	-729	-833	-952	-1126	-1147	-1049	-1156	-1209	-856	-546	-760	-489	-422	-526	-539	-853	-860	-910	-57
1820.62	-810	-628	-891	-1200	-1004	-739	-756	-1179	-1036	-1077	-308	-993	-640	-498	-607	-860	-941	-515	-648	293
1821.85	-814	-745	-704	-704	-1099	-994	-996	-1156	-876	-1212	-576	-1127	-628	-435	-413	-506	-663	-532	-851	-188
1823.09	-408	-423	-784	-914	-859	-675	-606	-831	-1104	-681	-198	-623	-99	-266	-340	-298	-274	-724	-677	-403
1824.32	-575	-589	-693	-906	-993	-606	-901	-1186	-742	-1114	-227	-1176	-575	-404	-616	-590	-667	-505	-444	223
1825.55	-448	-511	-858	-560	-522	-640	-533	-870	-651	-603	130	-816	-185	-601	-398	-475	-516	-1075	-484	32
1826.79	-380	-459	-597	-795	-468	-896	-427	-1017	-628	-544	-46	-979	-21	-310	-421	-216	-648	-480	-599	49
1828.02	-338	-274	-341	-785	-647	-523	-571	-882	-618	-549	207	-481	-184	-214	-172	-615	-180	-341	-311	-131
1829.25	-789	-375	-709	-815	-911	-886	-841	-938	-1096	-976	-222	-812	-246	-384	-773	-589	-572	-488	-577	-5
1830.49	-306	-536	-698	-769	-781	-577	-334	-685	-582	-823	-144	-1031	-192	-376	-455	-360	-706	-483	-413	293
1831.72	-220	-355	-312	-765	-722	-615	-641	-767	-799	-1040	-339	-849	126	-212	-551	-288	-419	-567	-591	-172
1832.95	-803	-579	-659	-971	-1088	-967	-894	-1197	-1041	-1057	-348	-1307	-106	-404	-730	-501	-688	-662	-563	125
1834.18	-573	-309	-800	-889	-512	-810	-856	-859	-635	-889	494	-652	-452	-368	-147	-495	-77	-575	-993	-916
1835.41	-688	-609	-911	-901	-734	-917	-712	-994	-659	-714	7	-876	-485	-385	-373	-414	-617	-361	-707	-90
1836.65	-536	-441	-566	-654	-838	-352	-495	-438	-573	-387	84	-749	-408	5	-112	-169	-304	-19	-185	119
1837.88	-292	-346	-675	-822	-731	-766	-706	-962	-502	-947	-125	-517	-363	-422	-541	-169	-569	-372	-528	41
1839.11	-355	-326	-362	-538	-741	-681	-970	-569	-573	-1006	175	-869	-214	-244	46	-454	-311	-458	-373	-62
1840.34	-544	-110	-822	-515	-792	-578	-730	-805	-777	-741	84	-1007	-202	-246	-382	-162	-462	-439	-410	52
1841.57	-755	-703	-722	-1092	-976	-904	-727	-831	-1031	-894	-37	-678	-530	-420	-694	-865	-684	-390	-945	-261
1842.8	-214	-423	-449	-707	-713	-460	-373	-728	-790	-788	289	-688	-90	2	-382	-157	-373	-132	-398	-25
1844.03	-593	-362	-947	-996	-903	-652	-700	-938	-802	-932	-339	-858	-275	-628	-278	-304	-662	-703	-454	208
1845.26	-538	-604	-1092	-695	-1045	-797	-696	-880	-993	-1271	-339	-1025	-388	-544	-716	-525	-706	-519	-665	41
1846.49	-730	-366	-764	-659	-799	-760	-895	-815	-900	-1013	-330	-909	-491	-298	-477	-107	-408	-825	-348	60
1847.72	-543	-798	-806	-982	-1009	-996	-1094	-817	-1139	-1010	35	-867	-287	-531	-390	-783	-579	-1046	-892	-313
1848.95	-291	-347	-572	-560	-704	-484	-422	-711	-662	-612	99	-480	-212	-373	28	-424	-360	-1014	-549	-189
1850.18	-636	-549	-819	-1164	-606	-942	-1164	-1213	-1019	-1375	-355	-1389	-920	-635	-672	-827	-686	-989	-655	31
1851.41	-526	-266	-775	-898	-617	-601	-509	-992	-840	-896	-398	-902	-510	-428	-532	-278	-456	-512	-843	-387
1852.64	-743	-607	-646	-806	-943	-1116	-814	-1230	-1036	-831	-334	-1131	-75	-600	-737	-449	-791	-770	-568	223
1853.87	-651	-867	-886	-643	-847	-1018	-775	-1039	-774	-1130	-265	-982	-720	-808	-651	-424	-859	-780	-717	142
1855.09	-117	-216	-519	-466	-693	-275	-377	-527	-864	-444	-23	-742	23	-188	-276	-124	-413	-75	-567	-154
1856.32	-702	-558	-780	-959	-1128	-657	-646	-944	-1074	-1196	-131	-936	-399	-607	-242	-239	-453	-627	-501	-48
1857.55	-553	-156	-239	-557	-909	-930	-898	-770	-838	-770	77	-760	-406	-481	-628	-481	-673	-649	-272	401
1858.78	-554	-262	-604	-656	-840	-608	-929	-650	-559	-436	-224	-1083	-33	-515	-238	-259	-137	-210	-385	-248
1860	-537	-314	-415	-811	-697	-767	-391	-605	-633	-880	27	-923	-336	-388	-446	-399	-544	-310	-614	-70
1861.23	-904	-444	-709	-677	-636	-812	-690	-984	-799	-1133	-200	-801	-478	-373	-430	-829	-602	-925	-672	-70
1862.46	-551	-322	-691	-417	-927	-667	-520	-832	-995	-722	-318	-511	-387	-349	-223	-482	-443	-474	-761	-318
1863.68	-905	-536	-795	-330	-490	-834	-776	-797	-949	-1102	-180	-1269	-353	-306	-477	-426	-388	-370	-620	-232
1864.91	-623	-469	-877	-788	-806	-966	-875	-1133	-758	-1127	-123	-992	-523	-547	-398	-464	-432	-585	-524	-92
1866.14	-333	-361	-851	-860	-965	-850	-902	-811	-988	-950	-233	-736	-137	-458	-391	-347	-728	-649	-508	220
1867.36	-401	-234	-829	-776	-646	-952	-832	-913	-627	-715	-198	-730	-291	-569	-395	-395	-460	-610	-240	220
1868.59	-693	-577	-1041	-852	-722	-1203	-1003	-1452	-930	-824	-283	-938	-741	-264	-1003	-327	-732	-796	-583	149
1869.82	-620	-156	-497	-1020	-949	-581	-713	-696	-721	-639	-258	-838	-500	-180	-463	-243	-393	-555	-743	-350
1871.04	-741	-520	-849	-1071	-885	-873	-914	-1214	-997	-687	-164	-1213	-338	-764	-494	-494	-571	-682	-389	182
1872.27	-332	-613	-424	-831	-680	-621	-609	-639	-740	-969	-8	-812	-408	-296	-430	-206	-499	-400	-480	19
1873.49	-466	-625	-771	-531	-1039	-540	-663	-517	-907	-1035	-16	-558	-345	-164	-267	-143	-348	-249	-484	-136
1874.71	-167	-289	-567	-611	-449	-615	-579	-848	-737	-346	-279	-925	-52	89	-380	-50	-84	-398	-560	-476
1875.94	-480	-574	-728	-655	-748	-470	-834	-732	-962	-881	-338	-740	-116	-406	-460	-390	-667	-487	-349	318
1877.16	-595	-502	-655	-686	-855	-951	-1103	-931	-1015	-772	-307	-933	-340	-708	-608	-544	-349	-633	-813	-464
1878.39	-872	-658	-901	-999	-941	-922	-925	-1092	-1147	-1075	-865	-1047	-756	-424	-696	-698	-927	-533	-551	376
1879.61	-401	-374	-688	-594	-465	-510	-761	-850	-456	-587	187	-645	-366	-207	-331	-256	-671	-132	-392	279
1880.83	-700	-400	-561	-880	-935	-748	-812	-994	-784	-855	-184	-908	-341	-605	-191	-336	-543	-528	-560	-17
1882.06	-940	-948	-1104	-1034	-988	-1013	-1113	-1081	-1238	-929	-486	-1312	-636	-946	-365	-552	-931	-529	-1056	-125
1883.28	-210	-10	-556	-784	-425	-369	-454	-686	-285	-908	271	-382	-82	20	-8	-59	-356	101	-456	-100
1884.5	-818	-603	-618	-1086	-783	-936	-837	-980	-1023	-762	-184	-773	-775	-546	-517	-611	-503	-597	-469	34
1885.73	-546	-285	-524	-572	-774	-1040	-848	-1036	-716	-981	10	-612	-213	-185	-412	-706	-939	-816	-637	302
1886.95	-475	-261	-1108	-933	-520	-1020	-747	-681	-849	-1089	-6	-824	-315	-279	-380	-399	-683	-132	-775	-92
1888.17	-628	-369	-957	-893	-751	-733	-1075	-906	-1229	-1057	-41	-1243	-761	-478	-487	-748	-759	-678	-608	151
1889.39	-476	-559	-428	-504	-260	-690	-546	-606	-659	-613	26	-791	-401	-4	-392	-5	-391	-494	-208	183
1890.61	-631	-173	-319	-545	-565	-561	-512	-816	-601	-642	-90	-600	-113	-469	-49	-206	-372	-518	-286	86
1891.84	-1068	-678	-1152	-1039	-1257	-1179	-958	-1413	-1187	-1357	-422	-1172	-707	-742	-956	-625	-882	-752	-644	238
1893.06	-693	-655	-911	-838	-1342	-529	-784	-1095	-1315	-980	-244	-1223	-877	-583	-643	-852	-602	-656	-746	-144
1894.28	-953	-541	-1528	-1178	-1218	-1428	-984	-1009	-1006	-1045	-216	-1043	-531	-579	-442	-549	-677	-536	-701	-24
1895.5	-123	-48	-266	-344	-560	-551	-339	-555	-638	-494	144	-712	-34	-392	-116	-228	-454	-232	-178	276
1896.72	-357	-422	-554	-570	-419	-633	-567	-693	-429	-513	212	-639	-279	-362	-452	-237	-293	-414	-532	-239
1897.94	-656	-742	-831	-757	-474	-907	-669	-922	-1082	-861	-15	-816	-424	-710	-586	-611	-462	-956	-528	-66
1899.16	-663	-331	-722	-889	-516	-720	-768	-594	-884	-797	-183	-543	-469	-219	-454	-494	-359	-166	-394	-35
1900.38	-746	-538	-626	-1291	-1285	-1092	-798	-1217	-845	-1189	-410	-1301	-605	-524	-801	-630	-734	-855	-860	-126
1901.6	-287	-781	-662	-895	-1099	-768	-1010	-853	-857	-787	-388	-838	-552	-921	-459	-518	-429	-173	-550	-121
1902.82	-208	-152	-781	-890	-481	-527	-397	-883	-757	-632	85	-810	220	-228	-405	-435	-483	-515	-725	-242
1904.04	-761	-360	-581	-625	-400	-664	-694	-750	-386	-630	-26	-622	-134	-113	-130	-103	-200	-325	-689	-489
1905.26	-449	-206	-659	-650	-561	-748	-1132	-692	-723	-575	-70	-812	-165	-254	-509	-120	-293	-459	-440	-147
1906.48	-617	-509	-607	-911	-580	-946	-720	-967	-1052	-969	-388	-908	-519	-418	-622	-314	-664	-805	-667	-3
1907.69	-444	-184	-425	-365	-248	-780	-236	-622	-549	-716	148	-737	-95	-257	-371	-154	-327	-434	-520	-193
1908.91	-488	-208	-742	-841	-595	-655	-689	-796	-590	-970	-314	-836	-286	-143	8	-347	-360	-617	-584	-224
1910.13	-612	-375	-571	-649	-627	-994	-823	-597	-649	-894	-115	-322	-111	-373	-348	-281	-111	-469	-174	-63
1911.35	-660	-440	-494	-415	-577	-646	-368	-883	-1001	-917	-287	-1192	-129	-157	-480	-319	-308	-466	-555	-247
1912.57	-1025	-983	-1021	-1181	-1081	-1260	-1169	-1537	-1260	-1319	-712	-1337	-931	-647	-965	-607	-781	-977	-907	-126
1913.78	-466	-474	-544	-836	-656	-347	-708	-642	-872	-969	-46	-675	-153	-76	-125	-165	-579	-318	-393	186
1915	-500	-620	-761	-831	-760	-908	-975	-1249	-1046	-807	-199	-978	-633	-322	-460	-307	-482	-731	-577	-95
1916.22	-379	-401	-546	-872	-809	-1357	-1005	-1073	-935	-1260	-245	-1045	-376	-633	-362	-356	-739	-513	-693	46
1917.43	-458	-173	-715	-659	-531	-459	-657	-504	-814	-387	10	-660	-205	-249	-205	-98	-401	-684	-559	-158
1918.65	-784	-368	-860	-731	-623	-871	-780	-882	-823	-713	-67	-1179	-298	-613	-281	-559	-467	-525	-509	-42
1919.87	-553	-879	-660	-964	-673	-893	-832	-1404	-1314	-1029	-184	-1058	-444	-691	-689	-328	-658	-633	-716	-58
1921.08	-349	-175	-866	-678	-563	-804	-929	-208	-690	-1070	-210	-980	-461	-110	-126	-154	-575	-327	-446	129
1922.3	-479	-466	-715	-417	-831	-468	-695	-780	-779	-793	21	-1045	-400	-628	-271	-520	-331	-624	-705	-374
1923.52	-434	-196	-865	-430	-498	-557	-380	-645	-573	-629	43	-1051	-548	-594	-519	-374	-434	-516	-8	426
1924.73	-689	-650	-938	-1170	-721	-501	-690	-1084	-944	-782	105	-862	-555	-472	-452	-234	-561	-354	-781	-220
1925.95	-663	-312	-729	-574	-623	-841	-325	-1031	-732	-795	-72	-700	-113	-463	-363	-592	-274	-734	-537	-263
1927.16	-570	-578	-791	-431	-825	-452	-654	-573	-854	-952	-205	-644	-295	-206	-505	-306	-569	-239	-270	299
1928.38	-548	-264	-212	-800	-285	-403	-578	-694	-558	-496	34	-498	-18	-73	-192	-4	-593	-477	-435	158
1929.59	-662	-370	-702	-835	-1206	-963	-1330	-1204	-954	-998	-176	-836	-678	-346	-280	-511	-729	-773	-461	268
1930.8	-92	-190	-430	-584	-679	-696	-720	-956	-598	-663	-158	-982	-252	-227	-382	-393	-676	-707	-234	442
1932.02	-622	-314	-795	-686	-398	-606	-748	-934	-557	-895	303	-798	-191	-272	-517	-212	-687	-530	-416	271
1933.23	18	44	-204	-548	-281	-267	-103	-498	-454	-231	162	-391	-329	-19	-97	-49	-137	-306	-365	-228
1934.45	-342	-190	-554	-705	-688	-494	-558	-813	-693	-792	-180	-683	-304	-344	-355	-186	-590	-312	-566	24
1935.66	-559	-556	-457	-841	-685	-731	-902	-922	-505	-804	-19	-1011	-264	-527	-223	-386	-583	-271	-565	18
1936.87	-690	-345	-705	-851	-759	-793	-634	-883	-828	-904	-12	-406	181	-408	-369	13	-465	-500	-459	6
1938.09	-703	-631	-711	-800	-975	-1074	-818	-837	-778	-865	96	-912	-669	-217	-139	-583	-418	-539	-851	-433
1939.3	-27	-420	-584	-753	-466	-632	-74	-765	-474	-628	198	-520	184	-191	-174	-61	-320	-372	-98	222
1940.51	-523	-546	-724	-759	-677	-944	-829	-948	-660	-978	-243	-1059	-77	-551	-446	-500	-125	-522	-648	-523
1941.72	-446	194	-748	-593	-666	-758	-626	-1000	-475	-686	-220	-811	-171	-204	-253	-278	-130	-576	-403	-273
1942.93	-672	-736	-956	-1277	-1321	-927	-1213	-1334	-1166	-1268	-702	-1179	-622	-943	-585	-773	-729	-572	-608	121
1944.15	-285	-545	-464	-774	-661	-547	-464	-575	-985	-549	-115	-626	-154	-423	-626	-245	-693	-559	-501	192
1945.36	-669	-665	-460	-689	-988	-890	-717	-784	-687	-867	4	-736	-193	-420	-130	-312	-636	-590	-831	-195
1946.57	-342	-246	-829	-605	-441	-801	-784	-630	-746	-932	-12	-659	-103	-93	-453	-352	-452	-72	-470	-18
1947.78	-649	-199	-735	-720	-981	-920	-1100	-1020	-1196	-884	-75	-1128	-370	-261	-666	-462	-511	-612	-376	135
1948.99	-498	-306	-720	-568	-430	-550	-458	-473	-671	-972	-14	-527	-268	-317	-319	-167	-344	-512	-615	-271
1950.2	-313	-517	-722	-315	-721	-748	-747	-852	-639	-455	-1	-757	-40	-61	-506	-178	-328	-373	-475	-147
1951.41	-194	-465	-767	-690	-473	-1005	-794	-879	-978	-882	-87	-898	-162	-282	-382	-494	-360	-663	-399	-39
1952.62	-813	-533	-983	-907	-1136	-836	-896	-1155	-1014	-1050	-183	-1031	-580	-349	-476	-817	-622	-540	-808	-186
1953.83	-380	-245	-684	-643	-556	-721	-617	-690	-846	-1109	139	-866	-338	-135	-322	-113	-317	-527	-508	-191
1955.04	-409	-315	-848	-610	-674	-823	-1073	-722	-1023	-824	-154	-987	-237	-628	-698	-645	-534	-625	-676	-142
1956.25	-1080	-407	-834	-1048	-1243	-1293	-1066	-1076	-1233	-1329	-957	-968	-591	-728	-857	-832	-1017	-1078	-1047	-30
1957.46	-446	-137	-485	-465	-827	-782	-557	-516	-226	-622	212	-576	38	-458	-254	-87	-185	-298	-305	-120
1958.67	-217	-433	-487	-333	-399	-740	-699	-804	-467	-956	-20	-500	4	-171	-64	-85	-300	-494	-689	-389
1959.88	-782	-531	-802	-949	-959	-940	-875	-919	-1212	-857	-557	-1193	-373	-440	-846	-308	-634	-633	-666	-32
1961.09	-571	-781	-847	-1248	-670	-1195	-952	-1040	-1219	-823	-578	-1019	-729	-523	-672	-242	-785	-780	-614	171
1962.3	-638	-497	-656	-785	-738	-907	-792	-869	-925	-940	-637	-829	-565	-416	-254	-397	-647	-772	-963	-316
1963.51	-582	-404	-530	-949	-791	-641	-904	-666	-1020	-729	-73	-953	-419	-324	-295	-249	-800	-804	-513	287
1964.71	-802	-596	-1002	-915	-1201	-974	-696	-800	-985	-788	-349	-884	-516	-342	-663	-601	-932	-556	-721	211
1965.92	-529	-277	-453	-682	-659	-515	-791	-703	-703	-752	-18	-516	-432	-412	-297	-365	-681	-438	-379	302
1967.13	-628	-471	-611	-845	-627	-936	-839	-1001	-632	-893	48	-776	-544	-694	-658	-258	-522	-816	-1031	-509
1968.34	-717	-744	-1008	-1084	-857	-391	-909	-1057	-793	-664	-274	-893	-605	-382	-243	-630	-394	-409	-188	206
1969.55	-506	-438	-641	-522	-529	-654	-542	-507	-878	-927	13	-819	-9	170	-107	-162	-596	-543	-172	424
1970.75	-643	-620	-990	-661	-1051	-1175	-1197	-1042	-804	-1249	-287	-1109	-331	-230	-438	-443	-701	-1064	-583	118
1971.96	-653	-346	-660	-759	-885	-940	-709	-754	-821	-906	14	-765	-298	-397	-226	-147	-622	-591	-519	103
1973.17	-396	-274	-552	-1105	-854	-722	-1001	-976	-638	-917	-374	-1158	-190	-503	-378	-490	-602	-400	-306	296
1974.37	-778	-620	-610	-831	-917	-788	-802	-1084	-981	-1067	70	-929	-715	-514	-348	-283	-696	-473	-682	14
1975.58	-254	-491	-386	-661	-829	-602	-745	-530	-986	-656	-15	-794	-529	-171	-295	-251	-289	-533	-380	-91
1976.78	-825	-438	-899	-658	-1119	-800	-928	-649	-829	-1036	-80	-735	-210	-366	-457	-487	-578	-797	-733	-155
1977.99	-397	-399	-479	-838	-1063	-818	-1007	-1051	-865	-856	-98	-779	-540	-331	-272	-419	-448	-584	-751	-303
1979.19	-680	-313	-683	-997	-688	-875	-627	-917	-889	-597	-361	-690	-407	-523	-275	-314	-503	-475	-756	-253
1980.4	-227	-220	-541	-674	-554	-355	-392	-559	-491	-491	-94	-425	121	335	-3	53	-256	-546	-546	-290
1981.61	-946	-442	-765	-532	-651	-760	-843	-1173	-895	-810	-242	-711	-173	-510	-449	-127	-637	-455	-514	123
1982.81	-270	-335	-647	-485	-611	-416	-888	-748	-625	-807	-100	-818	-4	-16	-233	-167	-419	-513	-378	41
1984.02	-587	-216	-744	-914	-779	-1063	-395	-857	-1203	-550	54	-526	-135	-274	-59	-183	-525	-406	-589	-64
1985.22	-961	-429	-815	-685	-374	-708	-731	-837	-617	-1005	-284	-941	-663	-509	-344	-335	-532	-485	-363	169
1986.42	-777	-376	-781	-865	-772	-720	-573	-1011	-1002	-775	-242	-907	-470	-295	-304	-440	-238	-694	-650	-412
1987.63	-553	-351	-664	-531	-611	-573	-632	-322	-841	-622	75	-854	-257	-612	-3	-387	-222	-237	-748	-526
1988.83	-397	-62	-703	-413	-569	-759	-327	-537	-237	-403	137	-524	-366	-168	-96	23	-99	-238	-254	-155
1990.04	-511	-366	-263	-806	-481	-513	-666	-717	-552	-488	-44	-747	-68	28	-563	-556	-492	-211	-332	160
1991.24	-666	-55	-725	-390	-623	-556	-652	-649	-773	-773	34	-634	-493	-100	-326	-505	-676	-499	-297	379
1992.44	-507	-272	-785	-871	-751	-420	-962	-776	-897	-869	-139	-819	-379	-209	-652	-221	-438	-875	-504	-66
1993.64	-266	-98	-372	-498	-401	-430	-633	-693	-735	-561	454	-534	21	-322	-100	-161	-295	-638	-332	-37
1994.85	-833	-395	-942	-1004	-840	-729	-941	-1150	-1026	-1035	-374	-866	-482	-693	-608	-896	-794	-967	-616	178
1996.05	-622	-400	-784	-850	-978	-1083	-986	-886	-1045	-1048	-283	-1037	-402	-477	-181	-502	-426	-609	-705	-279
1997.25	-381	25	-336	-527	-409	-169	-377	-776	-578	-238	225	-441	12	-60	10	133	166	-260	-320	-486
1998.45	-721	-642	-717	-1024	-737	-930	-1008	-1066	-1144	-1001	-333	-860	-351	-531	-443	-935	-823	-547	-638	185
1999.65	-660	-614	-635	-669	-717	-564	-617	-990	-835	-941	-240	-544	-225	-467	-430	-404	-458	-459	-645	-187
2000.86	-557	-32	-208	-540	-632	-576	-184	-460	-205	-573	121	-392	-324	-250	-158	19	-279	-265	-338	-59

## Sheet: Fig.6S e
No. of spec	intensity at 886 cm-1
1	33014
2	32014
3	41405
4	40830
5	36643
6	37858
7	27114
8	33168
9	35106
10	38845
11	34066
12	37186
13	30603
14	28482
15	33371
16	35068
17	32453
18	40993
19	30752
20	30977

## Sheet: Fig.6S f
No. of spec	intensity at 1458 cm-1
1	17349
2	17216
3	23877
4	23971
5	20273
6	21979
7	14157
8	17738
9	18962
10	22532
11	19539
12	21477
13	16967
14	15030
15	17484
16	20485
17	17346
18	23925
19	16078
20	16366
