# Supplementary material for: Optical tweezers-controlled hotspot for sensitive and reproducible surface-enhanced Raman spectroscopy characterization of native protein structures
Source: Nat Commun. 2021 Feb 26;12:1292. doi: 10.1038/s41467-021-21543-3 (PMC7910584; doi:10.1038/s41467-021-21543-3)
Supplement: Supplementary file 4 — Source Data [file 41467_2021_21543_MOESM4_ESM.zip › source data file/SI/Supplementary Figure 7.xlsx]

## Sheet: c
Time	Force
0	0.01579
0.06726	0.00366
0.13452	0.00776
0.20178	-0.06412
0.26904	0.05955
0.3363	0.04494
0.40356	0.02246
0.47082	-0.07771
0.53808	-0.05686
0.60534	0.00066448
0.6726	-0.0272
0.73986	-0.07438
0.80712	0.0646
0.87438	-0.04566
0.94164	-0.06899
1.0089	-0.0472
1.07616	0.05972
1.14342	0.0387
1.21068	0.07323
1.27794	0.03306
1.3452	-0.01036
1.41246	-0.0613
1.47972	-0.04711
1.54698	0.01032
1.61424	0.03759
1.6815	0.07537
1.74876	0.02024
1.81602	0.00109
1.88328	0.07451
1.95054	0.00742
2.0178	0.10725
2.08506	-0.05395
2.15232	-0.02293
2.21958	-0.05882
2.28684	-0.04335
2.3541	-0.01634
2.42136	-0.08763
2.48862	-0.08156
2.55588	-0.15489
2.62314	-0.07694
2.6904	-0.12472
2.75766	-0.04344
2.82492	-0.00609
2.89218	-0.04053
2.95944	-0.11344
3.0267	0.03759
3.09396	0.03648
3.16122	0.02622
3.22848	0.04878
3.29574	-0.00481
3.363	0.0328
3.43026	-0.00882
3.49752	-0.01677
3.56478	-0.03942
3.63204	0.05699
3.6993	0.08759
3.76656	0.02306
3.83382	0.01366
3.90108	0.00554
3.96834	-0.05677
4.0356	-0.0013
4.10286	0.05178
4.17012	0.07887
4.23738	0.02878
4.30464	0.06263
4.3719	0.03237
4.43916	0.06032
4.50642	0.03366
4.57368	0.03861
4.64094	-0.00746
4.7082	-0.05814
4.77546	0.02955
4.84272	-0.05515
4.90998	0.00554
4.97724	0.01545
5.0445	-0.00199
5.11176	0.10075
5.17902	-0.08805
5.24628	0.07417
5.31354	0.01656
5.3808	-0.06079
5.44806	-0.0954
5.51532	-0.03882
5.58258	0.06801
5.64983	0.04451
5.7171	-0.02395
5.78435	-0.0166
5.85161	-0.05241
5.91887	0.09485
5.98613	0.05819
6.05339	-0.02549
6.12065	0.05032
6.18791	0.0746
6.25517	0.02853
6.32243	0.14263
6.38969	-0.01848
6.45695	-0.04224
6.52421	0.08801
6.59147	0.06109
6.65873	0.17246
6.72599	0.15878
6.79325	-0.05104
6.86051	0.05443
6.92777	0.01579
6.99503	0.11443
7.06229	0.07801
7.12955	0.06366
7.19681	0.15032
7.26407	0.08152
7.33133	0.03896
7.39859	0.02887
7.46585	0.05015
7.53311	-0.00216
7.60037	0.05665
7.66763	0.06015
7.73489	0.18631
7.80215	0.13588
7.86941	0.01331
7.93667	0.04887
8.00393	0.08323
8.07119	0.11092
8.13845	0.08443
8.20571	-0.05446
8.27297	0.07049
8.34023	0.00827
8.40749	-0.01959
8.47475	0.06853
8.54201	0.03613
8.60927	-0.01985
8.67653	0.08528
8.74379	0.09425
8.81105	0.05648
8.87831	0.03383
8.94557	0.07212
9.01283	0.13844
9.08009	0.10827
9.14735	0.10084
9.21461	0.14511
9.28187	0.16528
9.34913	0.14998
9.41639	0.18297
9.48365	0.1116
9.55091	0.19519
9.61817	0.08041
9.68543	0.23272
9.75269	0.13947
9.81995	0.16776
9.88721	0.21246
9.95447	0.23596
10.0217	0.18109
10.089	0.24092
10.1562	0.14126
10.2235	0.16391
10.2908	0.20468
10.358	0.2293
10.4253	0.17938
10.4925	0.24502
10.5598	0.18562
10.6271	0.23725
10.6943	0.21554
10.7616	0.24425
10.8288	0.25571
10.8961	0.24143
10.9634	0.20896
11.0306	0.18007
11.0979	0.1981
11.1652	0.22041
11.2324	0.22613
11.2997	0.10212
11.3669	0.08237
11.4342	0.15485
11.5015	0.18443
11.5687	0.23314
11.636	0.15101
11.7032	0.09742
11.7705	0.11528
11.8377	0.12229
11.905	0.10195
11.9723	0.13519
12.0395	0.02665
12.1068	0.08947
12.174	0.17314
12.2413	0.11921
12.3086	0.07203
12.3758	0.20844
12.4431	0.10246
12.5104	0.08622
12.5776	0.17126
12.6449	0.16554
12.7121	0.13024
12.7794	0.17066
12.8467	0.17613
12.9139	0.11058
12.9812	0.27562
13.0484	0.11878
13.1157	0.1775
13.1829	0.21323
13.2502	0.19938
13.3175	0.27058
13.3847	0.26827
13.452	0.19135
13.5192	0.22896
13.5865	0.19297
13.6538	0.30118
13.721	0.28784
13.7883	0.15246
13.8555	0.10656
13.9228	0.16579
13.9901	0.2787
14.0573	0.20186
14.1246	0.1822
14.1919	0.18947
14.2591	0.1587
14.3264	-0.03754
14.3936	0.07631
14.4609	0.1375
14.5282	0.04836
14.5954	0.0169
14.6627	0.07579
14.7299	0.11511
14.7972	0.10212
14.8644	-0.00626
14.9317	0.07314
14.999	0.10554
15.0662	0.16836
15.1335	0.21383
15.2007	0.07759
15.268	0.09494
15.3353	0.07784
15.4025	0.07246
15.4698	0.15648
15.5371	0.14075
15.6043	-0.03523
15.6716	-0.03985
15.7388	0.00477
15.8061	0.05613
15.8734	0.01981
15.9406	0.02254
16.0079	0.02357
16.0751	-0.01788
16.1424	-0.02284
16.2096	-0.08711
16.2769	0.06015
16.3442	-0.08335
16.4114	0.10443
16.4787	0.04408
16.546	0.10357
16.6132	0.06101
16.6805	0.02092
16.7477	-0.06378
16.815	0.000920891
16.8822	0.03767
16.9495	0.05545
17.0168	0.0575
17.084	0.03015
17.1513	0.08229
17.2185	0.13075
17.2858	0.03084
17.3531	-0.04369
17.4203	-0.07814
17.4876	-0.08216
17.5548	-0.10062
17.6221	-0.16199
17.6894	-0.16216
17.7566	-0.09446
17.8239	-0.09335
17.8911	-0.04446
17.9584	0.07477
18.0257	-0.00318
18.0929	-0.186
18.1602	-0.11609
18.2274	-0.12224
18.2947	-0.0719
18.362	-0.09634
18.4292	-0.11532
18.4965	-0.10506
18.5637	-0.05771
18.631	-0.02113
18.6983	-0.07523
18.7655	-0.02207
18.8328	-0.09344
18.9	0.02964
18.9673	0.00784
19.0346	-0.01814
19.1018	-0.05216
19.1691	-0.02506
19.2363	-0.07404
19.3036	0.00896
19.3709	-0.00318
19.4381	-0.09019
19.5054	-0.09395
19.5726	0.03075
19.6399	-0.02122
19.7072	-0.09387
19.7744	-0.09412
19.8417	-0.09669
19.9089	-0.10216
19.9762	-0.10267
20.0435	-0.13532
20.1107	-0.07626
20.178	-0.06583
20.2452	-0.07617
20.3125	-0.15575
20.3798	-0.05053
20.447	-0.05036
20.5143	14.9611
20.5815	39.7184
20.6488	39.7596
20.7161	39.808
20.7833	39.7256
20.8506	39.7649
20.9178	39.8179
20.9851	39.8028
21.0524	39.8441
21.1196	39.8562
21.1869	39.926
21.2541	39.8809
21.3214	39.8584
21.3887	39.8889
21.4559	40.0205
21.5232	39.8779
21.5904	40.07
21.6577	40.0933
21.725	39.9982
21.7922	40.1436
21.8595	40.1108
21.9267	40.156
21.994	40.0251
22.0613	39.9869
22.1285	40.1171
22.1958	40.0306
22.263	40.0312
22.3303	40.1351
22.3976	39.9546
22.4648	40.1264
22.5321	40.0678
22.5993	40.093
22.6666	40.1033
22.7339	40.1656
22.8011	40.1459
22.8684	40.1142
22.9356	40.1979
23.0029	40.2083
23.0702	40.097
23.1374	40.0821
23.2047	40.1155
23.2719	40.1669
23.3392	40.1091
23.4065	39.9683
23.4737	40.1414
23.541	40.1228
23.6082	40.0477
23.6755	40.1748
23.7428	40.1147
23.81	40.0691
23.8773	40.1611
23.9445	40.2056
24.0118	40.1678
24.0791	40.2293
24.1463	40.1983
24.2136	40.3426
24.2808	40.15
24.3481	40.0651
24.4154	40.2173
24.4826	40.1455
24.5499	40.3615
24.6171	40.3082
24.6844	40.2255
24.7517	40.1238
24.8189	40.1705
24.8862	40.2705
24.9534	40.3374
25.0207	40.2548
25.088	39.9881
25.1552	40.0595
25.2225	40.1254
25.2897	40.142
25.357	40.1757
25.4243	40.1469
25.4915	40.1705
25.5588	40.2877
25.626	40.1526
25.6933	40.248
25.7606	40.3387
25.8278	40.2247
25.8951	40.2759
25.9623	40.3294
26.0296	40.1485
26.0969	40.2779
26.1641	40.1227
26.2314	40.0865
26.2986	40.0436
26.3659	40.1511
26.4332	40.3749
26.5004	40.3498
26.5677	40.2377
26.6349	40.09
26.7022	40.1855
26.7695	40.2265
26.8367	40.3525
26.904	40.1785
26.9712	40.1941
27.0385	40.2627
27.1058	40.3099
27.173	40.2451
27.2403	40.3565
27.3075	40.2781
27.3748	40.1765
27.4421	40.399
27.5093	40.1597
27.5766	40.3018
27.6438	40.3055
27.7111	40.4306
27.7784	40.2534
27.8456	40.2331
27.9129	40.3088
27.9801	40.3994
28.0474	40.4124
28.1147	40.3825
28.1819	40.2873
28.2492	40.2831
28.3164	40.4553
28.3837	40.4082
28.4509	40.3941
28.5182	40.3773
28.5855	40.3281
28.6527	40.4444
28.72	40.4304
28.7873	40.4081
28.8545	40.2616
28.9218	40.3085
28.989	40.2738
29.0563	40.2948
29.1236	40.3391
29.1908	40.293
29.2581	40.3657
29.3253	40.3796
29.3926	40.1645
29.4598	40.1322
29.5271	40.3037
29.5944	40.3118
29.6616	40.281
29.7289	40.2662
29.7962	40.3908
29.8634	40.3672
29.9307	40.276
29.9979	40.3894
30.0652	40.2799
30.1324	40.3422
30.1997	40.2439
30.267	40.3035
30.3342	40.369
30.4015	40.4586
30.4688	40.3117
30.536	40.3737
30.6033	40.2351
30.6705	40.4129
30.7378	40.3567
30.8051	40.2967
30.8723	40.2861
30.9396	40.1949
31.0068	40.4515
31.0741	40.3552
31.1413	40.3062
31.2086	40.1758
31.2759	40.2274
31.3431	40.2868
31.4104	40.2312
31.4777	40.4566
31.5449	40.4551
31.6122	40.2856
31.6794	40.266
31.7467	40.4771
31.8139	40.4244
31.8812	40.3873
31.9485	40.3778
32.0157	40.3145
32.083	40.3159
32.1502	40.3907
32.2175	40.1982
32.2848	40.237
32.352	40.3502
32.4193	40.4384
32.4866	40.246
32.5538	40.3956
32.6211	40.278
32.6883	40.2278
32.7556	40.2322
32.8229	40.2561
32.8901	40.3644
32.9574	40.3614
33.0246	40.2507
33.0919	40.3169
33.1591	40.4849
33.2264	40.52
33.2937	40.4373
33.3609	40.3167
33.4282	40.2895
33.4954	40.3436
33.5627	40.4495
33.63	40.3029
33.6972	40.3759
33.7645	40.4114
33.8317	40.2847
33.899	40.3761
33.9663	40.2393
34.0335	40.3249
34.1008	40.2999
34.1681	40.2376
34.2353	40.2911
34.3026	40.338
34.3698	40.1626
34.4371	40.112
34.5044	40.3285
34.5716	40.3702
34.6389	40.2137
34.7061	40.2857
34.7734	40.2843
34.8406	40.292
34.9079	40.2971
34.9752	40.3608
35.0424	40.1839
35.1097	40.3779
35.1769	40.2131
35.2442	40.2991
35.3115	40.2083
35.3787	40.099
35.446	40.1659
35.5132	40.323
35.5805	40.1372
35.6478	40.1091
35.715	40.2938
35.7823	40.222
35.8496	40.2967
35.9168	40.3729
35.9841	40.3526
36.0513	40.127
36.1186	40.2193
36.1859	40.2749
36.2531	40.3824
36.3204	40.2667
36.3876	40.2706
36.4549	40.2307
36.5222	40.1108
36.5894	40.3075
36.6567	40.3495
36.7239	40.2224
36.7912	40.2308
36.8584	40.162
36.9257	40.2084
36.993	40.1916
37.0602	40.2403
37.1275	40.2938
37.1947	40.1636
37.262	40.1058
37.3293	40.2073
37.3965	40.3225
37.4638	40.3385
37.5311	40.1473
37.5983	40.2938
37.6656	40.1084
37.7328	40.2827
37.8001	40.1332
37.8674	40.1781
37.9346	40.1547
38.0019	40.0001
38.0691	40.2085
38.1364	40.1066
38.2037	40.0958
38.2709	40.0701
38.3382	40.279
38.4054	40.1572
38.4727	40.0703
38.5399	40.1406
38.6072	40.1757
38.6745	40.2121
38.7417	40.0804
38.809	40.1012
38.8762	40.1399
38.9435	40.176
39.0108	40.1536
39.078	40.1111
39.1453	40.0832
39.2126	40.0903
39.2798	40.1121
39.3471	40.2021
39.4143	40.1434
39.4816	40.1366
39.5488	40.2514
39.6161	40.1628
39.6834	40.0884
39.7506	40.0579
39.8179	40.0795
39.8851	40.2217
39.9524	40.1981
40.0197	40.1721
40.0869	40.1477
40.1542	40.0287
40.2214	39.9439
40.2887	40.139
40.356	40.2595
40.4232	40.1926
40.4905	40.1099
40.5577	40.1809
40.625	40.2313
40.6923	40.2286
40.7595	40.0867
40.8268	40.142
40.894	40.2194
40.9613	40.3389
41.0286	40.1992
41.0958	40.1059
41.1631	40.25
41.2303	40.2586
41.2976	40.289
41.3649	40.3487
41.4321	40.0339
41.4994	40.0199
41.5666	40.1682
41.6339	40.1419
41.7012	40.3515
41.7684	40.163
41.8357	40.1177
41.9029	40.231
41.9702	39.9768
42.0375	40.1883
42.1047	40.0624
42.172	40.2223
42.2392	40.0551
42.3065	40.0984
42.3738	40.0902
42.441	40.2031
42.5083	40.1444
42.5755	40.1241
42.6428	40.1447
42.7101	39.9832
42.7773	40.0958
42.8446	40.1252
42.9118	40.1067
42.9791	40.1905
43.0464	40.2321
43.1136	40.2062
43.1809	40.1006
43.2481	40.1887
43.3154	40.2259
43.3827	40.169
43.4499	40.1116
43.5172	40.0642
43.5844	40.0842
43.6517	39.9059
43.719	40.0667
43.7862	39.9371
43.8535	40.0373
43.9207	39.9587
43.988	40.0809
44.0553	40.1684
44.1225	40.1174
44.1898	40.0384
44.257	40.0808
44.3243	40.0272
44.3916	40.0375
44.4588	40.2155
44.5261	40.0715
44.5933	40.1368
44.6606	39.971
44.7279	39.9462
44.7951	39.9238
44.8624	39.9156
44.9296	39.8904
44.9969	40.0135
45.0642	40.0714
45.1314	40.0433
45.1987	39.9551
45.2659	39.9139
45.3332	39.9692
45.4005	40.0665
45.4677	40.0305
45.535	39.8012
45.6022	40.0302
45.6695	40.0731
45.7368	40.0179
45.804	40.0579
45.8713	39.9982
45.9385	39.9917
46.0058	39.9734
46.0731	39.9448
46.1403	39.8961
46.2076	40.0585
46.2748	39.9096
46.3421	39.8852
46.4094	39.9088
46.4766	39.9382
46.5439	39.8701
46.6111	40.0296
46.6784	39.982
46.7457	39.9865
46.8129	39.9333
46.8802	40.0256
46.9474	40.0371
47.0147	40.0471
47.082	39.9943
47.1492	39.9626
47.2165	40.0163
47.2837	39.9851
47.351	39.9632
47.4183	39.9991
47.4855	39.9181
47.5528	39.961
47.62	39.9406
47.6873	39.9624
47.7546	39.8471
47.8218	39.8726
47.8891	39.8244
47.9563	39.9671
48.0236	39.9872
48.0909	39.9329
48.1581	39.8773
48.2254	39.8972
48.2926	39.9831
48.3599	39.9206
48.4272	39.8344
48.4944	39.723
48.5617	39.8802
48.6289	39.9215
48.6962	39.9371
48.7635	39.8288
48.8307	40.0015
48.898	39.7488
48.9652	39.8279
49.0325	39.8874
49.0998	39.988
49.167	39.7945
49.2343	39.8011
49.3015	39.9474
49.3688	39.8422
49.4361	39.8771
49.5033	39.8129
49.5706	39.9364
49.6378	39.9247
49.7051	39.9556
49.7724	40.0879
49.8396	40.0111
49.9069	39.8818
49.9741	39.9826

## Sheet: d
Time	Force	Distance
0	0.01579	1886.05
0.06726	0.00366	1886.01
0.13452	0.00776	1886.03
0.20178	-0.06412	1885.79
0.26904	0.05955	1886.2
0.3363	0.04494	1886.15
0.40356	0.02246	1886.07
0.47082	-0.07771	1885.74
0.53808	-0.05686	1885.81
0.60534	0.00066448	1886
0.6726	-0.0272	1885.91
0.73986	-0.07438	1885.75
0.80712	0.0646	1886.22
0.87438	-0.04566	1885.85
0.94164	-0.06899	1885.77
1.0089	-0.0472	1885.84
1.07616	0.05972	1886.2
1.14342	0.0387	1886.13
1.21068	0.07323	1886.24
1.27794	0.03306	1886.11
1.3452	-0.01036	1885.97
1.41246	-0.0613	1885.8
1.47972	-0.04711	1885.84
1.54698	0.01032	1886.03
1.61424	0.03759	1886.13
1.6815	0.07537	1886.25
1.74876	0.02024	1886.07
1.81602	0.00109	1886
1.88328	0.07451	1886.25
1.95054	0.00742	1886.02
2.0178	0.10725	1886.36
2.08506	-0.05395	1885.82
2.15232	-0.02293	1885.92
2.21958	-0.05882	1885.8
2.28684	-0.04335	1885.86
2.3541	-0.01634	1885.95
2.42136	-0.08763	1885.71
2.48862	-0.08156	1885.73
2.55588	-0.15489	1885.48
2.62314	-0.07694	1885.74
2.6904	-0.12472	1885.58
2.75766	-0.04344	1885.86
2.82492	-0.00609	1885.98
2.89218	-0.04053	1885.86
2.95944	-0.11344	1885.62
3.0267	0.03759	1886.13
3.09396	0.03648	1886.12
3.16122	0.02622	1886.09
3.22848	0.04878	1886.16
3.29574	-0.00481	1885.98
3.363	0.0328	1886.11
3.43026	-0.00882	1885.97
3.49752	-0.01677	1885.94
3.56478	-0.03942	1885.87
3.63204	0.05699	1886.19
3.6993	0.08759	1886.29
3.76656	0.02306	1886.08
3.83382	0.01366	1886.05
3.90108	0.00554	1886.02
3.96834	-0.05677	1885.81
4.0356	-0.0013	1886
4.10286	0.05178	1886.17
4.17012	0.07887	1886.26
4.23738	0.02878	1886.1
4.30464	0.06263	1886.21
4.3719	0.03237	1886.11
4.43916	0.06032	1886.2
4.50642	0.03366	1886.11
4.57368	0.03861	1886.13
4.64094	-0.00746	1885.98
4.7082	-0.05814	1885.81
4.77546	0.02955	1886.1
4.84272	-0.05515	1885.82
4.90998	0.00554	1886.02
4.97724	0.01545	1886.05
5.0445	-0.00199	1885.99
