# Supplementary material for: Optical tweezers-controlled hotspot for sensitive and reproducible surface-enhanced Raman spectroscopy characterization of native protein structures
Source: Nat Commun. 2021 Feb 26;12:1292. doi: 10.1038/s41467-021-21543-3 (PMC7910584; doi:10.1038/s41467-021-21543-3)
Supplement: Supplementary file 4 — Source Data [file 41467_2021_21543_MOESM4_ESM.zip › source data file/SI/Supplementary Figure 8.xlsx]

## Sheet: Fig. 8S a
wavenumber	1 nM	10pM
1200.67	20657.8	12508.5
1202.03	20621.3	12479.8
1203.38	20593.9	12479.6
1204.73	20555.4	12475
1206.08	20504.1	12496.3
1207.43	20447.1	12508
1208.78	20374.5	12482.8
1210.13	20342.8	12462.1
1211.48	20259.9	12459.2
1212.83	20232.4	12437.3
1214.17	20221.1	12415.3
1215.52	20167.1	12391.5
1216.87	20104.7	12378.7
1218.22	20058.2	12346.3
1219.57	19998.6	12321.1
1220.91	19973.3	12280.5
1222.26	19931.2	12245
1223.61	19912	12233.8
1224.95	19884.2	12211.5
1226.3	19847	12158.6
1227.65	19813.7	12145.7
1228.99	19788.9	12133
1230.34	19780.3	12094.5
1231.68	19762.6	12089.7
1233.03	19746.4	12074.7
1234.37	19745.4	12063
1235.72	19746.9	12047.5
1237.06	19754.3	12029
1238.4	19746.7	12005.9
1239.75	19730.7	12000.2
1241.09	19712.3	11996.4
1242.44	19694.2	12005.9
1243.78	19678.3	12007.5
1245.12	19650.3	12023.2
1246.46	19678.4	12017.5
1247.81	19654.1	12015.5
1249.15	19631.6	12004.5
1250.49	19614.5	11989.7
1251.83	19594.3	11999.6
1253.17	19553.8	11989.4
1254.51	19525.7	11987
1255.86	19531.5	11983
1257.19	19519.2	11958.6
1258.54	19534	11937.5
1259.88	19554.3	11932.8
1261.21	19554.8	11923.3
1262.55	19551.9	11912.5
1263.89	19573.5	11886.7
1265.23	19562.4	11890.1
1266.57	19573.4	11862.8
1267.91	19612.7	11879.2
1269.25	19639.9	11882.4
1270.59	19671.2	11885.6
1271.92	19720.6	11884.4
1273.26	19736.8	11871.7
1274.6	19748.1	11858.5
1275.93	19734.1	11858
1277.27	19764.5	11849.1
1278.61	19756	11845
1279.94	19769.6	11848.1
1281.28	19780	11860
1282.62	19771.7	11856.2
1283.95	19746.6	11845.6
1285.29	19722.1	11842.7
1286.62	19702.7	11854.1
1287.95	19678.7	11886.9
1289.29	19653.7	11894.5
1290.62	19654.6	11886
1291.96	19648.5	11907.9
1293.29	19640.5	11936.2
1294.62	19660.8	11943.3
1295.96	19641.8	11963
1297.29	19621.4	11974.8
1298.62	19639.1	11983.8
1299.95	19633.6	11997.9
1301.29	19625.5	11994.8
1302.62	19634.5	11980.6
1303.95	19635.7	11983
1305.28	19629.5	11994.2
1306.61	19631.5	11982.1
1307.94	19634.9	11973.8
1309.27	19601.6	11976.4
1310.6	19611.9	11970.8
1311.93	19630.5	11957
1313.26	19626.7	11953
1314.59	19623.3	11939.2
1315.92	19587.9	11959.2
1317.25	19599.3	11964.9
1318.58	19584.4	11972.2
1319.91	19570.3	11968.6
1321.24	19573.6	11990.3
1322.56	19581.9	11996.5
1323.89	19593	11997.5
1325.22	19570.7	12000.1
1326.55	19573	12018.5
1327.87	19602.1	12029.9
1329.2	19632.3	12068.2
1330.53	19687.1	12053.4
1331.85	19693.8	12074.9
1333.18	19727.9	12056.3
1334.51	19739.5	12064.5
1335.83	19777.5	12056.7
1337.15	19810.8	12067
1338.48	19876.5	12077
1339.81	19933	12102.7
1341.13	19975.4	12110.3
1342.45	19976.1	12129.6
1343.78	19996.1	12118.8
1345.1	20013.6	12152
1346.42	20052.5	12153.9
1347.75	20091.1	12191.8
1349.07	20164.6	12212.8
1350.39	20197.6	12233.7
1351.72	20211.6	12217.4
1353.04	20225.7	12220.9
1354.36	20255.5	12187.4
1355.68	20302.9	12201.3
1357	20350.6	12189.9
1358.32	20402	12198.8
1359.64	20450.8	12174.6
1360.97	20500.6	12191.6
1362.29	20515.1	12169.3
1363.61	20532.3	12169.6
1364.93	20543.2	12156.9
1366.25	20591.7	12179.3
1367.57	20590.2	12181.3
1368.88	20585.7	12199
1370.2	20563.4	12192.5
1371.52	20537.3	12206.7
1372.84	20480.5	12192.9
1374.16	20429.3	12196.8
1375.48	20351.8	12177.6
1376.79	20322.7	12198
1378.11	20248	12189.7
1379.43	20186.9	12189.1
1380.75	20088.2	12191.4
1382.06	20018.5	12164
1383.38	19965.9	12182.4
1384.69	19911.4	12164.2
1386.01	19871.9	12143.7
1387.33	19808.8	12135.1
1388.64	19740.5	12121.7
1389.96	19726.9	12106
1391.27	19681.2	12081.4
1392.59	19654.3	12051
1393.9	19625.9	12029
1395.21	19617.9	12002.5
1396.53	19601.1	11996.1
1397.84	19560.4	11960.6
1399.16	19529.9	11959.5
1400.47	19501.5	11952.7
1401.78	19536.7	11935.2
1403.1	19545.2	11936.1
1404.41	19517.7	11911.2
1405.72	19514.2	11910.9
1407.03	19504.9	11907.1
1408.34	19477.9	11910.1
1409.65	19489	11915.6
1410.97	19474.5	11929
1412.28	19491.9	11920.4
1413.59	19483.1	11914.5
1414.9	19486.1	11909.1
1416.21	19450.6	11913.4
1417.52	19480.2	11906.8
1418.83	19447	11942.1
1420.14	19429.8	11964.8
1421.45	19431.3	11973.3
1422.76	19431.4	11982.8
1424.06	19411.1	11983.5
1425.37	19416.4	11966.3
1426.68	19407.5	11966.8
1427.99	19425.6	11961.3
1429.3	19402.8	11960.2
1430.6	19380.4	11955.2
1431.91	19321.9	11954.9
1433.22	19320.9	11925.8
1434.53	19321.6	11888.7
1435.83	19328.5	11890.4
1437.14	19324.3	11866.3
1438.44	19301.6	11850.1
1439.75	19238.6	11869
1441.06	19206.4	11842.5
1442.36	19179.6	11835.5
1443.66	19176.5	11834.3
1444.97	19196.2	11831
1446.27	19188.2	11815.1
1447.58	19189.5	11811.6
1448.88	19178	11817.5
1450.19	19149.2	11810.4
1451.49	19127.4	11826.2
1452.79	19119.9	11818.6
1454.1	19176.5	11822.4
1455.4	19234.9	11856
1456.7	19278.2	11874.6
1458	19328.9	11877.2
1459.31	19387.7	11878.6
1460.61	19460.8	11898.4
1461.91	19525.7	11917.7
1463.21	19594.4	11935.8
1464.51	19620.9	11944.7
1465.81	19671.4	11945.7
1467.11	19703.4	11949.9
1468.41	19704.3	11929.2
1469.71	19709.5	11935.8
1471.01	19669.2	11926.2
1472.31	19641.3	11914.8
1473.61	19570.9	11918.5
1474.91	19520.7	11902.4
1476.21	19486.4	11892.5
1477.51	19427.1	11905.3
1478.81	19412.2	11913.1
1480.11	19402.2	11888.9
1481.4	19403.8	11890.4
1482.7	19410.8	11897.6
1484	19370	11870.5
1485.3	19372.6	11856.7
1486.59	19372.4	11861.2
1487.89	19414.4	11849.6
1489.18	19430.5	11844.1
1490.48	19428.1	11837.4
1491.78	19425.1	11829.8
1493.07	19420.8	11815.9
1494.37	19437.5	11818
1495.66	19448.3	11832.9
1496.96	19471	11849.5
1498.25	19525.4	11865.8
1499.55	19578.5	11873.4
1500.84	19607	11874.4
1502.13	19625.5	11917
1503.43	19669.1	11913.8
1504.72	19684.5	11922.1
1506.02	19767	11900.2
1507.31	19828.4	11906.1
1508.6	19856.1	11926.6
1509.89	19889.3	11912.5
1511.19	19891.6	11898.5
1512.48	19873.5	11895.6
1513.77	19853.3	11897.6
1515.06	19835.5	11907.9
1516.35	19830.3	11873.1
1517.64	19818.3	11890.5
1518.93	19810.9	11887.1
1520.22	19768.3	11886.5
1521.52	19754	11902.8
1522.81	19722.5	11897.9
1524.1	19691.3	11896.6
1525.38	19675.1	11898.8
1526.67	19700.1	11898.3
1527.96	19712.3	11928.4
1529.25	19724.4	11938.5
1530.54	19724	11929.7
1531.83	19695.4	11903.3
1533.12	19683.5	11920.3
1534.4	19644.7	11931.4
1535.69	19627.4	11910.1
1536.98	19602.1	11909
1538.27	19585.5	11932.1
1539.55	19571.4	11942.3
1540.84	19549.5	11941.5
1542.13	19549.6	11926.3
1543.41	19554.9	11927
1544.7	19557.7	11936.2
1545.98	19619.2	11962.8
1547.27	19702.7	11959.1
1548.56	19766.5	11995
1549.84	19794	12036.2
1551.13	19884.5	12073.4
1552.41	19957.8	12092.4
1553.69	20021.3	12096.2
1554.98	20096.6	12128.1
1556.26	20151.3	12164.1
1557.55	20202.1	12182.8
1558.83	20274.5	12193.1
1560.11	20295.5	12220.3
1561.39	20271	12227.2
1562.68	20332.9	12198.5
1563.96	20356.7	12177.4
1565.24	20357.1	12183.6
1566.52	20372.8	12183.3
1567.81	20367.3	12186.8
1569.09	20314.4	12173.6
1570.37	20301	12144.8
1571.65	20246	12123.8
1572.93	20185.1	12122.5
1574.21	20111.2	12102.1
1575.49	20059.1	12088.6
1576.77	19959.5	12079.4
1578.05	19883.1	12073
1579.33	19774.7	12069.9
1580.61	19689	12049.5
1581.89	19635	12042.3
1583.17	19565.7	12024.7
1584.44	19487.9	12020
1585.72	19458.5	12008.4
1587	19407.4	12034.3
1588.28	19369.6	12037.8
1589.56	19341.5	12034.7
1590.83	19340.7	12027.4
1592.11	19339.3	12028.6
1593.39	19355.1	11999.6
1594.66	19348.3	12008.5
1595.94	19332.6	12006.4
1597.22	19328	12022.4
1598.49	19321.5	12001.8
1599.77	19310.6	12006
1601.04	19315.1	11984.7
1602.32	19344.2	11987
1603.59	19343.9	12000.7
1604.87	19309.1	12004.5
1606.14	19284.9	11988.8
1607.42	19268.7	11983
1608.69	19248.5	11974.3
1609.96	19219.9	11982.2
1611.24	19243.9	11988.2
1612.51	19227.4	12000.5
1613.78	19205	11979.5
1615.06	19179.4	11982
1616.33	19151.6	11958.2
1617.6	19148.6	11944.7
1618.87	19138.3	11942.9
1620.14	19121.8	11921
1621.42	19126.3	11909.5
1622.69	19133.8	11899.7
1623.96	19158.8	11873.6
1625.23	19135.7	11842.2
1626.5	19140.1	11818.8
1627.77	19153.5	11829.5
1629.04	19148.5	11814.8
1630.31	19139.3	11804.2
1631.58	19128.5	11780.5
1632.85	19138.5	11758.1
1634.12	19168.5	11777.8
1635.39	19152.6	11775.5
1636.66	19174.3	11748.2
1637.93	19173.7	11741.5
1639.19	19182.1	11734.4
1640.46	19188.5	11746.2
1641.73	19239.6	11733.1
1643	19305.6	11736.5
1644.27	19366.9	11756.6
1645.53	19449.3	11758.7
1646.8	19494.5	11769.5
1648.07	19539.8	11749.2
1649.33	19610.5	11747.9
1650.6	19634.4	11729.8
1651.86	19634.3	11713.2
1653.13	19667.3	11710.5
1654.39	19676	11682.8
1655.66	19642.1	11668.4
1656.92	19592.5	11644.9
1658.19	19552.4	11620.2
1659.45	19455.9	11603
1660.72	19392.5	11577.7
1661.98	19335.8	11593.5
1663.25	19249.6	11563.3
1664.51	19147.4	11569.6
1665.77	19124.3	11570.6
1667.04	19049.1	11538.2
1668.3	19005.6	11528.2
1669.56	18938.3	11524.2
1670.82	18862.8	11523.5
1672.09	18804.7	11504.3
1673.35	18775.8	11497.5
1674.61	18757.5	11490.1
1675.87	18706.5	11455.3
1677.13	18652.2	11456.3
1678.39	18636.3	11458.7
1679.65	18576.1	11459.6
1680.91	18549.2	11472.2
1682.17	18528	11493.3
1683.43	18503	11485.3
1684.69	18508.9	11466.2
1685.95	18489.5	11459.8
1687.21	18453.5	11451.5
1688.47	18404.8	11454.3
1689.73	18408	11451
1690.99	18439.3	11464.3
1692.25	18422.8	11454
1693.51	18418.5	11437.4
1694.76	18403.4	11420.9
1696.02	18389.9	11402
1697.28	18373.4	11391.8
1698.54	18384.9	11385.2
1699.79	18351.7	11400
1701.05	18376.6	11416.8
